# Supplementary material for: Characterization of the transposable element landscape shaping the Ectocarpus genome
Source: Genome Biol. 2025 Sep 29;26:320. doi: 10.1186/s13059-025-03742-z (PMC12477816; doi:10.1186/s13059-025-03742-z)
Supplement: Supplementary file 1 — Supplementary Material 1. [file 13059_2025_3742_MOESM1_ESM.fa]

>Gypsy-11_Ec32#LTR/Gypsy
tgttaaggagtgtggctgctagcttaaatagggtacatcttattgttgataggatgtggg
tcggtctcaggaggtatacccttcagacacctaccctcttaggattttgtctagtctgcg
tacccccctgaggtgaagttggatccccacttcacctcagacccttgctgatcgtctctc
agcaataacaagcaactttctcatctctacgtgatcgtggacaagcgtgtcaacgacaga
acctaccttcatctatctctaggagcaagctaccacccacggcttcccctcctttaaact
tggcgtcagctggcattacacggtaagcgggtgctggacgcggcctccacactgctgtgt
gttgttgtcacgctttcttcacaatcacggggttgtttgttatttggtctcaccacccac
gagattctagacttagccttctctgcttcttctcttgtagaggatgctggcttgcgatgc
tttcgctaagcgcccgcgggactgggaccttgcgaaggatacgcgtctcggcggtcatcg
cgatgttgtaggtgatttttcctacgctcgccgcccctcccaagctattttgtctgcatc
ggcggtccatgaagttatttcggtggcggacacgctttgcatgaagcaaccggagttgct
gtctttgtgtagcgggactcgagatgatagcatgcttcccgcgtccgctaccacttctac
tgcattcatgccggcgtaccggccgatgtccgcggatttccctgtggtgctctccgattt
gactccgcttgtttcgacgtggagagcattgtgtgcacacaaattgggtgtcagccgccc
caccagccttccctccatttttcgcaatcacatggaaatttttttggagcatcattcacc
ctcaaggcattcgaattggaaacctttcaacagcgcaaacccacagcggtctttgctcgc
acttcggcacccgttgcggaggaacgccgtgctgctctgcgtgtgttttggtcggacaat
ctcgtgtccccatttaataccggtccttttgtgctagcttccactgctgtgtatgcgtgg
catggtgtgcttttggacgccttttctgcttggttggatccgcttcaacctcgtgtgcat
caagcttttatcgccgggcgtatgctgtcctgtgggtatctccgtttttcgcatggacct
cggtttgcttctaccgcgattacgccccgctttactgtttccgctgcaatcggttctgct
gtcgcaacagcggttgggggtgacacatctactgttgctggccgttctgcacttgtaaaa
atcgatagtagctgcccttcctctggccctgtctttttgaaaaaagagaacaccatgtcc
agcggatatgtggaactgatggacggcaatgaggaaatcctcgattacgaggccgagggc
gagccgtccaccgcggagctgcttgcaggggccgggacgggcgacgagagcgagtccact
ccaggcgcgtccgcagctgatgacctgaggtacaacatcgccacggcggatccggcggac
ctggaacaagcgtacaccgctggacggatctccctgcgcgacgtggtcagggcagctcgt
ttgtctcctggttcccccatttgcgctcgccctttctcgctcccgcaggaagacatggtg
atgcacttgtcgcaagatgagttcgccgcctttcaagaattgaccgagatgtggcaccgc
ggtctggctagcgaggtagcggcggcggaagagcggaagctgctggaggagcgtgaggct
gctctggcggatgatgcgaggaagcaggaggaggagcgtcaggctgctctggcggaggct
gcgaggaagcaggcgaaggagcgtgaggctgctctggcggaagctgcgaggaggcaggag
gaggagcgtgaggctgctctggcggaggctgcgaggaagcaggaggaggagcgcgaggct
gctcgggctgctgcacagaagaaagcggaactagcggcgcgcgaggagtatgtccgggct
gctagggcgaagcaaggggcgctccgatcacggctggaggacctcgggcaccggccgcaa
gcttcaactttgctttcgcgacccgcccgtcgtcgtgtcgtgccccctcccacgccccag
gcggcaccggaagtggctgctgctccccagttttctgtgacgctgggtgggccggccggg
gatgccgacggcgcgtcagacgacgaagccgaggagtacaggtttcacgcagaagacaca
gcgttcctgtcccgccccctttccacgcccacagatgtgatcaccttccatgatgctgac
cgaactagtgccctttttgcgtgggctggcctccaacaaatcgtgcgtgaccgctgtcct
gactcttatacagaccttggttttgcacatcttgtatcgagtccgttcctcgaccagcta
gaaccgtccttacgacagagtgtgtttcggttagtgtctgctctccgtagggcttccttc
accgagggtccccagggaaccgcggtggtggtgcacaatgggggaattcggttgccgcta
gctcgtactgcaaccaacgacgattttcagcatgatctgcagctcccacagcaggattct
gcaagccgtgcgcatggttccggagggaccaaggactacagtctgtcggcggctcctgcc
tccaccagccggaggagccgttggggtgatcaagcccccacggccaagagcgggacggcc
gagcgcacttcgcgagggccgggtgttgaagatggcgggcgggggtacgcggaatcttcg
tccaagcgtcgacaccgcgagagccggagccggagccggagcaccgaccgccagccacgt
cacgcaccttcgtctcggcgtggtcgcagccggagcagcgaccgccgcgggagcaacacg
ccttcgcgtaggcgtagccgcagccggagcccgacgaggagcgggggcaacagcagggcg
accagctcggacagcggtcgagggggcaaagggcgacggaagtcaggtcggggtcgcagg
caagtgcagtatgatcggtgtgattttcgtagttctgggctgttgggggaacgtaagact
gcctcagaagatggttcactctgttcttcgccaccggttttgctcccccccgctgatgta
ggaccgccgcccgtgtctactttggcgttcaaacttgccaacatgcaacttcgtgaacat
tccgccgcggttaaaagccatgcccctacacacaccgtggtagatcagcccacatcttcc
ttgcttttggacgaacgggttggttcaccacgcaatgctgcatcacacgcctcgacttcg
gcttcccgtactgaaatgctgttggaacaagtgctcactctcctgcgcgcgcaaacgcct
ggccaagttgtggatgctgctgccgactcgaatgtaccaccttctgtgccctcgaacgcc
cctagcatgccaccttctgccccacccttttcgtcacgggcgcatttggcaccattgcaa
gaccacgcttcgagttcctcgggagttcgttcagggtacgaggttcacgatgaggcagct
gccagggccacggcagtgtcatcgtcatcagcgccggccgccccagctctgccgcaacag
cctttggtggtgtcatcagcgtcgaccgccccagctctgccgcaacagcctttggtggtg
tcatcagcgtcgaccgccccagctctgctacaacagcctttggtggtgcccccccctccc
gcgtacgtctatcctgatcgatcctcgcccggcgaccggccacgtcatggcgtcaccggc
caacgcgacatcgccgttgcctcaggatgatgctagcttgcctttgtcttccacgggggc
gaggacgaggcaggaggctttggacgctgcggacgccgctgcagcggaggccgacaccat
ccgcattcaagacaagatggacaagctgaagccggaacaacttgatagtgtcacacgctt
gccccttggttctgatcctgatgaatttgctcgtttcgcgtctagctgcaagggcgtggt
caccgagatcctcaacaaaagcgacgtcaaacgcaagcagactttcgcttcctccacctg
ggtcgcaggatggcttccgttgttgcgcaaacgtgttcgtgctgctgtcgttgaaggtca
aaccaccaaccgtgccacgctggaatttcttgatgccactttccaacaggtagaaaacca
tctgcgcaaggaaccggccgggccctcgacgtacgcgttctttatccagaaattggcggc
cgcctgggacactcaagacaagagctcggggatcgatcgccttcgtagttttggcgtgtc
caccggcgagacgtacggagaatacattcgtcgctataaggctctggccatgactgtcat
ggtttctcatcacgcgttcaagccttcggatgcacaagtgcagatagctgttcgagactc
catgttgaagcagtttcccgtagtgtctggacaggtgtacaaggatgagcagctctccat
ggaagccccttttgggcgacatgcttcgtgtttggacgatatgtgggatgtgttggacaa
gcgggcattcgcgcacacgccggcggtacatggggacgattttttttcggtgtcttccac
gaatgctaggagttcgtctgctgtttcgcgtgctgtagcttcttcggcgttgcattcgtc
ggtgaccccttcgtggagccgaggttcttcggctgcggtgatgagtgttgaccctctgcc
taatgatgatcgggacccttttctgttgcactacagcgactggccgttgcaaggacactt
tcaagaggtgtacaatgtcgctagtgagatggctctaaccaagaatgatccgccattgtt
cacccccttggtctcagctgaagaccgccgcaacgcgcttcggctgtacaagggcaagtg
cctcaactgcttaggcgaagatcactccttcaaatcctgtactcgtggtttcattaacgc
cacaggcctgcttaacaatgacatcaagctctgcatggaaaaagatcccgcactttggag
tcggtggaaaaagcgcatgacctcgtatagacgccctacaggacgcaacccaccccgtaa
tcactcctccggacgagcccgccgctcatttgacacatcggacatgaaacagtcctcaca
cacagaatcctcgtcggagacttccacttcggctaagaggggctggaagggtaagaaatg
acttgccgatggcggagttcagccggtactaccgtcaacagcaaccaccgtgcacccttt
tggagtctcccaagatgttcgtgtacagcctacttctttggatactcccgatgtccccaa
atcacgtttagtttctcggcccgcctcctcrtcgcccgcctcatcgtctgctggtattgg
acatgacaaacccactccggcacaacctttgtggtgtgggcgacagggaggtaagacgtc
gagcggttcacccctgctcacctcgtcgtctcgggttacagaaggaacaagaacctcgtc
tactactgttcgccaagactcttctggtgttgtcagccgggcctcttctcggatagcaca
cgagccttcttctacattcgccggggatccygtcgattctccttctctttcgcagctttc
gttgtcttcgaccgtccgctgcccccgtgtgacagcacctgatacgaatgcgtcttcctc
tgctgcccacaacgtgctgactgcaccactgccatcgggatcggatggtagtgcccacca
ttcggtggaaggttcggctcctttgtcacgggggagtagtccagagcgccctgcgtccat
tcacrcacatycgtctgccgcaggaaagacttctcctaacgaacgggtctctcatagccg
aatggcctctgctaacattgacctcgccggagccgccgctcgtaggccgccctccggatc
atggaccggaacgacttcgcccgctcctccctcgctttctgggtcctccccgtcggagat
gaggacccgtccgcttggctcacccccgcccgtgcctggtgcccgctctttgcccctccg
ccctgcaccggctccgccgtttgatgacaaatgcgagtacgcttcggatgacgtcctcct
cttctggaaacctccgtctgtgttctcgcaatggactccctcggcttttgacgtactggg
ggtacgttattcatgtggtgagcaatttatgatgtctgaaaaagcgaagttgtttgggga
tatgacgtcgtatgacaaaatcatggctgcaaccgatcctaagacacacaagtacttggg
tcgtaacgtacgtccttttgactatgccgaatgggagcgtcgtcgagaagagatcgtgct
tacggggtcgtatgccaaattcgctcagaaccacgacatgaaacaacatttactggagac
gggtacccgcctccttgcggaagccagcccctttgatcgtgtttggggtatcggcatgtc
tgcatgctttccggaggctagcatttcatccaagtgggcgtctagcggtaaaaacttgtt
gggaaaagctttgatggaagttcggcgccttttgcgggatcatcccctgtctggcgaagc
tctccccgcctccacttcccccaccccccatttcgcagcctcttccccatggccgtagac
gcatccacgaggttgctaccgcggccggttcgtcgtcacgggaggaccggggtgaagacc
cagcttgtctccgtttggacgctccgggggaccatgctcctggtgttcatctggtggcct
cgacctccgcttgtgcagaccaacctcctcttctggaacacgggcccgatctggtcggcg
gcacgctcctgttggactcggactcttacaccacccgggttctgctgcatggaggaccta
cagccacttctcaactcgcgcgagtggcactgctggactctgggtctcctgcgtcttttg
tgtccgactccgtggtcaccgccatgatagctgctggagccttgacagctggcagcgttc
gtgtttcgccctctcgtcgttggggtgggtttggtgatggacccgcccttgtgaccactc
ggtcagttcgtctcaccgttaattttcttcatggagctcgagctaccgcttcgttggcgg
tctgggcctgcgttgttccagatgccgccatggggcacgccgtgcttctgggtcgcgata
gctggatgcggttcaactctcgagtgttcaccaccctcccccaccctggaccggacggcc
gggttatgggcgagctcacgctctctccacgtttcaccgctggcgcttgtgtttacgcta
cacacgacgacgctcctgcctcttcgtttcacctcaaatatgcagggagctcgggcattt
ccttggggccggagcctgcccttgttgaggtggacctcgtccgttcttcgggcatgcctg
cgctgatcggcgaatatctcgtatcgttccgacctgaagtgggtgcactttcgtcccccg
atgcatttgtttccaatggtcttcagcgtattccccttgcaggttgtgccgaattggagc
cgggcgacgttattggcgtgtctgctgcaccgctattacgagtaccggtagaaaccctga
aggcggctccatcttcgactcccaccgccccccgtcctctacatcaccgcatcgggtcaa
cgccgttggccccaagtccgggactcgccgctctccggacccagcctccgccccgcctcc
tccgaagccgcctccacaagaactgcttgaccgcttctccgaggcccagcgctccagttt
tctgcgattgtggactaggctgcccgcacatatgcacgacatcgctttcgatctacacaa
cccgggatggacaccggaggctattgatcgtttggccgacgcccttgttgagtattccga
cgtgttctctacttcgaaaaccgattttggttcctgcaccgtcatgccattcactctttc
tgtccccgcagggacgaagcccgtcgcatcacgcccgtatcgtattaacccgttaatgca
gaagaaagtggatgccgtcttggaccagtatttggcggcagggctcattcagcattccac
ttctccctgggcttctcccctggtcgtcatccccaagaaggacggatcggttcgcatcac
cgtcaactacaaacgactcaacgccctggtggacttggatggacaacctctccctcgggt
ggacggtatcttggattctctctacaccgggaaagtgttctccatcttcgatctcaattc
ggccttccaccagatcgtttgtgacgaagacactgtcccgctcaccgccttttgcactcc
cacgcagttgttcgaatggcttcggatgccgcaaggagccaacgccagcccgtcttggtt
cgtcaaggtcatcaacagagtggtgcacggtctggagcgtgtgcttgcctatctggatga
tgttatctgtttcgatgaggaacctctgggacacgtgctcaacatgatcgagtttttcaa
acggctgcgccagtacaacctcaagctgtctccagggaaggctcgtgtcggcgccaccca
cgccaatttcctcggtcacaccatctccccggctggggttagccctgatggcgtcaaggt
tcgggcgctcacgcacatgccgccgccgacgaatgttaagcagcttaggagcctcctcgg
tggcctcagctactaccggaaattccttcagaatctcgccaccaaggtgcggcctctcaa
ctctcttctcaaacaaggcgtccccttcaagtacaccccgggcatggtcaaggttgtcaa
aacgttgttgagcgaactcgcgcgtcccccgattttggtcttcccggattgggctgcggt
cgaggacaacagccgtcctctccgtttgtgctccgacgcgtgcattgacggctttggagc
ctccctggaacaagaacaactcgatggctcggtaagacccattgtgtacatcagccgcgc
tactcttccggcggagcggaactggactgttctggatctggaagctggtggcattgtttg
ggccattaagcgccttcggggctatttgtggtcaaccaagttcatcatctattcagatca
caaagccttagagagcattggmaaggttggagaacacaacgccagggtacaacgatggct
cgaattcctgtccaacttcacctacaccctgaaatatcggaaaggttcggcaaacggcaa
cgcggatttcctttcgcggctgcctttaccagcacaagacacggacacaaccggccccga
ttgcattgatggtgtcgatcacgctggtgtcttcctcattcgggcttgtggactcaacta
tcactcgtcgtctacgccggaggtcggtttgggtgggctccgccctccctgctcggcggg
wgtcttttcacccccagcgctacagccatccgattttggggatttycgccgtcatcaccc
gcgcctgctggatgttcgatcggactcaccgattgattatcaagattctcggaggtcttc
gggagtcttcgtggtctcacatgtttccgcgtctccggtgcctgtttcctgtttggctcc
ggctacgtcccgcggaatgtctccggccgcgtctttggcgaatagatatgtgcacgtcct
gtcttcgcttccggagcggggaccgctcatttcttcacgaactcgggccaagaccaccgc
tgcttctggaggcaccgtcaccggtcccacctatttcggacgccagccgcgggctaccat
cgtccctcgggcatcgtccactgcccgtcgtcctagcaggtcccgctcgacaaacaagac
catccggaccggcacgcgtcccctgccgtcatctgcgacgccaacgtcggcgttttcgtc
gactgcctctgcgccacaggtgccttcgccggcatcggcgcgcgctgcatcctcggtttt
gccctctatccaggtttcgcctgggacttcgcccckcccratgcctcctcctggggtgac
accgckgtctgcaacttcaccastcgttgaggcycctcgttctmcagcctcttccgtggg
atcgcttgwctctgggttggagccgactgacttggacccctcacatttgcgagcttgcgt
tcagagcttcggcactgtggactgggctagggaacaacagcgggagagcgaatgcgtggt
ggctatgcgytttctgtctcgtggctctccctccccccccccttctgacttgctcaccct
tagtgccccgctccgctcccctcggttggacgatgtccttgcgttggcggcgaaaaccag
gctgcacacgaccgatgakaacgtcaccctcctcgtacataaaccggcgccatcgccgat
cgggcgctctggcggcaggaccactcgtctaccggatactggtgtgccccgtgtctacgt
gcccatgctgatgcgtccgtgggtccttcatgcctgccataccgccgcgtccttccatct
yggtgttcatcgtacacaacgtctgcttgagcgtttctactggtggattggtctggatcg
wtccgtrcgctggtggcttcgmgcgtgtttggtgtgtcaagctcgcaagacttcgcgtca
aaccgctcggtggcccgtcatcgctatgccattgccacaggggcctggtacggtcgtcgg
cgtcgacttcttcggacccctgcccgtgactgccaagggcaactcctacattttgttgtt
cacagaccgtttcagccggagagccgacatgttcgcggttacagcggcggaatttacggc
gaaagggacggctcacatcttcgtcaaccagtacatgaccaagtggggatgtccgactac
gttattgtcggacaacggactgcatttttgctcgaagctctccatggcgatctacgagrt
gatgaaaatcaagaaagtcaccaccagctcctaccacccgcaaaccaacggcggcacgga
acgcgtcaatcacacgatggctcagatgcttgcggtagtcgtcaacgaacagcaaaacga
ttgggacrtacatctcccgcacgttgaatttgcctacaacaattccgtgaaccagtcgac
tggattggcgccgaacgagatccatatcggacgcattccgcggcttccgctttcggtctt
cgatcatccaacggtaggtggtcatcaaagcttagcccgtgaccaactcgagtactgcaa
cttggctgtcgatcgtcagcgccgggcctacgacctggtccgtgagtacaacgccctgaa
gatctcgcgagtcgaacgccgtaattcatccctgctggacgccatccacaagctcccgca
atttactgttggcgggtgggcttgggtctacaacacggctgctacaattcgacagggtgt
gcggaacgacacggatcamcaggtgctcaaggccaaattcgcgctttcctggacggggcc
ttacaaagttcttgcggtgggtcccgcttcggccgacgccaccccagatggaagcccgtt
ggcgcgtaaactcctctacctggacctgccttctgatctttccggcccagcagctcgatg
tcgcgtatctgtccttcgttgcaagccctgtcgcaatccatacgagacggacgacctgcc
ccaatctctacccgctgagctttcgcgttatgtcctgcactctttcggcgataaatgtcc
accgtttcacgtcaccgcggatgatgtgtcggtgcctgtcgggcgcctcgaggtcgacta
catttcgggacaccaattggtgcggggccgtagcggcgttctcgctgtcctgtaccagac
gcattggctaggcctgactactccttcttgggaacgggagtccgacctcgatcaattccg
tcgacacatcctcttgtactggtctcgagaggtctgccaaagcaagcagggtaaccgcac
gtatcgagtggctcggacacgcgcggcacaacgggagctcgcccggaatcgtggcgaacg
ctatttgcctcctggggctgaccttgtgcttcacgcgacttggctccgtcgcttcagcat
ttcgccccttccagtaggagcgcggctgtggtacaaggcccgcgacggattatggtggac
aggacgtattggtgctcatcaggacggctcgtacatcgttcgatttctggatgacccggg
ccccagcgttctccctctgcctgcgcacctctactccaccgccttggacgccgtctgtgg
atcgtggtgtttagaaaaacatcgctcgcgccctttgggcgacgcccgggatcgcactcc
tcccattactgactccttaccgtcggctgttcccaatatctcttcctagcgtcgccgttt
taggttcgagctggtctatcttggattttgtttgtttgtttgtttgtttgtttgtttgtt
tgttttttttttttcttttccttcttgttttctccgtgtggtttgcctctgaacacttgg
aaaaagagttccccaagtttcgtcggtgttctttgcctctgaacacttggaaaaagagtt
ccccaagtttcgtcggtgttgtttgcctctgaacacttcaacaacgagttccccaagttt
cgtcggtatgttcgcctctgaccaggcaaacaccgagtttctcgtgtttcccttggttcg
cctttcgccaactcatttttttttttagctccaccgtgtcgccgaagtgtcatctaggct
tgttacttcgggcttccatcccgtggcgtcgtcttctcccgtggacattcgtcgtcatcc
acacttcgttccacttcgtctccgtcatcgctacctgccggcgacgccttcatcatcgtc
gagcccttgagtcgttgtgttgttgtgtgtatctctgcgacttttctgtgttatttgagt
cttcctgtgttgtgctttgccagcgagccagggcaagttcgtcagatcgcttctcagacg
ttgatcattcatgctttgcattcttggttttcattaggtcttgccgtggccgcctctcta
tacggtttgagttctctgacacgctggaaattgttgtcagtgtgttcgcctgtcattcat
ttctcctgcccttctttgacgctttcctagattggttgcgttgatatcttcccctttacg
tcgcgtccagtatcaaaggccgtattcgttcggaaatttgcttgggttttgagttttgtt
gcagtattttggggctctctcgggtagtcgccctcattcctcccattgttatacgcgcgg
gtgcgcgtaaaagagtggtgtgtggcgtttaggttttgactttatttctcttgccgtcgt
ctgttgcggatagcgtgctgtgcagcactacatatttttcttggccttatcccttcattg
rtaggagcgttgtcattgagatgtcgatgtgttgtctcgtggccgttcgcatccatcttt
cgtctcaatgatggtgtgggggttgattcgggatgtttctacaactcaccctcctttttg
gatgttttgtgaagagtcatatcttcgattcatgagcatcaatcgtcagctaaaatcttc
gttgtagcttttaggatttgagcattgatttgagtatagaatctgcatatatgatattca
gggtgggctagtgttaaggagtgtggctgctagcttaaatagggtacatcttattgttga
taggatgtgggtcggtcccaggaggtatacccttcagacacctaccctcttaggattttg
tctagtctgcgtacccccctgaggtgaagttggatccccacttcacctcagacccttgct
gatcgtctctcagcaataacaagcaactttctcatctctacgtgatcgtggacaagcgtg
tcaacgacagaacctaccttcatctatctctaggagcaagctaccacccacggcttcccc
tcctttaaa
>family002#LTR/Gypsy
AACCAGACTTCATCACGCGTGCATACCACTACACTTGGCGTTGTCGGCTTATTCGTACGG
TGTTGTCTGGCTTGGTTGTGTCTTGGCGCGGTTTGGTGCTTTAGACTGCTGCTGCAGTTT
TTTGCGCTTTCGCCCCAACCACAGCTTAGCTTTGCCTCGCTTATCGGTATGTCTCAATCT
AGCGTCGGCTCATCGGACTCCGCTTCGGCGAGCCCTGAGCATTCTGAACGTTCGCGTTCG
CCGGTGTCACCGCCTCGCGTAGCGACCTTCGGGTCCCCGGCAGCTGGCCGTCAGGCCACA
CAGCTGCTGCTGTCTTCGGACGGTGCTCGTGCCGCTGACCCTGTTGCCGATGCCGCTCGT
TTGTCAGAGCTTCGCGCTCAACGCATTCGGGAGAGGTTCGCCTCGCCGGCTTCGGTCGAC
GCTAACCCCGTGGGTGCTGTCCTCAAACCGCCAGCACCCACACCTGGAACTTCGGTTTCT
GCCTCTGTGTCTTTGGGTGTACAACAGCAGTCCGTCTCGACGGCTGCTGGTGATGAGCTT
TCTGAATTCCCGCGTGAACCACGTGTCGACTCGAATTTTCCTCTCGCCCCATCCACCGTT
GAGCACCCTCCTCTTGGGACCGACATCGGTTTCGACCATGTTGCTGGCCCTGTAGTACAA
CGCTTGTCCAGTCGCTCGGCTTCTCGCAGCACGTTGCAGTTCGACTATACAGTGCCGGCG
ATTCCCCCTTTTTCTTCTCGTAGCGATCGTGTACAAGCAGCGGCTCGCGCTCAACGGCTT
CGTGACCGTCGTGCATCTGCTCCAGTGACATCACCGCTTGCAGATTCCGCCGCATCACCA
CCCACTGTTCCAGTAGTTTCGACTACACGGGCGATTTCGATTGCCTCTGGTGCACTCCCC
ACAGTAGCTTCGTCTACCCCAGCTCTTTCGGTTGATTCTACTGCATTTGATCCCGTGGTT
TCGCCCACACAGGCCATTTCGTTTGCCTCCGATGCTTTAGCTTCAGTAGTTTCGACTACA
GGTGCAGTTTCGGCTGCTAACGTGCCTGTCCCTGCGGTCTCGACTGCTGTAGGTGTGTTT
GCCTCCATCCCTTTAGCTCCGCCGCTACCAACAGTTTCGACTGTTCGCGGTGCTGCTGCC
CCACCTTTGCGTACCGTTTCGACGCTGCGTACTGCTGTGACGTCTGCCCCCCCACATGCC
TATCATGTTCCCACTACTAGTGCACCTGTCTCTGCGGTTTCGACTGCTGCACGTGTACTT
TTGCCCATTCCATTAGCTCCGCCCCTGCCCACAGTTTCGACTGCTGGCGATGCTATTATT
CCTGCAGCTCCGCCTCTTCGCACCGTTTCGACCCTGCGTACAGTGTCGTCTGCCCCTTTC
CCCGCTCACACTACTTCCACACAGAACCCTGTGTCAGCGGCTTCGGCTGCTGTAAACACC
GCTGTTTCTATGCCAGTAGATACGCCTCTGCTCGCATTTTCCACAGATTCACGTGTTCAC
ACGGCGGGTTTCGATCCTACCGTTTCGACCGACTCTGCCATGCTAGCTCCTGCTTCGGCG
CCCCTAGCTGCGACCTCGGTTGTTTCAGCAGTACCCTCTGCCCCTACCCCACCCCTTTAC
CCTTACGCCGTGCCCCCACCCCCCCCCATGCTTTCCTCTTCGCATGAACGTGCTGCTACG
GCTGATGCTTTGCATCGTCTCGAAATCGCAAAGCGCTATAATCGCCATCTCCACGGCCTT
CTTAGCACCATGGTGACCACGACTCCGGGCCCCAAGCACGAGCCGACATCTTCAGCTCGG
CTTTCGACTCCCGAGCTTCGGGATTCCACCACCGGTGGCGGAACAAGGTCTGCAGTCACC
GGCCGGCCGGCCGAGCCTGTCTAGATGGTCCTACCCCCCTCGGCTTCGGCCACCACCGCT
GCTTCGGCGGCACCCTCGGCTTCGGCCACCACCGCTGCTTCGGCGGCGCCCTCGGCTTCG
GCCGCCACCACCTGCTTCGGCAGTACCCCCGGCTTCGGCCACGGCTTCGGCCGCGGCTGC
AACTTCCGGGCTTGGCCACGGAAGTGGCCATCGCGTTGCCGGCGGTCGCCACCATACAGG
AGGCGGTGGATGTGGCTAACGCCTCCCGTCCGGATCTTCGGTATCTGGCCGGCCGTTTCC
TCGCTGGGATGCGGACGGCCAACGCCCGTGCCACTGCTCCGGTGGTGTACCCTGGCTGCA
GCGGTCCGCCTTTAGAGGCTTCCTATGTATTCCAGCAGCCGGCGCCGGGTCGTGTCAAGC
AGGTGCAACCGAGTCGGGAGAGTGGTCCTGGTAGCTCGGGCGAGGAGTCGGGCTGGAGTT
CGGCCGGAGCATCGCGTCGACCCCCGGCGCCTTCGTCCTCTTCGGTGGGTGGTATCCGGG
AGAGAAAGGTGGCCAAGCGTGGCGGGGATGGCGCTCGTGGCTCCAAGAACAAGAGCAAGA
CCGGTTCCGGCTCGGACACCAGCTTGCCCCGCAAGCCAGGTCGTCAAAGGCAAGTAGTTC
CGTCCCTCATGGACGCGACTTCGGATGCTCGTTTCTTTTTGCGTGATGATTTTGACCTTC
CGGCTTCGGCCCCCCCCGTTTCTTCGGAAACTCGTGTTGCGTTTTCGAACCTTCCGGCTC
GGCCCCCCCCGTTTCTTCGGAAACTCGTGTTGCGTTTTCGAACATGCCACCGGCTTCGGC
CCCCCTCGTTTCTTCGGAAACTCGTGTTGCGTTTTCGAACATGCCACAGGCTTTCGGCCC
CCCCCGTTTCTTCGGGAACTCGTGTTGCGTTTTCGAACCTTCCGGCTTCGGCCCCCCCCG
TTTCTTCGGAAACTCGTGCTGCGTTTTCGAACATGCCACAGGCTCCGGCCCCCCCCGTTT
CTTCGGAAACTGTTGCACCTCCTGTTTTTTCTACCGCTGATTATGCTGTAGGCTCAGGAA
TCGCACACAACCCCGGGTTCTCAAACCCCACCCCCCCTTCGACTTTTGTGCCCGTACAAG
ATGTTCATCATGTTGTACCGTCTTGGGATCGTGTTCCGCCTGCTGCTCCTTCGGTTGCAG
CTGCTGCACCCCCTGTCGTTTCGGATGACAGTGTCTTGCCACTTTCTTCCAACATTGCAC
ATGCTCGTCAAGCCACAGTAGATGCGGCTGCTTCGGCAGTTCGCAAGGCTCACGTAGTTA
CTGTCCAACGGGCGTACATCACTCTGAACTTGAAAAAAGTTGGAAATGTCGCTACCATGC
CCTTCCCTTCAACTTTGTTGCCTGGGGACGGCTACCAACAGCTCATCCGCACAACACGAA
CGGCCTTGTCCGACATATTGTTGCTGTGTGATGACCAAAGCGAAGGGTTGGACAGTACTG
ATTACGTGCCTGGATGGGAACGGCCTCTCGAAAAGAAACTTTCGGGTGCGATCACCCCTG
ACAAGCCCTCTACTGCCGATCTTGTCCTTTCCATCGCTGATTACTTTCAGCAGGTGAAGA
GAAGCTTGGACGGCGGCGCCACCGGACCAGAAGCTTTTCAGTTGCTGTTGCGTCATCTTG
CGGAGCAATTTGATGTCGGCGACCGTCAAGAGTCGTTTTTGAGGCTTCAACAATTTGGAG
TAGCAGATGGTACTTCTTTCGCGGATTACCTTCGTGCTTTTCGTTTGTTGGTTTCGTCTG
TGACAGGCTCTGAGCGTACTTTGGCCCCTAGCGTATCCATGGTTCTAGAAATAGTGCGGC
ATTCGGTCTGCAAGCAATTTCCGAGTTTGTCTCCGATTTTGTACCCGGGTGCTCTGGCCA
CGGCCGTCACTCCCTTTGCGTCGATTGCGGATATGTGGGAGGCGTTCGCGCCTCTAGCGA
CAAGTAAAACCCCGGCTATCGGCGGTTCATCTTATTTTTCGTTGTCTTCGGCGCGTGGTT
CCTCGCAGCCTCGGCGGTCCCAACACCGCGCCCCCGCGCCTTCGGGCCAGTGGGCACCAG
GTTCAGCTCAGAACCCTGTAGTTTTGCCGGTACAATCGCACGATGCTGACCCTTTCACAC
GCAACTATGATTCTTGGCCTGCTTCGCAAGCCGATTGGTCTGGTGTATACGCTCTCACTT
CTAGCTTTCGCAACGCGGAGGATCCTTTTTTGTGGACTCCTTTGTTGACACAAGAGGCTC
GTTCGCAAGCCTTCCGCGAAAACAGGAATCGCTGTCTGAACTGCTCGGGTGAAGACCATT
CCATGAAGCAATGCGTTGCACTGTTCACGAATTCTAGTGGGTTGTTGAACCCCGAGTTGG
GTCTCCTCAATGACGATTCTGCTGCTTTTAGACGTTGGCAAGGCCGTATGCGGTCTTTTC
GACGAAAAAGTGCGGACAACCGCCAAAACAATCAGGGTAGACGCCACCAGCGCTCTTCCT
CTTCGTCCTCTCAGCGTCGAAACCACGCTGGGAATCGCCGTTCCGACGGTGGTAGTTCCC
CTCACACTCATCAGACACAATCGCACAACAGTGGGTATGCCCCAGGAAATTCTGCGGGTA
ACTCTCACCCTCAGCAACACCCTTCGATCAACACCAACCACACTGGTGCTCTGTCCCTCT
ATCAACCACAAACACATGCACACACCGGTCCTTCGTCTGGCATCATGGTTTCGACCAATC
ACAATGCCCGTCAACCTGGCAACTTTCAAAATGGTGGTCGTTCTCGCAGCGGATGACTCA
TCGGTGGCGGTTCGCTTACTTCCCCCGGACCGCCTTCAGCATCTTCGGGGACCTCGTCTC
GTTCTTCACAAGACGCTCGTGTGTCACGCTCTGTTGCCCCTAATACTTCGGTTTTATGCA
ACAACGACAATACTTCGGTATCTGTCGCGCCGTCACACACTGTTGCCTCTAGCACTTCGG
TCCTACGCAACGATAACCACACTTCGGTGATTGTTATCCCTTCTGGTACTTCGGTGCCGC
ACAATAACAACCATACTTCGGTATCCGTTGTTTCTCCCAGTGTCGATCAGGTCGGTATCC
AGACATACGCTCTCGTCCCACCTTCTACATCGCACTTATCATCTGCCACCTCTGCGTCTC
TGCCTCTTCGGACTGGCGCTCCGTCAGAAATTAACCAGTCTGGCGCGAGTGCTGTCTTGA
GGTGCGGGAACAGAACCGTAGGACCCTCGGGGCCATCGAGTACCGCTCGTTTGTCGGGCA
CCGTTCGTTCGCTCCCCCCGTCGTCTGTAGATCAGACCGGCCGTAGCCATGCGCTTTGGA
CGATTGAAGAGGAATCGCCTGAATTGGTTACCTCGGGTGAATCTTCGGATACGCTCAACT
CGTCTGTGCTCGCTTCCGTTGAGGGTTCGCCCTCGATTGTTGCACCGGTAGCTAACTTGA
CTGGTTCCGACCGGCAAGTTACAGGGTCAAATTCGCCTGGCTTCGAATCGCGTTGTTCTC
TTGGTCCTGACCGCCGAACATCATCAGATTCCGCCACGATATATTTCGACCATGGGTCGT
CTTCGGACGCTCCATCCCTTCCGACGCACGCTCGCCCCACGGCGCCCGATACCAGGCCGC
CGCGACCGACGTCGACAGTGTTGACACCACCGCTTCGGGAGGACCCTCCTGGAGTGACCT
CCGAACAGCCGGCGGTCTCGCGTACCTTGTCACGGAGGAATGGCCAGGAGCACCACGCCC
GGTGTGGTTCTTTAACCGACCCGGCCTTGGCGGCCGTTCCTAGCGAAAGCAGCCTGTTGA
ATGACACCTTACGAGGCGTTTCTTCAGGTTTAGAATTGGGGCGCACCCAGCGTGATGTCG
CTGGCCCAATTATTGCGAACAATTCGACTCCCGTCGATTCTTCGCCGGTCTCTGACATAC
CCGAGACCGTCCTCATGGACGCTCACGCCGTAAATTACAATGCGGGCGTTCCGGCTGCCT
CCGCTTCGGCTACACCAGCTTCGGCTGCCACCTCAGCTTCGGCTGATCGCACTCCAGGTG
TTTCGACTCCTGCAGTTCCCGCTGTCTTCGACCCGTCTCACGAGTATTGTACTCCTGACA
TGGTCTTCTTTTGGCAGCCCCCCTCTCCCTTTTCCCAATGGACCCCGTCGACTTTTGTGG
TCGATGGAGTGGTGTACTCGTGTGCTGAGCAGTTTTTCGCTGCGGAAAAAGCTCGTCTTT
TCGAAGACCATTGCGCTTTACAAAACATCATGCGCGTGTCCGATCCTGCCTTACACAAGA
AGTTTGGCCGTGGTGTCCGTGGTTTCGACCCATCTCTTTGGGAACACGAGCGCGAAAATA
TTGTGCTCACTGGCTCTTACGCAAAATTTAGTCAAATTCCGAGTTGCGCGAGCATCTTCT
CGGATCTGGCGACAAAATCCCTGCCGAAGCTAGTCCCTACGACCGTATTTGGGGCATTGG
CCTTCAAGCCGATGATCCTGACGCTCTATCCACCTCTCGATGGCGTGGCCTCAATTTGTT
GGGCAACGCCCTTCAACGAGTACGCAGTCTTTTGCGATGCAATGCCCCGCCACCCGAGCG
CAGCTCTCGTTTGCTGCCCCCCAACGACCACGTTTCGACGTCGTCTCAACATAACGCGGT
TTATGAAGTTAGCCCTTCTACACACCAGCGTCTTCGGATGGCCTCAACCCCTCCGTCGAC
TGAACGATTCGCGTCGTTTTCACAATACGCTGCGAATGTTCCATCGGATCATGACACCGC
TGTTTGGGCCGTGTCTTCCGGGTGCCCTCAGCCATCCTCTTCCTCTTCTTTGCTTCCTGA
GCAAGGTCCGGATTTAGTTGATGGTGTTGTTACCATCGATGATGACTCTTTCACCACCCA
AATCCTCACTCACAGTGGTTCAGCTTCTGTTCAGTTTGGATGTGTTGCTCTTTTAGACAC
GGGTTCCCCGCAGTCTTTTATTAGTGCATCTGCGTGGGAATCCATGAAAGCCGCTTCGGC
CGCTTCGTCGTTGTCTGAGAAACAAACCCAACCTCGCTGTTGGGGAGGTTTCGGCGAATC
TGCTCCACTTCAAACTTCGACTATTGTCCGTTTGAGCGTGCAGTTTCTTCGCAAGCGCCT
TCCTACTTCCTCTCTCGCTGTTTGGGCGTACGTTGTTCCCGATGGTGTTATGCATCATGA
CGTGCTCCTTGGGAGAGACAGTTGGATGCGGTTTAGCGACCGCTCTTACCGCACTTTGCG
TGCCAAACGCCCTGGTGACCGTGTTTTTGGTGAGCTTACCCTGGCTCAGCATAGCAGTTG
CGGTGCCACCGCATTTGCTCACGATTTGTCTTCCACAGATGGTAACTACCAGCTTCGCTA
TGCTGGAAAACATTCCGTCCAACTTCACCCTGAACATAGCCTTGTTCCGGTTAATTTGGT
ACGCAGCGATGGCTCTCCAGCCCTCGTGGGTAACTATCTCGTGGTTATGCTTCCACAATG
TGCTATGTTTTCTTCCGAGGAACACTTTGTGCAAAATGGTTGCCAACGACTCCCGCTCGC
GGGTATCTCTTCACTCGAACCAGGCGACGTTCTGGGTACAGCTTCGGCTCCCCTTCTTCG
CGTGCCTCTCAGTGCTGTGTCTCGCCACAGTTTGAGCGATGGTCTTCAATCTGCGGCTCA
AGATCCCACCACTGCTTCGGGCAGCTGGGTTCCGGGTCCTGTTTCGACAGATGGCATTGA
TTCGTCTGCCACGCATCGCATTGATGACCCCTTCGTGTATAATTTGCATGAGCGACCCAC
GCCGTCGCAAAGCGGCAAAGAGGACCCTGGTTCTGCCAGTGCTTCTCTTTCGTCGCCTCC
GCCTGCTCTTCTCGAGCGGTTGGCGTCTGAACAACGTCAGAGTTTTTCCCGCGTGTGGGA
TAAGCTCCCCTGCCATCTCCGTGAGATTTCCTTCGATCTCCATGGTCCGGGTTGGACTCC
AGATGTCATCACTCAGCTTGGTAACGTCTTGTGCGACTATCATGATGTCTTCTCGAGTTC
CCCCACCGACTTTGGATCTTGTCCGCTTTTTCCTTTCAAGCTTACAGTTCCTCCGGGCAG
TGCACCCGTCACATCTCGTCCATACCGCGTTAACCCCCCGGTGGCGAAACAAGTTGACGC
GATCCTTGATCAATATCTTGCGGCTGGTCTGATCCAACATTCGACCTCGCCCTACTCGAG
TCCTTTGGTAGTCATACCGAAGAAATCTGGTGGTGTTCGCATCACTGTCAACTATCGCAA
GCTCAACAAGCTTTGTGCTTTGAGCCAGCTTCCGATTCCTCGAGTTGATGATACTTTGGA
CAAGTTGTTGAAAGGGCGAATTTATTCCCTTTTCGACATGAAGTCTTCATTCCACCAAAT
CACGGTTCACCGTGATACAATCCCTTTGACGGCATTCGTGACGTCTTCCGGGCTTTTTGA
GTGGTTGAAGATGCCTCAAGGCAGTTCTGCTGCCCCTGGGTGGTTTTGCAAGGTGGTCAA
CGAAGTCATCAAAAATCTCCACGGTGTTGCATCGTACTTGGATGATTTGATCGTTTTCGA
CGACAACCCTGCTTCTCATGTTGATACCATGCGCGCTCTGTTTGAACGCTTGCGCACACA
CAACTTGAAACTCACCCCACCGAAGGCCACCATTGGCGCTACCGAAGCGGATTTCCTCGG
CCACACCATTTCCCCCGACGGTGTTCGGCCTAACGGGGCCAAGGTTGCGGCCCTCGCCAA
AATGCCCATGCCTAAGGATGTTAAACAACTTCGCTCTCTTCTCGGCAGCCTCAGCTACTA
CCGCAAGTTCCTTCCCAACATGGCTACGCGAATTCGACCTTTGACCACTCTTCTCAAGAA
GCAGGCGACGTTCGCCTTCACCCCTGCCATGGAGCAAGCTGTTCGCGTCCTGCTGTCTGA
GTTGGCCAACCCTCCTGTCTTGGTTTGTCCAGATTGGGATGCCGTTACGGACGGCTCGCG
ACCTTTTCGCCTCTACTGTGATGCTAGTCGCGATGGGTTCGGCGGGACTCTCGAACAAGA
ACAGCCGGATGGCTCCATCCGGCCCATCGTCTTCATCAGCCGAGCTACTTTGGACTCCGA
ACGTCATTGGACTCCCCTCGACCTCGAGGCGGGTAGCATCGTATGGTGCATCAAACGACT
CCGCGGAAATTTGTGGGGCACGAAATTTCGCATTTTTACCGACCACAAATCTCTTGAGCA
TTTTGCCAAGGTGGGGGAGAACAATGCCCGCGTTCAGCGTTGGCTTGAATTTCTTACCGC
CTACAATTACACTCTCGAGTACCGCAAGGGTTCCGCAAATGGCAACGCTAATTTCCTCTC
TCGCCTTCCGATCGATGCGGCGGAATGTGACCGATCTGGTCGCAGTCGCTTGACACCGGA
TGACGATGAGGAGAGCGTATTCTTCATCCGTTCTTGTGGCCTTACGCCTTCTGGCCATCG
CGCCGTGGGTGTTGGCTTGGGTGGGCTCGTCCCCACTTCCCCGACTTCGGTCTTGGGTGG
GCTGGCCCCCTCTACAGATGATTTTGTCGACTTCCGTCGGCATGGTCCACGTCTCTCGCC
GTCAGGCCTTTCGTCTCCGCCTGGCGTCTGGAACATCGCACCCTGGCCGTCTAACAACTC
CCGCGGGTTGTCTCCTTCGCTACGACGCCTGTGTGGCAGGACCCTCGATTGGTCTGGCTC
CTTACATTCTTCGGTGGAGGACATTTTGGCTCTCGAGCCCGAGTCTTCGCCGGCCGTCTC
GCCGACTGCAGCATCACGACGGACTCTCGACCCTACTCAACTATTTTCCACGCGAACTCG
CCGTCGCACGGCGGTTGTGGCAGGCACGCCCCTCCCGCCCGTGGATTATGGTTTCTCTGA
GGACCCGCCTGCTCCTACTCGGATTTCCGCTTCGCCCAGATCGTTTCGACGTTCCCCGCC
TGCACAATCAGCATCGACGGCGCCCCCCGTTTTGACCAGGTTGGTTTCGGCTCCTGGTGC
TGACACTTCGATCCCAGACCTCCATACGCCTCTGGCTCGTGGAAGGGATCTTGCGTCTTC
GACGCATCCTGCAACTTCGGCTGCTCCTGCCCAGCAGTCTTCTGCTGCTCCCGATTCTTC
GGAATCTTCGACGCATTTGGTTTCGACCACTTATACGCCTTCGTCTTCGGTTTCCGCTGC
TACTCTGCCTTCGGGTGGATTGCAGCCGGAGCCTCAGGAATCGGCCCCCTCTTCTATCGA
GGCGGCTTTACATTCCTCGGCAGATTTAGCCTTCCGGGCGTCTGTCGAACGTTTCTCGCA
TGCTGATTGGGCTCGCGAGCAACGTAACGAACCTGTTTGTGATGCAGCTATTCGTTTCAT
CCTTCTGGGTCGGCCTTCGGCTCTCCCTCCGGATTTCCTGGATCATCTTCCGTCCGCTCG
TCGACCCCCTCTGTCGGAGATTCGTGACCTGTCTCACAAAGGCCGGTTACATGTTGACGA
TGATGGTTTGGTCTTGCTTGTTCGCAAGCAAACAGCGCCCCCGTCGTCTACGACCACACG
TCCTGGCGGGCGTGCTGCTCGCCTTCTCAACGACGAACCCATTCGGATTTATGTTCCCAT
GCTCATGCGTCCGTGGATCATGCAAGCCTGTCACGCTGATGCATCCTGCCACCTCGGTGC
CGCTCGCACGCTTAGCATGCTGGAACGTTTTTATTGGTGGGTTGGCATGAGTGTTTGCAC
GAAGTGGTGGGTACGGCATTGTTTGCGATGCCAAGCTCGCAAGTCATCTCGTCAAACGCC
TCGATGGCCTACTTTGTGCCTTCCGCTGCCTTCGGGCCCTGGTGTATCGGTGAGCGTCGA
TTATTTCGGTCCCCTCCCGTTGACACCGCGCGGAAACACATATATTCTGCTTTTCACTGA
TCGTTTCAGCCGCCGTGCTGACATGTACGCGGTTACGGCTGCAGAATTCACCGCCGAAGG
CACCGCTGACGTACTTGTCAATCGGTATATCCCTTTATGGGGTTGCCGTTTGAGTCTCTT
GTCTGATAATGTCTCTCAGTTTTGTTCCAAATTGTCGCAGGCTGTATACGCCCGTCTGGC
TATACGCAAAGTGGCTACCAGCTCTTACCATCCCAACGGCAATGGGGGTGTGGAGCGCGT
CAATCACACTATGGCTCAGATGTTGGCTATGGTCGTCAATGAGAGGCAAGATGATTGGGA
CATTCATTTGCCGCACGTTGAGTTTGCCTACAACAATTCGGTTAGTGCCGCTACTGGTTT
GGCGCCCAACGAGGTGCATATGAACCGACTGCCACGCATGCCGATGACGGTTTTTGAGCA
TCCATATGCTCGAGGCCACCAAAGCTTGCATCGCGATCAACTTGAGTATTGCGATCTTGC
TGCTGATCGCCAACGTCGTTCTTACGATTTAGTTCGCGAACAGCACAACCTGTCCGTTTC
GAGGATTGAGCGGCGTAACTCCGCCCTATCGGATGCTTTGCGCAAGGTCCCCTCATACAC
CGTCGGTGGATGGGTTTGGGTGTACAACACCGAATCTACCATTCGCCAAGGTGTTCGTTC
AGGCACGGATGACAAGGTCCTCAAGGCTAAGTTGTCTTTCCTGTGGACTGGTCCGTTCAA
GATCTTGGCCGTGGGTCCGTGTCCTGACGCTCCCGACGGTTGTCCTCTGGCTTCCAAGTT
ACTGTATTTGGATCTTCCATCGGATCTGTCGGGTCCGGACTCGAAAAACCGTGTGTCAGT
TGCGCGTTGCAAGCCTTGCGCTAATCCGCATGACACTGAAGACTTGCCTCGGTTCCTGCC
TGCCGGCCTTACACCGTATGTGCTAAACTCCTATGCGAATAAATCTCCTCCCTACCATGT
TACGGAAGACGACGTGTCGACTCCGGTCGAACGTCTCGAGGTTGACCGCATTAGTGGCCA
TCAGTCTGTTCGTGGCCGTGGTGGCACCATCGCTGTTTTATACCAAACGCATTGGAAAGG
TCTTCTTCGTCCTTCTTGGGAACGTGAGATGGACCTCCAGCATTCCAAGCCCCACATTCT
CCGGTACTGGACGGGTTCGCCTGATCAACATCGCCAAACGAATCGTCGCTATCGGGCGAT
GCGTATTGGTGCGGCCACCCGCGAGATGGCGCGCGCTAAAGGGGAGCGAGCTTTGCCTTC
GGGTTATTCGCTCGTCTCTCGTTCAACTTGGGACCGTCGCTTCGCCAATACTCCGCTACC
TGCAGGCGCCTTCTTCTGGTACAAAGCTCGCGATGGATTCTGGTGGTTGGGCAAGATTAC
TGGACCGCCTCTACCGTCCGACTTCTACGTCGTCCGCTTCTTGGACGATCCTGGCCCTGT
CAAGCTCACCCTTCCTGATGTTCGCTAATCCACCGCTGAAACCGCCGTCTCCGGATCCTG
GTGCCTTCAAGTTCACAGCGGCAGTGCCCTTTTTAAGGGGATCCTTCGCAACGTCGACAT
GTCGCGTGGTGACCCCGGGGCTGATTCGTTGCCTGATAACGTGGCGCGCCCCCATTAAGA
CGACGTGCTAGTTGTCTTGGCTTTCTGTTGTTTTCAGCGTTGTTTGGGTTGCTTTTTAGC
CTTGGTCGGTTTTCGCTTTCTCCTCGCTTTATTTTGTGCCTTTAGCGTTTGGTCACGACC
TGTAGGTGTTTCGCGCCCATTGTTGCCCCTTCTACACTGCCGTGGCGACTGCGTGAATGG
CGTATCTGATCGTTTTCTTACGATACCGGTCTTGTTGTGGTTCCTACAGTGATCCTTTCT
TTTTTGTCGTTTTGACGACCTTTGTTTTTCTTTTCTGTTTTTCTTCCTTCTTTGTGTTTT
CCTTTCTTTGGTTCCGACCTTCTTCCGGTCGTCGTAGGCTTTTCTTAGCCCCGTCAGTTC
CTTCCTGTCTGTGTCTTTTTGTCGTTTTAGAAGTCAAACGATGGTCTTGCGACTCATCGA
GTGAGAGGTGTGGGAGGGTGAATTGTGCTGTTTTGGAGCTCCACATCCTCGATACTTTCA
TTTAGAGACTCGACAATTGCTTGTCAAGACTCCGAGGTTTTACAGTATCTGCGTATGAGA
ACCTCCAGGATGGGCTAGTGTTATAGGATTCAGATGTGTAGACGAAACATAGAAGAGCTT
GGTTCCTTCTAGAAGGCGCGGAGAGATGTAACTCTCCGCGGAAGGATAAAAAGCAGGGGA
CAGGATCTAGTAGCCCCTGCTTGTGCAGAGGATCCTGTGCCCCTTGGTGTCATTCCTACC
GATACCCAAGGCAACAGCTACTGCTGCTGCTGTTCTACAAGAGTAACAACAAGTGAGTTC
TTCTTCACGGGTCAACCAGACTTCATCACGCGTGCATACCACTACA
>family003#LTR/Gypsy
TGAGGACACTGGCTATTGTCGGAGACAGATGCCGGTGCCGTGGCAGTATTATCCCACTGC
CAAGGGAAGGCTATTTCCTCTCGTGATGTGTAAACGAGGAGAAGAGGGTAGAAAGAGAGA
GTGGCCATAGCGGCAGAGGGAGAGGAGAGTCGAAGACTCTCCGCTTCCACTTTCGGCAAG
TGGCCAGGGACTTCGGAAGATATCCATCTCCGACGGTGCATTTCCTGTCACTCTCCTTGT
GACAAGATACCCCGAGGGAGCCATATCTTCCTACACTTTGTATGTGCACACATGGTTGGT
TATACTCCTGACAGGTGTCCTCCACATCACCCCCCCCTCTATGCGCCACAAGTCCATCTG
TGCTAAAGATGTGCTTTTGGCGGCCATAGACATGAGTGGCTCATGGAGACACATGTATTG
GAGTTAACCTACCTGGTACAACATCATCAACTCGGCCTGATTATCATACAACGCGTGTTA
AAAAACACGGAGTCTTCAGACAGAGTAGTGATAGATGTGGTCCATACTAGTATAGTCTAG
AAAAAAAAAATTGTGGGTACTGGGCTATCAAGATGACAGCTAGTGTACTAAAATATTTCG
CATGATAATGCTGTGGGGTTGATGAGAGATAGGCTCGTAATGAGGTGACCCTCCGGCGAG
TCTGTCTTTTCATCATAAAATAATATCGTGATGAGGAATAAACTTGTAATGAGGTGACCC
TCTAGCAAGTTTTCTCTATTCATCATCGAAAAATAAGGTATTGATGGAGGATGAACTTGT
AATGAGGTGACCCTCTGGCAAGTTTATCTATTAATCAAAAAAATAAGATCTTGATGGAGG
ATGAACTTGTAATGAGGTGACCCTCTGGCAAGTTTATCTATTAATCAAAAAAATAAGATC
TTGATGGAGGATGAACTTGTAATGAGGTGACCCTCTGGCAAGTTTATCTATTCATCAAAA
AAATAAGATCTTGATGGAGGATGAACTTGTAATGAGGTGACCCTCTGGCAAGTTTATCTA
TTCATCAAAAAATAAGATCTATTCATAAAAAAATAAGATCTTGGGACAGCGGTGGTATCA
TTCAATTCTCCTCGCGAGTGTTTCCCCAAACACTTCAAAAATAGGTTGTTTCCACTGGAT
ACAACCAACCACCGTGGCTACTGGTCCTGTGCTAAATATATATATATAACACAGAATAAT
AGTAGTATAAATTTGTCTCAAGTCTCGGAAAAGATAGACATGGCAACTGTTAGGAACGAT
AGAATAAATCAATCGTTTAATTTCCGGGCCCTAGTTCGTTTTCGTTTGCTAGTACGGCAG
GGCAATTGAGTATCACTCTGTGTCGTAGCAGAACGCGACTTGGGTAATGGACCCTCCTTT
AGGAGCCTTCTTCGTCGCTTCTTGGTTTTGTTCGGTGGCTCAGAGCCACTTTGCGTTGCC
AATTTTCGACTTAATGGTTCTTGAGGAGTAGCTGCCTGTTTTCGTTTTCGTTTCCCTGTT
TTACTGGGTGATTTTGGGTCTCCCTGTTCAACTGGGGCACGAGACGACGATTTATTAGGC
TGCACGATTTCCAAACCACAACGGATTCGGTAGGCAGATATCATTTCTTGACATTGTGGA
ATTTCGTCTGCTCTATATTCAAGGTCTGACTCAGGGCCGTAGCCTCGAAGACGCAAACGA
TACTTGTAGTTGTACGGGGTTTTCGGCCCCTTACCACTCTTATGACTTACCACTTTGTCA
ACGACGTAGGATTCAATTTTCGGTTGAGCTTCGTCGGGATGGTCTAGCTCGGGCAACGGA
ATCTGGCGTCCTAAGAAAAACTCGGAAAGCTTATCAAAGTCTGGCGCAGGTGGCGTTTTC
CTCGCGTAGTACTGTTTAATGTGGGCTAAATGGACCGAAACTTATCGAGTTTCGTTCTGG
CGTCTCACTCTATATACCACCGGTGATAATTTAGAGCAGATGACGTAAGGTCCTCTCCAC
GGTAACAATAATTTCGGATTTGGTCCATCCGAATCCTGGTATGGGCGGTACACAAGTACT
AGATCACCAGGTTTAAACACAGGGATAGGGCGCAGTTTAGCGTTCTTAGCAGCTTGTTTT
TTTGTGCGTTCCGATAGGTTACGGCGCGCTAGTTCAAAAGCAACCTGTAGATTTTCCTGT
ATTGTTTTAGAGAATTCCTCGGTATTCGCTGTTGTTCCCTCATGAGGGATGCCGAGGATA
ATGTCAACTGGTAGTCGTGGCTTCCGACCAAACATAAGAAAGAATGGTGTTTCATGCATG
GTGGAGCTAAATGACGTGTTGTAAGCCAGTTGGACAAAAGGCAGCAATGATGCCCAGTTA
TCGCGGTTCATGGAACTATGCATGGCAAGCATTGCGTGCATGGTAGCATGTACTCGTTCT
GAGACAGAATTACCCTGCGGACGGTATGGTGTCGTGCGGGTTTTCTTGTAGTTCAGAATA
CGCTGTAATTGGTGGACTACACTGTTCTCAAATTCAGGTCCTTGGTCGGAATGCAACAGT
TCAGGCGATCCAAAGATGTTGATGATGCGGTCGATAATGGCCTGAGCGACAGTGATTGCT
GACTTGTTGGGAATCGGAGTCAACACGGTGAATCGGGTTAGGTGGTCCATCATGGATAGG
ACATGTTTGCACCGTACCCCGGCGGCTGAAACTGATTCTACTTTATATTCAACTAGGTCA
ACCGAAATACGTTCAAACGGTCTTTGTACTGGTACATGTCCCGTTGGTAATTTGTTCCGG
TTGTGGGCTGTTTTCCGACGTTGACAGGCTTGGCATTCTTGACACCAAGTACGGACGTCC
CGATTCATGGTTGGCCACCAGTACTTTTGGCGAATCTTCTCATAAGTCGGTCTAGACGCT
AAGTGGCCCCCCAGATAATACGTGGTCATGATAGGCGTGTAGCACTAGTCCGGTAAGGGC
GTAAGGCAACACCAATTGGTCACTAAACGTACTACGTTTCCGGAGGTAGCCTGGTAAATA
CGATTTAAACAGCAATCCATCACGCACGAAGTAGTACGACATGGAAGTGGTTGTCTCGTC
ATCAGGTAATTGAGCGTCAGGTTTTGTAAGATAGTCGATATACTTGCCATATTCAAGAGC
TTGTTTTTCACGCAAGATATCGCGGTTAATAGTTTCAAATACGTTGGTCGCGCTAATATA
AACTGATTTCTCAGCGAATAATTCGCGATCACTTTGAACCGGTCGCAAGTTTTCCAAACG
ATCTGCAGACACTTGGTACGGACGTGGTGGGACATTTGAATGCAGCGCAGGGTCATCAGG
CACATTCCTACATATCGGTGCAAGTTGCGGTGCTTCCAACTGTTGTTGGTGATCGAACGC
AAACAACCGAGATAGGGTGTCTGGGACTACATGTAACTTTCCCGGCTTGTGTCGCACTGT
AAAGTCAAAGGACTGCAAAGCGATTGCCCATCTGGTCAGCATATTAGACGTGTCTTGCAT
TGTGTACAAATATCTCAATGCCGCGTGATCCGTGACAACTTCGAAATGTCTGCCCCACAA
GTAGGGTCGCCAGTGTTGTAAACTCAAAACCACACCGTAACATTCCTTCATCGTCGCAGA
GTAATGACGTTGAGCCTTGTTAAATCGTTGGCTAAAATAAGCGATAATATTCACATCGTC
GCCGTTCTTTTGGCCCAGGAATGCTCCTGCACCAACTTCACTAGCATCTACGTGAACCAC
GAAGTCTTTGGTAATGTCAGGGAAACATAACACAGGTGCTTTGCTGAGTAACCGTTTGAT
CTCTGCAAAAGCCTTATCATGTTCCTGGTTCCAACGTTTTGCGATCGATTTTACATGCTC
TTTTTGTGTGAGTTCGACTAGCGGTGCGATCACCGTAGAAAGGTCGGGTATAAATTTCCT
CACATAGTTCACCATTCCCAATACTGAGCGAAGCGCTTTGATTGTTTTGGATGCAGGCAA
ATCGACAATAGACTTTATACGATCTTCCCCAACACGAATCCCTTTTGCCGACAGTATATG
CCCCAGGTATTTTACTTCCTGTGGTCCAAATTGTACTTTGGAGGGTTTCAAGGTAAGACC
GGCCGCTTGGAGTGCTTGGAGCATGCTTTCTAATAAGGTTAGATGGCTCTCCCAATTTGA
GCTGCAGCAAATAATGTCGTCCATATACACCAAAAGTCCACTGCGTGGTCCGAAGTGAGA
GAATGCCAGAGACATCATACGGGCAAATAGAAAAGGAGCATTCGCAATTCCGAAGGGGAG
GCGTTTGAAAACCCATTTCCCTTTGTGTGTCACAAACGCAGTCTTTTCTTGTTCTGCTTC
GTCTACTTCGATTTGGTGGTAGGCTGACTGGATATCGCAGACAGTAATAAATTTTGCACC
TCCAACGGTATCGATATGGGACTCTATATCTGGCATGGGCCAAGATTTTCGAATTAAACT
CTTGTTAATAGTCGATATTTCTTTCGGAAGGTCGTTCTGGCGAAAGGTAAACTTCTGGTT
GTGTCCCGATGTATGCGTTGAGGTAGGGGTGCTTGTGGGCATAGAAAAACGCGCAAGCGG
GGGCGTAGACAGTGCGACAGGGTTGCTAGTCCTGTGTGCGCTGTCCTGGCTATCCGGAGT
AGGGGCCAACTCGGGTGCTACAGGGTTGCTAGGCCTGTAATCACTATCTTGGCTATCCGG
AGTAGATGTTAAATCAGGGGCTAGGTTCCGAGGATGGACAGGTGTGTTCTGAGTGACAGC
GGGCAAGATTGGTTGACGAAAAACTAGGCCGGGGGAGGTACTCCCTCCACTGCTCTGATT
TCCCTCAACTGGTATACTGCTACGTGCTGTCGAAGAAGTATTCACCTGGGCCACCTCTGC
TGCAGAGGCCGGAGTCGTGGTGGGTGGAGTTGCGGTAGGACGGAAGAGGGACACCAGCCA
CTCGGGTGGATTCGACTGCTCCTTCCAGTGGCGGGAGAGCATGTCAGCGAACTGTCCCCC
AGCGGAGGTCATGAGCGCCTGTCGGTCATCTGCGGACACGTCCTGTGACCGGAAGCCCTC
GAGCAATTGGTACATGATGTGCCGTTCGCTCTGGTTAGCCCATTCCTCGTCGCCGTCATG
TTCCTCGTCACCGTCGTTGTCCGAATTCTCCGGGGTGGCTCCTTTCTCCTCACCGGTGCC
CGGCTCGTCCTCTTCGGGAATCGACTCCTGTTGGGAGTGGTCTCCCCGAGAGGGACGATG
CGCAGACACGCGTTGAGAGGGGGTGCCCCTTCCCGGCGTTTCAGAGATCGACGGTGACGG
GGAAACAGTGACGCCGAGCTGTTTCCGCAGCTCCTCCAGCTCCTGCGCCTGCCTCGCCAG
CGCCGCATTCTTGTCAGCGACGAGTGCGTTCGCCTCCCTGACTTCATCGCGTAAGTCTCT
CCGCTTTTGTGAAGAGGTTTTCGGCATGTTGTTTCTCTTTTTCTTGGTTGTCTCTCCTCG
CTACAGTAGCACGGCGAAGCCGTGTTCTAGTCGACGCCAATGAGGACACTGGCTATTGTC
GGAGACAGATGCCGGTGCCGTGGCAGTATTATCCCACTGCCAAGGGAAGGCTATTTCCTC
TCGTGATGTGTAAACGAGGAGAAGAGGGTAGAAAGAGAGAGTGGCCATAGCGGCAGAGGG
AGAGGAGAGTCGAAGACTCTCCGCTTCCACTTTCGGCAAGTGGCCAGGGACTTCGGAAGA
TATCCATCTCCGACGGTGCATTTCCTGTCACTCTCCTTGTGACAAGATACCCCGAGGGAG
CCATATCTTCCTACACTTTGTATGTGCACACATGGTTGGTTATACTCCTGACAGGTGTCC
TCCACA
>family004#LTR/Gypsy
TGAATAGTGGCATCAAATTCTCTTGTCACACTCACTCTCAACCCGATACATGTGGATGAC
AGGTGTAGAAGTGCTGTAACCATTGTTGTTGCACATACCAAAGTAGGACCAAGATACGAT
CCGAACGGAGGATCTTACTGATGGTTGATCAGCAAGAGACCCGACTGTGGATGCGTCCCT
CTTGGCGCCACCTGTGGAGCTTGGGAATCCGAGACCCTCGGGCTTGGTCTCCCTTGCCCC
TTCGGCGGCACACTCTCCCTTGTCTCTCTCTTCTGAGACCCTCTCCTCTCTAAATCTCGA
CGAAGAGAACTGCCAGCCCTTAGTAGTGGGAAAAGACTACTGCGACCTGGGCCTCCCCCC
CAACGAGGGAAGCCTGTGTCCTTATTGGCGTCGACGAATTAAAAGATACTCTGCTGGTAC
TGGAGGTAGAGGTCAGAGATGCCGAAAAAATCAGCCGTGCAACGCGCTCGCGATAAGGCG
GACGCGGCGGAGGAAAAGAGCCTCAAGGAGCAGCAACGCCGCCTTGAGCTGGAGGCTGAG
CTAGATCAGCTCAAGCAATGCCTCGCCTCCAAACACCCGACAACCCCGCTAGCGCGTGGG
ACACCCTCGGAACGCGTGCCGGCTTCACGCCCCTCGGGTGATAGCAGCCTTCTTGAGGAA
CAGTCGGATGACCCTGAGGGTGCCGACCGCGCGAGTGCCACCAGCGGCGGTGAAGATGGC
GGTGATCCCGGTGAGCGCGACACGTTTGACGACGGCGAGAGGGGAGACGAGTATGAGGAT
GTTCCTCCTGCCGCCGGCCGGCAGCAGCAGGGGCGTTGGGCAGATGAGGAGGAACCCGAA
GATGAGGAGCCCGAGGTTCTTACGTCTCCGGCTGGCGCACCCATTGTGGAGATGCTGAAA
CAGCACCACCGTGATGGAACCGAACCTCCCGAATGGCTTATGTCCATTGTACTGCCCGCC
AACTCGCGAAAGGTGAATACTGCAGGTGGTAGCATGCCTGCTGTCCGACACGAACCCAAC
GTTGGTAGCGAGGGTAGTGCCCGCCCGAACCTCCGGCGTGACAACAGCATACCATCTAAT
TTTGCTTCACAGCAGTCACCTATCCCGTCTCGGCAATTAGTAAACGATTTTTCTCCGCAA
TCCGTGGAGACCCCGCGAGAAATCGACAACACCAGCAGGACTAGCGACCCTCTAGTGATG
TCGAATGCCTCACCTACACACTCTAATGTGCGCGCTGATGAACACCCGTCAGCGCACACT
ACGGGTACGTCTGCTCGTTTCGTCTTAAAACCCGCAGACCTACCCAAAGATCTTGTTTTC
TCAGGGGCACCTTGGCAAGATATTGTAGAACTTTTGGCGCAATACCGTGCACGTGTGAAA
CTGAACTCAGTCGACAACTGCCCTGACCATGTAGTCGACCAACGTGCTGTGCGATACCTC
CCGCTGTGTGTGACGTGCAGAGCGCGTACCACCAGATACCCGTTGCAGCAGCGGAGCAAG
AGAAGACCGCCTTTGTAACTCAAAAAGGAAAATGGGTTTTTAAACGTCTCCCTTTTGGAA
TTGCGAACGCTCCGTTTTTATTTGCTCGCATGATGTCATTAGCATTTGCACATTTTGGAC
CCCGAAGTGGCCTCCTTGTTTACATGGACGACATCATTTGCTGTAGTTCGACTTGGGAAA
GTCATCTAACATTGTTAGAAAATACATTTCAAGCCCTTCAAGCCGCAGGGCTCACATTGA
AACCTTCCAAGGTACAATTCGGGCCAAGGGAAGTAAAATATTTAGGTCACATTTTGTCTG
CGAAAGGAATTCGAATCGGAGACGACCGCATTAAAGCTATTGTTGACCTGCCCGCTCCTA
AAACGATCAAAGAACTCCGTTCAGTTTTAGGCATGATCAATTTTGTGAGGAAATTTCTCC
CAGATTTGTCCACGGTGGTAGCGCCGTTGGTAGACCTCACTAAAAAAGAGCACGTAAAAT
CGATTGCAAAACGTTGGCGAAACGACCATGATGAGGCGTTTGCGACAGTCAAACGACTGC
TCACGGAAGCACCTATTTTACACTTTCCCGATTTTACAAAAGACTTCGTCGTGCACGTGG
ATGCCAGCGAAGCAGGTGCTGGAGCTTTCCTTGCGCAGCAAACAGGAGATGACCTCAACA
TTATTGCGTATTTCAGCCAACGATTCAACAATGCTCAGCGCCACTATTCCCCAACCATGA
AAGAATGTTACGCCGTCGTACTAGCAATACAGCACTGGCGGCCCTATTTATGGGGCAGAC
ATTTTGAAGTTGTGACGGACCATGCTGCGCTGAGATACTTGTACACCATGCAGGACACTT
CAAATTTGCTGACTAGTGGGCTATCGCTCTGCAGTCCTTTGACTTTACCGTGCGACACAA
GCCGGGGAGGTTACACGTTGTTCCGGATACCTTATCTCGGTTGTTTGCTTTTGAGTACCA
GCAACACTTAGAAGCCCCGAAACTAACACCGATTTGTAGGAATGTCCCCAAGGATCCTGC
TTTGCATGTAGCTGTACCGAACAGACCTTATCAAGTGGCCGCAGACCGCCTGGAAAATTT
GAAACCAGTGCAAAGTGATCGCGAATTGTTTACCATTAATTCGGTTTACATCAGCGCGAC
CAACGTTTTTGAAACGATGAACCGAGACATCTTGCGAAAGAAACAAGCAGCCGAGTATGG
GAAATACATCGACTATCTTGTGGGGGAAAACGCACGAGTCCCGGACAACGAAACAGCAAC
AACCATGTCCTATTATTTTGTACGAGACGGATTGCTGTTCAAATCGTATTTACCAGGTTA
CCTCAGGAAACGGAGTACTTTCACTGATCAATTAGTATTGCCACAAGCTCTCACGGGCTT
AGTTTTGCACGCTTACCATGATCACGTTTTGTCCGGAGGTCACCTAGCATCTAGACCGAC
TTATGACAAGATCCGCCAAAAATATTGGTGGCCGACCATGAGTCGTGACGTTCGCACTTG
GTGTCAGGAGTGCCAAGCATGCCAACGTCGGAAAACCGCGCACAATCGCACCAAACTGCC
AACTGGACACGTACCAGTACAACGACCGTTTGAGCGAGTTTCAGTGGACTTAGTTGAATA
CAAGAGCGAATCGATGTCAGCCGCCGGCGTACGATGCAAATATGTCCTATCCATGATGGA
CCATCTAACCCGATTCACCGTGTTGACTCCGATTCCGAATAAATCAGCTGTCACAGTTGC
TCAGGCTATCATTGACCGCATCATAGGCATTTTTGGACCGCCTGAGATGTTGCATTCTGA
TCAAGGGCCTGAATTTGAGAATAGTGTGATCCACCAGTTACAGAGTATTCTGAACTACAA
GAAAACCCGCACAACACCATATCGTCTGCAAGGGAATTCTGTGTCGGAACGACTACATTC
AACGATGCACGCAATGCTTGCCATGCATAGTTCAATGAAGCGTGATAACTGGGCATCGCT
ACTACCTTTCATACAACTGGCGCATAACACTTCTTTTAGTGCTACCATGCATGAAACTCC
ATTTTTCCTCATGTTTGGCAGACAACCACGACTACCTGTCGATATCATTCTCGGTATCCC
TCATGTAGGAACAACAGCCAATACCGAAGAACTAGCGAAGGACACGCGGGAAAATTTACA
AATTGCTTTCGAATTAGCGCGCCGAAACTTAACGGAACGTACACAAAAGCAAGCGGCGAG
TAATTCAAAACTGAGACCGATTCCCGTGTTTAAACCTGGCGATCAAGTACTGGTATACAG
ACCATATCAGGATTCCGATGGTCCCAACCCGAAATTGCTGTTACCTTGGCGGGGACCATA
CGTCGTCTGCTCGCAACTATCACCCGTAGTATACCGAGTGAGACGCCCCAAAGAAACTCG
AGAAGTTTCGGTTCACCTAGCCCATATTAGACGATATTTTGCGAGGAAAACACCGCCTGC
GCCCGACTTTGATAAACTCGCTGAGTTCTTTTTAGGGCGACAGATTCCGTTACCCGCTAT
CGACCACCCTGATGAGGCCCAACCAAGAATTGAGTCTTATGTTGTAGACAAAGTGGTAAG
CCACAAAAGTGGTCGGGGTCCGAGGACTCCGTTTAATTACCGATACCGTTTGCGTCTTCG
AGGGTATGGCCCGGAGTCAGACCTCGAATACCGCGCAGATGAGGTACCACAATGTCAAGA
AATGATAGCTGCATACCGAATCCGTTGTGGTTTGGATATTATCGCGCCTCCTAAAACAAC
TTCGGTTCGCACCCTCAACAAGCAGGGGGACGAAGCATCACCCTGCCGAACTAGGAAGCG
AAGACGTACCGAAGCAAGGAAGTGAGCAACATTGCCAGATATAGAGCGCTCAAAAATTTT
ATCTGCTGTTGTTCTGCGGCTCAAATTTGTTTCATTTTTACGTTAAGTTTTATTTTTAAC
GACAGAGGGACGAGTCAAAACTGTCTTTTTCCATGTCCTTGTGACATGGAGATAGTAATG
ACACGTTAACACTATCTTTTTCCATATCCTTGCGACACGGAGATAGTAATGAAACGTTAA
CACTATCTTTTTCCATATCCTTGTGACATGGAGATAGTAATGACACGTTAACACTATTTT
TTTCCATATCCTTGTGACACGGAGATAGTAATGAAACGTTAACACTATCTTTTTCCATAT
CCTTGTGACATGGAGATAGTAATGAAACGTTAACACTATCTTTTTCCATATCCTTGTGAC
ATGGAGATAGTAATGACACGTTAACACTATTTTTTTCCATATCCTTGTGACACGGAGATA
GTAATGAAACGTTAACACTATCTTTTTCCATATCCTTGTGACATGCAGATAGTAATGAAA
CGTTAACACTATCTTTTTCCATATCCTTGTGACATGGAGATAGTAATGACACGTTAACAC
TATCTTTTTCCATATCCTTGTGACATGGAGATAGTAATGAAACGTTAACACTATTTTTTT
CCATGTCCTTGTGACATGGAGATAGTAATGAAACGTTAACACTATCTTTTTCCATATCCT
TGTGACATGGAGATAGTAATGACACGTTAACACTATTTTTTTCCATACCCTCGGGACATG
GAGATAGTGACGGTGAAAGGGGTTTTTGTACATTTTTTGGTACACCCTATTTTATTTTAT
TTTCAGTGTTCTTGGGAAAACACTGGCGAGGAGAGAGTCTTATGACTTTTTGTTGCTGTC
AGCTTTGTTCCAGAAACCAACGGAAACCACGCGACGTGTGGATACGTTTTACGGTTTCAA
CAAGCGAACGACAGATCGATTTCACCGGCCCCCGTTTACGTTGTGTCCACTCCTTGGTTC
TCGGCTATATCTTGAGTGAGTTTTCGACGAAGATCCATTCAAGTAAAAAGACGGAATCAA
GATACTAACACGGTTGGCCACGCGACCAATTTTCCGTGATTGTTTGTCATTTTGCGACAT
TTTGTTATTTTTGCACCATCATCCAGCAAGCGCCTGATCCACGCGTGCGATGACGAACAG
TGCATGAGTAAAATGAGTTACCAGTTTCCGTGACATCGGTAAACTGTTTTGTAGCCAAAA
TTTTTATTTTATTTTTTTATTTTTTTATTTTTTTTCCCAGGCATGGTATATTAAGCTATC
AGTTTCAAACTGTTTTGTAGCTGAAACCATGTTTGCTATTCAACTGCGTGAACACAATCT
GGGTATGGCCACCCTAGAATATATCTGAACGGAAGAAATTATTTTCTGTCAGAATCATGC
AGGAGATAAAGCATCTTTTATTTTTAGTTTGATTTCTGTACTTTTGCTATGGACCACATC
TTCAACTGAGCTTGACGAACTCGTGTTTTCTCAACACGGAAAATCTGACTCAGACACGGT
TGAAGATGTTGCAACACAGTATGACAAAACTTCCAACACCTGTTTCCATGTATATCGTCC
AAGGCCTCTAGGAACGCCAAAATACATCCTTAGCAAAGATGAATTTGTGGCGCATAAAGG
GGGGGGTGATGTGGATGACAGGTGTAGAAGTGCTGTAACCATTGTTGTTGCACATACCAA
AGTAGGACCAAGATACGATCCGAACGGAGGATCTTACTGATGGTTGATCAGCAAGAGACC
CGACTGTGGATGCGTCCCTCTTGGCGCCACCTGTGGAGCTTGGGAATCCGAGACCCTCGG
GCTTGGTCTCCCTTGCCCCTTCGGCGGCACACTCTCCCTTGTCTCTCTCTTCTGAGACCC
TCTCCTCTCTAAATCTCGACGAAGAGAACTGCCAGCCCTTAGTAGTGGGAAAAGACTACT
GCGACCTGGGCCTCCCCCCCAACGAGGGAAGCCTGTGTCCTTATACATATATATATATAT
>family006#LTR/Gypsy
TGTCATAGTGGTTATAACGCTATCGCCTAGGGTAGCTCACTCATGTGTTAGTGTAACAAG
CACTGGCTAGGGTTCAATTAGTTTCATCCATTTCATGGTCAGTTTCATGGTATCTTACCA
TTGGATTCAAGTTGGGGGCTAGCAAAAGGGATACAATCCCGGTGGGTCTAGCCCTGTAGG
TCTAATCAAGTGGGATTAGCAAGGGGGGTCTAGGCAAGATCTATCCAGATCTACCTCTCA
TGCTTTGACTCACAGACTGGTTGCTTCTTAGCGGGTGGGTCAAAGTTCCTCTTCCGAGAT
TGGCCGTGTTAACAGTGAGCGATCACCCAAAACACGTGTTGAGGCGGAGCTCTAGAGGGG
CTCCGCCAATGATTCAGGTACACCCTGGGGTATACCCTAGCCCTCCTCAAACCATCGTGA
AATGGAATGATTCTCAGTGTTTAGCGCCCGTTCATGCTACCGTGACACCCCCCCAGCATA
CATGTGTTGAAAAACACAAAATGCTAAGGAGGTAGCAGAACGTGCGCTTCTCCCTCCTCA
GATCATACCACGCCGGGAATATAGATCTGAAAAGGGAAGATGCCGCCCTCCCCAGGTTAA
ACCACAAATAATGGATTTGAACCTCGAGAGGACGGATGCCGGTGTGTTCGACGTCGATGT
TACATTGCTGAAATCATCGACCCCGAATGACGGCCGTTAGTACTTTGGCCGCCGTATACC
GGAGTCCTTGACGACGACGATCTTGAACTGAAGAAGGTGATCGTCCACTGAAGAAGGTGA
TCTTCCACTGTTGAAGACGTTCTTCCACGAACAGTCTCCACAGACCGACGACTATGACGA
CGATCTTGCATCTTGACCGACGATCACCGACTGTTGAGGACGATCTTCCGCTGTAGAAGA
CGATCTTGGAACTCCTCAGGTGATCTTCCACTGTTGAAGACGTTCTTCCACGAACAGTCT
CCACAGACCGACGACTATGACGACGATCTTGCATCTTGACCGACGATCACCGACTGTTGA
GGACGATCTTCCGCTGTAGAAGACGATCTTGGAACTCCTCATTCGTGACACTGCCGTCAC
CCCCCCCCCAGCTTCCCGCATGGAGGACGGAAGATGGCAGGCAGTGTACGACTTCACGAT
TCTTGAGCGGTCAGCGGTGGGAGTCTCGTGGCAAGATCCATTCCACGCCTTATCTCCCTG
CGATTGAGCTCTTCTCAATCCCACACGGGTTAGAATAAACGGCACTAGTGCTGTGAGCGC
TGATTTGAAGTGAAGAACAAAAAAAAATCTCCGTCGCTGAACTCCACTCTCCAATACGGT
TCATAGAAATCGCAGACCTTCCCTCTGCTGAGCACAATGTTGTTCTCTTGATCCATGAGC
TCCCGTCCAACCATGGTTCCACAGGGAAATTCCGCGAGAGCTTCGGTCGGCGTTGCTACT
TCGCGTTCTCCTCGCGACGGCGGTCCCGGGGGTCGTGGTGCGATATTCACCCCGTGAAAG
TCTTCCCACAGGGCATGAAAAACATCAAGTTGCAGAGGCGAGAAACTGTCCCTGGCAGTG
TCTTCGGTGATCCACGGAGAAGTGGTGTTATCCTGATAGTTTCCTCTCTATACTCCCATG
CCGATGCGGACGCTATTCCTCCAGCGCCCTGGACCACCCGTCTATTCACCAAAGTATACA
GAGGTGCCGCGACGACGGAGTCTTCAGTTAACCCTAAATCCGGCGACCATACAAAATGTC
CAAACTCATCTTCGAATGGATGTCTGATGTCTTGTGGTCGAGAATGAAACGGCTTGAAGT
CCGTGGCTGCCACCGTCCTCTGGCGGATTTGACGTCCATGCAGTCTTACAGTAAAACTCA
ACCCCTCTCGCACGACGTGCACGACTTGCCACGGTCCTGTGAAGTGGTCATGGGCAAGTT
TAGGGCGGACGCCATCCCGGTAGAGTGTACTGGCGCTCTCCTTGACCAATACCTTGTCGC
CCACCTTAGCCTTGGTGCCAGGTGATGCACGTTTGATCCTCGCGTTCTGGAGTTCGCGGT
GTCTGTTCCGATTTTCCTGTCTCACTTTTAGCACTTGCATCACTTCCACAGTCTTCCTTC
TCGTTTCCCCCACCGTCCTTTCCAACGGCAATGCTGGGCCCGAGTTGTCTAGTGATTGCG
ACATGTGATCAAATGATGTCCTTGGCGCCCGTCCAAAGAGCAGTTGGTATGCTGACTCTT
GTTTGGAAGGCTCTCATCCGGCGTCGTACGATGGGCCCAAGCGACCACTGCCACATACTC
ATCCCACCTGTTCGGCCATGCCTGGCTGAGCTCCGACAGCATCTCTTGCAGCACCGCTCC
CATCCTCTCGACTGTTCCCTGTCCTCTAGGATGGTTGGTTGGTCCAAAGTCGAGGGATAT
TTTGAGCCACCGGCACAGGTGTTCCATGATCACCGACTGCTGTGTCAGGACTGACCCTGC
CGCTATCAAGCTGGCATCCGTATGTGGCGTGAAGGGTTCCAGCCAATTAGGTAGTACCGG
CACTGGGTATGTGGCCAGTTTCTCCACGAGTTTCATATATGCCTCAATTTGTGGAGGCCC
CATGACGACTCGTTTGTTACGGGCTCGTTTAGAACTGAATTCCTTGTTCCTCAGGATGTC
CAATAGTGGAGCGGCGATGGCGCTAAAGTTGGGTACGAATCCCCTCAAATAGTTGGCTAG
TCCAAGGAAGGACCTCAACTCTCCCACCGTCGACGGCACTTCCATTTCTTGCACGGCTGT
TACCTTCGATGGTGCTGGTCGAGTTTCATCCCTTCCGACCATGACCCCTAAGAACTCGAG
CTCTGGCAATAGAAATTCGCTTTTCACGAAGTGACCTGTGTACCCCATGTCGTTTCAGGA
TAGTGAGGACCTTCTCCAGCAGTACGAAGTGTTCTTCCAACGTCTTTGTGTGGAGTGCGA
TGTCATCCAACCATTTTTCCAAACCCTTGCTCAATAACTCTCGTAGATCATCACCCAACG
TGGCTGAGAAGACGGCGGGGATTGTGGTGATACCAAAGGCGCATCGATTTGACTCGAGTA
GACGTCCCGTGAGTAGGCCGTCTTATGTTTGTCCGTCTCCTCAAGTTCCAGTTGATGATA
TGCCTTCAGTCCATGTTTAATCTTGACGACCTTCGTGTTCTTCGGGAAAAGACTCCTAAA
CTTGTAGAGCAATGCTAGCAGCCTCGCTCGCGTCGTCGGGCTCGTCTGGCCTGTCTTGGC
CGTGTTTACGTCCACCGATTGCTCCTCGTGCCTCTGGCTCTGTTCCAAGGTCTGTCGTGT
CCCCCATTAACTCAGGTGTTGCTTTCCCCGGCAGTGGTTCTTTCAGGAGTAGCATTCTTT
CGACATCACTAGTTAACCGCTATCGCTCGCGCGACTTGGGTTAACTCAGTAATGGTCTCG
TAAGAAGTTGCTTTGTTAACCACTTTGATCTTCATCCTGACACTCGGGTCCCACCACTGC
CTCCACCATGCACAAGGCCGACTGATTAGCCTCGACCTTCCATGTCTCCGGGTATTGACG
AGTTTGCAAAGGCAGTTTGTTGGATGCCAATGCATTAATCTTAGCCGATACCGGAGACGT
CGGTGTTTTGTAACGTCCGGCATCGTGGGATAAGGTGTTGGAGAACTTTGTGAATATCTC
CTTGGTGAGTGCTCCTCTCTTGGCCATGTAAGGCGAGTCCAGCTCGTGTCGAATGGTTGG
CATGTTGTCGAGCTGCTGTCGGTAGCGTTCTCTGATCGTGAGCAATTGAGTCTCGCGTGG
CATCCTGTCTCCCCATTGAGGAAATCACAACTGCAACGCTTTCTCCTCCAAGATCTGAAG
ATCACGCATAGAGAGTAGTTGCCAGAAGTAACCTTCTTCTGTAGCGTACGGGGCCTCCGG
GTCAAGGTTTGAGGCTCGGAAATACTGCACCATTCGCACTTGCGCCGCCAACCACGACTC
CTTGAGTCTCAACACTATACCGTTGAATGCTGCGATGGCTGTACGACGCGTAGCATGTTT
CCGTGCTTCTGTCATGAGCCTCAGGAGATCCAGTGCCGTTACCTCATGTTGAGGTACCTA
CCGCTTTGCACCCCTCACATCGTGGACTAGCATTTCTTGGCCCCGCGATGCATGGTACTC
TGTGACGACTGCCATTTCCTGTGGCACCAACCCAAGGAGAATTTCCACTCGCGCCGGAGT
GAAATCATCGGGCTCGGGGTGAACCACCTGATGTCCCGAGCTGGATCAGTAGCCATGCGA
TCAGGCGGAAACTTCGCTACCGCACCGGACTCCATCGCATACGCCTTTGTGACGACGTCT
TGGAAGACCAGCGGATCATGTCGAGCCTTCAAAATGGGTGTGTCCTTCGTGTTGATCTGC
AACGGGGGCCCTTCAAAACCTCCTTCTCCCGTACCTTGGACGATGCGTTTCTTGATACCT
TCCCACACTTGGCGACGCTGTTTAGGATCCGCCATGTTGACCGCATACACCGAGGAGAAA
GGTGACGGTCCATAGTATCCTCCGTTGTATCCATATCCGTGAGGCGCAGACCCCACACCT
CCCCCTCATCCATGTTGTAGAGGCGAGAAGCCATGACCTGGACCCCTATAATGCGGCTGT
CCCCCCCCTCCGCGGTTGGGGAATGGGCTGAGGTTGTTGATGAAACCCTCCCTGCGACGG
GAAGCCTCCCCCGCTATAGGGCATGTGGGGACGTCCTCCGTCAACGTTCGCATGGGACGA
AAACTGTCCGTGGGACGGTGCCAGCTGATGAGGAACGCCCCATGAATGGTGGAAGCCTCC
TTGGTGCTGAAGAGGTCCTCCCGCCTGTGGGTAGTGTGCTGGAAATCCGCCCTGATGAGG
AGATGGTCCTCCCTGTTGCGGAGGTGTCGGCAGAAGCGGCTCTCCTGGCTGATAAAGATG
TTGAGGTGGTTGTCCTCCATCATTCTGAGGAACCTGCCCTCCTTGCTGTTGGAGTTGCGA
AGGTGGAGGTCCTCCCGGTGGAGGAGGCGGTCCTCCCTGCGGCAAAGGAGGCAGTCCTCC
CTGTTGTTGGGATTGTTGAGAGAGTAGTCCCCCAGGCGGCTGAGGAGGCGGTCCTCCAGG
CGGCGGAGGGGGCGGTCCTCCCTGTTGTTGAGATTGCTGAGGAGGCGGTCCTCCAGGCGG
CGGAGGAGGCGGTCCTCCCTGCTGTTGAGGTTGCTGAAGAGGCGGTCCTCCAGGCGGTAG
AGGAAGCTTTCCTCCCTGCTGTTGAAGTTGCTGAGGAGGCGGTCCTCCAGGCGGCGGAGG
GGGCGGCCCTCCCGGCAGTGGAACGGGCGGCCCTCCCTGCTGGTGGAGATGCTGACGAGG
CGGTCCTCCAGGCGGCGGAGGGGGCGGTCCTCCCGGCATTGCAAGGGGTGGCCGTCCCTG
CTGTTGAGGTTGCTGAGGAGGCGGTCCCCTAGGCGGCGGAGGGGGCGGCCCTCCCTGCGG
GTACTGCTGCTGGTTGTTCATGTTGTCTTTGCCATTGAGAAGTGAACAGTAATCACAAAT
CATCACTCCGCAGTATCGCCGGTGTTGGTATCACAACCTTCAGACGTTGAGAATGAGTGA
TAGACCTGTGTTCACGATCTCCATAATACAGTCTTTGTCGTGCATTATCGTAAAATTCGA
GATGAATGTCTGCGGTGGCGTGGGAAGGTAAACACTGACGACACGCGGTGATTGTGGTGA
CCACTAGCATTAAAAACGGGTACAAGGTCGGTGTGGACATGTACGTGTGCCTTGGGATAT
CACCGAGAACCTAAAGCGTGAAGGAAACCCCGTCAAGGTCATATCCATCGCAGAACCAAG
GTGCTTGGTATTATTCATTATTAATTATCTGGCATTATAAAGACCGTTGTAACCAACAAC
ATGACCCACACATGAACAACCATGCTACAAAAAGTATCGGCCAACATCGTGCGCCGACGA
TCCTTCCAGGACGTACGTTATGCCAATAACTTCCTCAAATACATACCAGCAATATGCCAT
AGGCGGTTTATGTGTATGATACATTGGCGTTCATGAGTGTGATAAGCACGGCCTCCTCAA
CATTGTGGACACTGTACAACATTCCCACACAGTCCAGTCCAACGTCTCTCATTTTTCCTC
TCTGACATCCACGCTGAAGACAGGTTTACTGCCTGCTAGGACACCGTACTGTTCATAGGT
GCTCCTTTCACCGGCCCCGCAGAGCATCCCCAACCACACGGGCGGCATCCCTCTCGTCGA
AGTATACTTGATAGGCATGTGAAGCCCACGACACCGACCGAGTCCTTTGTTTCTAACCGA
GGCTGCCTGTCCCTGGGTCGTTATACTCATATTTGCGTGACCTCGTGGGAGCTACGGGAC
CGTCAATAGCAATGTCTGTCGCACGAGTAGCAAAGTATTCCCGCCCTCCCTTAAGAGCAG
TCAACAAAATCCGTCTGTCTTCATCATCATCATCCGTGTTCGCTGTGTTCCCCCCCTCAT
CAGAAGGTGCCAGCATAACCTCATCGGCTGTAGTGGCATGTGGTTGAAGGTGACGGTAAA
GGTCGTGGTGTCGTGCTGCGGGTTTCCGTCATAATGTTTCCGAATGACCCTGCCTTCTAC
GGTTGTCATGTTTCGGGTGTACGAGGTGTCGGTGATGGAATCCATGTTTTTGCACCGGAC
ACAGAAATAATGGATCGGCAGGGAAGTATGGTAACAACACAGGTGTGGTGATGAGAATAT
GCCACCCATGTCCGAGGCAAGTAATGGAAGATCGTAGTGCAGCATCCAGTGTAACGACAT
AGTACTATTTAGGTATACTTATTAATGTCGTCCTGGATAATAACAGTCGACTTGTAGCTC
TCACTACTCACACTATTATGCAGTAGTCGACGTGCTAGAATGTGCTACACAACACACTAA
TGTGCTGTCATCACGATCGATCCATCCCTTGTTCGGACATCTGCAGAGTATGTCCCAAGA
ACCACGGATAATGACAGAAGGTGTGGAAATGGCATCAAAAGACACGGTTGAAGATACCGC
GTTGGTGGAAAAATATGCCACCTGTGCCCGAGGCAAGTCATAGAAGATCGCAGTGCAACA
CCCAGTGTAACGACACAGCAGTAATATTATACTTTTTAGCGTCCTCCTGGTTAATGACAG
TCGACTTTTAGCTCGTACCACTCACTCGATTATGCAGTAGTAGCAGTCGACCTGTTTAGA
ATGTGCTACGCAACACACTACGGTGCTGTAATCACGATCGGTCCATCCCCTGTTCGGACA
TTGGCGTAATATTTTCCAAAGAGTTCATGAAAGACATGTCTTCCGATGGATGCCTAGTAT
ATGCGAAAAACAACCCAACGATGAGCAGCAGCAGCCTTAACTGACGACCACGTCACTGTT
GTCGATGCGACACGGTTAATTGACTCCGATGCATGGGGAAGATATGCCACAGACAGCCGT
CGAGTGGTAGAAAGATACAACTATTAATATTGATCGTAGCGCTACAGTACATGAGGTACC
TTTTTCACTACACAAGTATCTTTTCCTCTCTTCCTATCCCATATACTGTACACACAACAA
GCACAATGGAAATTAATCTACATAATCATTTAGCATTCCACTATTTATTATTATGATCGA
TCCATTTCCAGACGGTGTGTGTCAGCATATGATTCCCCATGTATGGTTGAACGATGACAG
CGTCGCGTCAATGCTGTTTTCGCATAATTGAGGAAAGTACCCCTCAGCAGCAGGGCCATA
TCTGCCAGATGTAGCATAGCTCTTCAAGCGAATCCTAGTCACATACCAAAGATATTCTGT
AATGGTGGGTGATGGACTGCTGCTGCATCTGTACATCAGCTGTGGCAAGGGCGAACGAAA
CGGCTGCTGCATGACGGTTTCAGAGAGGTACAGCGGAGAATTGCATGCATACGTGTGCGG
AGATTTGATAAACACCAGCACAACCTTGCCAACCCTCGCACCGCATAGTGTCACGTGCAT
CAAAACCAGCACCCTGTAAATTGGTTTGGAACACACTCCAACCCACAAGAAAATAGGGAA
AACGCAGCACTGCCATTGACATAAACAGTGGGTTGGTGGCGTGTCCACGCTCGGTATGCG
GAGATAGCGGAAAAAGACGGGGTAAAAAAAAAATGTACGAAATCTACGAACCGCTGTGGT
AGAGCATCAATCAAGAGGTGATGACAACCAACTGGCATAACGGCGCGGGTATAGAGCAGA
TTGCCTACAGGAACTCGCAGCCATATGGATGGATGAAAGCCTCTGCCGGTTGTACCAGGT
GAAGAGCATGTGTGTATGGCGCAATGGCCCCGAAAAAACGTTGTGTCCAGAGCGCAATAT
GCGGTGCATTAGCATTTTGTGAGGAAAGTGCGTGCACAGCAGTCCACATCATCTGGTGTG
GTCCCCACCAGCACACATGTCATCTGATGCGATATCTTGTTGCCATCCTCAGCAGCAAAC
CTGTTATACCTCCCTCCGTCCAGGACAAGCACTGGTAGTCGTGGTGCGTGCATGAGACAT
ACGATCTGGTGTTGTGCGCAGGACTCAAGCATACCAGCACAGCAAAGTAAAGCCCAACAA
TTTTCTGACGTACGCCCGGTGAGCAGTTTTACACTGGAATAAAACGTGGTGCCAGCTCTA
AAGAAAAAAAAAATCCATCATCTTGGTTTGAGAGTGGGAGTCAAAAAAGTTTTTTTTGTG
CATTTGGTTGTAGATTCGCGTGTCCGCTGTGTTAAGTTCTGAAGGATCATAACCCCCCCC
CCCGACGGGGAGCGATACCATGCACATGGGTTCAACTCACCAGTGTCTTCGATACCCCTA
TGAGGGGGCCTATTTCATCGAAAACTAGGTCTGTTTAAGTCATGTATCCGAGGTGGTAGC
GATTGAGTTCTACACGATTGTGAGCGAATCCAACCTCTCTAAAAGAGATCGTCAGTTGAA
GCAAGCAGCAACTGAGCCAAAAGTAAACGCCCCTGCGTGTAAACAAAACTACCATGTCAC
AGTCCTACTCCTCCACCATGTCACAGTGGTTATAACGCCATCGCCTAGGGTAGCTCACTC
ATGTGTTAGTGTAACAAGCACTGGCTAGGGTTCAATTAGTTTCATCCATTTCATGGTCAG
TTTCATGGTATCTTACCACTGGATTCAAGTTGGGGGCTAGCAAAAGGGATACAATCCCGG
TGGGTCTAGCCCTGTAGGTCTAATCAAGTGGGATTAGCAAGGGGGGTCTAGGCAAGATCT
ATCCAGATCTACCTCTCATGCTTTGACTCACAGACTGGTTGCTTCTTAGCGGGTGGGTCA
AAGTTCCTCTTCCGAGATTGGCCGAGTTAACAGTGAGCGATCACCCAAAACACGTGTTGA
GGCGGAACTCTAGAGGGGCTCCGCCAATGATTCAGGTACACCCTGGGGTATACCCTAGCC
CTCCTCAAACCATCGTGAAATGGAATGATTCTCAGTATTTAGCGCCCGTTCATGCTACCG
TGACA
>family009#LTR/Gypsy
CACCCAGCGCCGTCTAAACTCGAAGCGATAGCCAACATGCCTCGGCCTCGAACAGTAGAA
GACCTGCGCACGTTTTTGGGGCTGACAGGATACCTTCGACAGTTCGTTCCGCAATATAGT
GTGATAGCAGCCCCCCTATCCGACATCCTTCGAAATAAGGCCTTTGCGTCCAAGCGCGCA
CGCAAGCTCCCTATTCCGTGGGGGGAGACTGAGGAACACGCCTTCCAACAGCTCAGACTA
TCACTTGCTTCTCCCACCGTGTTAGCCTTCCCTGATCCTAATGCGCCGTTCGAGATGCAT
GTCGACGCTAGCTCAGTGGGTGCAGGTGCGACCCTGCTACAGACCATCGACGGTACGCCC
AGGATCATCGCCTTCGCCAGCCACAAGTTCTCTCGCACCGACGCTCGACGCGGGCCCACG
GAACGGGAGTGCATGGGGGTATTGTGGGGCGTTGACCATTTCAAACCATATTTAGCGGGT
CGGCAGTTCAAAGTAGTAACGGATTGCTCTGCACTCACATGGTTGTTTCGCAGTAGGGAG
CTTTGCCCCAAGTTGCATAGGTGGGCGCTTAGGCTTATGGAGTATGACATAGTATTAGAA
TGGAAAGCAGGAATGCATCACGTACTGCCCGATGCTTTATCCCGTCTCCCCGTAGCAAGT
GCCTCCCCCGGAGACATCGACGACTCTTTTCCGGACGACTTTACAACCCCCAATTCCGAA
GCTGTGGTTGGCCCGCAAGGCCCCGTTCTTAATGGCAGGCGTCTTGCTGAGCTTACATTG
GAGGAGGAATCTGAGCCAATGGATGTCGTACATGCATCGGATCAGTTGAACATAGCACCG
CTGTTTGCTGACTTCCCGTTTGCTTGCCTGCGCCTCGCTCAACGACCCACTGCCACCGCG
TCGCTCCAGCCGTAAACGCACACCCTCAGTACGGTTGCAACCCCTAAACGACCCTCAGCT
GCCTACCGTGGCACAGGTTTTATCATCGGGGCTACAGCCCGCGTTCGTACCTGAGCCTAT
CGAACCGCTCCCGACGCAACTACCGGAGGCAGTTCCGCCCGAGTGCACGCGATCCGCTGA
CTGTGGGGGAGGTGCTTTCGGCAGGGGGGGAATCGCCCTTTAGGTCAGCGGTGGACACGG
GGTCGACAGCGATCCATAGGGCGCTGCGCACGCTGAAGAATCCAGACACACTCGTTCGAC
ACCAGCAAAGCGATGCCCTTTTGGGCCAGGTTCGGAGGGATCTAGAAGGGAGTGGTAGAG
CAGGTTACAGTTTGGATGTTAAAGGAGTGCTACGATTCGCGTTTGAAAAGGGCAAACCAG
TAATAGCGACCCCCAAAAGCATGGTGGCAGACATCCTCGCATTGGTCCACACGTTACAGG
GGCATGCAGGAGTGGGAGCGACCTTGGCATTAATTCGGGATCACTTTCACTGGCCCACAC
TGGCACGAGATGTCCGGCATGATTACGTTTTATCTTGTAGCTGTAGACGTCGCAAAAGGC
CCAGTAGTAGACGCGTACCGATGCTGCCAGGGAGACCACTAGAACCTTGGGATGAACTCG
AGATTGACCTACTCAAAATTGACACGACCTCGTTGTCTGGCAACAAGTACATTTTGCTGG
TGGTAGACCGTGCATCCAAATTCCCCTTTTGGGTTCCCTCTTGCGACCAAGGAAGCAATC
GGCGTAGCGCGAGCGTTGTCAGAGACTGTGTTTGACTTTCGGCGTCCCTAGAGTAATTCG
TTGCGATGGTGGTAGAGAGTTCGGAGGGAGAAGTGGTAACTCACCTTTGTCGATGGCTAC
AAGCGGACATCACTTTTGGCGCAGCTGATCATGCCCGGGGTCAGGGCACAGTAGAGAGAT
TGGGAGGATGGATGCAAGAGTTGTTGGCAGAGCTGTGCAAGTGCTGGAACGACCGTTGGG
ATGAATATGTATCGCCGGCCATTTGGATCAAACGTACGCTACCAGACACCTCCGTTCACC
CACACATGACTCCGTTTGAACTGCTGTTCGGCCGCAAACCTCGCACCTCGCTTGACTCGT
TGGCGCCTCTCTCGGAGGAGGGAAACCAAGATCATTCGGGGGGCTTGGACAACTTTGTGG
AACGACGGAAGCAGAACCTCCGGGAAGTTAGGCTGGTGCTCGAGAAGCGCCACGACCTGC
GGGTGGCAGCACGGTCGAAGGCGAATGCCACCATTTCGAGGACCTCGGCGTCGGTGACAG
TAGAGAAAGGCAACCTCGTCTTGGTGCGCGAAGCTGACAGCAGTCGTCACCGAGACAAGC
GGGGCAGGAAGCTGCAGCACGATCTCTACACCGGGCCCTGGACAGTAGAGGAAGTCTTGC
AGAGGGGTTTGAGCGTGAAAGTGAAGATGCAGGGAAGAAAACTACGTTCGAGAAGAGTGT
GCACTGCCGAGTTGAAACCCTTTCATATTCGCCCGCCTCATCATCTAAGACACTCCATAG
CCGAGGAATTTATGCAGTTTGCGTGGGGTCCCGATTTTTGCCTGCCAGTGGAACAGCCGG
ACCAAGGATTGTTCGTCTCCCTTTCTGATTGCCGTCGGGTCCATTCACCTACTGGTTCTT
TAGTATGGGAGTACAAAGCCATTTCTCAGGCTGGTGTTGAGTCCGTGTGGTTGCCGGAAT
CTGAGCTTCTTCGCGCGTTCACACGCTTGCAGCTAGATGGTTTCATCGCATTGTGGCATC
TGTATCATCCCGAACTGGCTGATCAGCTCACTCCACGCTCCACCCCGCGTACACCGTTGT
CCGCCCGTGAAGCCCTGGGGATTTACCCAATAGGTTTTACATTCCAGAAAGACTTTGGAG
GAGGGTTGAAGCTCCAAGGCCAAGTGTTCGGTTACCGCGACCGATACTGGCGTGTACGCT
ACAGTAACCAGAACTGGGAGGAGATGACGCGTCAAGAGCTAGAACGTTGTCTTCACTGAA
GACTGCCCCATCCCGTCGGTTGTTGTGGGATATGTCGTGCCATGGTGGGGGGACATGGGT
GTATCATGTAGGGTCCCGTGATTTGTCGTTGTGGCAGTGGGGAGGAAGGGGCGCTTGAAT
AGGTGGTGTGAATGTGGGAGTCTGGAAGGACCTGTCCAGGAGTTCCGTTTAGTTGTTTTG
AGGGGTTTTTTCTTTCTTGAGCCTACGCCTTTGCTCTTACTCGGTAGGCGGTACCGAGTC
GATAGTTGTGTGCAATCCCTCGAGTGTATGTGCGCACGCGTGGGTTGATTAGGTCCTGTA
GGACACGGTTGCAATCACTGTCACGATTGCAATAACGCTTTAGCTAGTGGCGGTATGTGG
GCTAATTCACTGTCATGGGGATCGCTTTCCATGACAACGAACTTCACGAGAGGGTTTTAT
CGAGAGTTTTGTCCCTCACGAGAAAAGAGAGAGACGAGATGGCGCGTGAAGTTCGGGTGA
ATTAGTTACTTTCGAGGCATATCGGTTGATGGTAGACCTCGCGGTTCTATCATTCCTCTA
GTTATAAGTACAGGATGTGGCGTTAGTATATTATGAGTAAATAATATACTAATAGGGGGG
ATGTTACGGTTCGGAATGATATTGTTCCGCAAGTACGTACACCCTCACAGAGGTGGTTAG
CCGCAGTCCGCGGAGCCTCTGCTGGAGTCGTGGAGTTCGCCCCTCCCTTCTCATCTCCTT
TTCTCGAGCTACCCTTCCTGAGCTCGAACTAAAAGAATAAGACCATAACATCTGCAAGGA
GGCCTTTGCTCCGACCCAATACCAGCTCCCGCAGCCGGTACAAGTACCTTCAAGGTTCAT
CGCACTCGGTACAGTTGCTCGATTGCACAGAGAGAGGTCAGTGTGGGACAGCTTTTGTCC
AATATGCATGGCGTTGGCGGAGAAGCCAGTAAACCTTTCTCGCGCCAAATATCTCTGGCA
TGAACGGGAATATCAGTGACCCGTTGACAACATGCAATGCCGCCTCTCCCTTCCTAGAGT
CGAGCGACTCGTTTCAC
>Harbinger-N4_Ec32#DNA/Harbinger
gacccttctttatggaaacagaatcttgcaaatatatcttggcattttgacccaagattt
gctcacaatatatctccgcgaagatttgcagtatcgcgatttatgggggaaatatcttga
atgttgaaaaagcggcgtgttgttcctctcttctgcttgaagttgataaaggcacaacgg
ccacttggtccacagaaaatgccaaggtgtggcgaaaagtgagcatgacgcagttgtaga
aggggcgtccctcccccagctgtattgcctcaacactgtgggtggatactagcgatgggc
gcctacctggggtgcaaaatagaagccgttgcccacgagctcatgtcaagcggagaaaca
aaattgttccattgctgtccaactgacaagaaagtgcatcaacccgaggccgatgacacc
catgcacgtatctcactatgtagcaggcgtaccgaggtcaaacctccggcgctgtcatct
gcactcacggatttggctcgggtgcaaacggattgggtgtggggtgattcgatgaagaga
tagaagcgtcgcacacgacagagcagtgttggcaaaacgttcctcctcctctatttttct
acttcaaaataaagtactctttgaacggtccctcgacagactggtgatgacgcacgtgga
acgagccagggcaaatacgcatttttttcgcgcgccttggttgttttcgttcgctgtcgg
cgcccgtggcgccgacacagtgacgccagggtgcgttagagacccttgcgagtgtgccac
gtgcagatttcatggcgttatggacgattaggttgactgaccttcggtgatcgcgccgca
cccaggcaagatttgttacgccgcctcaagatttgtcggaaggctcgtttcgacagatct
tgggtcaagatttgttcgaaagggcagatttcgggcctcgagaaatcttggccaagatat
atcggaagattttgctcccataaatcgtgaaactggcagatcttggccaagatcaagatt
tatcgacaagattttgttcccataaatcggggtc
>family012#LTR/Gypsy
GAGAAGAAACATAAAACATAAACACAAGAGGGAGGCTTCTATATCCGATACCATGCCCTA
CCCAATTGCTTGACGAGAAGAAACATAAAACACATACACATCACACAAGTTCCATCACCG
ACACCGCCGATACGATACAGCCATATCCTCGGACACCTAAACACCCAGCCAGCTGCGGAG
GTAGTTGCGGTCCCAGGAAGATCCCACTCCAGAAGAAGAGATAGTCGATGGTGCCAGGAA
CCAGATGTCCTTTCCGAGCTCACAGAAGAAGAGGGGAGGTCGATCGACACATGATTATGA
GTCGAGCCCTGCACCCTTACTGTAGAAACTCCCTGATGGAGCACCAGAACTAAAGCGGGA
GGTCAACACCGTGTGAGGATGAGTCGCGAACTCGATCCCCCTCTCGGGGAACCCCAACAT
AGAAGGAACACAGGAACAAAGGCGGGAGGTCCACGACACGGGATGGTGTGCCAAGACCTC
GATCCCGCCCGGGGAAGCACAACACCGACGGAACACAAGAACAAAGACGGGAGATCAACG
ACACTTGATGGTGTGCCAAGACCTTGATCCCGCCCGGGGAAGCACAACACCGACGGAACG
CAGGAACAAAGACGGGAGATCAACGACACGTGATGGTGTGCCAAGACCTCGATCCCGCCC
GGGGAAGCACAACACCGACGGAACACAGGAACAAAGACGGGAGATCAACGACACGTGATG
GTGTGCCAAGACCTCGATCCCGCCCGGGGAAGCACAACACCGACGGAACACAGGAACAAA
GACGGGAGATCAACGACACGTGATGGTGTGCCAAGACCTCGATCCCGCCCGGGGAAGCAC
AACACAAATGAACACGAGAAGCACACACACTCTGACTTCCTCCTCTTTTCCTCTCCCTTC
GTCCCTCTTTTCCTTCTTTTCCTCCTCCTTCTTCTTCTTTTCCTTCTCCTTCTTTTCCCT
TTCCTTCTTCTTCTTTTCCTTCTTCTTCTTCTTCTTCTTCTTTCCCTTTTTTTTTTTTTT
TTTTTTCCCTCCCCCTCTTTTGTTTTTCTTGTCCCGCACTACATTAGCCCCCCTAAACGT
TTCACGCTCCCCGACTGCATGTGCATCAAGAAACACCAACTATAGGCTGCTGCCTTCACG
TCTGCGCTATAGTCCTCTGGCTCCAACGCTACGTTGTACAGCATTTCCAGGTCTACAAAG
CCTATGTTGTACGGCCGGGGCTCATCTACTCTCCTCGACACCCCATGGATCACCCCCAAC
TGCCATCCTTCCCTCTCTGTGCGTAAATAAATCTGTGCACCCTTCATCTCTACCGTGCGA
AGCTCTGGCCCTCCTACCCACGTGGCTTTCAAGGCATACCCTGGAGGTACATACAGGGAT
TCCCGCGCGCGAGCTGCAGCGCGCAGGGCAGCTAGTTTGCGGAAGTCGCGGAACTGTTTA
TTGTCTGCTCCTACTTGCGTTACCCCCTCCCCTAGCCAGTACTGCCTAATTACATCCCCG
TACTGCTGCAAGTTCTGCTCTGTTTCCCAAGTGGTCTGCCTCTGCCCCTTCCAAACGGTC
TCGAATTGTACTGCTAAGGTCCCACCTGGTCCCCGGCTAATTCTGTGGGCCATTACTCGC
AACGGCTGTGCCCTCTCCGTGTCTAGCTCGATCTCAACATCCTCCGAGGTCAGGTAAAAA
GGGGGCGCTTGCTGTCAAAACTTATTCAGGACGTACGCACACAGCTTCCACGGCAAGTAT
TTGGGGACGTCGCTGTTCTCGTGCGGGAGGAAACGACGCTTACACCTCAGGACGGACACT
CGCCTACTGCCCTTCTTATCGTATGGGAACTCCAGAAACAACAGTTTGGGACCTACTACA
TGGTCCCCCACCTTGCACGGCCCCACTCCCAACACCTTCAAAGGACCCACCCACTTGTTC
GCCAACTTGCCCTTTATTCGTTGCTGAGTACTCCCCCCCGCCGTTGCCAACGTATGCTGC
ACATCGTACACCCACACCCACTCCCCAGCGGAAAAATTCGGCCGCTTGGTGATAGCGTTA
TCGAGCTGCTCGTTGTTGGCTCTATGCTTCTCCTTCGTTAGCCTGTCACTCTCCACCACT
AGTTGGTATGCCCTAGCCTGTCTGTCTTTAGTCAACTGCAAGTAGTCGAGCTGGTCCTGC
TTGGTACTCTGCCACCCCCTGATCTCATTCCTAGACCCCAATATCGTCATCGGCAGCCGC
GGGTACCTCCCTATGTGAATCTCAGAAGCGGCTAGACCAGTGGCTTTGCTTACGTGGTTA
TTATGGCAGTAACAGACTTGCAACAGGTATTCATCCCAGTCCGTTTGCTGAGAACTGACT
ACGTGAGACAACATCTGGCAAACGGTGTGATTCAGACGCTCGACACAACCGTTGGTGTGC
GGATGAAATGAACTCGTGTACCGCTTCTTGGCCCCCAACATCCTGTACACATCCTTGGCC
ACCCGAGCTGTGAACTCTGCCCCTCTATCCGACAAAAGATACTTCGGACAACCCCAACGA
ACGACATAATCATCCGCAAGCTTCGTGGCACAACCCTGTGCTGTTTTCTCTTCACTCGTC
AACGCGTAGGGTTCGACATGTCGGCTAAAAAGATCGACCACCAAAAGAATATACACGTTC
CCCCGTTTGGTTTTGGGCAAGGGGCCTAGGATGTCGAAAGCCACCATCTCCCCCGGCCGG
GAAAGCAGCGGCAACGATACCAGAGGCCAGCGGTGGGCACGCCTAGAGGTTTTGGAAGCT
TGGCACTGTATGCAATGAGACACGAACCACCGTACGCTTTCAGACATACCAATCCAAAAG
TAGTAACGCTCCAAGGAAGCCAGAGTTGCGTTTTCCCCCAAATGCCCACTCTCCTTGTGT
ACAACGTCCAAAGCCCATGGTCTCAGAAGAAAAGGTACGTACACCCGATGGGGTTCATCC
CCTAATAGCCTCTCAAACTTCCCACTGTTCTGGTCTGCACTACGGCGAGGGGTGTCGGTG
GGTTTCCGTACCAACAGGGTGGCGTTTTCGGGCAGCCGCAGCACTTCACACTTATTAGCC
AACGCCTTCACTCGAGCAAAATCAATTTCTCCGTCATTGCCCATCACGGGGGCAAACTCA
CAATCTCCCCCCTCACTCAAACCAGACACATACTTGATCACCACCGCAGCCAGGGGGTCA
TCCACCTGAGCCTCGGCCCACTCGAGGTCGGTCTTGCTGTTCAGCTTCTCCCCGAAGCGG
GTGGCTGCTGCCGCTTGGGGTTCCGGCACCGGGGTTGCTCCCACCGGGGGGGCACGTCGC
CGAGGTGTTCTACTCCGGGAGCGCCGCGGTGACGGTGACCGGGGTCCGCGGCTGGGCGGA
GAGGGCGCTGTTGGGGCGGCGGCGGCGGGGTCGGTGGTGTGTCGTCTCGCCTTTCTTGCG
GCCGCCGCAGCCGTCCTCCGCTGGCCGGGGGCTGTCGCGGTGGGAGCGGCGGCGAGGTCG
TCGGCGTGCTGTCGTGCCTCGCGCGCGGCCGCCGCTGTCGTCCTTTGCTGGCCGGGGGCT
GTCGAGGCGGAGGAGGCGGCAAAGTCGTTGGCGTGCTGTTTTGCCTCTCTCGCGGCCGCC
GCGGCCGTCCTGTGCTGGCCGGGGGGCCGCCGCGACCGTCGATTCGGCCCCGCTGCCGAC
GGGTTTGCTCCCCCCACCCTCGCCGCGGGAGTGCGCGCGGTGGGCGTTCCCTGCGGGCGG
GGGGGGCGGTCCCCCGCCGGCGCTGGCGCCGCGTCCCCCTTGGCCGTGACAGCCTTCCCC
GGTGCCGGCGATTCCTCAACCCCCACATCCCGCGCCCGACTTGGCCTCCGCGCTGCCGCC
GCCGTGGCGGAACGTGTTGACGGACGCGACGACCTGGTGACCACCCGTACATCCACAGGA
AGGCCTTTGACGTCCCCCTCGGTGGCGGTGGCGCCGATCGGATGCCCATGGAGGATTAGC
CCCGGCTGATACTGCCCACTGAACGGTTGCAGGCCGACGGAAGGCACCGGGCTAAGGGGG
TAGTGGGGAGGGCGGGAGGGCGATGGATTAACGGCTAACACCGAGGGACTCGGACGATGA
AGAGATATCCTAGTCAACTCCGACTGAACTTCCACCCACTCACGAGCCTCAACCTCTTCC
GTGGCACACAACGTTACTGGACTCATGTAACGATTTTTGGTGGGGCCACTACTGAGTGTG
TTAGAGTCCGAGCTTAGCTTCCGCGTCGCTGTTCCGCTAGACCCAATAAAATAAACTTCG
AGATCTCCTTCCTCTATCAACTTGCATTTGTCAAAATCGTCTGCCGTAGGCGGCTGTGGT
AGACGGGACAAAGCATCCGCAACTTGATTCTCTTTGCCCTTGCGATAGGACAGGGTGAAC
GAGTACGCCGATAAGAAATCACACATGCGTTGAACGCGTGGTTTCTTTTCACCCATAGAA
ATAAACGATAGAAGCGGCTGGTGGTCGGTGAACGCTTCAAATGGAATACCATATAAATAG
ACACGCAACTTCCTAATGGCCCACACCAACGCTCCACACTCTAGCGAGCTGACATCCCAG
TTCGCTTCGTTGGGTAGGGTCGATCTACTAATGTACACTAGAGGACGGACGGTCCCATCC
TCCTGCGGTTGTTCCAGTACCGCACCAACACCAGCCATACTGGCATCGGTCGTGAGTCGG
AATTTACGAGTGCCGTCGATGGCGGCGGCGTAGTCGGGGAAAGCCAACACCTCGTAACTT
GCTAGCTGGGCCAACACCGCTTTGGTCAGCTGTTCGTGATGTGCCGTAAACTTAAAGTGC
ACGTCCTTCTTGAGAAGGGCGGTCAGGTCCGTGACATTCCTCGCTAAATTGGGGAGAAAT
TTTCGTAGGTACGATACCGAACCTAACATGGACCTTAACTCACTCTTAGTTTTGGGCATT
TTCATCTTGGCCATCGCGTCTGTCTTTTTGGGATCCGGGTGCAAGCCAAAAGGGGCGATC
AAGTGCCCCAGAAACGTAACCTCTGCCGAGCCGATGTGGGCCTTTTTGGGAGATAGCTTG
AGGTCAAACTCCTTGAACCGCACCAATAACTCCCTCAACTGCACCACGTGCTCAGCGGCC
GTGAGAGACGGCACAATCACATCGTCTAGATACACCTGAAGCTTTTTCAACCCATCACAC
ACCTTGGCCATCAGCGACTGGAAGTTCGCCGGGCTTCCAGAGCAGCCTTGTGGAGTCCTG
GTCCATTCGAACAACCCAAATGAAGTGCAGACGGCCGTCAGGGGGATGCTCGACTCGTCG
ATGGCCGCCTGGAAGTACCCGCTCATCAGGCCGAGGACCGAGAAGACCTTGCTCCCTCCC
AGCGCCGAGATGAGATCGCTGACTAAGGGCATGGGAAAAACAGCAACGATTGTCGCCTCG
TTCAACCGTTTGAAATTGCATGTCAACCTCAAGCTACCATCCTTCTTCAACACAGCCACC
AGCGGTGACGCCCAATTTGAGGTGGACTTCCGCAAAATCCCACAGCTAACTAACCGATCA
ATCTCTATCTTGATTTTTCGGTTTATTACTGGGCTCCGCCTATACGGGCGTTGCTTTACC
GGTCGCGTACCTGGCTTCAGGTCTATGCGAAATGGCAAGGCGGTGCAGTGCCCTAGATCA
GTCTTATGCTCCGAAAACCGATCTGCGTGCTCCACTAACACATCCGCTAAGCTATCGATA
TCCTTGGCCGTCCAAGCGTCGTGCCCCAACCCAAAATTAACTTCACGTACATGTGCCGGC
ACTCGTGCCCATAGCCTGCGGAATGCCTCCTGGCACTCCGGCTTCATGTCGGCAAGTAAC
TCCGGGGGAGGGGAGTCGGGGCTGGGGGAGGGGGGTGGGGTTGGGTTAGTGGAGGGGTCG
GCGGTTGCCTCGTCCTCCTCTACTGTGAACAACGATACTGTGGGCTCCGGGGTAACGACA
AAATCCGACAGCGGTGTCTCACACAAAGGTGTTACGTTGCTGCTGATGACGCTACCCGCC
CGTACACCAAACGCTGTACGCACAGAAAGGGGTAATGCTACCCCTCCTGCCTCTACCACC
ATTTCCGGCGAGGTCCAGTTCTCTGAAAACCTCGCAAAAACATTTCCGTCCTTGACTACT
TGTCCCTCCGACGTCTCCACTCGGAGAGGAACCCAATACCTCTGGTCTGTCAAGTATTGC
ACGTCTTTCGTGGAATCAAAAATCAAACGATGCTCGCTGCCATCATGGTCTGGTGACTCG
ATGTACGCTACCATCTTCGGCTCAGCATCCTGGTCTACCGTAGGTGTTTGGGGAGGAGGC
AGGGAGGTTTTCAATCTAAGAGTGGTTTCACCCTCCCTTTCGTCACTATACTCCCTCACA
GGGAAACGCGCCCAACTGTCTGTACCGAGGAGAACCTCGTGGCTCATTACCCCCTCTGGC
ACTACATACGCGTTCACAGCAAGCTTTGCTGTGGGTTGTGACTCACGATCGAAAAACTGC
ACATTGAGTCGCACCATGCTACTCGTAGCCAATGGTGTTCCTCCAAATCCACTCCATCTC
CGTGTTTTGGCAGTGCGGATGCCAGATTTTGAGGTTGCCCCGCATTCAAGCATGCGCTTG
ACTACCTTCTCGGCCACAAATGATTGGGGTGACCCGGTGTCAACTAACGCCACTGCTGGC
TGCACTACTCGGGCATGTGCCCCTGCAAACACACTCACCTTCGCGGTCTGACGGCTAGCA
CTCAAACATACCTCCCCTGCTTTGAAGTCAACGACTTCCTGCATAAAACTACTCGGCAGC
TCACTCCCCAAAGTATCGTGTGTAACTCCGCCCTTCCGCTGTTTGTTCCACACACGTAGG
CTTGGAGCAACTCCATCCTCTACACCCATGACATCTATCACCTGCTGTCCGTGTACCCTT
GCCCTACGGCTCTTGTTTTTAGTCTTTCTCCTTTCCTTGTGCCCCCCCTCTACTAAATTA
ATCTGGGTCAGAGGGACCCTTGATGGAGGCGACGGAATCTTTTCCGCCCCTCCACTACTC
TCTGGGACGGCTGTCGAAGTCTCTACTACTTCCTCTCTACTCTGTATACACTGTTCCGCT
GCTGTCGGTACTCCTGCGACCGCCGCGACTGGCTGTGTAGCTGCTGCTGTGGCTGCTGCT
ACTGTTGGGGTGCCGGTTACCTCTGACAAATTTCGTTGGGCAGAAGCTTTACCATGCGTT
GGGGGAGGGCCGACCTGATTGTCTCCCCCCCCCCCCCCGCTGTTCGGAAGCGGCCTAGCT
TTATCTGTGGGCTCGGCCTCAATTCCTACCTGGACTACGGCGCTCTGGGTACTCCACTCG
TGTGTGCGAGGAAGCGGGCGTGTCCTTTCCCCTTTTCTACGTGTAGTTCTATTCTGTTCT
GTTTTTCTCTGAGAGGGGTTGGGTTTTGGTGTCGGGTCATGACTCCCGATCGCTACCCTG
CCCCTCTTCTGGTTATCGCTCTGGAAGGATACTCGCTGCACCTCCAGGATTTCGCTCTGG
ATTGGTACTCGCTGCACCTCCAGGATTTGCTCTGTATGTAGGTGCTCCTTACTGCTTCCA
CTCTCTCCGCTTCTGCTGTCCCTATTTTGTACACGTTTATCGGTTGGTGTTGCGGATGTC
GACGACCCCATGCTACTGGGGCTGCCTCCCTTACCCATTACTGGTACCGATGCTGCCGCC
GCCGGGAGGTGGTAACTCCCGGCGCCGTGACACTAATGGCTCGAAGAATTAGATTTTTCG
GCCTCTTCTCTACGGGCCCTAGCACGCTGGTAGTTTTTCTTGAGGGTTGCCAGCACGTCA
CGCCAACGTTCCTCCACCTCCCTCGAGGTTCCTTCCCCAAATGCTTTGTTGAATTGTCCA
CACGCATTCATGTATGTCTGGTCGCAATTCCGTAGGTAGTGCTCCTCTGACTTGCAGTTG
TAGCACACCTGTCCCCACTTCTCCCTACCCTCCTTGGCCTCTTTTGAGTTGAAGGAGTAT
TGGAACAGCCTAATGCCTCTGGTCTGTTTGCCCGCCGGTGGTTGTGCTTTCACCTCCAAC
ACTTCCTTCCAATCATCCTCGTCTACCGGGTCATACGTTGTGCCGTTGTCTAGTACATCG
TATGTCCCACCATGCACCATCATGACTCGCGGCTGCTGTGATTTGCTCTGTGTGGGGAAA
GAGTGTCTAGCCGGTGCCGCTCCTACGTGGGTTGGCGCTTGTGCTGGGATGGCGCTGGAC
GTGTGATCTTTGAACAGGGCAAAGAACCCGCGGGAAGTGGTGATCTTAGCCAGCTTGTCG
GCAAAGTTCATCGCTACCGTTGGGAACTGGATGCTGAGGCATTCGGAGGCACACGCGATC
AGAGCCGACTCTTCTGGGCAACGTTCCCCAAAACAGCGGAGGCCCTCGATCAACCGCCTG
ATTTCTGCGAACCACGTCTTAAAAGGTGTGCCCTCGGGGACGTTGAACTGCTGCAGCATA
GTGGGAATGCGTGAGACTTGGATCTGTGAGAACATTTTCAACATGCTGTCTGTGATTTCT
TGCAACCCTACCGGCCCCGAAACACCATCCGGCGGCGCTAAACGCTCGTTGAGCCCCGTG
AACATCGCTGTCAACTCCCCTATCACTCTCTGTGCGTTTTCGTCTTTCTTCACGTGTTTC
ACTAGATGCCTCAACAACGGCGCGGTCCACTGCCGCCGCCAGTGCTGTGTGTCGGTGTCA
CCACACCCATCCCTGATGA
>family013#LTR/Gypsy
TGAGACGGTTGTCTCCAGGTTCGCGTGTGAGCAAGTTCCCGTTGGGATGTGTGGTGTGGA
TACACACCGGTTCAACCTCTGGTGAAGAGGCTGACGAGTACGGATAGTTGTGTTGTGAAC
CAGGGGGGGAGCGACCTTGTGTTGAAGCAAGGTTCAGCATCCACTCGACACTGACTCTAT
CTGTGGCAACACCCCGAAGGTAGATCTCCGACAGGTCATCTGACGTCACCATCTACTACA
GTCTGAGGTGGCATTCACAGCACCCCCCTATCTTCAATCACGGGGCCTGAATCCGGATTG
AAAGATGCAAGAATGACATAAATAACCCAGAGTGTATGAAATGGTGAAGTCCTGATGAAA
AACACGAGTTAAATGACTTGGGCCGTAACGTACGGCGACTGCCATCATTCAACGAATGTT
CTGTGTTTTGTAGTCACAAAATTTTTTGGAACGTGTCACCAAAATATCTCATCCGAGCAT
CGATCGTACATAATGCAGTCACAACCACAGTTTGCACGAGAGCAATTCAGGAATTTTGGC
AACTATTCCCGTACGACGAACGAATAACTACACAGATGACGAAAGGTGTACGGAACATGT
CGCTTCAGTCCGCCTCGGCGCTGTAGGTAACATGTGATCTACCGTACGAACGAACGACGG
GGTGTACAGAAAAAAACATCACTTCGGTGCGCGTCTTGCCCCGATAGTGTAAAAAAAACT
GTACGAGTAGTACCTTGAGACAACGCCGTGAACTATTTTGTAGTTGCACGTAACGAACAT
CCAGCAACGAAAAATAATTTGGCATTGCACCTGTGAAAAACGATTGCTTGCAAGGCTTAA
AGTTCACAAGTGTCGAATGGCAAATGACGTGGGTCGACCCGCTGGGAAAACGTTGCTCAA
ACGATATGCAGCTGCAACAACGAACGAACATATGTGCACAGCTCACGGAGAGCTAACGAT
ACGACCTTCTCATGCGATTACGCAAATGAGAGGCGCTGCATAGACGAACGACGACGAATG
GTGATTACGAGTACAGCAAACGATATGCTGTAGCATGGATTTGACGCAGTAGTGGGACGA
AGGTCTGGTCCTCTTGTGCTTCCTCTTGCACGGCCAAGACACCCATCTACTCTTTCGCAG
TGTACGACACGCGAGAACCGATGTGCGGATAACGAAAGGTGTACGGAACATGTCACGCAG
TCAGCTCCAGCGCTGTAGGCAACATGTGATCTCCCGCACGGACGAACGGCACGGAATAAA
AATCCACCGCACGAAACGACTAGACAAATCGGGCATGAACAAAACCGTGTGAACAATGCA
AAAGTGCATGGATCCAGAAGTCGATTATCAATTGCAATTCCCCCAAACTGCAAGTGAGAC
GATATCACCCCCCAATTAAATGATGGAGTGGACGAGAAAAAACGACGAACTTCCGATCCT
GCATATTCGCTCACATGAAGTATCAACTGACCCCATACGACGCACTCGTATCTCAAGGAC
AGCGACACAACGGTAATGGACGCTTCACACCACGCACGATTGTCTAAAAAAAAACGGACG
CACGTTCCAATCATAAACAATTGAAACGCTGACGGAGCTCGTACGAGGTACTATTTCGTA
CGGCATTTAAACGGAGAAATATATAAAAAATAAATAAATCACACAACGGACGGGCAACGC
CATGCCTTGAAAATGACGTGCGCTAGCATGCATGTCCAACGAAACGAAGACACGCAACCA
TGCTTGGTTCGCGGAGGGCGAATCTCGACGCGAACTAGGCTCCACCTGCCGACTTCCACG
AGGTGTTGCATCCAACGTGGGCGTATCCACCAACAACGACAATGTCCGGCCGGACTGCGA
AGGAACGTTGGGGACGGTGAGCACTACGAAACGATCGTGCTGGACAACGAACAATAACAT
ATATGTACATATAAAATAAATGAAATAAAATAAAATAAACGAAAACGTAGCCCTTGAAAA
ATAAACGAAATACGAAACGAATAAGGCAAAACACAGCACGAAACACGATACGAAGCAGCC
AGGACGCTACTTCCTGGGAGAATGATCAAAGGCGTGCGGATTATCACGAAGAACGCACGC
TCGATATGAACGGATCATCTCATGACACTGGGGTACTTCTTTGAAGTGCTTCCAACACCC
AAGACTCGCAGGACGGTCTTTGAGGAGGAAATAATATTGGAAGTTGTGGAGAGACGGTTT
TCCTGCTCCACGTTTAAATTTGTCTATCCCCTCGACGACGTACGATCCAATTTTTACGGT
AAACACGGTACCATCCAAATCGGGAATTGGAAGTGTTTGTCCCAAAAACATCTCATCCAA
TTCAGTAAAATCGGGGACAGAATCACGTTGAAAAGCATAGTACTTTTTCATACGACCCAA
GTGTACTGACGTTTCCGCGAGTTCGCCGTCTTTGCAAACACGATATATGACGGGTGACAC
TTTTGAACGAACGGTAAATGGGCCATGCCAAGGGCTGATCAGCTTGGGATTAGGGCCATC
AATAACGGTATGGGGACGATGTACGAGAACTTGTTCCCCAGGAGTGAACTGCGGTACGGA
TAATTTTTCGTTCGAGTCTGCTTGCTTGTCAGTTCGCTCTTTCAAATTACGACGAGCGAT
CTCATACGCGAGTTGCAAGTTATCCACGGTACGACGTGAATATTCCATCCGCGAAGCAGA
GCTATCATGAGACGGTACACCAAGAATGACATCCACGGGAAGCAAAGCCTGGCGACCGAA
CATCAGATAATGAGGAGTTTCCTCAAGAGTTTGGTTGTACGCGGTGTTATGGGCGAGTTG
CACAAACGGTAAAAGCTCAGCCCAATTATCAAACCGAACGTTTGCATACATTGCGAGCAT
GCCATGCATTGTGCTGTGCACGCGCTCTAATACAGAGTTGCCTTGCGGCCGATACGCGGA
CGTCCGAGTTTTTTTGAAACCAAACACGGCCTGCAACTCTTTAACCAACTCATTCTCGAA
CTCAGTGCCCTGATCACTGTGTAACGTTTCAGGGGAAGAGAAAACGGAAAAGACACGCTC
TACGAGAGCCTGTGCAATTGTTGTTGCTTTTTTATCACGAATAGCAATCAACACGAGAAA
ACGGGTCAGGTGATCGATGACCGACAAGACGTACTTGCAACCCTGTGATACGGAATTATA
TTCAACGAGGTCGATCGCGACACACTGAAACGGACGGGTAACGGGACGGTGACCCACAGG
TAATAACGGTCGTCTGTGGGACGTTTTTCGGTGTTGGCACGACGAACAATGCTGGATGTG
TTTGGACGCATCTCGAGACATGGTCGGCCACCAAAAACGATCTCTGAGTCTATCGTACGT
GGCTTTGAACGCTAGATGACCCCCTGACGCAGGAGCATCATGACAAGAATCCAAAACTAA
CGCACGCAAAACGGTGGGAACGACAAGTTGATCACGGAACGAACTGCGTTTACGAAGATA
CCCGGGTAAATACGACCTGAAGAGCACGTTTTCATTCAAGAAGTAATTGCTCATGGTGCC
TTTATTTTCGCTAGACGGCAACGGTGCTGTTTTGGGTTTCTTGACGTAGTCGATATACGG
ACCGAACTCTTTGTACTGCTCTCTTCGCAATTTAGCGGGATCCAGCACAGGAAATAACGA
TACAGCACTAGCGAACAGTTCATTGTCATTCTGGACAATATCAACATCGTTCAACGAATC
GGCAGAAATTTCGTAGTCACGAGGGCCAGGTGGATGGTACGGACGATCACTCGGCACATT
CCTACAAATCGACGCCAGGGCCGGTTTGTGCGATACGGACTCGGACTCAATTTCGCCAAA
TAAACGAGATAACGCATCGGGTACGACGTTTAATTTCCCCGCTACGTGTTTGACGGTAAA
ATCATAATTTTGAAGAGCGATAGCCCAACGAGTGAGCATGTTGCTGGTGTCTTGCATATA
AAAAAGATGAGTCAACGCTTGATGATCAGTAATCACCGTAAAGTGTTTCCCAAATAAATA
CGGTCGCCAATGCGAAATTGCAAGTACCACACCGCAACACTCTTTCATAGACGCAGAGTA
ATGACGCTGTCCATGTTTGAATCGATGACTGTAATACGCAATTATGTCAAGAGACTCCGG
ATCAGCCTTGGACGGCTGGGCAAGAAACGCGCCACACCCATGTTCGGATGCATCCACATG
AACTACGAATTCCCGATCGAAATCCGGGAAATGTAAAACGGGCGCTGAAGTTAATAACCG
CTTGAGATGAGCGAACGATGCGTCGTGCGATTTTTTCCAAGCTTTTACGAAACGCGATTT
TGTGGCGTACTCTTTGCGAGTTAACTCCACCAACGGGTTGGTTATTTCTGCGTAATCCGG
TATGAACCGGCGCACAAAATTAACCACCCCGAGTACTGAGCGAAGATCTTTAAGGCAACG
AGGTGTAGGAAGGTTTTGGACGGCTTGAATACGATCCTTCCCGACAGAAATCCCTTCAGC
CGAAATAATATGTCCCAAATACTCGATGGATTTTGGGCCAAACGAAATCTTCGAAGGTTT
CAATGTCAAACCTGCTGCTTGAAGAGCTACGAACATGCTCTCTAAAGACTTCATATGATT
CTCGAAGGTTGCGGAAAGAACACAGAAATCATCCATGTAAATCAACAATTCGGGAATATG
GCCTAACGTTTTATGGGCCATCTCAGTAAAAATCCACGGGGCATTACAAACACCAAACGG
CATCCGCTTGTAACAGTACTTGCCAGAGTTGGTGACAAAGGCTGTCCTTTCGACGTGGTC
AGGATGAACAGGAATCTGCCAGTACGCTGACTGGACGTCTGCAACGCTGATGAACTTGGC
GCTGCCGACAGAGTCAAGGTTGGACTCCATGTTCGCTAGAGGCCAGGTCTTGCGAATGAT
GTGCTTGTTGACGGTGCTTCGGAAATCGACGCAAAAACGAGGTTTACCATCTTTACGCGC
GACGAGAGTAACGGGGGAACCCCACTGACTAGGTAGCTCTTCGATGATATCATCGTCAAG
CAAGTCCTTGACGCACGTTTGGATAACGGCTTCAGTGCGAGGGTTAGCGCGGTAGGGACG
ACGGTTAACCGGCTTCGTGTTAGGCGGCATAGGAAACGTGGCTTGAGCAGTCTTGCATTT
ACCAAGCTCTTTACGATTCAGCGAAAAAACGGGACGATATTTGGCACACAGGTCCAAAAC
ACGAGTTTGCTGTTCCTTAGAGAACGTGGAATTTGTGAACGCTTTCGACAGCGGTTCTAC
CAGCTCTGCTTTAGCAGCAGCAATTTCGCTCGCGGTTTTCGGAGACGAAGCAACCGCATG
GACGTGAAGCTGTTCCTGTGCTACCATAGTAACCGGCGATAAAGTTCCAATCTCCAATCC
AACATGTACGGCGAGATACTCAGATGATGGATTCGCAATTTGGACCACTACGGACCCATC
AACAGCACTCCATGTTGAGACGGTACGAGCCACGATTAAACGTTCAAATTCGGGCGGAAC
AGTATCTAACGAAAGTTCATCGGCCGACAAAATACGCGGCTCGACTACTACGGCGGTTTC
AACGGACGGCATGCATTCAGTGAATGCTTTTACGATCATCGCATGACGAGGGCGAATATT
ATAACGGTGACGTAATTTGACTGAGTGTTCTTCCGCATTTCTGTGAACGGCTGCAACACG
GGGGGACGGCGACGGATCAACACCGTGTTGAGATTTTTTACGATGAATAGCGGGGACAAT
GGTGTCACTACACTCAAAAGTCAAACGTTCATTTTTCCAGTCAAGTACTGCCCCAAACCG
GGTCATTGCCTCGTTGTCTAGGAGTATTTGATCAGGACCGAGCGATGGTACGACCAACGC
ATCGATTCGGCGGGACACGTCTCCCAACCGAACTACGAACGAAATAAATCCTAAAACTTT
GACGGGTGCTCCATTTGCGGCACTAAGTGTTAGGGACGGGGACGGTATGGGCTCTAAATG
AGCAAACGATAACGATGGGTGCTGTTTCAAAAACGAAAGTGAAACGCACGTGACGTCACT
TGCAGTATCAATGGTGATTTCAGGGAGAAATTGGCCATCGATATGTCCAGGAGCGCGAAC
GCGTTTGGACGAAAAAGACAGAGACAAAGACGTTTTCTTCCGCGCCAGCGCTGAGCTGTA
CCACGAAACACGTTTTTTAATTCCTCCAGAATTCCTCTTCCTCTTTTTACGCTCCGATAC
ATTCTTCGGTACGGCAACAATCCTGTCGGCCCTTGTTTTATTGGCATTTTTACGAAAACG
CGATGCCTCAAGGGACGCTCTATCAACCACGTCTAAATCGGCTGCGATAATTGAACGCTC
TAGCCTTCTATGTGATTGTTCTACGACAGGGGACGCATGTGCCTTATTTACAAGTCGTTT
GGTACTCTTCAAACACGATCTATCACTCCGAGTACTAGACGATATGGACGAACGCGCAAG
CGACGCAAAACGATCAAAAGATCTTTTCACGCCCTTACTGCTATTTGCGACGGCAACAGC
AGATTCCTTCCCAAGTATTGCGGGCACAACACCTGGGCACCCCTATTCGGAGTCCGACGA
ATCGTCCTTCTTCTTGGGACGACGGTTCTTCTTCGACCGCTTGGGCGCAGAACGGCCTTG
ACGATCCTCCTCCTCCGCAAGCCGCACCCAGCAACGCTCGATAGGGTGGGTCTTGTGGGA
CCGGCAGGTGGGGTGGGTGCAGGGGTCGAAGGACGGACGACGCTGACCTCCTCCCCCACC
CGAACCTCGACCACGAGCGGCGGGCGTTCCACGGCGAGCTGTTGACGGGGGACGCGGGCC
AGGTGACTTCTTAAAAGTCACCGTTTGAGTAGGCCGCGCCTGAAACACAGCCGTGGGGCG
AGCGGTGGCAGACGGTACGGAGTGAGTTGCCGAAACAGTTAAAACGGGTTCCGACTCCTC
CAGACGACGCGCTCGGTCTATGGCTTCTTTGAGCGACTTTACGGGAGTGTACCCCCGTTG
AAGTTTACGAACTTATGGCGTCAACCCATTTTGCCACAGAGCCACTGTCATGCAGTTCCA
AGCAGTACGACTACCATCGCGACCGACGGCAGCTTGGAACCGTGCCATGACAGTACGGAA
ACGAAGAGCATACGAGGAAACAGATTCCTGCGGCCCTTGGACGAACGTGGCAAGATTGTG
TGCCTCTTCTTCAACGGAATTTGCGGGAAGGAGGGAATCAAGCAACACGGAACACATGGG
ATGCCACGTGGTCGGAGAGGGAAACGACCCTTTTTCCTCCGGCTCCGTGAACGTACTTGC
CTTAGAACAGTCAATCTGTCCAGACAATATCTGCTGAATCAGAGTCAACACCTCTCCCGT
TCCCACAAGGGCAACGTGTTTGAGGGCTACTCCATCGGCAAACGACGAATCCGGGTTGAT
GGCTGCGGCTTTCAACCCAACCACCGTACGAAAATGGTTCAAAATTTCGATGACATTTTC
GGTGCGGTCTCCTGTGAGTTTAGGAACGCTGCGGAGATCAGCCGCGGATATGGAAACGGT
AGCTGCTTGTAGAAACGTACGAACGGGGGGTTCGGTTGCTACAGCAGTAGGCGCCACCTG
CGACGTTGAAGTAACAGACGGTGCTACGACGGACGATTGCGCATTCGTAGGTGCAACCTG
TGTTGTCTGTGCGGACGGAACGAACGATGGTGCTCCGGGGGACAACGGTGTCGGCCCGGG
CAACGACGGAGCCAAAAACGGAACGCTTGAACTTACCACGGAACGCGCAGATGTATCCGC
GCCACGAGACGAGGCTCCACGAGACGACGACGACGACGACGACGCGGAGGCGACCGACGA
TGAGCTTCCCATCGACTCCGTCAGGAGACGCTGTTGCCAAGCGATGGTCGCTGGCGAAAG
CTCCGGCGGCGTCCGCCTCTGCTTCAACGCGCGGAGATAATTTTTTACCTCCGCCTTACA
AGTTGCTTCAAGCAACTCGAAGGACCACAGCTGGTCCAACCCATCATCATCTCCCGATGA
TTGGTCGGACCGGTGCCCCCCGTCGTCCGACGACGGGGACGACGACGACGACGGAGACGG
CGACGACGGGCCGGCGGGCGACGCCGGCTCGGAATCGACCAGCTGCTCCCCGTCTTGCCA
CTCCTCCGGATGGGTGACCTCTTCGACTATTTTTTTTTTCTTTTTCGCCATGATGATGGC
AAAGTAATGCCACCACCGCGCCAGGAACTCAACCAACACACGTAACGCCGCTGACGCCAC
TATGAGACGGTTGTCTCCAGGTTCGCGTGTGAGCAAGTTCCCGTTGGGATGTGTGGTGTG
GATACACACCGGTTCAACCTCTGGTGAAGAGGCTGACGAGTACGGATAGTTGTGTTGTGA
ACCAGGGGGGGAGCGACCTTGTGTTGAAGCAAGGTTCAGCATCCACTCGACACTGACTCT
ATCTGTGGCAACACCCCGAAGGTAGATCTCCGACAGGTCATCTGACGTCACCATCTACTA
CAGTCTGAGGTGGCATTCACA
>Gypsy-8_Ec32#LTR/Gypsy
tgtggaggtcaggatatggagattcagggagcacagatacacgtacataaagagtaggat
ctgagaggatatgtgataatagattaccgttcttcgagggtctatgactcttacgattcc
caacggctgcgaagagttgatgaatctttaggagaatgggaaaagggtccacgaaggctc
gcccactctcctcgccaccctagcttgactgagttcgctcggtcacgcttggcattcctc
gccatattgcaccaaaggaaatagccaacctccggtggcaggacatagccaccacactcc
cggactctctgctcagccagagtagagggcttccatattggcgttcgacgaagcgttcta
tctttacaacccacgtgtgaaacatgggctccaaaggaggaggaaagaaaaaggacggag
ggtcgcaacaacagcagcaacagctgaaaaagcaaaagccgctgatgaccaaacagcaga
cgaagccgcgccccgacgctgctgcgcctaaccaccaaggctcggctaagccccaagagg
gacagtcgacgccatcccaagctggggacaccgctggtgcggctgcgagcgtagcaccct
cgcagaccggtaaccgtggcgggtacttccaagctttggtgggtggaagtcgtgacgaca
gcgacaacaacagcagcgctggcgatggcgccgaagctgtcaccacccgacaccgcgaca
ccgacccgaactccgacgacaatgatgacgacagcgaagaaggcgccgttggcgacgacg
acgttgacgacgacctcgcgcacgacatcctgcggaaccgcgcaagcgccgcaagccagc
agagcggttcgctcctggcaagcggcgggtcgctggaagccgttctcgttggagcggtca
cgaaggccgtggaagcggaaaagaccccaccggcatgggttctcaacatgctcatgccag
gagccgtccaccagcatgatatccagcaggtgaatccgcgttcgcttgcctccgatctag
atgcagaaaatcgttctggtatgcgcacgacagtaagtgttcaacagacccctgctcaga
atatgaatgtgtctacaccgacaaattcatctattaacccggtacaccaaaacacggtaa
accaggcctcaccgaaccaggtaaaccagcagacggtaaaccaggacaccactaccccgg
taacccaaaccacggtcaaccaggaagtgattagcacggcacggttcactttgaaagcca
atgacctacctcctgatctcaagctcgagggtctgcctcatgaagatgttccggaaaaaa
tggcactttacagggcacacatcggtctattgtcagccgacaacgtctctcaacgtacaa
tcgatcaccgcgcaatcaaacatctcgcgctattcgtgcgaggtgcagcagctcaaagcc
tcagcctcatgcttagctcatctctcgaatggcgaccgccagctcagctaaatgcgttgc
gtgcacgtggagaagtgatccgcatcacacctccgaaaacatggaaggagtgggtcacgg
ctttcaccacatcgttcgctcccgccaaccgaattgctcttcttgcgcgtgatgtcatga
cattagaagcaaaaagtagccaatcagttgacgtgttcgcgctccgagtatcacgcgcgt
atgccagacttctagccgaagccgaacgcacagctccgctgaatgtaccacctcatgaac
acgcattcaaccaagctctcaccgcctcttttgagaacggtgtacacccacacatccgcg
tagagatgatgcgggcagatccatccgattctttcatggaatctaaagcgcgtgctcgtc
gacacgagtccaacaaactgcgctctccccctgcccccatctcggctaccgcttccaccg
tgtacggttcggctcgttccgggcagctccaaacgactgcgcaggataatcgcgaccgta
tttctgctctggaaaattatatttccgggcaggaggcatttgtgtccagtggtggagcgt
acagcacgcaacgcggtgggcgtcctcagcgggggaccgacaaacgggatcgagacaact
ccaaatcccggggcccccctgcgagggcgaaagcgaaagtatcgtttgctgggactacca
agtccgacactgacaacactcgcaaagagtgtgactttattggctgccgattcagtagca
ttcgcttcacgcacacccgtgccgagtgtaaaaatgaagaagcagcgaaaaaagaggggt
acaaagttaccaaagactagggtcgcccgagtaggcagcgtccttcggccaacgtgggac
accaatcatttggttctgtcaaaccagtaagtacaaactgggatagactgcaaagttcga
gcaagcagaagagagccaaagtagatgagagggattcaaaacactgtaaaaatggtgtac
gatctctggtgggaaaaaagaagaaagcaatcagagagcaacgctgtagcaagacagttg
aagtacatgtaacacgagaatattctcgcgaaggttgtagcaacaagcagacgcgagggg
ttccgaagtcaagtaccagcacagctgatgcagtagcctctgtagctccagcactaaggg
atagcacccaagtagggcaagtagccgcctgtttagcgccgcaagccttgcacgtagcta
ccgtagctggggacttcaggtcgaaacataggtccaacctaatgagaactgaccgtaatg
aagaatttcaagctttttacatgtcggcactcgctggatatcccgtgtgtccatcggtat
tgcgatcgacatccaagcgagtacgcgtacccgccagaataaataatgaatcggttgatg
aaataacaatcgacacggcgtgtgacataccatgcatatcacggaagttcatgagaagtc
acaaaacgttaaaaaacacggaaatatttccggtaccccctggagcaatcaatctgcgaa
gcgctgatggttcgcccctaaaaattgcagggtacactcgatttgaactgacactaggcg
aaatcacattacctgttgaagctctagtgctgccgtcgttgggaccagataatatgctac
tcgacaatagcataatgggcgcatttggtggtgttcttgactggcaagcggaagaactgt
cgtttaaaacagcagcaaccaaaattccagctgtccaccgcaaaacgcgctatcccacga
ctgatcagggaaacagtttgaactgttctgtggtagcagtagagagggacacgcctgtga
tgcctgtatacactacacggaaatgcagcatacctgcacaacatgagatagctgttgaaa
ttcattcgcttgaggcaccagatgaaaccacagctgccgtagttgaaccgcgcatcgtta
cgtccgatgacgtgggcaagcaggatacaccagatgcattccgcagagtgatagtggcac
gcacggtctgtcactggtatcagcacaacaaaagtgcaatggtccaactggccaaccctt
ctcacagaccggtatccttaaagaggaatacgctcataggctatatttctccagtgaaaa
cagtactgccgcaaacaatgagcagcgttcaatcgagtcctgcagaaacggaaaaaattc
gtgcagatctcacaaaagcattagccaaagctttccgagatacaactttttcgcccgacc
agtgtgaagaaatgcttaaactgtgtaccaaataccgttcagtgttctccctgagtccta
aagaactgggcagatgtactcttacagaggctgattttccattacaaccggggacaaaac
cagtcaaccgagctccatatcgtgctaatccacgaatgcaagaggtcattgacaaatgtg
ttggtgaaatggaagaagccgggataatcgaacaaagagcgagcccatgggggtcagcag
taacgttggtagcaaaagctgacggcagtccccgattctgtgtagactacagagcgacga
tcaacaagaatttaattcgtaaatcgtggccaatgcctgaaatggcaagtcatatcgaca
ccgtagcaggtgctaaatacatcacagtctgcgatgtacaaagtgcataccaccaaatac
caattgccgaagcagaacaagacaagactgcattcgttactcgggatggaaaatgggttt
tcaaacgactcccctttggcatcgccaatgcgccttttctgtttcaacgtacgatggcat
tgactttcgcacattttggtccaaagtctggtcttcttgtgtacatggatgatcttattt
gttgttcatctacatgggagggtcatatctctcttttggaaaataccttccaagcgctac
aagccgcaggtcttacattaaaaccatcaaaggtacaatttgggccaaaggaagtgaagt
atttggggcatgttctttccgcagatggcatacgattaggtgacgatcgaataaaatcga
tactagagttgccaacgccaacgaacatcaaaagtttgcgatcagtcttaggaacggtca
actatgtcaggaaattcatcccagacttagccgccgttaccgcaccaatggttgacctta
cgaagaaagacgcagtgaagtcggtagcgaaacgctggggtccgaaacatgatgaagcat
ttgctgaagtgaaacgattactcaccaacgcccctgttttgcattttccggacttttcta
aggagtttgttatccatgtcgacgcatctgaagtgggagcaggggcattcctggcacaac
agaatggcgatgacgtgaatatcatagcatactttagccagcgattcaacaaaagccaac
aacactactctgccaccatgaaagaatgctacgctgttgttctagcaattcaacactggc
gtccttatttatggggtagacattttacgtgcgtgactgatcatgcggcattgcgatatc
tttacacgatgcaagacacgtcaaatatgctcaccagatgggcaatagcactgcaatcct
tcgatttcacggtaaaacataaaccgggaaagttgcatgtagtgccggatacgttatcgc
gacttttcgtgtttgaaaatgaacaagaacgaactgcgccgaatcttgcaccgatttgcc
gaaatgtaccggacgacccaaagctgcaacaacacatgccaaacagaccataccaagtct
cgattgacaaattggacgatgtgcaaccagtccttagtgatagggaactgttcacagtca
attcaaatttcgtcagcgccatgaaagtatttgaatctgttgatcatgagaaattgcgcg
agaaacaagccgaagaatacggcgaatatgtccaatacattttagacgccaaagcaccgc
taccggacaacgaaacggcaacatcaatgtcgtactattccatacaagacggtttactgt
ttaaatcgtatctgccaggacacctacgaaaacgaagcacttttagtgatcaacttgtag
tcccacatgacctcacaggtttagtgatgcacgcataccatgatcacgctctttcgggtg
gacatcttgcatttcgtccaacgtacgaaaaaatacgacaaaaatattggtggcagtcaa
tgaaccgtgacatacggacttggtgcctagaatgccaggcctgtcaacggagaaagacac
cccaccgccgtccgaaactgccgacaggtcatgtacctgtacagcggccatttgaaagag
tatcagtcgacctagtcgagtacaaatcgctctcaacatcagcagtcggaatgagatgta
aatacgtgctttccatgatggatcacttaacgcgttatgcaattctcacaccagttccga
acaaaactgctgaaaccgtagcacgtgtaatcattgatcggattatcagtatttttggcc
cgccaaaaaaaaaaaaaaatgatcaagggactgaatttgaaaacaagatcatctatcagt
tgcaaacaatcttgggctacaagaaaacacgcacgacgccgtatcgtccgcaaggtaatt
cggtctctgagcgtgtgcattcaacgatgcattccatgctcgcaatgcatagttcattgg
atcgtgacaactgggcggaactcttgccaatggttcaactagcgtacaatacgtcgttta
ataaaaccatgcatgagacaccgtacttcttgatgtttggtcgccaagcacggttaccgg
tagatgtaattctcggaatcccacatgtaggttcaactgcagataccgagagttttgctc
aaaacacacgagaaaatctacaaattgctttcgaactagcgcgaagaaacctaacggaac
gtgcagagaagcaagctgcaaaaaacgaaaagttaccgcagtaccccgtctttaaacctg
gtcaacaagtactagtataccgaccacaccaggattcagatgggccaaatccgaagctgt
tcttaccgtggcgaggaccgtatgtcatctgttcacaactgtcaccggttgtgtataggg
tgcagcgagtaaatgaaacacgagaaatatccgtgcaccttgcccatctaaaacagtacc
atgaaaaggaaaaaccaccagcaccacagtttgaaaaactggctgaatatttccttggga
aacaaattcccttacctgccctgacagcaaacgacgaaaatcaaccgaaaattgaaagat
acgtcgtactgaaagtggtagggcatcgaagtggtcaaggccgaagaggtccgcacaact
atcgatatcgtctaagactgaaaggatacggtcctgaatcagatctgatgtatcgtgccg
acgaagtgccgcaatgccacgaaatgatttccgcataccgatcaaaacatgatctggaca
tcgcgcccgccaagaaatcgtctgaagcgccgcagaaaatagcgaagcgcaaacgtgacg
aaggtagggatccgagtacaaacaaacgcgcaaggcacaaagcaaagccaaccaaggcat
gtactaagccaacaaaatgcgtgaacaaggaaagtgctcagcggaaaagtaaacgaagtc
cgaaggcaaacaaaagatacatttccaaagtgtctaaacggtgaaaggaatagcatccaa
acaataaggttgctatccagcatttgattgggtcaaatgctggcgaggaaatgtcaagtt
aaccggtctctagtgaaattgagggtcgcaactcgatgacactacgtgagtcacggaaac
agtctttagactgtcgaacaccgtatgcctatcgtactcaagaagcaaaacgattgctta
cacccagcggtatggttacgcgaaccagaacccgcacaaagtacaaattcttgatgctta
acaagaataaactttgacatatcatcattgattgacatcaataactggtagcttgtacga
gccttggagagattaaatccgtacggtgttgctttcaacacgtgtgttttccacacggca
ctgtcagctgtcttcggatagtgagggagagatttaattttcgaaaagctgtatctggat
ccaatgatacgtccatacctgctccactacaattaacatgcaaacatgcatgcgcgccaa
aacccaacttcaacaagctgagctttcggcgaagaaaaaggggggctatgtggaggtcag
gatatggagattcagggagcacagatacacgtacataaagagtaggatctgagaggatat
gtgataatagattaccgttcttcgagggtctatgactcttacgattcccaacggctgcga
agagttgatgaatctttaggagaatgggaaaagggtccacgaaggctcgcccactctcct
cgccaccctagcttgactgagttcgctcggtcacgcttggcattcctcgccatattgcac
caaaggaaatagccaacctccggtggcaggacatagccaccacactcccggactctctgc
tcagccagagtagagggcttccata
>family015#LTR/Gypsy
TGTGAGTCTCTGGTGTAGCTGTACGCACGTCCTACTCGAGGTCCCCTGTCCAACTGTCCC
TCCGCTTGCTGAGCTGATCTTCCCGTGCGGTCCGCGCGCACCCGTATGTCACTGTATGCA
CATGCCCGCGTACCACATATACAAGCTTAACCGCCCAGATGGTTGTTTGTCGTCTAACGC
CCGGGGAGATTCCCCGGTAGCGTGTCAGTGCTGTACCACGTTAGCACGGCACCGCAGACT
GTGTCTGTGTCACCGCCTAGTCAGGTCGGTTCTGCGTCATCAGGGCTGCGTAATTGGTGT
GCTGTGCACACCTCTCTTCGCCCCTCCTCTGTCACTCTTGTTCTTTCCCGCTCTTCCCCG
AGACCACACCGTTGGCTCTTTCTAGGGAACTACTCCTGTCCCGCAAGTCTGTGCACTAGC
GGCCCCCACCGTCGCTCCGGAAGTCTCCTCTGGTTACACAGTCGAGAGAAGGTTCAACCC
CTTCCGTCGGTCTGAGATAGGTCACCCCCATCTGGCGTCAGCGAGCAGGTTTCCACCAAG
TGCACTGCCCTATCTCGGCCGATGTCTTCGGAGCAGCTCACCAACCAGCAGCTCCTCGAG
CACCAACAACACCTCGAAAACCTTAACTTCGAGGGAGAACTCCCAGATTCCGACGACGTC
CCGCCGGCGGACCCACAACCGTCTCTCCCCCCGGTCGCCGAACCACGTACCCCTCCTTCC
GGCGGCCACATCGAGGACAAAGGGTTCGACCCACCCAACGTCCACCGCCCAGTGGCCACC
CCTCCACCGCCCCCAACCCCGTCCCCAACGCCGTCCGTGACTCCAGCACCAAACCCGTCC
GTGACTCCAGTCGCCACGCCGTCTAGTGGTGCCGCATCGATCGCGCCGTCCACTACAACG
AACATGTCAAGTACGATCGGCCGCATCCAGAGAGTGGTCGACAACCATCTCGATCTCCTG
GCCGAGGGGCGCATCTCCGAACTGCCCCCGCATGTCGTGACTCTCATGAACCGACTGGTG
AGCTTGCAGGAAGCCAATAGGGCAGCTGAGCGTGTGTCCCATCGTGTCTTGTCTGTCGAT
GCTTCGTCGCACACCCCGTCTGTCCCGGATTTGACTAGGTCATTTGCCGCTGCGTTGTCG
CAGCAAAAACATGTCGTGTTGGGCCCCACTGATGTCAAACAGATTCCCCGCCTCGATGGC
AAGAGCAAGGTTGATGTCACTTCTGTCCTGTCCCAGTTCCGCTTGATTGCTAGTTTTAAG
GTGACAGGCACTAACCCCACCAACATCTCTGTCACCGAACTCGAAAAACGCGCTGATGCA
GTCGCGTTCGAATCGTTCTCCCTCGTCTGCGACGGTCCGGTGTTGCAGATGTATCAAGAG
ATGATGTCGGGTAAGATCGATTGTTCCTCCGCTGCCGTCTCTCACGGGACTGTCGAACAA
GCACGCTCTTACCCCCCGCCTGCCACTTGCGTAGAGCCCAAAACTGCTCTCCTACACCGT
CTCATGCCCTCCAACATAGTCGAGGAGAGTGCACTTAGTCTTGTCAACCTCGGTCAAGCA
GGCAATGAGAACGTTAGCTCGTGTGCCCTTCAACCTGATTGTACTCGGTTTGAACAAGCT
GTCGAACGAATCACTCCGGGTCGCTCGCCGTATCAAGCGCTCTTGGTGACTTTGTTCCAA
AACGGCCTTTTTCCGAACGTTCGGTCCAAGGTACTAGACAAAAAAACTGTCATAGCCCGT
CGGGATGCTATCGATCGCGCTCGCCGTACCGAGTCCGCGAATCTGTCTGGTGAACCCCCC
GCTGTCAGCGCTGTTTCGCTCAACCCTGTCACGTCCCGCGCTCGTCTGTCTCAAAAGTTT
GACACCGCGCGGCAGAACCGGGGCCGCACCCAGTCATTCAGGTCGGCACCCACGTCAGGT
GGTGGTCCGTCCACCAACGGCAGGAGGACGCCACGCAACGGCAACAACCGCGGCGGTGGC
AACTCCTCCCGCTCTACCTCGAGGGAGCGCCCGCGGTGCTCGCATCCGTCATGTAAGAAG
CCCCTCGGGAACACAACGGACACGTGTTTCCAGAGCAAACGCGAGGAGGCCCAGGCGGCG
AAGAACCGCCGCGAGAACAACCGCCCAGTGGCGAAACGATGGTGTGCGGAGGACCGCACC
CCTCGCAAGGACCAAAACAACGACGATAGCGATGCGTAGGGATGCCCAGCTGCCGTAGCG
CTGCGTTCGTTGGGGTGTCTCCTACACTTGGTAGGAAAGGCGTGAAGAGGAAACTCTCCA
CGTCAGTACCTGTCGGTACACCCGCTTTTGTTGTACCCCGTGTCCATGTCCCCAACGGTA
GTTGCGTAGTGCCTAGAGTGCGTTCTCGTCCTCATGGTACCGAGAGAAAGCTTTTGGGTC
TCACTGCTTTGTCTGAATTACGTGTCCCATCCCTTGGTGCTTGATGCCGAGGAGGTAGAG
CCTCTGCCATCGTCGCGTAACCGTCTTGCGTGTGATAGTAGCAGCGCTGTGTCCCCTGCG
GCTCTGCTAAGTGTTCTGTCTGTAGCCGTGGTGGCGATGTCGTCCCGCGGAAACGTGTCA
CTTTTGCTGAAGTCGAGTCTGTGTCCACCTTCGTACCCGATGATGCCGTTGCAGTAGACA
ATCGCGGCCTCGCCGCTCGTGTTTGCGTTCGAGTGTGAAGGAAGAGAACTTGTTGCCCGT
GGATGAAAACAATAATTCAGAAGATGTGTGTACAGCTCACGGCTGGCGCACAAACCCAAT
CTTTCTTGCCTGTCTCTGTCTTCACGACGAGTGCGTATTTACGGCTCTGTCGAAGACTTT
CCCGTGAGAAACATCACGGTGGACACAGCTACTGATGTCCCTGTCGTGTCGCTTCCTTGG
TTGCAATCCCATCCAACCTTATCCCCCCGGCTGCTGTCTCCCTTAGAACAGCGAACGGCT
CGCCAATAGAGGTCACGGTGTTCATTGATTTTCCATCAACCATTTGCGGTATCACCCGTA
CGGTCACCGACCGCTCTTGTTGTCCCCTCCCTAGGACCCGATTCAATATTGTTAGACAAC
AGCGTCATGTCGGATTTTGGTGCAATCCTTGATTGGGAACAGCAAATCTTGTCTTTTTCG
TCCTCTGTTTTACAAATACCAGCTGTGCACCGCACCAACCCGTCCATTCCCTCACGTAGA
AATCGTCGCCACGACCCGAAACCATCCGTGGCTGCTGTCCATAGCGATGCCATAGAAGTC
GCGGTGTCCTCACGTGAACGCGTCGATATTCCACCGATGCGCGAGGCGCTTGCTGTCGCC
TACACCGATTGTCGTCTACCAAAAGATTGTACAGTCGTTGTCGAACCTCGGATCGTTACT
TGTCACACGACGAAACACTCAGTCCTTTCAAAAACATTGTCATTGCCCGTACTTTGGCTA
CATGGCACGCCTCCGATGGATCGGTAGTTGTCCAAATCGCCAACCCTTCCTCAGATGGTG
TCCGTCTCGATGATGGTCTTTGCCTCGGTCAATTGTCCACAGTGACTGTCATTGAACCTG
ACAAACGTCATGTCAATGCCGTCGCGAACACACCCGTCACCGACGACGGACTTCGGCACG
CCAAGTCCGAATTCGAAGAGCCTCTGTCCCAAGCCTTCGACAACACCACGCTCACATCCG
AGCAACAACAAGCTGTCCTCGACTTGTGCGCAAAATACCGTCCTGTCTTTTCTCTGTCAA
TGTTCGAACTCGGCCGCTGCACCATTGCAGAAGCCACGTTCCCTGTGCCACCCGGCACAC
GTCCTGTCGATCGTCCGGCGTACCGTCCGAATCCACGAGTTGCAACTGTCTCCGACAAAT
GTGTCGCCGAAATGCTCGAGTGGGGAATCATTGAAAAACGGCCCAGCGCATAGGGGAGCC
CATGCACTCTCGTCGCTAAGAAAAACGGCAGTCCCCGTCTCTGTGTAGACTACCGCCACA
CCCTCAACCGCCACATCGTCCGTAAAACCTGGCCCATGCCCAACCTCGAGTCATGCCTGG
ATGCCGTCGGCCAAGCTCTCTACATCACCGTCGCCGACATCCTCAGCGCGTTCTGGCAGA
TTCCCGTGGCGGAGGAGCACGTGGACCGTACGGTGTATTTGATCCCTACCGGCAAGTACT
GTTTTAAACGCATGCCGTTTGGAGTAGCTAGTGCACCTTGGCTTTTCCAACATGTCATGT
CTCTCGCTCTAGGTCACCTAGGTCCATGGATGATTTGATCTGTATCAATCACACGTTCGA
AGCTCATCTGTCATCTCTCGCGAAAATGTTCGCAGCATTGCAAGCAGCAGGTCTTACGCT
CAAACCGTCGAAAATTCAATTCGGTCAGAAAGAAGTCGACTATTTGGGTCATGTCATCTC
TGGAAAAGGCTTTCCAGTCAGTACCGACCGTATCGATGCCATTCGCAACCTGCCCATCGC
CACCTGCATCAAAGATCTTCGATCTGTCTTAGGCATGGTGAATTTTGTCCGACGTTTTAT
CAAAGATTACGCCGATGTCACAGCTGCGCTGGTCGAATTCACTCGAAAAGATTATGTCAA
ACGTGCTAGTTTTAAAAACGCATGGGGGCCGGCCCAAGACGCCGCCTTCGAAGACGTCAA
AATATTCTTATCCTCTACCCCTGTCCTCCACTTGCCCGATTTCTCTCGAGAATTTGTCGT
TCACACCGACGCCTCTGAACAAGGCGTAGGCGCTTTCCTCGCTCAACCTTCACGCGATAG
TGCCGACGGTAAATAACTCGATATCGTCGCGTTTTACAGTAAACGTTTTTCAAAAGGCCA
ACGCCATTACAGCGCTACCATGAAAGAATGCATTGCGGTTGTCTGGGCCCTCACCCACTG
GCGCCCATACCTTTGGGGACGTCACTTTACGTGTAGCACTGATCATCAAGCGCTCACGTA
TCTGTACCACATGCAAGACACGTCCAACATGTTGACGCGCTGGGCTATCGCACTCCAGAA
CTACGATTTTACTGTCAAACACGTGCCGGGGAAACTCAACGTCGTCCCCGACGCTCTGTC
TCGTATTTTTAGCGAGGTTAATGGCAACCCTGTGCCGTCCGAACCAAGCCTTGCGGCGAT
CTGTCGCAACGTACCAGATGATAAACCATTCTGTCCCCCGGTTCCTCGCGATTACGAAGT
GTCTTCACACAACCTTGGTGAAACCGCGCTCGTCGAAAGCGACCGCGAACTATTTTCGAG
TGCTGTGTCCGTCTTTCCTGTAGTCGATTCGGTCAAACTGTTGAATCACCAAAAACGCGA
GTTCCGCCAGTATTTCGACTACCTCGCAACTCCAGCGAAATCACCCGTCCCTCCGAACCA
GTCGAAGTCTACCATGAGCAAGTTCTTCCTTCATGAAGGTTTGCTTTGTCGTTCGTACAT
CCCCGCCCACATACGCCGTCGGGCTCAATTCCGCGACCAACTCGTGGTCCCATCCTCCCT
ACTCTGGAGGCCACCTAGCCTTCAAAGGCACTTTCGACAAAGTTCGCGACCGCTACTGGT
GGCCAACGACGCACCCCGATATCACCCGTCACGTTCAGAGTTGCGAATCATGTCAACGTC
GAAAAACGTCACACCGACCGCCGAAACTGCCTGTCGGTCATCGTCCGGTAACGCAACCGT
TTCAATGCGTAGCCGTCGACCTTGTCGAGTACAAGTCTCTGTCTGAAGGTAACCGCTACA
TTTGGTCTGTGAAAGATCATCTCACACGCTTTGTCATCTTGATTCCCATCAAATCCGAAG
AAGCGGTCGTCATTGTCCGGAATCTAGTAGATCGCGTCTTTTCGGTGTTCGGTCCTCCGG
ACACCCTGCACTCTGACCAAGGCAAGGAATTCGAAAACCAACTTGTGAAAGATTTGCAGT
CTGTCTTCGGGTACAAGAAAACCCCCACCGCCGCGTATCGTCCTCAAGGTAATTCTGTCC
TTGAGCGTGTCCACAGCACCGTCCATAGTATGCTCGCCATGTAGAGCAATCTGGCGTGTG
ATAATTGGTCGGAACTGCTACCGTTTGTCCAACTCGCGCACAATACTGCGTACTCCAAGA
CCTTGCAAGAGACCCCTCACAATCTCATGTTCTGTCGCGCGGCCAAACTCCCTGTCGATC
TCATCCTTGGTGTCCCCGCTACGCCGGCTCCACAAAGCCGTCTCGATTACGCACCCCGTA
CCGTAGAGAATCTCCAGCTTGCATACGAGTTAGCTCGCCGCAACCTCAAAGAACGCACGT
CAAAACAAGCGGAAGCCAATGCGAAACTATCCTTCTCAAGCTTTAAATCGGTGACCAAGT
ACCCGTCCATCGTCCGTGCACCGAATCAGCTGGACCCAACCCCAAGCTCATTAGCCCTTG
GCATGGTCCCTACACTGTCCGAGCACAACTCTCGCCTGTCATTTATCGGGTCTCCAAACC
CAACGAGCCGATCGAAACCACCGTCCATTTGGACCGTATGAAACCGTACGTTGTCCCCAC
CTCGTCTCCGATCCCCGATCCTGAAACAGTCGATGATTTGTTTCTTGGAACGACACTTCC
GTAGCCGGATCTTGACGGTTCTGAAACCCCAGTCACCCTCGGTCCGTATACCATCGAACT
TAGCGACGGTCGTAAACGGGGGGTAGGAGCAGCTTCCCTGGACAACTTCCAGTATCATCT
CAAGTTGAAAGACTATCCTCCACAACTGGGCCTTTGGCGCCACTACCGTGCCGAAATTCT
TTCCCAAGATCCCTCGGCGTTTTCACCCCCTTGGCGGAACACTCATTCGTCGCCCGCCTC
TGTCGCTAGCACTTAAAACCATGGGCTTGTCGGCGCACCCCTCCGTCCTAACATCGGTAT
GCAACAACCTTTGTCCGGCGCCCATGTGCTTGCTATGTTTTAGCTGAATTTTTTTACTGG
TCCGGCAGTATGTCTCAGAACTGTTTATGTTCTACGTGTTGAGGGTCTCCGTACCCACAT
GGCTTTTACTTGGTACCCATTGTCTCTGGGTTCTGTGCGAGTACCGCGCACGCCTTGTAC
TTTCTTGTCCTGGGTTCTTTGGTCACGCCATCTGACGCCACCCGGAACATTCTCTGACGT
GAATTTGTTTTGTCCGTTGGTTTTCTGCCTGGTGATCTGACTTTGTCCCTTCATCTGACG
CCCCGCATCCTCATATGCGCTAGAGCACTCGCACTGCCAGTAAGATTTGCGCCATTTGAA
AATTCCTCTGTCTCCACCCAGACACTCCAACACAGGTCTCGGCCTATCTGATTTTGTTTT
TGTGGATTCTGCGGTTGGCACCGCACCTGTATGAGGATCGTTGTCCCCACGTTTTGTTTT
CTTTGTTCTTCGATTTCGTTTCGTTTCGTGTTTAGCGGTTCGCACACGTTGTGACGTTCG
CACTACACGGTGTTGTCCTTCGCCATGTCGCAAGTCGAAGATGGCTTATGCCGTTCTGTA
AGAAAATATGAAAATATTGGGGCCACTCCGGCCCGCGATGACCGAAGAATTAATAAAATA
CGGAGAAAACATATTTGCCTCATAGGGTACCACACGCCCTCGTCTCATCATGTACCGCTC
TTCTCCTAACCCGACGGGAGGGTCTGATGCACGACGCTTTGTCGCAGTGTGCACATGCCG
ATGGACTTGATTTGTTCTGCGTTCCATCAAGTCTCGGACGTGCGACAATGTGTTTCAATT
TTTTTTTGCCCTGTCCAACGTCAATCCACGTCTGTCCTCTGTCTCTCGTCATCGTTGACG
CGACGCCTTGCTTGATAACCCGCATCATGTTATGCGCAAGAGCTCTGACCAGCCTACAAG
ATGGTTGTTAACTAGCGCACCGCGTCACTTCGATGTTACCATGCTGTCTATGTCTCACTT
CGGTGGACTCATGTGCCCTGTCGCGTGCCATATCTCGTCTGACCACGGTACGCCAACGTT
GCCCTGCACATGTTTTGTCTCTCAGGATCTTCCCACTATGATTCCATCCATACCCACGGG
TCATAGTACACGTCGCGACCATTTTTCTTTTGTCTTGTACGAGTCGTCAGCCCTGCAGGC
CACAAAGCATTAATGGTTAGTGAATAAACTCGGTACTTCCCATAACTCCACTATATCCCT
CCTTGTCGATCCTGCGATATTTCTTGTCTGACAAAGCACTACCCGTGTTTCGTCCAATCG
GCACGTGTCCCGTTCTCGGCTCGTCCGTTTCCTCCGGCATTTTTTATCACACATCAATGT
TTCGACATTTGATTGTTCTTGAGTGAAGTCAATCTCATGTGAGTTAAACGTATTATTAGC
GAACCAGAGCTCCTCGCTGTCGAGTTTTGGTGGAGTACGAGCTCTTAACACCACCAAAAC
TGGGGGTCTCTGGTGTAGCTGTACGTACGTCCTACTCGAGGTCCCCTGTCAACGGTTCCT
CCGCTTGCTCTGCGGATCTTTCCGTACGGTCCGCGCGCACCCGGATCTCACTGTATGCAC
ATGCCCGTGTATCACATATATACACTCAACTGCCCAGATGGTTGTTTGTCGTCTCACGCC
CGGGGAGATTCCCCGGTAGCGTGTCAGTGCTGTACCACGTCAGCACGCCAGCACAGACTG
TATGTGTGTCACCGCCTAGTCAGGTTGGTTCTGCGTCATCAGGGCTGCGGAGTGATGTGC
TGTGCACACCCCTCTTCACCCCTCCTCTGTCACTCTTCTTCTTTCCCTCTCTTCCTAGAG
ACCACACCGTTGGCTCTTCCTAATAGATGACTACTCCTGTCCCGCAAGTCTGTGCACTAG
CGGCCCCCCACCGTCGCTCCGGAAGTCTCCTCTGGTCACACAGCAGTCGAGAGAAAGTTC
AACCCCTTCCGTCGGTCTGAGATAGGCCACCC
>family016#LTR/Gypsy
AAGCGAGTGCAAGCGTTCCACCTTGCTCAGTGTCTTGCCTGGTGTTCCCTGGTGTTGCCT
GACTGCACCTCCGGTTTCACCCAGCACATCCGTGCCTCGTGATACACACCAAACACCCTT
CGACACTAGTAGCACACTGGCCGCCAATGATACTCCACTGACCGACAATGCTGCTTCAAG
CGATGCCATTCTCGCCACGCAAGCACAAACTCTGCAAAGTTCGGATATGCCTTTTCTTGC
TGAAGGGCCTTCGATCGGCATTTCCCACAACGCAAGTGACACGGCAGAACAAAATGCTGC
CATCAAAATGCTGCCATCGCCACAACTTCTGCTGTTGTAGAAAACGAGTCTACCGCCATA
CGCGCCACACCTGAACACGACACTACGCTCTTTCAGCGCACGCTTGACGCCATTGATGAG
GATCACTCCAGCGAAATCCGCGCTCTGCCCGACACAGCTATCGCCATGCAATCGACAATT
AGCACCGACAATTTTGGCATCGCCGCGTGCCTTTCGCACATCTCCGGAGATCGCAGAACT
CGGCATTATTCCATCGGTTGCCGAATCTTCTGCACATAACGCTGCCAATTTCTCGACACT
TTCTGGGCCCACTACACCGCCTGCGACACTGCCTGTTGCTTCCGACAATAATGACGCTGT
GCTCTCTGCAATTAATGCTGCACTCATGCACTCCACGCCGCATGCCGACGCCCACTTCGC
TCTATGGGAACGTGAAAACTCGTTCGATCTTGACACGTTGTTTACCACCCCCCTTCAGAG
CGTGACACAGCAGTCTCCCGCCCTATCCCAACAACGGCGTGACCTCATGTACCGTTCTCG
CTTTGAGCTCTCGCCTACTGAACTCAATACACGCATCAGCCTACAGCAGCACGCCCGCGC
ACAGCGTTACGCTGCTCGCACCGCTCGACAGCACAGCGCACCTTGCCCTCCTCGACACCT
TACCGAACCACATGGGGGATACCGCAGACTGCTCCAACGTTTGGTCCTTTGTCGATCACA
ACAAAGACAACGGTGTCTCCACCTCCGCCACTGTCGCGGTCGCCAACGCACTCGCCATCT
TTGTCGACACTGCAGCCGCCGCCTACCGTAACCGCTCCAACACTACAATCGACTACTCTG
AGAAGCCGCTCCCACACCCGTTTCGCGGCCAGTATCCGACAATGAAGAGCACCAACCTCC
AGCCCGGTGGCAACCGTACGCCACGCGGTAAGAAAAAATCAACAGCCAAACACCGCGGAC
GCAACTGGGCATCGGATAGCTCTGACAACAGCGGAGGCCGTGGCTCCAAACGGAACCACG
GCTCGGACCACCGACCCTCGCCACGCTCCCACGGCAACCGTCAACGCTCACAAGGGCATG
AAGAAGAAAAGGGTGGCAGCAAGGAACCATCATCACGACGCCAAGCACCCCCTCAGGAGG
AAGAACACCACGAGCCCCACCGTCAGGAGCGAGGACCCTCCCCCCATAGAACATTCGTTC
CTGACGAGTCTCAGGGTCAGCTCTACGACAGGAACATGTTCGACTTCGGCACCCCCGACT
CCACCGACAACGACAATAAACGGCAAGCAATTCCTCCACTAGCTGCTGTAGCTCAATCCA
ATAGCGCTCTGTTGCACCACAACGGTTTGCCCATCTCCTCCTCGACAGCTGTACAGCGCC
AAAATATCATCGACGAACAGGCCGCCAAAGTAGAGCAAGCGCGCATCCGGTCCATCGCCG
CTAAGTACGCCACTATCGACCTCAAGCACGTCGAAAAGATTAGGCCGCAGCTTCCGTTAG
CTTCAGGCCGTGCCGGCACCAACGCCTTAGGCCAACTCTTGGAGTCCACCAAAAGAGCAA
TGCAGGACATCCTGCTACAGGCTGACCCCCTGGTCAACTTCGACAATTCCGACACTTGGG
TACCGGGCTGGCAACGCCCCATCCAGAGGGCACTCACCAACGTCATTTCTTCAACTTCCC
CCCAATCCGCTGATCTCTACTCGGTCATCAACGGATTCTTTGCACAGGTAGAGACTCAGC
TCAAGCAAGGCATGAGCGGAGGCGAAGCCTTCAAGCTCCTGCTACGGCTCATGGCAGGGC
AATTCGGCGAACAAGACCGCGGCGCCACATTCTCGCAGCTGAATGACTACAAAGTGCCTA
ACGGCACGACGTTTGCCAAGTTCTAGCAGCAGTACCGAGTAGCTGTATCCAACGTCACCA
ACTACTCCAGTTTGTTGGCACCAGATGTACTAAACAGGGAGAACTGCAACCGTCTGCCAC
AGGCACACCTGCACTTCGCGCAGCACACGCCAATCACGCCTCTGCTCCGTCAATACCCTC
ACCGTCTTCGACAACCGGTATCTCCACCGGCTCTCGCAACAGCGGCACTTCGAGGTCAGC
TCCGCCTCGCACTACCGCCACGTATGATTATAGTTCTCTCCCGCCAGCTCAGTCAACCGC
CACTCGAAGGATTCGCCCCCCTGGAGAGACGATGGCTTTGAGCTGCACGATCGCCAGAAC
CTCATTCGGCATCATCATGCGACACCGGCAATGCTCCACATACCAGTAATGTCCTAGGAC
CTCAGCAGGTGGCTCCTGCAGCGGGCCCACCGGCAGACACTGGCAGTGCAACACTTTCGA
CAATTTTCGAACCGGTGCATGGACCAAGCTCTTCACAAGATGTACAGCGACCTCCAGAAA
ATTACGCCGCCGCTACCGCTAGTTCAACTGTATTAACCCAGAGTTCTACACGTACCCGCG
AAGGTGCTGACCCCACACTCTCCGAAGGACGCTTTGGACAGAACCCCGCTAAAAGAATGG
GAAGCTCGCGCCCCCCGTCAGGGTGGACTAGACCAGAGCCACCTGCTTCTACTCGACTCA
ATCGACTACTACCAGGAACGTCTACTCCAAGCGATGACGACACTCGGAGCCAGCGGACCT
CCGACTGTCCGCCACTTGATTCAGCGACTATAACAGCGCCATCAACTGAGCCACGACAAT
ACAGGCACTTTCCTCAGAGCTCTCGGAACCACCGACAGCCTCACGACACTGCCTTTGATG
CCACACGAGAGTACGTCAATAATACCGTCATTCTTTTCTGGCAACCGCCCTCCATTTTTT
CTCAATGGACACCTTCGACATTTTCGGTCGATGGAGTGGAATACTCCTGTGCCGAACAAT
TCTTCGCAGCATCCAAGGCACGACACTTCGGCGACAAAAGCATGCTTCACAACATCATGC
TTTCTTCAGACCCAACAATGCACAAGCGCTACGGACGACAAGTGCGTGGCTTCACGCAAC
AGGAATGGGAAAAGGTGAGAGAATACATCGTGCTTGTGGGCACTTTCGAGAAATTCTCCC
AAAATTCTGCCATGCGTCAATATCTTCTCAATACAGGCAGCAGCCTTCTAGCCGAAGCCA
GCCCTTTCGACAATACATGGGGCATCGGCATGAGAGCCGATCACCCCGAGGCAGCCAACC
CCACCAACTGGACAGGCAAAAATTTACTTGGTAAGGCACTTCAATCGGTTAGAGACTTGC
TTCGCTCCTCTGCACCACTACCGATGCCGCCACTGGAAGACCCCACCGACTCCGCACTCG
ACGATAACGGCATTCACGAGATCAACACCGACACTCAGCACCCGATCAATCCAACTTCAG
AGTCACCTCCAGAGCCAACAGGTATCAACGCTCTGTGGCCCTCTGATGCGCCTCCCGACT
ACGACGACGACATTCTCCACATTGCGGCCGCCAATTTCCACGTCGACAATCACCCCAAGT
ACTTGCTGAACATGGACCAGGTCTCGTTGACGGTATTGTCACCGTTGACGACGCTTCACA
ATCCACCAAAGTGCGCATACACTCAGGTTCCGCAACTTCAGGTTACCGCTGCGGCGCTCT
CCTGGACTCCGGCTCTCCAGCCACGTTCATCAACAGCAATGCTCTCGGCACCATGCGAGC
CACAGGATGCGCGACACAAGACTGCATCGCCACTAACAACACTCGCTCTTGGGGAGGATT
CGGTAGCGCTCAACCACTCGTCACTAATCAGATGGTACGTCTCAGTGTTCAATTTTATCA
CAAGGACCAACCTACTGCTTCACTCGCCGTCTGGGCTCATGTAGTTCCAGCCAACACCAT
GCGACAGCCACTTCTACTAAATAGGACGCGACAGCTTCATGCGCTATACCAACCGCACCT
ACACCGTGCTACCTACGCCTTCTCCAACACAACGCGTGCTGGGAGAATATTATTTCTCTC
ACCACCAAGCCTGCGGCGCCTCAGCCTACATTCCAGATCCCTCTGCAGCTCCAGGAAGAT
TCCACCTCAAATACGTTGGAAAACCTGGAATCTCTCTCTCGTCAAATCACCAATTGGTCG
AAGTCAACCTAGTCCGCGCCAACGGATATCCTGCCCTGGAAGGACACTACATAGTAGACA
CTATTGCAGATTTGTCCCCTTCAGACGAACTCTTCGTCTCTCACGGCCGCCAATTTCTAC
CTCTCGCAGGATGCGCAGAGCTTGAACCGGGCGACATATTAGGTACAGCAGCCGCCCCTC
TCATGCGTGTATCTATCGACACTATCCAACAATTTAGCGACAGGCAACAGTCAAAGCACT
TCCAAGTGCCAGGGCCAACACACTATGCCGATGCGGCACACTGTGAGGATCCTTTCATCG
GCAACGTATCTACCGGCAATAACGGGGGACCTGCACAGCACTCCTCTCCCCCTCCCAACA
ATCCGTCTCCACCGACACTTCCGCCACAGGAGCTTCTGGACCGCTTAGATGCCGCTCAAC
AGAAAAGCTTCCTATCTCTTTGGGACCGCCTACCACCGCACATGCGAGCCATTACGTTCC
GGCGAAGGCTGGACGCCTGCCGTCATAGATGAGCTCGCTGATGTCTTACACAACTTCCGG
GACGTCTTCTCAACTTCACCAACGGACCTGGGCTGCTGCCCGCTGCTACCGTTCAAAATC
GACATTCCGGACGGCACCCCACCGGTGCGAACCAAGCCTTACCGCATGAACCCTCTGGTC
GCCAAACAAGTGGACGCAATTTTGGATAAATACCTCGCGGCAGGTTTAATCCAACACTCC
ACTTCTCCGTACTGCAGCCCCATCGTCGTCACCCAAGAAATCTGGTGGGCTTCGCATCAC
CGTCAATTACCAGAAACTCAACCGCATCAGCAGCTTTAGTCAACTACCTGTTCCTCGTGT
GGATGAGATCATGAACAAACTGCACCAGGGCTCCATCTTCTCGCTGTTCGACTTCACGGG
CTCCTTCCACCAAATTCCCGTGCACCCCGACACAATTCCGCTTACTGCGTTCGCCACACC
GACTCGCCTTTTCGAGTGGCTCAAAATGCCGATGGGTGCCAGCCAATCTTCAGGCTGGTG
GATGAAGGTCATCAATGAGGTCATCAAAAACCTCGAAGGCGTCGACGCGTACCTTGACGA
TGTGGTGCTCTACGACAAAACACCGGCGGATCACATCCGCACCATGCGCGCCTTCTTGCA
ACGGCTGCGTAGGCACAAGCTTAAGCTTTCACCGCCCAAGGCAACCATCGGCACGACACA
CTCTGCATTCTTGGGACACACCATTACCCCCGACGGCATTAGGACCAACGCCAACAAAAG
TCGCTGCACTCGCAGCTATGCCAATGCCAACCGACCTCAAGAAACTTCGCTCCCTCCTCG
GTGGTCTGAGCTACTACCGCAGCTTCGTCAAAAACCTGTCTAAACGAGTACGCCCCGTCA
CGACGCTTCTCAAGAAAAACTCGTCCTTCACCTTCACCGCCGACATGGAAGCCATCGTCC
GAGAAATCCTTAAAGAACTCTCCGAACCGCCAATTCTCGTCTTCCCCGACTGGAAGGCCA
TCGAAGACGGTACCAGACCTCTCCGCCTCCACTGCGACGCAAGCCTCGATGTCTGGGCGC
GACACTAGAACAAGAACAAGCGGATGGCTCTGTTCGCCCCATCGTCTTCATCAGTAGATC
GACACTTGACGCTGAGCGCAACTGGACACCACTCGACTTGGAAGCTGGCGCCATCGTTTG
GGCCATCAAACGCTTGCGTGGATATTTGCGCGGCACACACTTCCAAATTTGGACCGGCAA
TCAGGCACTGGAGAACATCTCCAAGGTGGGAGACCACAGCCCACGCGTGCAGCGTTGGCT
TGAGTTCCTCACAGCGTATCAACACACGCTCAAACACCGCCCGGGCTCCTCCAACAGCAA
CGCCGACATGCTGTCTAGACTGCCCATACCTGCCACTCCGCACGACATCACAGGAGATAG
CCACATCACCATGCCAGATGATGTGGGTGTCTACATGATTCGCGCCACCGGCAACACTCC
TTCTGGTCCTTCTCCACAGGGTATTGCTTTGGGTGGGCTAGTACCCAACAACGGCACCGA
CACTTTGAGTGGCTCCCCACTAACACCAGCGGATTTCCAGGATTTTCGCCGGCACGGGCT
CCGAATGAGCATTGACGACCTCGATGCTCCTCCCGGAGTATTCGCAGCTCGTGCTTTTTT
GTCAGTCTCCAACCACAATTCACGTCTCCGCTCTCGCCACTCTCCTGCGTTGTGCGACAT
CAACACAGTGCATCAATCGGCTTGGCCTCGACATTTGGACCATCATAGCAAGGACCCTAC
CACAGAACGTCCCCCGTCCTCAAATCTGCAACACCATCCCGGCACACTACAGTCTGCCGC
TCAATCTCCGGCACAACCTGCCAGTTCGACAATTTCCCCTGCAACTGCAGCTCTCTCCAG
GTCAGACATCCTGGAAGCACCTGCACTTCAGCGGCCTCTCTCTCCTTCTCGGTTGCGCCC
GCGTTCTTTGGATCCATTAGATTTGATATCCACCCGCACTCGACGCCGCGCAGCTGCAAC
ATCGGGGAATCCTCTGCCTCAAGTAACTTACCGCTTCAGCCTAGACATTTCCGCCACCAG
CACCTGCTGCACCGCCACGCAGGCCGCACACAAACCCTTCTACGCCACCTGCGCAGACCA
CCGCTGAACTTGTACCCACCGTACCAACCGCAAATAACACTGCTCCCTCAGAACCTCTCG
CAGAACCTCTGCCGGAATCTGCAGACACACCATCCACAGGGACCCCCTCCACTTCAGCTT
CTTCGTCACTTCCAGCGCCACTACCTTCTCCGGCTGAGATATCCTTCATGGACTCTGTAG
CGCGCTTCACACACGCCGACTGGCATGAGGAACAACAAAAGAACGTCACTTGCAACTCCG
CCATTCGCTACATTCAACTTGGGCAACCTTTGGCATTGCCCACAGACTTTTACGGCGACA
CCCCAGAACACTTGCGTCCTTCCCTCACCAACATCAAGGAATTGGCCACCAAAGGTCGCA
TCATCACCGATGACGACGGCAATCCGCTCTTGGTTCGACAATTTATCAAACCGCCAAATT
CCCGACAACGATCGTCCTAGCGGTAGAGCTGCTGGCCTTCTCGACAATGAACCCACGCGC
ATCTATGTGCCAGTACACATGCGTCCTTGGGTAATGCTTCAATGCCACTCCAACACTCTG
TGCCACCTTGGCACCGCCAAAACCATCAGCCTTCTGGAACAACTCTACTGGTGGGTTGGC
ATGAGCTCTTGCGCCCGCTTCTGGGCTCGACAGTGCTACACATGCCAAGGCCGCAAATCA
GCACGACAAACTACGTATACGATGGCCCATCCTCACCATTCCCCTGCCATCAGGGCCAGG
TGTGGCCGTCAGCGTGGACTACTTTGGACCGCTTCCTACTACTCCAAGCGGCAACGTCTA
CATCTTACTCTTCACCGACCGCTTTAGCAGGCGCGCCGACATGTACGCAGTCCCCCCTGC
GAAATACACGGCCGAAGGGACCGCCAATATCTTCGTCAATCAATACATTCCACTCTGGGG
ATGTCCGGTGAGCCTTCTTTCCGACAATGGTCTCCACTTCACCTCGCAGCTTTCTGACGC
CATCTTCAAACTTCTCCGCGTACGCAAAATCACCCCAGCGCCTATCACCCTTGCGGCAAC
GGCGGCGTGGAACGCGTCAACCACATAATGGCTCAAATGCTAGCTGTATCCGTCAATGAG
AGGCAAGATGACTGGGATCTACACCTCCCGCATGTGGAATTTACCTACAACAACACCGTG
AGCGCCGCCACAGGGCTAGCACCCAACCAAGTTCACATCGGCCGACTCGCCCGCTTCCCC
ATGACCGTTTTCGACAACATCTACGCTCGCGGACACCAAAGCCTGGCTAAGGATCAACTT
GAATACCACAACCTCGCTGTGGACAGACAACGTCGCGCTTACGACCTCGTTCGAGAGCAA
CACGCGCTCAACGTCGACAAAATCGAGCGCAGGAATTCGTCACTATCGGATGCACTTCAC
CGACGACCCGTCTACAAGACAGGACACTGGGTCTGGGTCTACAATCAGGTATCGACAATT
CGCCAAGGAGCTTCCACCACCGCCTCTGCCTCCGCCTCGGACTCGCAGGTTCTCAAAGCC
AAGCTCTCCTTAAACTGGACTGGGCCCCTCAAAATTCTTGCCGCAGGTCCTAGCGACAAA
GCACCAGATGGGCGTCCGATCGCCGACAAACTCCTCTACTTGGACCTGCCCAACGACATG
CCCGGCGCCGACGCCAAAAACCGCGTCTCCGTAGTACGCTGCAAGCCGTGCCACCACGCC
CACGACACTGACATACCCCGCTTCCTGCCTGCTGGCCTTACAAGATACGTCCTCAACAAC
TACACCAATAAATCACCTCCGTACCACGTCACCGCGGATGACGTCTCCACGCCCCTTCAA
CGCCTTGAAGTAGAGAAAATCACAGGCCACCAAACTGTCCGCGGACGCGGCGGCGTACTC
GCCGCTCTCTGCCAAACACACTGGAAAGGCCTGCTTCGACCCTCCTGGGAACGAGAAATC
GACCTACAACACTCGCGTCACCACATCCTCCGCTACTGGTGTGGCACACCGGATCAGCAC
AGCCAACAGAACCGTCTTCATTTACCGCAACATGCGCATAGGAGCCGCTGCTCGCGAACT
CTCCCGCGCCAAAGGAGAACGTGCGTCTTCACCCGGCTACACCTACGTCCCCCGCGACAC
CTACATCCGCCGCTTCAGCGCCACCGCCATACCCGTAGGAGCTTACTTCTGGTACAAAGC
CAAAGATGCGCTCTGGTGGTTGGGCAAAATATCGCGGCACACCACCACTGCTGACCTCTA
CATCGTCCGCTTCCTTGACGACCCCGGGCCGATCAAGATCTCCCTCGCCCCCGGCCACTA
CAGCTCCGAACATCACGCCGTCTGCGGTTCCTGGTGTCTGCAAGCACATCGCAACAGCTC
CTTCATGAGTGGCATCCGAAGGAACGTCGACGAATCCAGAGGAGCCACAACAGCTCCAAC
TGCGGCCACAACGGCGCCCGCTTCAGCAACAACAGCGCCGCCTTCAGCCACTGCCCGGTG
AAAATACCTTGTTGGAACACCGGCGGCCGCCTGTTCTTGTTTTCTTGTTTGCATACATTC
CCTCGCCATGTCAGCAGCTCTTTCCACCATGGTGCAATCTGCCCCTGGCTGGTTACGACC
CTGGCGCTGGTTTGTACCTTGTATTTGTTTTTTGTATCGTTTTTTGTGTTCGTTTGTTTT
TGTGTTACTTCTTGCGCATCTGACGCTATAGGACACCGTTGCCACCCAAACACCTCGCTC
TTACAGCCGTCTGCTGGCGTGATAAGTTTTGGCCTACGCTCTTGTGTTTGGCGCTCGACC
ATGCTGCCTACTTTCCTCTGTAGCCTTACCGTGTTTTTCTTCCGCTACCTTTTGAGCTCC
TGCGAGCACGTACTATTGTTGCTCCCCCGCAGCTCGTGTCTTCTACTGTCGACCCCCGTA
GCCTACGACATCGACACCCCCGTTTTGAGCTTTCGAGAGTGATATTGATCTTGGGCCTGG
TCCACTATATATTTTCATTTTTTATTCTTCAGCGTCCACTCCGACAACCGCCGCCTGTTG
GTCGCCCCCCCCATTTTATTGGACCGCGTGCGGAGCACCGTACTTACTGGCTCTCGCTTT
CTAGCCCGCTCCCGCTGCGCCGCTGTCTCCGACTATTTTTGCTTCTTCTGCTTTTTTTTT
GTATTCATTTGAGCATTGTTCTTGTGCTTGTCTTGCGTATCGGAACTATCCTGGCGTCAC
ACCGTCGCTCTTCGTGACCCCCTTGCAATCGATAGACCCCCCGGCTTTTTCTTCTCTCTT
TATCTGCTTGCTTATGCAGCTCTGCCCCTGTTTTTTATCTTTGGACGTTTTCCGCACTTC
TTTGCTCAGCTTTCATAGTCACTGTCAGCCTGCACGCTGCTTGCCCCAGTTTTCCCTTAT
TTCAATTCTGCCCTTTTGCTAGCCGAGAGCGTAGCTCTCTTGAAATCCACGTAGATGTGT
GGGAGAGGTTTGTGAGGCTCCGTATCCTCGAGTCTAGAGTAGATGCCTCAGATGGATTGT
TATTTCCCCCTCTTCAGGTTCTAGCCTCTGCGTATACGTCCCCTCAGGGTGAGTGGGCTA
GTGTTATGGTACTTGGACCCTTGGATCAAGATACCATCTGGGCGGGTATATCTTTCAGGA
ATATCCCGACCACCTGCCCAGGTTCCTAGTATTCCGACGTTAGGCAGGTAGCAGTACAAT
GGTTACTAGCAGTAGCAAGCGAGTGCAAGCGTTCACCTTGCTCAGTGTCTTGCCTGGTGT
TCCCTGGTGTTGCCTGGGAGTGAGCGATAGCGAGCGACTGAGAGAGAAAGGAAGGATAAG
GAAGGAAACAGACTGAAGAAGCGAAGCGGCTCCAACCTGCACAGAGTGGTTGTTGGGT
>family018#LTR/Gypsy
TGTCACAGTGGTTATAACGCTATTGCTTAAGGTAGCTCACTCATGTGTTAGCGTAACAAG
CACTGGCTAGGGTTCAATTAGTTTCTTCCATTTCATGGTCAGGTTCATCCATTTCATGGT
CAGGTTCATGGTCTCTTACCATTTAAGTCAAGGGGGGACTAATCAAGGAGGGACTAGCAA
GGGGGGACTATCTCCTGCATTGACTCACAACTGGTTGCTGCTTAGCGATGTGGGTCAAAG
TTCCTCTTCCGAGATTGGCCGTGTTAACAGTGAGCGATCACCCAAAACACGTGTTGAGGC
GGAGCTCTAGAGGGGCTCCGCCAATGATTCAGGTACACCCTGGGGTATACCCTAGCCCTC
CTCAAACCATCGTGAAATGGAATGATTCTCAGTATTTAGCGCCCGTTCATGCTACCGTGA
CACCCCCCCAGCATACATGTGTTGAAAAACACAAAATGCTAAGGAGGTAGCAGAACGTGC
GCTTCTCCCTCCTCAGATCAAACCACGCCGGGAATATAGATCTGAAAAGGGAGGATGCCG
CCCTCCCCAGGTTAAACCACAAAAAATGGATTTTAACCTCGAGAGGACTGATGCCGGTGT
GTTCGACGTCGATGTTACATTGCTGAAATCATCGACCCCGAATGACGGGCGTTAGTACTT
TGGTCGCCGTATACCGGACTCCTTGACGATGACGATCTTGAACTGAAGAAGGCGATCGTC
CACTGAAGAAGGTGATATTCCACTGTTGAAGACGTTTTCCCACCAACAGTCTCCACAGAC
CGACGACTATGACGACGATCTTGCATCTTGACCGACGATCACCGACTGTTCAGGACGATC
TTCCGCTGTAGAAGACGATCTTGGAACTCCTCATTCATGACACTGCCGTCACACACCCCC
CAGCTTCCCGCATGGAGGACGGAAGATGGCAGGCAGTGTACGATTTCACGATTCTTGAGC
GGTCAGCGGTGGGAGTCTGGTGGCAAGATCCATTCCACGCCTTAGCTCCCTGCGATTGAG
CTCTTCCCAATCTCCGTCGCTGAACTCCACTCTCCAATACGGATCATAGAAATCGCAGAC
CTTCCCTCTGCTGAGCACAGTATTGTTCTCTTGATCCATGAGCTCCATGAGCTCCCGTCC
AACCATGGTTCCACAGGGAAATTCCGCGAGAGCTTCGGTCCGCGTTGCTACTTCGCGTTC
TCCTCGTGACGGCGGTCCCGGGGGTCGTGGTGCGATATTCACCCCGTGAAAGTCTTCCCA
CAGGGCATGAAAAACATCAAGTTGCAGAGGCGAGAAACTGTCCCTGGCAGTGTCTTCGGT
GATCCACGGAGAGTGGTTCCATCCTAGTACTTCCCCCTATACTCCCATGCCCATGCGGAC
GCTATTCCTCCAGCACCTTGGACCACCGGTCTATTCACCAAAGTATACAGAGGTGCCGCG
ACGACGGAGTCTTCAGCTAATCCTAAATCCGGCGACCATACAAATGACCAAACTCATCTT
CAAATGGATGTCTGATGTCTTGTGGTCGAGAATGAAACGGCTTGAAGTCCGTGGCTGCCA
CCGTCCTCTGGCGGATTTGACGTCCATGCAGTCCTACAGTGAAGCTCAACCCCTCTCGCA
CGACGTGCACGACTTGAAACGGTCCTGTGAAGTGGTCATGGGCAAGTTTAGGGTGGACAC
CATCCCTGTAGAGTGTACTGGCGCTCTCCTTGACGAATACCTTGTCGCCCACCTTGGCCT
TGGTGCCTGGTGATGCACGTTTGATCCTCGCGTTCTGGAGTTTGTGGTGTCTATTCCGAT
TTTTCTGTCTCACTTTTAGCACTTACATTACTTCCACAGTCTTCCTTCTCGTTTCCTTCA
CCGTCCTTTCCAGCGGCAATGCTGGGCCCGAGTTGTCTAGTGATGGCGACATGTGATCAA
ATGATGTCCTTGGCGCCCGTCCAAAGAGCAGGTGGTATGCTGACTCTTTGTTTGGAAGGC
TCTCATCCGGCGTCGTACGATGGGCCCAAGCGACCACTGCCACATACTCATCCCACCTGT
TCGGCCATGCCTGGCAGAGCTCCGACAGCATCTCTTGCAGCACCGCTCCCATCCTCTCGA
CTGTTCCCTTTCCTCTGGGATGGTTGGTCGGTCCAAAGTCGAGGGATATTTTGAGCCACC
GGCACAGGTGTTCCATGATCGCCGAGGTGTTTTCTGCCCCCGGATCACAGCGAACCGATA
TGGGTAGTCCGAAGGTGAGGATGAGCTCCAACAATTTCTTGCTGACTCCCAAAGTTTCCT
TCGTGGGAAGCGGGTAAGCGAAGAGGAACTTGGTTGCTCGATCCATTATCACCAGCAAGT
ACCTGTTGTCGTTGTTGGATGTCAACTTCATGGCAAGTCATCTCCAAGACTTCCCATGGA
CGCAAGAATCGTGCCGGTAAAATGTGAATTTGTTTTCTTCACTGTCGTTTTCTCATACGG
CATCGACATGATAACACGTAGTCTCGCACATCTTTCTTCAGCGATGGCCAGTGGTACTTG
TCCGCCACAATGATAGTGGTGCGAGCTATCCCCGAATGTCCAAAGGTGCCATGTGCCAGG
GCCAGTACTGCAGACACCAGCTTGTGAGGTAGGGCTACAACATGTGCCGCCCCTCTCGGC
GCAAACCAAAGTAGACCTTGATCGTCCAGGATGTAATCAGCTTGCTCTCCTTCGCCGTTC
TCCATATTGTCCCGGATGGGTGTCAACCTCAAGTCTTCCTGTTGGATCCTTTTTAGTTGG
GCACCGTCGCGCAAGACACGCTCCATTTGTTCCAACTGTGCGGAATGCCGTCGACAGAGG
GGAATGTCGTTGTCTGGCCGTTCCAACCGTGGTTGCGATGTTTCTGGGTCGGACCTCGAT
GGTGTTGTAGAAGAGCTCTCTGTCGACACTGATCGTCTCTCTGGTTGTTGCACCCGGTCT
CCTTCTCTGAAGAGGTCGTTGGCTTCGCTATGGTGGATGGAGTGAGTGTCGGCTGTCGAG
CTCGTCGAGCCGCACTCCGAGTCTCCGCCGGGGTCACCTTAAAACGTGTGCGGTCGACGT
GACGGTCGACGGTAACTCCCCTAGTCACCACCGCCACCGCCGCATCTTCCTGATACAAGC
TGGCCAAGTCGATGAGCAGATCTTCGTCTACTTGTTTGTTGTGATCTGTCTCCCCGGTCT
TTGTACCGTCCATTAGACGCTTCGGCCTTCCTTTCAGTCGTAGGAGATTCAGAACTTCTC
TCAGCATTGGCGCTAATGTGTGCTCTTGCATCACTCGAGCTATATCACATCTTCCCAGAG
TTGGTGGTACCTCGTAGTTGTCCCGGTTGGTGGTTAGTTTCACCTAATCTTCCCACGATA
GCTGTTGCGCTTCCTGCAACGACCCTGCGTCGTTGGGGTGTGCCGTAAAAGCTGTCGATA
GGGGTTTACGGCCCATGATGTGTTCCCTTGTATCCGTCACCACCGGCTCCTCAAACGAGA
ATATCTCCTTGTTCTGATGTACTCGTTTCAAGAAGAAGCATCCCTGTCTTCTCAAAAAGC
CATCGACCGTGGGTGTCGACAGTGCAGTTCTCTCCACATTCTTCTTCCACTGAGATAGTT
TAGCTGTCAAATTGGGATCCCCGCTCTTGTTGACTGCTACCACAAACACTCTCCGTTTTG
TTGTGGGTATCCCGACTGCTGTCGCTGACAGAGACGCTGCCGCCGTTTCACAGCCTGCCA
GGTGCAGTTCTGGGTGAAGGATATTCTTCCATCTCTCTGACCCTGCAAAGCCTACTGGAC
TCTCCATTACAAGGATCTGGATGGGGGACGACACGAAAATCTGCACAATGTTGTCTGCAA
ATCGCCCTGTCCTCGCTCCTTCGTCTGGACCATCCTCAACGGCGCACGCATTGCCAATGA
GGATTTCGGGTTTATACTCGAGGATTGTGTGGCGTGTGTCGGACTCTAAAGGCTGACGAA
GCAATGTCGTATCACCGGCTCCTCCGTTGACTGTGATGCATTCCATGGTCTTCCAATCAG
AGTCAATCACACATGTTGCGTCCAGCATACCCTCAACGGCTTGTAATGCTCCACCTGCCC
CTCGACCGAGAACAGCCGGCCTCGGCTGTCTTAGTGTAAAGAGACCTTGTGCTTGTTGAT
ACGCCGCTACGTACTCCTCGTCCCTCGGTGTCAACGCATCAGGTGTGATCTGCAATGCGT
AGAACACACTGAGATTCTCCACTTTTCTGTCATCGACCTCTGTTGGCCCCAGGTCAGCTA
AGCAGATTCCATCGAGTTTGATGTCTTCCTTGTTGAGCATGACTAACTCCGGTTGTGAGT
CACTTCTCTCCTCTTCTTCCGCAAGTTGTGATTGTGCCATCCTTTGGAGAGGAACCCCTT
CCAACACTGGTCCTGCCGGCCCGTTCCCCCTTACTTCGCCATCTCCATCACCCGGTAATG
TGGTGTCGACATCGGGTTCGCCAGAGCCTTTCCGCTGGAGTCTAAAGAGAGCGTCTGGAA
CGACATGGTCTGTTCCCCTTCTCCACTTCAGGACCATATCATACGCCATCATCTTTAGCG
CCCACTGGTGCATCTTTTACAATAGGTTGTGGCTAGTGAAGAGCCACATCAGGGCGCACA
GTCCGTGATGAGAGTGAACTGACGGTGCTGAAGGTAAAACTTGGAATGGTCTATTATAGT
GCATACAACACTCCCAGAACCTCCCGATCGTTTGACGACAGTTTTTTCTCTGACCTGGAC
AACGTCTTAATGGCGTATCCGACCGGAGCCTCTCTGTTCTCCACCTGCTGTGTCAGAACT
GACCCTGCCGCGATCAAGCTTCGATGGTGCTGGTCGAGTTCCATCCCTTCCGACCATGAC
CCCTAAGAACTCGAGCTCTGGCAATAGAAATTCTCTTTTCCCGAAGTGACCTGTGTACCC
TTTTCGTTTCAGGATAGTGAGGACCTTCTCCAGCAGTACGAAGTGTTCTTCCAACGTCTT
TGTGTGGAGTGCGATGTCATCCAACCATTTTTCCTTCCAAGCTCTTGCTCAATAACTCTC
GCAGATCATCACCCAACGTGGCTGAGAAGACGGCGGGGATTGTGGTGATACCAAAGGCGC
CTCGATTTGACTCGAGTAGACGTCCCGTGGGGTCCCGAAAGGCCGTCTTATGTTTGTCCG
TCTCCTCAAGTTCCAGTTGATGATATGCGCTGCCAGGTACGTTGATTTCTTGGTCAACAT
CGATGGGCCATGTCAACGTTCCATCATCCTCCCACGCTGTTGACTCTAATTCCAGAGCCT
CCATTGCCAGCACTTCAAACGGCGGTGATTGTTGAACGTCTTCCTCTGCTTCATCTTCCA
CCGTGTAGAACGCTCGAGTTGGTTCGTTCTCCTCTTTTGGTCTCCTGTGTAGTCCACGTA
GTGTCTTAGCTTTCACTCTCGAAGGCTCCATGTATGGCAGCAGTGGTGTTCGATCAGATG
TGGGTGATGGTCGAAACCACCCAGACCCCGAGCCTCCAAAGTCTAGTGTGCTGTTGTATT
GACGCATGAACGCAGGAAGTCCCTCCACGACTCTCACGCTCACACCGAAAATCTCATCAA
TCAAGGGAGTGCTCCCCTCCTGGCCATGTGAGGCGGGCCCAGCTCATGTCGGATGGTTGG
CATGTTGTCGAGCTGCTGTCGGTAGCGTTCTCTGATCGTGAGCAATTGAGCCTCGCGTGG
CATCCTGTCTCCCCATTGAGGAAAGCACAACTGCAACGCTTTCTCCTCCAAGATCTGAAG
ATCACGCATAGAGAGTAGTTGCCAGAAGTAACGTTTTTCTGTGGCGTACGGGGGCTCCGG
GTCAAGGTTGTGAGGCTCGGAAATACTGCACCATTCGCACTTGCGCGCCAACCACGACTC
CTTGAGTCCCAACACTATACAGTTGAATGCTACGATGGCTGCACGACGTGTAGCATGTTT
CCGTGCTTCTTCTTCTGTCATGAGCCTCAGGAGATCCAGTGCCGTCACCTCCGTTTTCCA
CCCCTCACATCATGGACTAGCATTTCTTGGCCCCGCGATGCCTGGTACTCTGTGACGACT
GCCATTTCCTGTGGCAGCAACCCAAGGAGAATTTCCCTCGCGCCGGAGTGAAATCATCGG
GCTCGGGATGAACCACCTGATGTCCCGAAGCTGGATGAATAGCCATGCGATCAGGCGGAA
ACTTCGCTACCGCACCGGACTCCATGGCGTACTCCTTTGTGACGACGTTTTGGAAGACCA
GCGGATCATGTCGAGCGTGTGTCCTTCGTGTTGATCTGCAACGGGGGTCCTTCAAAACCT
CCTTCTCCCGTACCTTGGACGATACGTTTCTTGATACCTTCCCACACTTGGCGACACTGT
TTAGGGTCCGCCATGTTGACCGCATACACCGAGGAGAAGGGTGACGGTCCATAGTATCCT
CCGTTGTATCCGTATCCGTGAGGCGAGAAGCCATGACCTGGACCTCCAGAATGCGGCTGT
CCCCCCACTCCGCGGTTGGGGAATGGCTGAGGTTGTTGATGAAACCCTCCCGGCGACGGG
AAACCTCCCCCGCTATAGGGCATGTGGGGACGTCCTCCGTCAACGTTCGCATGGGACGAA
AACTGTCCGTGGGATGGTGCCAGCTGATGAGGAACGCCCCGTGAATGGTGGAATCCTCCT
TGGTGCTGAAGAGGTCCTCCCGCCTGTGGGTAGTGTGCTGGAAATCCGCCCTGATGAGGG
GATGGTCCTCCCTGTTGCGGAGGTGTCGGCAGAAGTGGCTCTCCTGGCTGATGAAGATGT
TGAGGTGTTTGTCCTCCACCATTCTGAGGAAACTGCCCTCCTTGCTGTTGGAGTTCCGAA
GGCGGAGGTCCTCCCGGTGGAGGAGGCGGTCCTCCCTACGGCAAAGGAGGCAGTCCTTCC
TGCTGTTGGGGTTGTTGAGGCAGTGTCCCCCAGGCGGCTGAGGAGGCGGTCCTCCAGCCG
ACGGAGGGGGCGGTCCTCCCCGTTGTTGAGATTGCTGAGGAGGCGGTCCTCCAGGCGGTA
GAGGAAGCTGTCCTCCCTGCTGTTGAAGTTGCTGAGGAGGCGGTCCTCCAGGCGGCGGGG
GGGGCGGCCCTCCCGGCAGTGGAAGGGGCGGCCCTCCCTGCTGTTGAAGTTGCTGAGGGG
GCGGTCCTCCAGGCGGCGGGGGGGGCGGCCCTCCCGGCAGTGGAAGGGGTGGCCCTCCCT
GCTGTTGAAGTTGCTGAGGAGGCGGTCCACCAGGCGGCGAAGGGCGCGGCCCTCCCGGCA
GTGGAAGGGGCGGCCCTCCCTGCTGGTGGAGATGACCATGTGATGACCACTAGCATTAAA
ACCGGGTACAAGGTCGGTGCCGACATGTACGTGTGCCTTGTGATATCACAGAGAACCTAA
AGCGTGAAGGAAATCCCCTCAAGGTCATATATATCCATCGCAGAACCAAGGTGCTTGGTA
TGATTCATTATGCATTCTCTGGCATGATAAAGACCGTTGTAACCAACAACATGACCGAGG
CATGAACAACCATCCTACAACATGTATCGGCCAACATCGTGCTCCGATGATCCTTCCAGG
ACGTACGTTATTCCAAGAAATTCCTCAAATACATACCAGCAATATGCCATAGGCGGTTGA
TGTTTATGATACGTTGGCGTTCATGAGTGTGATAAGCACGGCATCCTCAAAAACTATATA
AACCACATCCCTCAAACATTGTGGACACTATACAACATTCCCACACAGTCCAGTCCAACG
TGTCTCATTTTTCTTCTTTGACGTCCACGCTGAAGACAGGCTTACTGCTTACTAGGACAC
CGTGCTGTTCATAGGTGCTCCTTTCACCAGCCCCGCAGAGCATCCCCAACCACACGGGCG
GCATCCCTCTCGTCGAAGTATACTTGATAGGCATGTGAAGCCCACGACACCGACCGAGTC
CTTTGTTTCTTCCGAGGCTGCCTGTCCCTGGGTCGTTATACTCATATTTGCGTGACCTCG
TGGAAGCTACGGGACCGTCAATAGCAATGTCTGTCGCACGAGTAGCAAAGCATTTCCGCC
CTCCTTTAAGAGCAGTCAAAAAAATCCTTCTATCTTCATCATCATCATCCGTGGTCGCTG
TGTTCCCCTCCCCATCAGAAGGTGCAAGCATCTTCGGCTGCAGTGGAAGGTGGTTGAAAG
TGACGGTAAAGGTCGTTGTGTCTTGCTGCGGGTTTCCGTCATAATGCTTGCGAACGACCG
TGCCTTCTACGGTCGTCATGGTTCGGGTGTACGAGGTTTCGGTGATGGAATCCATGTGTT
TGCACCGGACACAGAAATAATGGATCGGCAGGGAAGTATGGTAACGACACAGGTGTGGTG
ATGAGAATATGCCACCCATTGCCGAGGCAAGTAATGGAAGATCGTAGTGCAGCACCCAGT
GTAACGACATAGTAGTACTATTTAGGTATACTGGTTAATGTCGTCCTGGATAATAACAGT
CGACTTGTAGCTCTCACTACTCACTCTATTATGCAGTAGTCGACGTTTTATACTGCGCTA
CACAACACACTAATGTGCTGTCATCACCATCGATCCATCCCTTGTTCGGACATCCGCAGA
ATACGTTCCCAAGGACCACGGATAGTAACAGAAGACACGGTTGAAGATACCGCGTTTGTG
GAAAATTATGCCACTGGTGGTCGAGACAAGTCATAGAAGATCGTAGTGCAGCACCCAGTG
TAATGACACAGCAGCAATATTCTACTTTTTATCGTCCCCCTGGTCAATGACAGTCGACTT
TTTAGCTCTTTCACTCTATTATGCAGTAGTAGCAGTCGACCTGTTTAGAATATGCTACAC
AACACACTTAAGGTGCTGTAATCACGATCGGTCCATCCCCTGTTCGGACATTAGCGTAAT
ATTTTCCATAGATTTCATGAAATACATGTCTTCCGATGGATGCCTAGTATATGCGAAAAA
AAAAAAAACAACGATGAGCCGCAGCAGCCTGAACTGACGACGACGTGCCTGTTGTCGATG
CGACACGGTTAATGGACTCCGATGCATGGGGAAGATATGCGACAGACAGCCGTCGAGTGG
TAGAAAGATACAACTGTTAATTTTTATTGTAGCGCGTCAGTACATTAGGTACCTTTATCG
CTACACAAGTATATTTTCCGCTCTTCCTATACCATATACTTTACAAACAACAAGCACCAT
GGAAATTAACCTACATAATTATTTAGCATTCCACTATTATTATGATCGATCCATTTCCAG
ACGGTGTGTGTCAGCATATGATTCCCCATGTATGGTTGAACGATAACAGCGTCGCGTCAA
TGTTGTTTTTGCATGATTGAGGAGAGTACTCATCAGCAGCATGGCCATATCTGCCAGATG
TAGCATAGCTCTCCAAGCGAATCACAGTCACATACCAAAGATTTCTGTAATTGTGGGTGA
GGCACTTGAAAGACTGCTGCTGCAGCTGTACATCAGCTGCGGCCAGGGCGAGTGAAACGG
CTGCTGCATGACGATTTCAGAGAGAGGGGTACAGCGGATCATTGCAGCATACATACGTGT
GTGTGCGGAGAATTTATGAACACCAGCACAACCTTTCCAACACTCTCACATTACAACGTC
TCGTGCATCAAAACCAGGACACTATAAATTGGTTTGGACCACACTCAAACCAACAAGGAG
ATAGGGAGACGTATCACTACCCATGACATACCACAGTAGCAGTAGGTTGATAACCTGTAC
ATGCTCGATATGCGGAGACAGCGGAAAGGTCGGGGTAAAACAAAATGTTTTTTCGAATTG
TTTTTTCGAATTTGTTTTTGCACGAAATCTACGAACCGCTGTGATAGAGCATCAATCAGG
ATGTGATGATAGCCGACTGGTACACAGCATGGTTACCGAGAAAACTGCCTCCAGGAACCC
TCAGCCATATGGATAGATGAAAGCCTCTTCTGGTTGTACAAGGTGAAGCGCATGTGTGCA
TGGTACGATGGGCTGGAAAGACTTTGTGTCCGAAGCTCAATATGCGGCGTTTTGGTGAGG
AAAGTACTATGAACCAACAGCAAACGCCCCTGCGTGTAAACGAAACTAAAGTAATCTCTA
CGCCTTCACCATGTCACAGTGGTTATAACGCTATTGCTTAAGGTAGCTCACTCATGTGTT
AGCCTAACAAGCACTGGCTAGGGTTCAGTTAGTTTCTTCCATTTCATGGTCAGGTTCATC
CATTTCATGGTCAGGTTCATGGTCTCTTACCATTTAAGTCAAGGGGGGACTAATCAAGGA
GGGACTAGCAAGGGGGGTCTATCTCCTGCATTGACTCACAACTGGTTGCTGCTTAGCGAT
GTGGGTCAAAGTTCCTCTTCCGAGATTGGCCGTGTTAACAGTGAGCGATCACCCAAAACA
CGTGTTGAGGCGGAGCTCTAGAGGGGCTCCGCCAATGATTCAGGTACACCCTGGGGTACA
CCCTGGCCCTCCTCAAACCATCGTGAAATGGAATGATTCTCAGTATTTAGCGCCCGTTCA
TGCTACCGTGA
>Gypsy-14_Ec32#LTR/Gypsy
tgttatgggatttgaatgtagccagtgccaacggtattgcggagtaattcccagaggaaa
gtgcgggagatgtaactcccgatggaaggataaaacaggggacaggacctttgtggcccc
ttttagagggagcatgtcctccccctctgtgctcagtctacctttgagagcaaagcaaca
gcaagcactgctgttccaagagattaataaacaagtgagtcttcatcagggtcttcaggg
atcgctacgcgtgtaatcccacaacatttggcgtgtctgcagtaaaggattttagccttc
cctcggctctttggtttctctgttgttagcgtgagagctcgtttttgctccactggctac
atctctaccgcgcggtcttgctcctgctttcctttcttggtatgtctcatcgtagggacg
gcagcgaggactcagagtccgccagccctgccagttctctgcagtcggttcctcccccac
cgcctggttcgccagaggcgctgcctgctgtatcacatgttgatcctgcagtcgcctckg
tctttttcgaccacgctctgtatgcaccgcatgatggtgttggtgctcgcgccgctgatc
ctcaagaagaggccgcacgtctgtctgagcttcgcgctgaggccaggcgtgtccgctctt
tccaaraggatgagcgtgctcgtggggctatagccccgagcagtgtgcgtgcgcgtaaac
cggctgctccctttgtatccactggttctgctgttgatgccgttcatacccccaccggaa
catctccgtctccttttgagactgctgtttctggtgatgatgtggtggtggccactggtt
ccgctgtagtagccacccacccctctgatgtgcgttcagtcgcaataggagctcttcttc
aaccctccgatgtgcgttcagtcgcactaggaacttccgatgtgcgttcagtcgcaatag
gaccgacactcgcttcgcgtgatgtgtctcttgtcccgtcttttgctgacgggactgtca
tttttctgacgctgtacaacacccctccgcactcgcagttgcacctagcagctctagtta
gtgctcgttctgatgtgcgctcagtcgcaccaaggaccatcaacacctctcgaggtgtgc
gttgcgatacgcctgctattaaccatgtagcaaaatcgctgattcctgttcggggaagca
gcgcgggcgctcggtcggtgcatactgatgctacatgtagtgtgaccgccgcccgagtgt
ccgcttctcagagttatacctctaagagaacagagagcaggcgcttgctcgtgataatcg
tcaccaggctcgcaatgcacgcgctgtagcttctgctaaccatgtgcctgctccgccccc
catgctttcttccgctcatgaacgtgcagctactgctgctgcccttgaactctacgagta
gcaacactcaggagtgattgggagcaagcgacgcttgtaataattctgggcgtgatagct
cttgctaacactacccatcctgcccatatgcttgtactttcatgcgatggatgctgctgt
gaagcagctattttcgaacggttcgctgttcgtcatatcatggaggataggagattagcc
gtgcggcagctctggcgacagcgatagcagccaccgccgcggatctgcttctccccatcg
yggccgtgctccascgtcttcttcggcgtccagctcttcggagcgcgyggacaagaaggk
ggtcaagaagaagagccgcacctctcgcccgtcttcggacgccgctggaggagcatcctc
ggactccgcctcggagcgtagtcttcctcggaaggcttcttcgggccggtcttccaggca
agtagtaccgtctctcgtggatgttgcttctgatgatcgtcttaacgctcttctgcgtga
tggtcatcttgtgttttcgaacactgtgttgcgtagtgacaagtctgtcaagttgacaga
cttccgtggtgttgatgttgcagacacaaarccgtctattaagaccgaacccagtggtgt
tgctgttgaagctgccccaccgtctgtaaaaacagagcctcttgccatagcgagtgtgcc
caccgatgatagtgctctgccgctttcttccaccactgctcacgctcgccatgcaacggt
tgctgctgctgcttcggcagttgatgccgcacatgttgctcgtgtccaacgtgagtacat
caccctcaacctcaaaaaagttgaacgtgtatccgctatgcctttccctgcgtctttgct
gccagctgatgcatatcagcagctcattcgcaccgttcgatctgcgctcacggatatttt
gatgttgtgtgatgatcgtagcgtcggtttgatggactccgattttgtccgaggttggga
gcgccctcttcaaaagagaattttgagtgcgatctcacctgacaaacctactacatccga
ccttgtcctctccatttctgattattttcagcaagtgaagcggaggctggatgaaggagc
cacgggtccagaggccttcacgctccttctgcggctgctgtcggagcaattcgatgtcgg
agatcgacaggagtcgtttttgcgacttcagcaatttggtgtttcgaatggaaccttgtt
tgcggattaccttagggcgttccgccttttggtttcttctgtcaccggatctgagcgtgt
tttggctcctagcgtgtctatggtgcttgagatagtcaggaattctgtaagtaaacagtt
tccgtctttggctccgatgctgtaccctggtgatctggctacggccgtgacaccgtttga
ctcgattgatgcaatgtggcaggcgttcgcgcctttggccaccaacaaaacccccgctat
aggaggttcagagtatttttctttgtcttccacgcctggttcttcgcagccccggcgttc
ccagaaccgtgcacctgcacctgcgccttcgggccggtgggcacaaggttctgcacaaaa
tcctgttgttttggcagttcagtctcagggcggcggtgatgatccgttttcccgtgatta
tagtgcatggcccgccacacagggcgattggtcgaatgtgtaccaagtcagttcctcttt
ccgtaacaccggtgatccttttttgtggactcctctcttgactcaggacgctcgctcgca
agcgtttcgagagaaccgtaaccgttgtttgaactgctctggtgatgaccattccatgaa
acactgcccagctcctttcacaaattctagcggtctgttgaacccagaactaggtgagct
gmacgacaactctgacgctttccgacgttggcaaggccgtatgaggtcttaccgtcgcaa
gccacacaccggttcaggtgctggtggcgggcgtaacaagcgtcactcttcgtcttcgcg
tagaaatcacgcaggcgactaccgtaacaacggtaactcccagaatgatggtcgcaataa
tggaaattttgctcataactcgcgacagccgtccacagacaacacccatcacactggtgc
tctgtctacataccgaccgcaatcgtcggtccacacaggctctcctcccggcgcttctgt
ttcgtctaactacaatgctagacagccgggaaatttccaatctggcggtcagaatggcca
caatgctcgtgggtccaactgactcgtcggtggcggttcgtgtacctcccccgacccgcc
ttcggcaccatcgggacatattgcacgttcttcacaagatgtacgtgtatcagggatggt
ggagcgaggtgctcctgccctgcgaaacgctggtgcccttgcacccgctgtttcttctcc
atattcggacaagagggttgggaatgcacaagacgatgccgttccccttttaccctccga
catttcgcttgcaacctctgctacttcgcctctttygatgggtactttttcgggaaatga
ctcccccgaggsgagtgccgtcttgaggtgcgggaacagagcgaccagacgcgcggggcc
accgagtgtagttcggcagctccccccggcgtctgcaggtaagaccggcaagagcaacgc
gctttatatgattgaggaggattcgtcagaagtggtcaattctgatgcgtcttctgatac
gtgtgattcgtctgtgctcgctgccgccgttggtccgccagccgccgcagcaccggtagc
ggtttcgtcaggttccgaccgacgattctcgcccggtggggctaagcagaccccaccaat
tgccaacgagaacgatcgtgcagaggtgcaaaccaggaacatcccgcgatcgacgttgag
agtgttgacagcaccgtctccagaggacgcttcagagacgcccgccgtaaatacggtatg
ctcgcgatccttgtcacggaggaccggccaggagcaccttgcaccgtccaaagttgtatt
gacagacaaagcactggtgtccgctcctagcgaaagcgatctatatgccccctggtccgg
atcggatgcgggtacggtagaagatctagaaacggacagccctatacgaagcgtggcgcc
cccgtttatctcggcgaattcggcagtggattcgaattctccgatggacccaccccctga
tttaggcaatttagcaatggatgtaaattcctttgcccgtacacctggcaccggcccatc
tgcagaagatgttgaccataatgctgcccaggcgtctcccacttcaggtcgtttagcagt
tgacacacatcctgctcgtacttctcgtcatcgcccgtcctcgaaagacgctggtttcga
tgctactcaggagtactccaattcagacgtggtcctattttggaaatccccttctccctt
ctgtcaatggaccccatctacttttgtcgttgatggtacttcgtatgtgtgtgcagagca
attttttgctgcagagaaagctcgtctttttggcgaccgcgaatgtctacagaacatcat
gagagtttccgaccccgatctacacaagaagtatggtcgtgcggtccagggtttcgacca
aactctctgggagaaggagcgcgaaaatatcgtgctgaccggctcttacgctaaattttc
ccaaaatccagagatgagactacacctccttggatccggagacaaacttttagcagaagc
cagtccttatgactgcatttggggaatcggtcttcgtgcagatcatccggacgcttgtcg
tccgtctcgttggcgtggtctaaatttgttgggtgtagctttacagaacgttcgccaact
tttacgatcaaacgccccacagccagaacgtagttctcgcttagcggctttgggtaaaac
gcccagcccagatcgttgtaccgtgttcgaagttaatccttccacgcatcaacggctgtc
gacggcacctgtgccgtcgtcttcggagcgttttgcgtccttttcgcaatacgccactag
tgtcccgtccgatcatgacaacagcgtttgggctgtgtctcgggacactgaccatcctgg
tcctcagtcgcctttgcttcctgagcaaggtcctagtttagtcggcggtgtaatcaccgt
tgacgatgactctttcactgcacgaatcctcacccattgtggctcggcttctacgcaatt
tggatgcgtggcgttgctggacaccggttcaccccagactttcgttagttctcgaacttg
ggagtccatgaaagccgcgggtgcagcttcgtcgttgtttgaaacacgcacccaacctcg
ttgttggggagggtttggtgagtccgccccccttcaaacgtcgaccatggtccgtttaag
cgtgcagtttcttcggcgaaaattcccgaccgcttctctcgccgtttgggcgtatgttgt
gcctgacggtgttatgcaacatgatgtgttgctcggcagggatagttggatgcgttttag
cgaccgttcctaccgtgccttgcccacaagacgccccaatgatcgcgttttcggggaact
gactttagcccaccataagcacggtggtgctgaagcttttgtgcatgacgtcactgctcg
tgagggtagtttccagcttagatatgctggccgacatcccattcaattactgcctgaaca
ccaactggttccagttgatttagttcgcagtgatgggtctcctgcccttgtaggcaatta
tctggtagatatgtttgctcaaacgtccatgttttcttcagaagaacattttgttactca
tggccgccaacgtgtgccattagcgggagtttcgagtttggaaccgggtgatgttttggg
taccgcttcagcgccccttctcaaggttcctcttggtgcgtttccgtgtgataccgacgg
agctggtcttccggccaccgccgtttcacccactcccgtttcggacacctcgcaatctga
ccatacggaccctggccccgtttttaactacgatggctccggttcgacagcgtcaccgac
ggctcattcgtttgtgtatgatctgcatgaacggaccgccaaaccgccgcatccggcgcc
tggttcgaatccttctgattcgactcctctttcgccttccccggctcttttggcgcgttt
agcaccagatcaacgtgccagtttctctcgtgtgtgggataagctcccccgtcacttgcg
agaaatcacgtttaatttacatggtcctggttggacaccggacgttattaccgaattggg
taaggtgctatgtgaatatcacgacgtgttttccagttcgcctacggatttcggttcttg
ttcattgttcccgttcaagttgaccgttccctccggcagtgagcccgttacatctcgtcc
gtaccgagttagtcctccggtttcgaagcaagtggacgctattctcgaccaatatcttgc
tgcgggtcttatacaacactcgacgtcaccgtactcgagtcctttggttgttatacccaa
gaaatccggtggtgttcgcatcaccgtaaactatcgtaagttgaataaactatgtgctct
tagtcagcttccgattcctagagttgatgatactctggacaaattgttgaaggggaagat
ttattctctctttgacatgaaatcttcgttccatcagatcacggttcatcgtgataccat
ccccctcacggcgtttgttacgtcttctgggctgtttgagtggttgaaaatgcctcaggg
cagtgccgctgctcccggatggttctgtaaggtcgtcaacgaagtcatcaaaaatcttcg
aggtgttgcgtcgtatctggacgacctcattgtctttgatgagaccccggccgctcatgt
agcgaccattcgctctcttttcgaaagattgcgcgagcacaatttgaaactgactcctcc
gaaagccactattggcgccacggaagccgagtttcttgggcacactatatctccggacgg
agttcggcccaatggtgaaaaagttgttgctctcaccaagatgccgatgcccaaagacac
caagcagcttcgagctttgctgggtggtttgggttattaccggaagtttcttccacagat
ggctaagcgtattcgccctcttacgactcttcttaaaaagaatgtgaagtttgagttcac
gggttcaatggaatccgtcgttcgccaacttctcgaagaactggcgaaccctccagtttt
ggtgtatccagattgggatgctgtatccgacggttcgcgcccttttcgcctctactgtga
cgcgagtaaagatgggtttggtggaactttggaacaagaacaacctgatggctctattcg
gcctatcgtttttgttagccgagctactttggaatctgagcgtcattggactcctctgga
tcttgaagctggcagtatcatttggtgcatcaagcgccttcgcggttacctatggggcac
ccacttcaagattttcacggatcacaagtcccttgaacaccttgcaaaggtgggggaaaa
caacgctcgcgttcaacgttggttggagttcctgacrgcatactcctacactcttgagta
tcgcaagggttcgtctaacggcaatgctgacttcctttctcgactaccgatagaagctac
cgagcgtgaccgttctggccgcagtcgtttgactccgtcggctgaagatgaaacggttta
ttttatccgctcttgtgggtttgtgccttctggccatcaagccggtgttggcttgggtgg
gctcgtgccgtccgccccgagttcagtcttgggtgggctaccgccttcttcagctgattt
tgctgattttcgcgagcacggaccgcgcgctactgtcgctcattctgacgttccctcggg
cgtttggtctgttcgaggtttaaccccgactgttatcggtgcttcgggctctacaaccgc
tcgcaaccgccctcccttggtcgcctcgggtcgttctgcagtttcgactgctgctggtgt
tttttccgtacaagatgcgacagaaacgcccgctacacgccctggtgcttcatccaggcg
cgccctggatcctaccgatctaatttcgacacgaacccgtcggcgagctgctgctgccgc
cggtactccgcgcccggctgtggactatggcttttcccagccggaggactcgcttctcga
gccgactgttcctcagtctgtagctcgtgcgcctcgcgttcatcaatcttcggctccccg
gccggtggattccgccgcttcggcgccactgagtccaattccggagatggccgttcgccc
agacccgacaccgccgacgcccgcgtctggacctttgcttggttcggtgcgtgttccgcc
ggctgttgataccccagtgctttcgggcgtggagctcgatttccgcgaatcggttgagcg
tttttcccattctgattgggagcgagaacaacgcggtgaacccgtgtgcgatgccgccat
acgctacatccttctaggtcaacctcccgaattaccgcctggttttcttgaccaccttcc
gtcacaccgtcgaccttcgttttcggacatccgtgaactggcacataaaggccggttgca
cgttgacgacgatgacgtagtgcttctcgttaagaagcccaccacaaccgcttctgccac
ttccacgcgccatggcgggcgtgcggcacgtctcctcaacgacgaacctattagagttta
cgtccccatgttgatgcgcccatggatcatgcagatctgtcacgctaatgcgtcttgtca
tcttggtgcagctcgtacgctgtctatgttagagcgtttctactggtgggtaggcatgag
cgtctgtaccaaatggtggattcgccattgcctcaagtgccaagctcgtaaaacttcccg
acaaacggcccggtggcccattttaagcttgccactgccgtccggacctggagtgtccgt
gagtgtcgattatttcggcccactgccgactacccctaggggtaacacttacattctgct
cttcaccgaccggtttagtcggcgtgctgacatgtacgccgttacggctgctgagtttac
cgctgaaggtactgcagatattttagtgaatcggtatatccctctgtggggttgcccctt
gagtcttttatcagacaatggcacacaattttgctcgaaactgtcacaagccgtttacaa
acgtctcgcagttcgcaaagtggccaccagttcgtaccatcctaatggaaatggtggtgt
cgagcgagttaaccatactatggcacaaatgcttgccatggtcgttaacgaacggcaaga
tgattgggatgtccatctccctcatgtagagtttgcctataataactctgttagcgcggc
caccggtttagcacctaatgaggtgcatatcaaccgtttgcctcgccttccgatgactgt
catcgagcatccttatgctcgtggtcatcaaagtttggatcgcgaccatctccaatattg
cgacctcgctgctgatcgccaacgtcgtgcttacgagctagtacgcgagcagcacaagtt
atccatttctcggatcgagcgtcgaaattccgctctctcggatgctttgcacaagcttcc
gacttacaccatcggcgattgggtttggatctataataccgaatctaccattcgctccgg
tgttcgatcaggcaccgacgacaaggttctcaaagcgaagttatcattgctttggaccgg
tccgtttaaagtgttggctgtaggcccctgttcgaaagcccctgatggcagtcctctcgc
ggccaagttgttatacttggatcttccgtcggacctgccgggcaaagactcgaaacgtcg
tgtttcggtcgcacgctgcaagccatgcgctaatccgcatgacgctgaggacctgccacg
gtttctgccgactggtctcacgcagtatgttttaaacaactatacgaccaaatctcctcc
gtatcatgttacggaaaatgacgtctcgacttcggtcgaacgcctcgaggtggaacaaat
tactggtcaccagtctgttcgcggtcgtggtggtgttatcgctgttctgtatcagacaca
ttggaagggtcttctccgcccttcttgggagcgtgagatggaccttcagcactctcgatc
gcagattctccggtattggacgggtacgcccgatcaacaccgtcagacgaatcgccgtta
ccgtgcaatgcgtattggcgcagccgcacgcgaattggcacgtgctaagggcgagagata
tttgcctccgggttactcctttgtctcccgctcaacctgggaccgtcgtttcgccgatac
tcctctacctgtgggtgcgttcttctggtacaaggctcaagatggactctggtggctggg
caagatttctggaccgactgaacgggccgaccactacatcgtacgcttcctcgacgaccc
cggaccggtcaagatcgccctctccgttgttcgttactctaccctcggatcggccgtctg
cggttcgtggtgccttcaagttcacagcggtagcgccctcatgaaaggacttcttcgcaa
tgtcgacatgtcgcgaaacgtggaggcggagcattcgccgccaaatgatccggcacgcac
cgattagcaagcgtgtgtgtcttgggatctacctgtgtgacgtgtgtgttctatcctaga
tgggatgcggactcgaggtcgcccctgatctcgtccggtcctctcatttgcaagtacgtg
taggctgttgttgcctctggatagcgcagtgttaggcctcgttttggtatttcgacccct
ttttctccgtcattctggcgatcggtttgtttccgcctggtacgtcgtcttgtctttcga
gtcctttttgcctttctgcttctttcgccgttcgcgtggttgagctttattttcggctcc
ccgcggcggtttgatttcgtcggaccttatgttgggtcatggccccctggttttcgctgt
cgaaacgattggtttcttacctttttgcgtacgtcgccctatggcgtcattaggttttct
ttgtgattagttagcttatacgggctagccgtgagtattttcgtcgcttttagtcgttga
gcgacaccgactgcttcgtgttttgtatcgttttgtcgatacggttggttttcgccgttc
cgacggtgcttttccagcattttcttcctttctttgggttccgacctgttatggtatttg
tagcgttgacgttttctatkgtcgtgtctattgtccccctgtttcattcttagcccccgt
ctttcccttctctttcgttctttttgcttgggtcaaacgatggtcttgcgactcatcgtg
tgagaggtgtgggagggtgattcttggtattttggagctccacatcctcgatcctttcat
tttttgggattcgacaattatttgtcaagttcctaggtttcaagtatctgcgtatgagaa
cctccagggtgggctagtgttatgggatttgaatgtagccagtgccaacggtattgcgga
gtaattcccagaggaaagtgcgggagatgtaactcccgatggaaggataaaacaggggac
aggacctttgtggccccttttagagggagcatgtcctccccctctgtgctcagtctacct
ttgagagcaaagcaacagcaagcactgctgttccaagagattaataaacaagtgagtctt
catcagggtcttcagggatcgctacgcgtgtaatcccacaaca
>family020#LTR/Gypsy
TGTGGAAACCAGGATATAGGTATCTTCCCAGGAGTAGGGATGCACATACAACCGTATAGA
TCCGTGACCCCAGGAACGACGTTCTCGAGGTCTGAAGATCTTTACAACGAAAAGACCCTC
CGTCTGCTGTGACCAGCCGGAGTGTAGAAGCGAGCCCCTGAAGCTCACCCTCACCTTTCA
CCCTAGCAAGGATGACTAACGTCAGCCACGCTTGGCCATTCCTTGCCACATTGCAATAAG
AGCGAAATTACCTCCGTTGGTGAACGGTTATTCACCACTTCAGGGACCTTTGCTCATAAC
GGAGCAAGGGTATTCTCATTGGCGTCGACGAAGTCGAAACCTGACGGAACATGCTGAAAA
ACAAGCTGCGAAAAACAAAAAGTTGCCGCAGTATCCAGTGTTCAAACCTGGTCAACAAGT
GTTACTATACAAGTCATACCAGGACACTGACGGACCAAATCCGAAACTGCTTTTGCCATG
GAGAGGACCATTTATCGTTTGCTCTCAACTGTCACCGGTTGTTCATCGTGTAAAACGAAG
GAACGATGCGCGGGAAACATCCGTACACCTCGCCCATTTGAAGCAGTATCATGCACGGCA
GAAACCTCCAGCACCACAGTTTGAAAAACTGGCTGAATTTTTCTTGGGGAAACAAATTCC
TTTGCCGTCACTGAAACAAACCGACGCGAATCAACCGAAAATTGACCGATACGTCGTCGA
CAAAGTGGTAGGCCATAAAACGGGCCCAGGGCCGAAAAGCCAACACAACTACAAATATCG
GCTGCGTTTACGAGGGTACGGCCCAGAGTCGGACCTAGTGTATCGAGCAGACGAGGTACC
ACAATGTCATGAAATGATTTCCGCATACAGATCAAAACATGATCTGAGCATCGCGCTTGC
TGGAAAACATTCACCGGAAAAGCAGATCCACAAACGGAAACGCGATAGTGACGAAAGCAA
GAAACCGAGCACGAACAAACGCGCCAAGCAACAAACGTCGAAAACGGACTCGACATGTAG
CAAACAGAGCGTGAAAACAAGTACTCAGCGGAAAAGCAAAAGAGGACGAAAGGCGAATAA
AAAATATGTATCAAAAATGCATGACACACGGTGAAAGGAATAGCAACCATCAAATTGGAA
GCTATACCAGCGGTTGCTTTGGGTCAACCGCTGGCAAGGAAAGTCAAGCACACGATTCTA
GATGCTGTTTGGGGTCACAACCAAATAGTATTGTAGATGAGTCGTGAAAACAGTCACAAA
CTGTTAACGCACCGTGCGCCTGTTCAATTCGTCCAGCAATAAAACAAATTGCACGCCCAA
GCGGTATGTATGGTCAACGCGAGCCAAACACCGCAGCAAGTCTAAACCTTGAAAGCAAGG
GATTTGCAAACTGTCTCAAAAGACAATCATCTGCTCGTGAATGATAGGGGACACGAGGAC
AATCACCAATCAAACAGGTGTCGTCGAGTTACTTACAACATAGTGACTCCAGAACAATCT
ATCACGTATGAGTCTCGGGTATGTGCGGATCCCCTCGTTGTAACGTAACGCGTGTTTTCT
CAACACGGCAGCGATGAGGAGGGGGAAACAATCATATTCACGAGCTGTGTCATACAACCA
GGAGTAACCTAAATCCAATTCCACTGGCATTCCCTGATTCACTTGAGAATGAGCGCCAAA
AACCATTTCTTTCATAAAGATGGATTTTCGGCGAACAAAAAGGGGGGCAATGTGGAAACC
AGGATATAGGTATCTTCCCAGGAGTAGGGACGCACATACAACCGTATAGATCCGTGACCC
CAGGAACGACGTTCACGAGGTCTGAAGATCTTTACAACGAAAAGACCCTCCGTCTGCTGT
GACCAGCCGGAGTGTAGAAGTGAAGCTCACTCTCACCTTTCACCCTAGCAAGGCTGACTA
ACGTCAGCCACGCTTGGCCATTCCTTGCCACATTGCAATAAGAGCGAAATTACCTCCGTT
GGTGAACGGTTATTCACCACTTCAGGGACCTTTGCTCATAACGGAGCAAGGGTATTCGCA
>family021#LTR/Gypsy
GTTGCTAAGATCATCCACCACCACGAATATGTATTTGAATCAAACTCCTTCATCCAAACC
TTCGACATTCAACGGCCCACTCTGGCCAACATACAGATAGTCAAAATGAATCACTTCGCC
CGGCCTTGTACCATGCACTGTTTCTCCAAGCGGCCTTGGAATCATTTCACCCGCCCTCGA
ACCTACACAATGCAAACACTGTTTGACAAACTATTTCACCTGGTTTTCCATGCGAAACCA
ACAGCAGTACTCTTGTAATCGTTGCAAAGTTGCCACCGTACCCCGATGTCCTGCGCCTTG
CATATGAGCACAGACCATCAGACGTTGTTGTACAAGTTCTTTTGCATCTTCAGGAATCCA
CATGACCTCGCGCCCCTTCACCTTGATTCGAAAAATTCCTTCGCCGTCCTTCACGGCCTT
TCCATGCGGCGCCATGAAAACCTCCGCTCCATGCGCCCTAGTTTTGACTTGTTCGCGCGC
ACTGTGCTGAACTCGACGAATAACCTCTTTCGACGGCATCGTGTCGTCAGGTTCGCTCGG
CGCAAACACAGCCACAGCCCTAACCTTGACTGCGGGAACGTTGACCCACCTCGACAGTAA
GTCCCCCCAGCAGTTCCTCTCGCCAGAGATGTGCATGATGGAGTATTGGAACTGCGCCAA
CACCATCTTCCACTGCTCNAGACGCTGGGCAGTAGTCTTCGGCAACGACGACACGCACGC
ATCAGGATTGAANATGTACTGCGCGAGATTGCGGTGGTCGGTGTATACACTAACACCGCC
CCACAGCAGGTAGTCCAGCCGCTTGCACGTGCTAACGATAGCGAAACCCTCTTTGTCGAT
AGTCGCCCACCTCATCTGAGAGCCCTTGAACGTACCACTGAGGAAGGCGAGCGGCTCGTG
GGTCATATCTTCCACGGACACTCCGCGCTCCAGCTCTTCCTGCGGCACCTGCGTCAAGAA
ACTACCCCAATGCTCTTCAGACGCATCGGGAAACATCAGCACAGCAAAACCATCCTTCGG
ATGTGACAACGCCACCGCATGCGCCACCAAATCCTGTGCCGATGTCCACGCCTCAACCAT
GCCGGCCGTCCATGCCTCGCTCTTAATCG
>Copia-1a_Ec32#LTR/Copia
tattagatatattgggagtactcgtagcatagtatgacggttgagatgtccggtacgtac
gtacgaaagtaacagtgatgagatgcggagggataggaactttctacatatattccttgg
ttgcgagaggtatttggtggagattcagagagattcgttgagtgacaaagagtgaaggcg
tgcccagataccgtgaaggtttgacgagcactggcacgcccccgatgaatacaatacttt
ccaatacttttgctttacgttttcaacacgtttcctacccatccacgctccgccatgagc
cacccgctttgagctccaaccacaaagaaccgagccacccgaattatcgatcacgctagc
gtatgacacgtcgtctacgagattcgcggtcgagcttggtttaggagcatcgccttgcgg
cgatcgacagcagggtcaagatggcctccaggcgcgaagatgaatcccgcccagcagcgg
aagcccgccaagcagcggaggacgccaggatcgaagaactggtcaacgagcgagtagcag
ctcggatggagcagctgatggaggagaaactggccaagaagatggccgagatggaggtgc
ggcatcgagccgagcagcagcggggaggaaatgaggaacaagaggcagcacaccagcaag
atcctgggcgcccaacacccaacccctccgcagacgagctggcagacgcgattgcgactg
ccatggccggtcgcctccaaacctcaggggatatcggtgcagtgtctcaccccgcaaccc
tccgtatgactgagagtagacgaatagagccttgggatggtgtgttcaagtcgggggaca
gtaggcagcagaagcttttgatttttcgatcgagcatggtagcacgctttgcgcaggagg
atgttcacgaagtagtgatgagcaaccaagacatcccagtagggaggcaggggatcagta
tgactgacctgaagactgagtatggcgaacaaaaggtagccaaggctatagtggcatgga
atgtgctaatcacgtcaatctcgtacatgccgattctgtcggaaatcgtgtcggacggga
gcccgagtggtggctggaggattttcctcaaatattacgagccacaagcgaaagcggaga
agaaaagacttttgaaagagtaccatggcttcgcaatgcatgcaaacgaacatccacaag
agtacttcggtaggttctctattttgcggagtagactagcgtcgcacgggacagtgtatc
ctgacaacgaagcaaacgaccacctagtgtctgcactctcgtccgactacaagatagaga
agaaacttttggaccgcacccctgatttgacttttgagcagattgaggattccgtgaagg
aggcccacacggacctggtgcgcgcacgggaggaggagcaaaagagtggcgtggggcacg
ccttcgtcgcttccggtgcgccccggggcgacggacgtgtcccaaatgggtcgagtggga
acggcggcggacaggacggcaaaggcgacggtcggagcaggagcgacgagaccagaggag
acaggcgctgtcattttcatccgtggtcaaaccacaccaacgcggagtgctaccaacagc
agcgggaaaaggagagaaagcagcggcagcagcagcggcggcagcagtcatcacagcagc
aacaacaacagccgcagcagcctcaacagcagcatccgcagcagtctcaacagcagcatc
cgcagcagcctcagcaacagcagtactaccatcctcgtccccaacagcagcagcagcagc
agcagcagcaacaaggcggccgcggtggggggggctggcgtggtggaccccagcacggac
ctcatggcggacgcggagcgcagcaaaggtatggaaactctgtcccccctcgcccgcagc
agcagcaatggcgaccctcgcacgggcatgcaaacgtgatgcaccacgaacacggtgcac
cgccctacggggggcccgcaaatagtagcgagtatgggggttgggagcagccgcagccac
agtaccagcagcctccgcctgactacacccagcagcagcagccgtactacccgccaccga
cgccttactacgagcagcaacagccgccgacacagcctccgcctccgccgacgttccagc
agcagcagcactcgactcatgccccgccccactcctctcctcccggagcagcagcaccgg
ccccgggctccctccacttcttgatggcacgtttcgtgtctgcaggcgagattgttccga
gtggtgttgtagcgagtaccgagcgtgagaatggtaatggatttgctttgtctgcgcaga
actcgctttcccattttggtagagagaagttttgggccgacagcggtgccacgaacacct
ttgttagcagtagccaccacatgttcgatttgaggccagtgccgactggtaaagagtaca
tacaggttggaaacggtgcttatttgcgcgtgcagtgtgtggggaaggtcaacatggcct
ttcacatgcaagaccagtcaggagagcatgatttttgcgtgcagatgtcggacgtgtacg
ttgtgcctggaatcaccttcaatcttttttcgttgcaccacacgcagcgtaggcagcgta
tcgttctagacgagaccggcgtccacctattcgatggtaggctttcctttgcatactctg
acgtaggatgctcgctctgggctactcgattgccccaggattatactggtagcgctgtga
cctacagccccgatgcccccccccgtgtttctgcccaagcgtccccgcctggcgttggca
caggccttgttgcggcaaacccccctttcccacagagtgcaggagcgggcgcgacttcga
gtgcgagtgcgagtaccggcttccagtccgtcgctgcggtcggcgttgtacctgcgagtt
ctggcttccagtccgtcgcaacggccggcgttgtaccttcgactcctggtgtccagccca
ccggctccgacggtgtagtaccttcgactcccagcgtcccctccaccacttccggtgtag
tgctgccgatttgtgcttttccgtctgtcgaagtagacccaatccccacgacgatccctg
attttcagcctgtgattactgctgccgtagaatcgtcttcgattgtgcctccccctgccg
tagagctgacagactatcgcgagatcgagatcaacccccttgtctctcaggacgaattac
cgatcatggacatgagcatgttcctagatgttgggttgatggatggcaaagacacggtcc
ccccgggtgatttttttccggatgcgcatgaattctctgcgtctgcggagccccctccct
tggctttcactgtgcagcatgatgatttggaggtgttgagaggttttctttccgagtgca
atgagcagcaggccgtagcccctccgtctctttcccacgcgttggcgattatcgcccccg
gtgcttcccccttttcggtaggaaaatccacgcccaccatcgatattaatctgttccacg
cttccaccggccacgtgaacgaatttttgatgcgtgagactgccaagcagcagggtgttc
ggctggtcggggagctgcagccatgtgtgggctgtgtggaggcgaagggcaggagggccc
cggtgccgcggcgtgggacacgcgctgcggtgccgttcggcaaggtccacatcgatctca
cgggcccgttcaccgaggcgatggacggctcccggtacctgatcatgttcgtggacagcg
catcgcggtggcaacgggcgtacgggatgcgggcgaagagcgacaccctgaagtacgtga
agcgcttcttggccgacatgaacggcatgggcactccgggatgtttccgcatggacaacg
gcggcgagttcaccggcgccgctttcatcgagttctgcgacgccgccggcatccggcgcg
agtacaccgcgccgaacacccccaaacaaaacgccgtcgccgagagcgccatctggcgtg
cgatgaaggggggccacgccgcgcgacgccacatcctctccatggcccacgtcgacctcg
cctccgtccccaacatcggcgccaacggacaacgcctgtggctctcgtcggcgctctggg
catccggttgtttcaaccgctccgcgacgaaggccaatcagggctggatgtcgccgttcg
aggccttcttcggccggaagccgcccctcaccgtcgtcccctttttccaggagggtagga
tgcgcgtgaagcgggccaccaaggcggacgtccaatccgcgaggtgcttctacctgcacg
gcgccaacaaccactcgacgtctaccgccgtcgttcttcgcgctgacaccggtcgcctcg
ccctcaccaacaacgtcgtgtgggtcaaccgccgggcaggagcgccggcgccggtgccgg
ccatcggggggggttcttcggtcaccgcggcgccctcgccggccgccgccgtacctgcgg
ccgatgccgcaccgccgccgcccccgcggacatggacgtactacccccctgcaccagcga
ccaccgcagcgccgcccccttccccgtcgatcttcacaggatcttcagcgccgtcgccga
tctccgtcgcaccatcctcagccccgccgtcgaccgcagccactccgccccgttcgcccc
cgggcctaccgccgccgccgccgaagcccgccagcaccgccgtccccgctcctccgcacc
cgccgctttcgaaacgagccgtcaaggagttgggacgagaggacacgagggttcacggcc
gcacacgcggcgatggagtgcggttcatggatgagcaacaaaaaccgccgtcgccaccca
gtggcggcaccgctctccaccaccgccttgagctgttggacatgatggacaaggacaccc
tcatctcgtcgctcgccacccgggaggccgtggatcaaggacgccgcgacctaccgcccc
cgccgcagccggatccgagtcctggaggccgtggaagcgggggctgtgggagctgggggg
cccgtggattccgggggggagaccgcagatgttcgcaacgatgttcgccacccgcgagga
tgtggacgccgctcttcgcgccgagcgtcctcctgacaagatgcctgaccttccgcactg
catggccagcgacctccgcgagccgaagacgttcaacgaggccatgcggtctcaacattc
agagttatggaatgatgcaatcggtcgagagtttttcggtttgttggatgcaggaacttt
tagtccggtgtagcaaccagtagagaacgccatcaatgctaagtgggtattcaactgtaa
ggcagacgagtatggatggccgacgaaattcaaggcaagacttgtagcgcggggggacat
gcagagggcttcgattgattttggagaattgtttgcacccaccgtatcagtgtctagtgt
gcgcttgttggcagcattagcatgtgagcagaatcttgacttgtgccattttgatattca
gcaggcttttgtgcagtctgagcttgatgaggatgttttcatgcgcttaccgcaggggtg
tggtaggttatctggcctgatcgtgaagctgtgcaagagtctgtatggtttgaagcaggc
atcacgacattggcatgcgcacctgacgaggtgtttgttacttttaggttttttgcagtg
tctggcggatgcatgtgtttttcgattgatggaggagggacgtgtgatcatgatcatcgt
ggtccacgtggatgacatttttgctgtagggcagaaggagaggtgtgacaagtttggcag
ggatctcaacgagatggtccccgtgaagaaccttggagagttgaggtggtactccgcgtg
cttttacgagagagacgtagagagagggctgttgaggatttcgcagcagaggtttgccga
agagttggctgcagagtacggaattgagtgggggaggagtgtgcccttgcctgtgagcgt
gaagctcaccgactttgacgagaacgaagcgtgcgctgatgtcccttttcgcgagttggt
aggatctctgatgtggttggccactcaaacaaggccggacatcgcgaacgcagtacgagc
agtagcgcggtattgtgcatctcccaagatggtgcactggaaggcagcactcggtatttt
agggtacgtacggaggacgagttggatggggattacatttgagaggggagtggtgactgg
gatcagcatgcaggtgtttgtggatgccgactatgcaagcaaggcgacagaccgtagatc
ggtgtcaggagggctagtgatgtgtgggggagggtgtgtgacttggttttcgaggacaca
aaagtgtgtcacgctttccaccacggaagcagagtatgtggcaattgccgatgtcttgaa
ggaagtgttgttcctgaggcaggtgtggcgttttatgttgccagatgcaggtatgccgtg
catcccggtgttcgaggataatcagggagcgattcagattgcgcacaacccgatcacgaa
ctccaactcgaaacacatcgatgtacgacatcactttatcagggagctggtagagaggaa
ggagatttcaattactcatgtgccgacgcaatttcagcatgcagatttcttgacgaaggc
cattagcaaggagtcttttgcgttgcaccgtgactttgtgatgaacttgcagtgaaggaa
gtgttttggggtcgattcgtattctgtgatggagagagtgagagagacgagagattggac
aagagaaaagagagagtctggtgaaggttggaggagttgttgtgtttagtttttcttgat
tgttttggaggagttttgattgtgtttgatttttcttgtgatggacttggaggattttgg
attgttttggtgaagatattggtttttgtttgttttggagagatggtaaagaggaatttg
gtttttctcggagcatgacgatgcatacgagtaggggggctattagatatattgggagta
ctcgtagcatagtatgacggttgagatgtccggtacgtacgtacgaaagtaacagtgatg
agatgcggagggataggaactttctacatatattccttggttgcgagaggtatttggtgg
agattcagagagattcgttgagtgacaaagagtgaaggcgtgcccagataccgtgaaggt
ttgacgagcactggcacgcccccgatgaatacaatactttccaatacttttgctttacgt
tttcaacacgtttcctacccatccacgctccgccatgagccacccgctttgagctccaac
cacaaagaaccgagccacccgaattatcgatca
>Copia-7a_Ec32#LTR/Copia
tgttcgtgggtctacggacatggtttggatatgttagccgtacgtacaagtgtgacgcag
atggtgtagaaccttttaggtaggggtacggtgatgatgcaccggggcccccttttgttg
tgtgcagcagccctgctgccactcctcctctctgagcacgacagcgccctgggtacgggc
gttgcctcaccgtctgaagttaatacactacacaaacaatacccgataagtacgcggagt
acggccgacaaacactctagagtttagattgattgtccctcgagggatagccgcatcggg
tcatgtctgcgtcggacagcggttccgtcgcagggctgggggaagagacctcagccacgc
aacagcaacacgccgaggatccggcgattgcgaggctggagggccagttatcgcagctga
tgagcgtagtgatggagttgaagaggaaggagcctggtgacgccgtggcgggcgatgcca
gtaggggcggcggtgctgccgtcccaagccagagagaggctctgccgcctgggggcggcg
gggcgttttcccgggaaacggcccgtgatgggcgaaatcacccgcgggaaagcagctggg
acaacataccgggagcgagtcctggggttccagcgagagtgacgactggctgggcaggta
gatcgggagcgaatcctgtggggccagccggaatgagcccgggcgtaggaccggaccgcg
gggaagcgagggggttaaacccccaaggtgagcaaaccgcaattcgaggggccggagcat
tttttgatgggtacagcagtagtagccaaaaacgtgttacggtcaatgcaccgcgtctcg
aaggggagagtcgcggccacgggtacgactcgtggaggaaggcacttattcaagccgcaa
aaaccgtaggcttggacgggcagcttatcggcaacgccgagaagcacgcacccgtcggtg
acccaaacaggcctagctcggagctgtatagcttgggctacacaagtgatgaggttcaga
ggggcctccaggcgttccactttgtgactacagccatcgtccgagaagccgacaaggcaa
tcgtgaataaatgcgagaccgcaaaggagatccttgcggagctcgacaaagtacacaacc
cggagtcgcagggctcgaaacaagccctcatgaagaagatgtttcgattcacgatccccg
cacacagcaacagcaaccctgtcgagcatctatacacgctcgagctgctgtactcacgac
tgcgggaaaaagggctcaacgctgacacaccctttgttctcgcacactttgtcgatgccc
ttccacccgagtaccaacaagccaaattcttgttggagacggctacaaacctggaccggg
gcgagataatcagggtagtcagtaccgtgcacgcgagcctcccggaggggaggagggcca
cgaagggccagcggaaggcggagcatgctttcctcgcgagcgacggtggcaacaggggcg
gagcgcccggccgcagcagcggcggccacagcaagggcggcggcggcggtggcagccaga
aggggaaagggggtggtcgcaagggcggtggtggtggcaacagcggcggaggcggcggcg
gtgcaggtagcatgcacggccgctgcttccggtgcggagagaagggtcaccaggcggccg
cctgtaccaagccggagcccctgcgatgcgagaaatgcctgggctacggacacgacaaga
gcaagtgctcgtccgagcaggcggtgctcgcggtggagctgccggtcttggacgccaccg
cactggacgtggcagaggaggcgctagtggtccgtgacttcacaggcgagtggaacagag
tcgttgatcgagggggtgtagagcaggccaggcaggaaaggtttgtggccgataccggcg
caaccaaccacatgttcccgagcgctaacgcgttcgaaaactaccatgagtgcgatcgac
gtttgagtgtcgccgcagggaagcaagccttcgccatagtaggctacggcgacgtgaggg
tgtccatcggttctcgcgttgggaccacagacctgctgttgaaacgggtcgctcatgtgc
cggagctgaattacaacctcgtgtccctcacagcccttttgaagcaaaccaagggccgct
tagccgcagacgagcgtgagttggaggtgttcgttggtgggggggagtcggtgtacttcc
ctctatggggggacctgttcgttcagactggtcaccgcatagactcgggtagggaactag
cctgtgccataattgctcctggtaacgcgaaagcgaaccgcacccccgttgacatcaacg
acttccactgcgcgcacggccactcccacgaggtgctgctgaagaacacggcgaagcagc
aaggggtgacgctggtgggccagctccgggagtgcatggggtgctcgacggcaaaggggc
tatccaagcccatccccaacaggacgtcaacccgagcagttaagaaactgcagagagtgt
tcgtggatttgagtgggaaggcaagggtgcagagcttggggggaagtggtacactctcat
tgtaagggatgactgcacgaggtggaaccgcgtctacttcttgaaaaacaagtcagacgc
tgcagaggcattcgagagatacctagcggaaaacagggcagacggagccccatccgaggt
catggtcgtgcggtctgacaacggaggagagtttttcgagggagagttcggaaagctgtg
ccgcaagtattgcatcaagcaggagttcacccccgcatacagcccagaatacaacggtgt
agctgagagagcactgggactgataaaggatgcagcactagccgcccgcatacaagcgcc
gattctttaccccgaagcaccaagctacccctccctttgggccgaagccacagcttgggc
atgcaacgccctgaactgcacctccaccacatccaacccggacaagaaatcgccgtacga
aatgtggcacgggcacccacctcccccagaggcgacgtacccgttcctcaaacccgccgt
atacaaggtcaagcgcacgcacaagtcagagccgaaagcaaaaaagtgtttttacctcgg
ccctggaatcaacacaaaccgtgattgcgtgcgcatcctgaacgaaaaacgccaagcgat
caccactcgcaacttcacctggcaatctgtgcccgccgccccgaccgcgcacccccagcc
gctgcctcccattgcagaggaggacgaggagctcacgactggggagcacgagggcggagg
gggtgcgtcatgccacggtggagggagggcggagggagaacctgaggatggaggtttcca
ccttgacacgacggcaaacccggggcccgcggagccgcccgcgcgcgatgcgccggcggc
gccgccggccgcgccccaggagtcgggcgcgggcgacgctggcgatggcgccccctcgag
cagggagggcgcgagcgtcgccccatctaccacgtcgaccgggatggccgatgtgggcgg
cggcgaggacgaccgccgcagcagcagcagcagcagcagcagcagccgcggtggcggcgg
cagcagcagcagcagcagcagcagcagcagcagcagcagcagcagcagcagcggtggcgg
cagcgacagcggcagcgacacggatattccggcgctccgcgggcccgaggaacggaggct
cgcccgctttggcgagccggccgaactcaccagccgccgactcagggagaaccctcgccg
gaacacgaggtacgagtcgtcaacgagtgccgaaggtctgctcgcccgccatgcatcggc
ggccgggctgcccaccctgcccatcaccagcacggaggagtacacccactggatgctcgc
gtgtgtggtcgacgtggtggaagggctagaggcgagggcggtgcaagcgctgctgtgcga
gcgcgcggaggaggccaacatcgcgcgccaagaggcagaggacttcctgctgggagcgga
ggacctcgtgctcaactctccagacgccttcgtgagggccctggcgtcgaccgagctgag
tacagaatcccccataggcaagcgtccgagtgacgttgaatccccccatgaccgtagccg
gcgttgccaagtctgtgtacagagaggggtgggaacaggccatgagggaagagttcgatg
gacacttggacacgggaacgttttcattcgtagacggtacgccagaggggcgtagacctg
tgagttctaagtggcgttttacttggaagacgaacaaggaggggaaaatcgagaagttca
aagcgcgtctggtcgctaggggtttttcgcaaattccgaatgtggactacttctactcat
cctccccttgcccatcatccgcatccattaaactgatgcttgcggtagccaatgagaaat
cattgaaactcaaccactgggatgtcaagcaggcgtttacacacgctaagttagacgagg
atgtgttcttgaggctccccgcggggtgcggggaaaaatcccacaaagttgtgaaggctg
agcgtgctatttacggcttgaagcagagcggcaggcagtgggggtaccacgctgccgaca
cgcttgtagaaaacgggttcgagcagtgcaaggcggacccgtgcgtcttccgcaagatga
aagacgatgtcgtggtgatgattatcgtgatttatgtggatgacattttggtggctgggt
ctgatgatgattgcaaggagttgctcgcttccctcaacaaggcattccccaccaaagacc
ttggagagtgtgtgtggttcgacgggtgtgccgttgagagagacctagaggctgggaccc
ttagaatctcccaaaccgcgtacattgacagcatcgtgaatcgctttgatgtgcaatcga
cctcccccatccctgcttcccctggtgctgacctaggaccgaagcgagatgacgaaagtg
gaggggagtggccggtgagggaggccatcggcagcatgatgtgggtgtcgacgttctcgc
gcccggacatctcgttcgctgtgcgtgcggtagcgcgccacgcccacgcccctgccgaga
ggcactggaaggcgatacggaagatcctcgcctacctcaaagagacgagggacctcggga
tcacctacaaacggggatcggggctggggctggcggtgtacgtggacgctagctacgccg
acgctgaggatagacgttcggtgtcagggctggcaacaacggttggaggaaccgtcatca
gccacggtagcaagacgcaagctatcgtatctttgtcgtctacggaggcagagtacattg
ctgccggagagggtgtgaaagaagctttgtttgtgcgtgcagtgctttcgtttattgccc
cagagaccagcggcggtagcattcaggtccttgaggacaatcagggggccatggctttgg
tgcagaacccccttagctcagcgcgtagcaagcacatcgacgtgcggtaccacttcattc
gtggattgtttaggtcgggtgacatctcgatcaagtttgtgtcgacgtcggagcaacatg
cagacatgctcaccaaggctcttagcaagagcaacctgcagtaccaccggaaaaagctga
tgaatttgccggagcttctgtaggattttctagcgcttggggaaggtcatgtataccatg
cggggaaagatgcattactgtcgcgggctgtgtcccaatggcaggagtaggaggcttgcc
tcgcattcttgtcttcgccttggccttcctgataagtgcggccgttgtgatccgccgtga
tagcaatggtttgtgttggatgggatttattttcgaggggttttgcccgggcgccgggtt
tcccctcgaccaccgtattggcattttattgatgtatccggggtgtttttgccccactga
tggttagtcacttgcgtgaagaaccagggagggtgttcgtgggtctacggacatggtttg
gatatgttagccgtacgtacaagtgtgacgcagatggtgtagaaccttttaggtaggggt
acggtgatgatgcaccggggcccccttttgttgtgtgcagcagccctgctgccactcctc
ctctctgagcacgacagcgccctgggtacgggcgttgcctcaccgtctgaagttaataca
ctacacaaacaatacccgataagtacgcggagtacggccgacaaaca
>family024#LTR/Copia
TGTTGGAATATTTGGCACTACCGTAGCTTCAACATTAGGTAGTCAGTTTGACTAGTTCAA
ATATTGTCAATGTCGCTATGTCATGTAGGTAAAATTCCGTATGGTCTGTCATACTCGGAA
TATGGAGACATGGTTGATGTTCTGTGTTTCATATCCAGAAATAATCTGCATAGCCTAGAT
TTCCAGAAATATGTCAAAGTGCAAGTAGCTCAGACTTGCGTGCTCGGAAATATATATGCA
TCGGGTAGTTGTCGCAAGTGCCTCTGACTTGTGTGTATGAAAGAATATGTACCGCCGCAA
GTAACTCAGACTTGCGTGCTTGAATGAATGAATATTTGTCTGCGCTCAGCAGTCGAATTT
GGAAAGTACATTATTAGTTCAATTGTTGAAGCTGTATTCTGTGGTTTGTCGTACGTCAGT
GCAAGTAATCACTTGTGCGTGCAAGTACAATACTTGATGTGCATACGTGGCACAAGTTCG
AGAGCATGGTGTTGAAGTCATCTTTCCAGAAACGTATCGTAGCTTACCAGTACCGTATTC
TGAACACGTGTGATTGGTCGACGTTGTCGGATAGGTGTGATTCCATGATTTCGAGAATGA
GCGCGTACTCGCCCCATCCTCTCACTCTGCTTCTCTGGGGGTTCTCCAACCCTCTGCTTC
TTTGGGGTTTCTCAACCTCTCTACTTCTCCGGGGTTCACTACCCCTCTGTTTCTCTACAT
TCTTTCTGGTCTCCACTGATCAAGTAATTACATTTCCACCACACCATCTTCTTCTCCTTC
GGACCTTCCTGCGTACTCAGAGCCAAGCCTCTCGTACTAAAGGGTCCAGCGGCACAACAA
GTGAGTTGGCACGCCGCGCTGCAGCCGTACAGGACACGTACAGGCTTACCCGCAGCACTT
GAGTTTTTGCCTTTGACCTGTGACTATAAGATTGCACAATCGGGTGCTCTGCTTATGTAC
ATCAGTGGTCATTGCTGCATACGCACGTTCTACTTGCGCGACACACTGCGGAGAGAGCAC
GCACCAACTCAAGAGTAAATTAGGACTACCCTTTTTGACGACAAACAACAACACCTCTTC
GAGAGCCGATACGGGTCGTCAACACCCACAAGCCTACATCCCCAAGAGGTTATGAGCCTC
GGTTAGCGCTCTGGCACATCGTTCGAGGTCAAGGTCGAGGAAACGAAGATTCGGGACTCG
TGACAAGATCTGGAAGCGAGGAATACTTTCTGGATCTACGAGATCTACGACGGAAATCAA
GAACACGAGAAATTGGATCGGACTGGCGGAGCTCCAGGATCCAACAAGCAAGTACAAGCC
CTCAAGCGCAGCAGCTGGTGTAACATCATGGCAGAGTCCACCGGCAAGCTCACGTCGATC
GTCAGAGGCATCCCGAAGTTCGACGGGAATCCAAACAAGTATGAAGATTGGAAGGTCGAC
ATCAAGACCGTTCTGGAATTATCTCGGCGGGACATGTTCGAGATATTGAATGGCGACTCC
TCAAGACCGAATGAGATCTATGCGCGGCGAGCCCGTGCATCAGGCACCATGGAAGCCCCG
GTGCCCAGCGAGGAAGTCGCTGACGGGGACAGCAGCAAGGCTGTAGGAACTCAAGAAGAA
TCATCAGCCAGCAGTGCGGCGACTGCTGTTGTGATACCAGGAAGGACTGCGGATCGTGAC
AGTCCCGGGACAGGATCGCCGGATCTTCAAGCGCGAGATTTGGAACAACCTGGGCCACCT
CAGAATCAACGTGAGATTGATGAATGGGAGCAGATCAACGCTCTACTATATAATGTCTTA
TTCCTGACTACCAGTGGAGACGCAAAGTGTTTTATGCGCACGTACGAGTCGAAGAAAGGA
AGGAAGGCAGACGGCCAAGCAGCCTGGCTTGCGCTGGAGAACAAGCATCAGAACAAGTCA
ACTCACAGGAGGCAACAACTCATGACAAGACTTGCCAACTTCCGAATGGAAGAAGGATCC
GATCCGGACACCTTCTTCAGGAACATTGACCAGCTCGCCGAGCAGCTCGAGCTGGTAGGA
GAGCATGTTTCGCGGCACAGAAAAATGGACACCATCATGAGGGGGATGCCCAGAGAGTAC
GAGTCCATCAAGTTCCACGTCATGAGCAATCCAGATTTTACTCTGGAGCAGCTAAAATTC
ACTATTCAGAACATGCACATGAACGGATATGCAACATCCGGGCGCAGAGGAAGGGGATCA
GCCATGGCAGCTGGTCCAGCTAGACGTGACACGTCTAAGGTCAGACGCTACTCGTGTGGT
GAGCTTGGACACTACCAGAAAGACTGCACGAAGACGGGAGGATCGGCCGACAACCTCGGT
GGCGACACATCCACACCCCGTCAGAACGGCGACACGACCGGAAAGAAGAAATGGTGTTCT
TTCCACAAAACACACACCCACGACACCTCAGAATGCAAAGCATCAGCGGCTAGGAAGGCC
GCACCGAAGTCTTCTAGGAAACAGCACAGGCAGGGCAAGAGCAACTTCGCCAACGCAGCT
GCTGAAGAAGATGAGTCATCAAGCGACAGCGTCTCAACGAAAGACATCGCTAGGGTGTTC
AAGCACATCAGCTTGTCTCTTCAAGCTTCTGAGGAGAAGGATTCTACGACATCGGATCAA
GACAGCGATGACATCCCAAAAGCCATGGGATTCTCGTTCACAGTCACGGAAGAGGAAGAA
AGCCTCTCCACATCGGACCACAACACTACCCGCTTGCCGATGATGGTGGACAGCGGAGCA
TCTGCTCACTACATCGACGACAAACTGGTTCCAGGGATCAAGGCGATGATGACAGATTAT
CGTAGACTGGTCCCATCCCGTGTCATAACCACGGCAGGCCTGCACAAGCTGCGTGGAACA
GCTACAGGCTACATACGGTGTGGCATCACCGACAGCCACGGCAAGACGCATGTGGCGCGT
CTACCCATCACGATAGTTCCGGGGATCGGACGGAACTTGTTCTCATCCGGAGCTGCCCAG
ACGAAGGGAATAGAAACCATCATACCGGATGTTCCTAGACTGAAACGGAAAAACGTTCAC
TTTCCTCTGAGGCGAGATGGGTCGATCTTCAAGGTGGATTTGAAGATTCTCCCCAAGATT
TCATCAGCTCAGGCACAGTCGGCATTCCCTGCTACCAACGAGGACACGGACAACTGGCAC
CGTCGTCTCGGACACCTGAACGAGAACAGCATGAAGACGCTGCGCTCCAAGCCTGACTCG
GGTGTTTTGTTCCAAGGAGATCTTTCCCCTTGCAAGGTTTGCAAGCTTGGGAAAAGTGCT
CAGCTCAAGCATCCAAAGGAGTCTACGGTCACGACAATCTCTCCGTTCGAGTTGGTCTAC
ACGGATTTGGCCGGACCGTTCAAGCCTCAAGCAAAGGACGGGTCCAACTATTTCAGCAAG
TTCACGGATCACCACACCAGATGGAAAGCGGTTTACCCGATATCTTCCAAGGATCAAGCT
ATCGACACCCTGGCTTATTTCATTCAGGACTACGTCATCCCCCTGGGGCTAAGGGTGCAG
CGTCTACGCTGCGACAAAGGCGGAGAGTACGTGGCTGAGTACTACAGGAGCTACTGCAGG
GAAACCGGAATAAAGATGGAGTTTGCATCGACAAATACTCCTCAGCAGAATGGTGTATCG
GAACGTGACGGAAGGACGATAATGAACATGACAAGGTGCATCCTCATCGACACTGGACTT
CCGAAGTTCCTGTGGGGAGATATATGCGAAACGTCGGTCTTCCTTATTAATCGCTCTCCT
CATCGTGCACTTGGCGGAAGCTCGCCATACTCCAAGCTATTTGGGAAAGAACCAAATCTT
TCGGGTTTGAGGGGTATTGGAGCAAGGGCCTTCGTGCACAACGAGAGACACGGCAACAAG
CTAGAACAGAGGGCTTGGGAAGGCATCATGCTGGGGTACAGCAAGGACAGCAAGTCCTAT
CGAGTCTACAATCCACACAACCGCCGGATTACGGAAAGCCGGAATGTCACGTTCATTGAG
ACGCCGCCAACGGCAATACCGGAAGCTGGACAAGACAAGCTCCTGTCCAATCAAGACGAA
GACGAAGATGCAGATAACAACGGCGCTGATGAAGCGTATCGTTGGGACATTCTTGCACAT
TTACCCCTCCTCGGCACAACCAGGGAGGAACCCAACAACGAGGAGGACCAAGAGTTGGAG
AAAAACAACTATTTGGGAGGGTTCACCACGTCCACTCACGACAACCGGTTCAGGGGTCAC
GTTTGATCCGCCATCAACACCGGATTCTGTGGGAACACCGAGTAGCCGAACGTCATTTGA
CCACGGAGAGGACTCGACGCAGGGACAGGACCCCTCAAGTTCTTCATTGCTTCCTGATAC
ATCGCCAGACAGGGCAACATCACTACGGTCGCAGGGACCTGTCACATCTTTGAGCAGGAC
ATTACGGTCCAAGGGACCAGCCCAAGACCCCCCGAGTGTGGACACTGCGGGGCTAGACGG
AAAAACGAGACTCGAATTGAAACGACTGGCTACGTCGGCCACGTTCGAGAAAGAAGACTA
TGCGCACGAGCCGGAACGTAGTTCACTCGTGGAGTATGCATACGTCACGGAAACAATCAC
CCAATCCAACCCGGATCCTGCCAGCATTACGCTGCCCAACACGTTCAAGGAAGCCAAGGC
ATCAACACACAGCGCACAATGGTCCAAGGCAATGGACAAGGAAATGGCGAGCCTTCACGA
GAACAACGTCTACGACCTCATCCCAAGATCGGCGGTTCCGGTCGGAAACAAGGTCATCGG
ATCGCGGTGGGTGTTCAAGGTCAAGAGCGACTACACTTTCAAGGCAAGAATTGTCTGTCA
AGGATATGCTCAGCGACCTGGAATCGATTGCGGGGCAACCTTTGCACCGGTTTGCCGCAT
CGAGAGTCAACGGATACTAATGGCCATCGCCTGCCATTTTGACTGGGATATTTTGATGCT
GGACGTCAAGACGGCGTTCCTTCAAAGCCCTATCGACTCACCGACATACGTGCGACAAGC
TCCTGGATACGAGAAGCTTGACGCTCAAGGAAAACCCTTCATCATGAAGTTAAAGCAAGC
TGTTTATGGACTGCGGACAGCAAGCCGCGTTTGGCATCTCACATTGGACAAGGCTCTTAT
GGCGATGGGATTCAGGGCTACAAAGACGGACCCGTGCATGTACATCACAGAAATTGGGGG
AGGATACTGTCTATTGACAATTTACGTTGATGACATTCTCCTGACATCGCCGGACAAGAA
GCTACTCGTCAAGAAGAAGAAGCAGCTTATGGACCGCTTTACCATGAGCGACCTCGGAGA
GGTGTCCCTCATCCTGGGGATGAAGATCACACGCGATCGAGTAAAGAAGACCCTCCGGAT
CAGCCAAACGGACTACACCACTTCACTATTGGAACGATTTGGGATGCAAGACTGCAACCC
AGTTAGCACGCCAAGCGTCGGAGGAGAGCTATTGCTGGATCAGCCAGCGGAGACTCTACT
CGACGAGGACGGCATCAAGACGTACCAAAGCTTAGTCGGAAGCCTTTTGTATTTGAGCCG
GACAAGCCGCTGGGACATATCATACGCTGTGCTTGAATTGACACGGGCTACCAGCAAACC
CAGCAAGGCGCACATGTCCAGGGCTAAGCATGTACTCCGGTACCTCAAACAACGGCCAGA
GTTGGACATCGTGTTCAAGAGCAGGGATTTCAAGATCCAAGCTTGGGCAGACGCAAGCTT
TGCTCAAGACCTTGAGAAAAGGAGGTCAACAAGTGGATACCTTTTTCTTCTGTGCGGCGC
GCCCATTTCATGGGCTTCATCACTTCAATCGCTGACTGCACTCAGCACAACGGAGGCGGA
GATGGTTTCAATCTCCTATGCAGCACGAGAATGCTGCCACATTCAAGACATGTTGTCGGA
ACTCGGATTCCTCAATCAGTTCAGCAACATTCGGATCGGAAATGATTCGACGGGCGCTCT
ATCGCTAGTGAGTAACAACTCCTACAGCGCCAGGACGAAGCACCTTCAGCTGCGGAAGTG
GTTCACAACGGAGCTCATCGAAAGCGGACGCTTGAGCGTATATCACGTCCCGTCGGGAGA
TCTACCTGCCGACCTCTTCACGAAGAGCACCACGAAGGCCATCCACCGAAAGCTCGTCGA
CCAGATTCTGGCTTATTCAACCAAGGATTGAGGATCTTTGGAGCGGCCAGGAATTCCATC
CAGAACTAGGGAACAACCATCTACACTTGCAACTACTTGGGGCGAGTGGGATCTTTCGAG
GCATCATCCATGGATAGATATCGGACGTACATGCTTCACCCAGGTTGCACGCCATGGTGA
CTGGACAGAATGCGAGATCAGACTGGAGGATGTGCCCCCACACCTTCACTCCACATCCAG
CCATCATCTCCTCAACATTCAATCGACCTTATCAAGTACTACGACATGTCGAGGTTTTCC
CTGAAGAGGACGTTTGAGGGTACGCTTAAGTTCTTCAAGACGGAAGCGCTATGCGAAGTT
GAATCGCAGATTAGCGATAGGATCGAGGCTTCCCGCGACGACATCAAGGAGTTGGAGCAA
CAACGAGAACCTATCCTGGACGAGATACAGGCCAGAACCAAGAGTGATGACAAGAGCGAT
GACAAGATCGACAACAACATGTATGTTCCAAGATTTTTGGAAGACCCTTTCCTTCGACCG
CAAGGAGGACCGCCACCTCCACCACCAGTAAGGAGGGGCGACTGCACGTCCAGCAGCAGC
AACATCACTGAAGATGATTCCGTGTCATTCAGTGGAGATGACCGCAGCGCAAACAACAGT
CACAAGACAAAGGGCAAAGGCAAGGCCAGGGCGGATGTAGCTTCCACTAGTTCGGTGTTT
TTTCACTTGAATTGGGGATGGCTAGGACATCTAATGGCAAATGTATTGTTTTCATCGGCC
TCTTCTGCTGAGCGGGTATGGATCGTATTACGCGACGTCGGAATTTTTTTCGTGCAAGTA
CCATGTCTTTCACGATTTTATGTGCAAGCTCGATAATATTGCTGATGCCAACCTGATCAG
ATCAGTGTTGGAGGATGAAGTTTGGACAACGCTGACTCAGTTATGGATATCAGAATCTCT
CAAAACGGGGGTCCTAGTTTTCAGCGTTAAACGTGCACAGGAAATCAAGGCAACTCTGCG
TAGCCGAGCTGAGATTTTTTCCGTTACCCATCATCCCGAAGAAAGGCTGGACGATTATGG
TCGGGACATCGATCTTTATTTCTTGTAATCAACCATGGAGATTGTTCCATCCACGATAAC
CGGTAGCGTAGACGAATGGATTGGTGTGACTATATCGAAACTCGTATTTAGTGAATACCA
TTCGAGCGGGCATATCTGTGACTACATCGTAACTCGTATTCCGTTAATGCGATTCGAGGG
GGCATCTGTGTGTGTTCATGAATACCATAGTTTGGAGCTATGCAATAGGAGTCTGTTGGC
ATTTTGATTACGAACCCAGAGCGAGCGGTGGAGCATACCATTGTTCTGTCACGGATAAGC
ATCCCTGAAGAATTTATTCACTCCAAAGGTCATGCATGTATTTTTCTGCTCGTTGAAGTT
TCACAGTATCAGCGTACTACAAGTAGATAGTTCGCAGTATCTCAGCATCCTAGATGTTCA
GTACAAGCTGTTCATAGATTATGGACATTGCTTCATTGAGGGGGCATGTTGGAATATTTG
GCACTACCGTAGCTTCAACATTAGGTAGTCAGTTTGACTAGTTCAAATATTGTCAATGTC
GCTATGTCATGTAGGTAAAATTCCGTATGGTCTGTCATACTCGGAATATGGAGACATGGT
TGATGTTCTGTGTTTCATATCCAGAAATAATCTGCATAGCCTAGATTTCCAGAAATATGT
CAAAGTGCAAGTAGCTCAGACTTGCGTGCTCGGAAATATATATGCATCGGGTAGTTGTCG
CAAGTGCCTCTGACTTGTGTGTATGAAAGAATATGTACCGCCGCAAGTAACTCAGACTTG
CGTGCTTGAATGAATGAATATTTGTCTGCGCTCAGCAGTCGAATTTGGAAAGTACATTAT
TAGTTCAATTGTTGAAGCTGTATTCTGTGGTTTGTCGTACGTCAGTGCAAGTAATCACTT
GTGCGTGCAAGTACAATACTTGATGTGCATACGTGGCACAAGTTCGAGAGCATGGTGTTG
AAGTCATCTTTCCAGAAACGTATCGTAGCTTACCAGTACCGTATTCTGAACACGTGTGAT
TGGTCGACGTTGTCGGATAGGTGTGATTCCATGATTTCGAGAATGAGCGCGTACTCGCCC
CATCCTCTCACTCTGCTTCTCTGGGGGTTCTCCAACCCTCTGCTTCTTTGGGGTTTCTCA
ACCTCTCTACTTCTCCGGGGTTCACTACCCCTCTGTTTCTCTACATTCTTTCTGGTCTCC
ACTGATCAAGTAATTACATTTCCACCACACCATCTTCTTCTCCTTCGGACCTTCCTGCGT
ACTCAGAGCCAAGCCTCTCGTACTAAAGGGTCCAGCGGCACAACAAGTGAGTTGGCACGC
CGCGCTGCAGCCGTACAGGACACGTACAGGCTTACCCGCAGCACTTGAGTTTTTGCCTTT
GACCTGTGACTATAAGATTGCACAATCGGGTGCTCTGCTTATGTACATCAGTGGTCATTG
CTGCATACGCACGTTCTACTTGCGCGACACACTGCGGAGAGAGCACGCACCAACTCAAGA
GTAAATTAGGACTACCCTTTTTGACGACAAACAACAACACCTCTTCGAGAGCCGATACGG
GTCGTCAACACCCACAAGCCTACATCCCCAAGAG
>family025#LTR/Copia
TGTTGTGGAGGAACAGAGAAATAAAAGAGGGAAGGGAGCAACTTCGTTGCTCCTGGCTTC
GGGTACTCACAGCAGTTGTTGTTTGATCTCTTGTTTTAGCCTTCTTAGACCAGGTCCGCT
CAGCGCCCACTCGGAGAGTGAGGGAGCGGGGCTGGGATTTTGATCTTCCTTCCAGCTACT
TCAATACCCCTCAACGTCGCCAAATATCCATATCCAAAGAAAATTCAAAATATCCAATAA
GCGCTCATACAACGTTCATGAAACGCTCGTACAATGCAAATACACTAGTTGCTCCATTAC
ATTAGCCCACCCTGGGAAGTCGTAGATGCAGATACTTTATCTTCAATCCAATACTCAACC
TCAAATAAAGATCGAAGATGCGACTTTCCAAATCAGACAAAATAAGATAAAATAAAAGCA
ACTAGGGTCGGAGGAAATAGTTCATCCCCGACAAATACTCCAAACCATCCCCACACCACA
CAGTTATGACTACTGAGAATCACATCGCCAACGACGGAACCAATCTGAATCAAAATGGGG
TTCGGTCGCGTTGGGCACGCAAAGGTCGGGGTGACTATTGCAACAATGGAAGAAGCTCAC
ACCACCCAAACACGCGCGAGTGTACCACTGCATACGATGTAAAACAAAACATAAAAAACA
TGTAGCGGTCCGTAGGCGGCATTATATCAAAGCACAGATCCAGATGGGGCAACAGCCAGC
TGTGCCACAACGCCTGGTGTTCGCGACGTAACGCCATCATCCGTGAAAGGGTTGGTAAAA
CCACGAGTACGGTGTTTTTGCAAGCACCAAGAACCACAAGGAGCATCCAAACCGTGGAGT
AACTATACCCTGGGAGAGGAAGCTTTCGAGGGCCGGGGGTGTCGAAAAATCGAACAATGT
ACTGGCCTGTTACGAAACTACTATTCTGCCCAAGCCACCAAAGTCCATCCAAAGCTTTGT
ACCAAATGTGGGCTCCGACAGGCAAAACAGAAACAGAGAAGCGAGCCAACCAAGTGTCAC
GCGAAACCAACTCGTACCCGGGAGCAATGAAGCGTTCGGCCTGATTCCGAGCAAGTTCTC
GGTCGGCCGAAGCTATCCGAGCATTACGATAAGCTCGGTTTCCTTGTACGCGCTGACTAG
CGTTACCAGACCAGTAAAGCAGAACATGTTGTCTGTATTTCTGCAAATCAGACTCCCTTT
CCCACGACGGTGTCAACAAACCAATCCAATGAGTCAGGTACAAGACAGCTACCACACCAC
CGCGTCCACGTACAATTTGGTGTCCTGAAATATTCTCAACATCCAGACGACTAGACTCCG
CTAAAATATCATCAGCAGGCAAATTATACGGGGGAGACTTGTTACTATACGAGTGCAAAA
CATATTTCGACAGATTGGCCGGCATATACTTAGGCAAGTCATCCGTGTCGTATGGGTTGG
TACACGGTTTGCACAACAAGACGGGGACACGGTTGCGGGATTCTGGTCCCAGCATGTCTG
ACGGCAGGTCCAGGTAGAGAAGTTTGCGCTCCACAGGTTTTCCATCCGGTGAATCCTCCG
CTTTGGCCGGGCCAACAGCAAGGATTTTATACGGTCCGGTGTAGTTGAGCGAAAGCTTCG
CTTTGAGCACCGAATCATCGGTGTGTTTCCGCACACCCTGCCGAATAGTGGCGGCAGAGT
TGTAGACCCAAGCCCAACCACCAACTTCGTACTTCGGGATCTGACGCAGACCGTCCAACA
GTGCAGAGTTACGACGTTCGACACGCGACACCGTAATCGCATGTTGTTCCCGCACCAACG
CGTAAGCTCGTCTCTGGCGTTCAACCGCAAGATTGCAGAAAGCGAGCTGGTCTCGATCCA
AACTTTGATGGCCACCCACGCTAGGGTGGTCCAAAACAGAAAGCGGGAGACGGGGCAACC
GTCCAATATGCACTTCATTTGGCGCCAAACCTGTGGCGGTGTTTACCGAGTTGTTGTATG
CAAACTCGACATGGGGAAGATGGACGTCCCAATCGTCCTGACGCTCATTGACCACAACAG
CAAGCATTTGAGTCATGGTGTGGTTAACACGCTCGGCCCCACCGTTAGTTTGGGGGTGGT
ACGAACTGGTGGTGACTTTCTTGATCTTCATCAGCCCGTAAATAGCCATGGACAACTTGG
AACAAAAGTGCATACCGTTATCCGAAAGAAGAGTCACCGGACAACTCCACAACGCCATGT
AGCGGTTGACGAAAATGTTAGCCGTTCCCTTAGCGGTAAATTCCGCCTTGGTAGTGGCAC
ACATATCCGCCCGTCGACTGAAACGGTCCGTAAACAAAAGTATAGATGCATTCCCACGGG
ACGTGACCGGCAATGGCCCAAAAAAATCGACGCTCACTACAATACCCGGCCCATTCGGGA
GGGGCAGAGTGAGCGTAGGCCAGCGATACGTTTGCCGGGAAGTCTCGCGCGCTTGGCAAA
TTAAACAATGCCGAAGCCACCAACGAACGGACAAATCCATCCCAATCCACTAGAAAAATC
GCTCCAACATACGTAAAGTCCGAGCGGTGCCCAGGTGAAAAGACGCGGTGGCGTGACATG
CTTGTAGGACCCAAGGTCGCAATAGCATAGGCACGTATATGCGCGGAGTCTTCGAAGGCG
GGAGGCGAGTGATACGCCCGCCCGAACTACCGAGAGGCAGTGGGGCAGAATTTCGCACCA
GCAATCGCGTATCATCGTCTGTAGTGTGTAGGCATGTTTTAGGTGCGAGGGCGACAACAT
CAGACAACGCCGGCCGTCGCGCACAGGGCAAGCAATCCCAGAATGTATCCGGCAAAACCG
CCGGGGATCCCAAAGACAAAAAATGTATAGCCGCTACACACTCACTTTCTGACAGCTGTT
CTCGGGCCCAATCGGCATGCGAGAATGTATGCACACAGTCGCGGAGGTGGGCTTCCTCAG
CGGCCGTGGGCGGCACCACGGAAGGCGCAGGGCTAGTACCCGCGGGCGACAACACTGGCG
GCATGGGCGCCGCGGGCGGCGGTGGCGCCGGGGTGGCGGCAGCAGGCGCGGGCGGCGGCG
GCGGCAATTCAGCCGGCGCCGAAGAAGGCAGCGGGCCAGAAGTAGGGCTACCCACGGTTC
TCGTAGACCGCGCGGCACGGCTCGACCGGGCCGGCGTTCGAGGAGGTCGCGGCGGTCTGG
GCACCACAACGGCCCGTGGTTGTTGCGGAAAATAATTGGGACGGCTGTGAGCCATGCCCG
AGGCCGAATTCGTTCTCGCCCGGGTACGAGAAGAAATCAGAGGGCCACGCAAAAGCGACA
GGGCAGCTGAGGAGGTTCCGACGGTGGACGAGGGAGCGACGTCTGGCTCCGCAGAAACGG
AAGCCGGAGGAGGTCCATCGGGCACAGCACTCTCGGGGGCTGCATCGCAAACGACAGCGA
AAACACCAGGCGGCGAAAATTTCGACGAATCAACTACGGAGGACGGCGACAGAGCCGGCA
GGACCATTTGTGGCCCAAAACCGCGGAAGTCTCCAAAGTCATCCTCCGTCAGAGGCGCGT
GTGCCAACGCGTCTCGTTGATCGTCAATGTCAAGCCCACCCAAGCCGATGTTCGGCGTCG
AACTAGAGTGATAACTCCGTCCGCACGCACGAATGAGATACACGCCCGCGGCGTCATCGA
CTGCGATACTGGTGTCACCGTGTCTATCCGCGTCGGTTGCCGGCAAGGGCAACCGCGAAA
GAAAGTCCGCATTGGCGTTGGCAGTGCCTTTGCGGTAGGCAAGGGTGTAAGTAGGAAAGG
AACTCGAGCCAACGTTGGACGCGGGCGTTGTGTTCACCCACCTTGACGATGCTCTCCAAA
GCCTTGTGATCCGAATAAATTAGAAAGTGCGTGGACCAAAAATAACCGCGTAAGCGTTTA
ATTGCCCACACGATACTTCCAGCTTCCAAGTCGAGCATTGTCCAGTTGCGCTCGGATTCG
AGCGTAGCGCGGCTAACGAACAGAATGGGACGGATGGAACCATCGGCCTGTTCCTGTTCA
AGGGCCGCACCAAAACCATCGATACAGGCATCACAGCAAAGCCGGAGAGGGCGGCTGCCA
TCTGCGACAGCGTCCCAATCCGGGAAAGCCAAAACCGGAGGTTCTGACAGTTTCGCCAAG
AGTTCTTTGACGGTATCCGCCATAGCCGGCGTAAAACAAAATTTCGCGTCCTCATGCAAA
AGATCTGTGAGTGGTTTCACGCGCATGGCCAAACCCTTGATGAATTTGCGGTAATACGAA
AGCCCACCCAGCAAGGAACGCAGCTTTTTGACGTTGTTAGGCAGCGGCATTTTTGTGAGG
GCTTCGATCTTATCGGCACGAGGACTAACACCCGCAGGGGAGATTGTGTGACCTAAATAA
ACAGCCTCCTTAGCGCCGACGCGACTCTTGAAAGGAGAAAGCTTGAGGTTGAACTTGCGC
AAACGCTCCAAAAATAGCCGTATGTTGGCGACATGGTGGATGGGGTCGGCGTCAAACACA
ATCACATCGTCCAGGTATGCAAGCACATGGTCCAGACCTTTAACCACTTCGTTGATGACC
ATGGTGAACCACGACGGTGCCACGGAGCTTCCCTGAGGCATACGGAGCCACTCGAAAAGT
TGCGTGGGCGTACAAAACGCCGTAAGCTGAACCGTGTCCTCTTCGACGGTGATTTGGTGG
AAAGCGGAGTTACGATCGAAAATGGAAAATACCTTGCCCTTGTGCAGGGAATCGATGATG
TGGTCAACTCGCGGCTGCGGTTGTTGACCAAGGCTGCACAATTTGTTAAGCTTTTTGTAG
TTCACGGTCAAACGCAGATTGCCGTCCTTTTTAGGCATGACAACCAGAGGGCTCGCCCAC
GGTGATTGCGAGTGCTGCATAAGACCGGCAGCAAGGTATTGATCGAGAATTGCATCGACG
TTTTTTTCCACCAGAGGGTTGAGCCTATAGGGACGCGAGGCCAACGGTTTCGTGCCCGGG
GGCACTTCCAAACTAAACGGTTTCACGGAACAGCAACCGAAATCGGACGGTGACCGCGAA
AACACATCCGAAAAGTCACAAAGCACATCCGCCAGGCTGTCGATGGCTTCCGGGGTCCAA
CCCGAGTCATGTAAATCAAAAGTCAAATCGTGCAAATGTGCAGGCAAACGTTGCCACAGC
CCGCGAAAACTCCCTCGCTGCGCTTCTGAGAGGCGTTCCAACAGATCCGGTGGCGGCGGT
TTCGGCGGCAGTGAGGCCGCGGGAGAATCCGAGATCTCCGGATCCGCAACCGGGATGTTT
GAATGCAAATAATTCACGCGAGACGGCGGCCCATCCGCGGAACGGGCTGGCGGCGGAGGG
TCACTCAACCCAACACCCTCGGCCGTCTGCGGTGTAGGATCAATCGACGCAAGCGGAATC
TGCACAAGTGGGGCAGTCGCCACTCCAAGCACCTCACCTGGCTCCAACTCGGCACACGCT
GTCAATGGGATGTGTTGAGGCCCGTCCGAAACAAACGCGTCCGACGCCGAGAGGGCGCCG
TGTTTCGGTAAAAACGTGACAAGATAGTTGCCGGTGAGAGCGGGGGTGCCAGAGTTGCGA
ACGAGGTTCACCCTCGTCAAAGTGGGTTTATCGGAAAGGGAGACACCCTTCCTGCCGGCG
TACCGCAGGAAGTAAGATGCCCCGGGGGCGGAGGGTCCAGCGACATACGCGGAAGCTCCC
GCCGCAAACTCCGATGACAGAGAAATTTTCTCCATAATGCGTCCACTTGCCGACCGCGGG
GGCAAAGTAGTGGACAAACGAGAGTTAAAACGCATCGAACTATCACGTCCAAGAAGGAGG
GCGTGACCCATGGCGGCAGCTGGGACAACATACACCCACACCGCTAACGAAGCGGTGGCA
CTATCACCATAAAAAAATTGAACGGACAGCCGCACGGATGAGGTGGTTTCAAGGGCATTG
CCAGAGCCGAAACCACCCCACTGCCGAACGGGCACCGAACGACGACTGTGGACGGATGCA
GCTCCTGACGCCTCCATGGCTTCAAGGAAAGCGTCACCAATGAAAGATGAAGGTGAGCCC
GAGTCCAAAAGGGCTACACCAGGCGCTGTACACACGGCTCCGGTACCACTATGCACGCGG
ACTCGCGTCGTAGAGGTATCGCAATATACTAAAACATCACCGCTCACCAAATCTGGGACG
TGTTCCGCCAATAGCGGCGGTGGGGAAGCGGCGGCTTCGCGAAAAGCAGTCGAGGCAATA
TGCAGCACCTGTTTCGAGTGGTCCGCGGGCGTGTTGGCTGGCACGTCCAGCGGGCCACGC
GCGTCCTCGGGCGAGGAATCATTGGCCGAAGAGTCCTCACCCGGGGGCGCAACTTCGTGG
ATAGTGGGACACACGGGGGGCAGGTTGCCCCGAGTGTTCAGGGCGTAAAGGCTTATTGGG
TTCGACCGGGCGCACACGCAGAAGCGTGCGCGTCGCAACAAGCGCTTTGCCCAAAAGGTT
TTTACCAGTCCACTTGGAGGGCGACGCCGCACGCGGATCGAAGGCATCAACACCAATGCC
CCACAATCCGTCATAAGGACTGGCCTCCGCTATCTGTTTATCGCCGGTAGCCAACAAACG
TTCACGCGCGTCAGCATTTTGGGCGAATTTTGCATACAAAAGCGAAAAGACAACATCCTC
GCGCCGGAGTTCCCATAGAGCACGGTCAAAACCGCGTACCTTGCGACCAAGGGACTTGTG
TTCTCTCGGGTCGGAGGTAGCCATGATTTTGGCATAAGCGGCATCATCGCCGAAAATGCG
GGCTTGCTCCGCCATCATGAACTGTTCGCCGCACACGTAGCGAATGCCATGAACCGAGAA
CTCACAGGGCGTCCAGTTAGACAGAAAGGACGGCGGTTTCCAAAAGAGGGAAACCTCATC
GCTATAGTATTCCTGACAACCGTCAAAAACAGGGGCCTGCCGCGCGGGTGCGCTTACCTT
CCCCGAAGAAATATCATCAAGAGAAATGGCACCGGCAACCGGCAGGACAATCTGGGTGCC
GCCCGAAGGCGGGCCGGATTGTGGGTTACGAGGAGAGGCAGGCAAGAGCGGTGAACCAGC
CGCAGAAGCGTGCGAAACCAAGCGGTCTACGCGGGCGTTTTCGCGCAAAACGTCGCCGCG
GGAGGCTCATGACCGCTATTTCGTGACAAAGAACATGAACCTTCCGATTTGGGGAAACCG
TTACTTGCGCTCGGCAACGGCCGTGCAGTCAGCACCGTGCGACGTTGGTGCTCCGTAGAG
GAACGTCGCGAGGGGTCCGGACGGGGCGCGGTGGGTACAAGCGTACTCGAGCCACCGCGG
CGGGCCTGCGGCTGTCCCGAAGGTCCCTGTGCTCCAGCGTGGTTGACGAGACCACCCGGA
GCCGCCGAAACAGTGGGAGAAGTCGAAGCCATACCTCCGGGGGGCGTAGACATCGGGGCG
AGCGTCCGTGAGACACCCGAAGTCTGGTCGGCCCCTCGCCCACACCACAAGACTGTATTC
GGCGCCGACGAGTCACGTCGGTCATCCAAAACAGGCTGTGATGCGGCGAGAGGCGACATC
TGAGAAATAAAAGGTTGGGAAACTAACATAGGCGAACCCGAAGGCGTCTGTGTGATACGA
ACGTCTTGGGAACTAGTCGTACAGCGCACACCCGGTGCTGTTGACGGCAATGTGTGCAAA
AGGCCGTCACAGGCGTGTCAGTTACCCCGCGAGTGCGGGGCTCCGGAACTTCGAGCGTAC
GGAGTTCCAGGTACGGCGGCGGGCGCCGGGGTCGCGGCGGCGCCTACGGCCGGCGCCGGA
GGTGGTGCGTGTGTAGTTGAGTTACGTTTCCCAGAGCGGCGGCCGTCGCCCTGTGTATGG
CCGCTGCTCTTACCCGGGCCATTTTCATTGTGTACACGCGGGCGGTGCGACTTCATGCGG
CTTTGCCAACGTTGAAAAACCTGAACGCTATCAGCATGCGAAGCAATGCCCGGGTTTAAG
AGGCCGGTGTAATTGGTGAAAGCATACGGGCAAGTTTTGAGACTGTGGCCCGCCTGCCCA
CAGTTGAGACATTGGCCAGAAAATCGCCGCAGAGCTTGCGCTCGGTCGGCAGGGGTCAAC
AGCGGTGTAAACAAAGGGGGGTCCATCTTAGCCATACTTGCCACAACGCTGTACACAAAG
CCGTAGTGACCACGCAACGGCCAGCAGTCGAAGTCCTGCTCGAATGGACATGGGTTATCG
GACGGCACAGGGTCGATAGCCATCACCCCGGCGGGAAATTGTGTTCCCGGCGACCACGCG
GACGGCTGCAGCGGCGGCGGCGGTGGCGGCCGCTGCTGCCCCACGGTCGCAGTCATGGCT
CGTGTGGGCGCCGATGAAAACCCAGAGGTGACGGTGGTAAAATAACGGTCGCCGTTGCAG
GCGGGCGAGTGTTTTAGTGCTTCCTCCGACGACAAAGCATCCCAAAGCTCATCCTGATCA
CTTAACACCACGTTGTGGATAATCTTCTCTTTCACCGGCAAAGACGAGAGAACATTCGGG
TGCTGCTCCAACAAAGCGTCCCGAAGCGCACGCTGTACCATGCGCAGATCCGGCGCGAAA
GCCCTATGCGAGGCCAACTCCGACATTGCTAACGCCTTAAACTTCGTGACGAATTTGCTG
TACGGCGTGCCGTTGGGCACACCAAAATCCTGCAGCTTGTCGATGCCCCGGTTGAAACCT
TTCGGTTCCCTCTCATCCGCGAGCAGTTTGAGCAGCCGACGGTATGCCGAAGGCCCCGAC
TTGTCCTTCGTTTCCAAGAAACGTTTCACCTGAGAAAACGAAGAACCCACCAATTCGCGG
GTTGCGGCATTGGCACCTTGAGGATTCGAAATGGCCATGAGGACACGCTTGTGAAAGGGG
GCATACCATCCAGCCACCCATGAGGGCGACTTGATGGTCTGCTTGCCGGAGGGATCAGCG
GCCGACAGGATTTCAGCCAACACACTTTCGGTCGAACGAGCAAAGGCAGAAAATTCTGCC
GGGGGAAGCGGCACTACCGCATACAATTCGTTCACTTTAAGCTTGCCGTATCCTTTGCGC
ACGCTGAGGGCGTACACCTCTGCGGCGGCAACGGCGTTTGCATCAAGCTGTGCCTGCGCG
GTGCGTGCACCGGCAGACGACAGGGGCAGTGCCCGGTCATCAGCGGAATCGCTTGCGGCC
GCGTGCACAGCCGGCAGCGGTGGCTTCGCTACCGACACCGCGATAGCTGAGACCGGTGGT
TCCTGTGGCAAAACACGTTGGGAGGGCGTCGGTACCACCCCAGAAACCTGTGTCGTCTCC
GTTTTTACACTGGAGGCGGGGGGCGGTACCTCTGTTTTCACGGCGGCAAATGGTGTATGC
GATGGGAAAGCGGAGGCTACTGACGGTGACTCTGACTTTATTAACGGCACTGGCTGTTGT
GGCATCACCGGCGGCTGCGGCACCGGCGGCACCGGCGGCACCAGCGGTACCGGCGGCAAC
GGCACCGACGGCTGCAGCACCGGCTGCGGCGGCATCCGCAACGGCGGTACCGGCGGCGAC
GGCACCGACAGCGGCGACATCGGCGACGGCAGTCTCGACGACGGAACGTTAAAAGCCGCT
ACCGACGGCGACGTCGTCGCCGACGGTTGCCGCTGCTGGGGAAAACTCGACAAAGACATG
TGATGCAATAGCTGTCGTGCACGTACTAGCTCAGGCTCGGGGTGGTCAACGGTGGGTTGG
GTCGCTTTGACCGACGTTTCAGCGATGTGAGGCGGCAAAGAACTGACCGGGGGCATGGCG
GCCGCAGACATTTGGGCAGAAACGACAGTAATCGGGTCCTGCGGCATTGTCACGGGCCAC
TGTTGACCCCCAGGACCCATGAACGGCGGCTGCAACGGGTACGGATTTCCAAACGCATCT
ACGGCCCACGGCTGCTGGAAGAACGGCACATTTTGTCCTGCGATACCATACTGTACTTGC
CTGCTATTAGTCGGACCATAGTAGGAGAGATGAGTGTGCCCGCAACGGTCAGAAGTCTCT
CCCCCCCCCCGGCATTCCGGCGGCTATAGTGATCTCTGAAGAACTCCGACTGCGAGTCTC
CGTGCCTCCCTCTTCAACAGACATGGTGTTGGTCGCAACCGCAGCAGCATCACTGTCGAA
ACCAGTAGTATCGGCCGTAGCCACAGCAGCAGAGGCTACTGCAGCCGCAGCAGCAGTAGC
ACTGACAGGCGCAGCATCGACACCAGTTGCAACAGGCGCGGCAACAAATACAGGACTTGC
AACAGCAGACGCATCAGCTACATACACCTGTCGCAACAGAAGCGGCAACAGGTGCAGCCG
CAACAACAGGTGGCGCGGTACCTACAGCAGTAGCTGCAGCAGGAGCAGCGGCAGCTGCAA
CAGCAGCTGCAACGGCAGCAGCAGGAGCTGCAGCAGGAGCAGCGGCAGCTGCAACAGGAG
CTACAACGGCAGCAGCAGGAGCTGCAGCAGTAACGTCAGAAAGTTCCGGGAAATTCTGCG
GCTTGCAAACGTGCTAACTAACTGCTTTTCGAGATCACGGGCCGTCCCAGAGGCAGATGC
CATCCATGCCGTGTGCTCACGCTGTGCTTCCGCGTCTTCTGCCAACAACGCGGTGTATCG
CTGAGCCTCCAGCCATTCCTCTTCTTCCCGTGCTTTGCGCAGACGCTCCGATCTGGCACG
CGCAGCCGCCTCTGCCAAGGCAATTGCTTGTTCCAGACGAGCATGGTGCTCGCGAGCTTT
CTGCTGGTCGTTCTCTCTTCGAGACGCACGTGCCTCGAGTTCGGCGGTTGAAAGCCGAGG
GACAGCCACAGCGGCGGCCTCCTGAGAGACAGCGGCAATCTGACGGGGGATGCCGCTGGA
ACCAGTACCCTTACTGGCTCCAGGCGACACCGCGGTACTCTTACTCGGTGTTCCGAATGG
ACCCCCAGCGGAGAGAGACAAAGTAGGTGTGCCACCACCATCATTCGTCTCCCTCGGCGC
CGGGAGCGTGCCTGCAGCAGGAGAGCTCCCCTGCTCTCCTGCCGTGACCGGGCTGACAGA
CGTGTCAGCCTGAAGGTCCTCCTTCAGTTTCGACATCGCAGCGGGATCTGCGGTGGTGTC
GAGATCAACCGACATGCATGCACCCTGTGTTGCCATGGGTGACACATGTGTGTTGTCCCC
AGGGGGAAAAACAGACGACAGAACAGCAGCAGCGGCATCGTCCGCAATAGGAAAAGAGGA
CGGCGATACAACATCATCAGCGGGCGAGTCACTGATCGAGTGACTGGTCGAGACCCAATC
GAGGAGAGAGTGCCGGTCCTTGCCATCCAAACTGCTGAGGCAACAGCACTGTCACTGCAG
TTGCTGCAGCTATTCCTTCAGCTGTGGCTACAAAGTAGCTGGCATGTGATGCGAGGTTAG
GTAGGCAAACACACAGAGTGATCTTATTATCCACACAGACGCCCAAGCTGTCTTCACCTG
ACGGTTACAGACTTGGCAACGCCTTTCACAATACCGCATAAACCCATGCAGTAGAATAGA
GTCGTTCTTGTACCGCAATTACTCCAAGATGTCCTCTCAAGAACTACGTCATTCTAGTAC
CAATGCATCAGACCCATTTCTCTCTCAATGTCTTCTCGAAACAATATCCATGTCCTCTCG
AAACAATGCTATCTTAAGAACTTCTGACTCAATACTTGTATCAATTGTTTTCCCTTTCCC
AGCTGCGTTGCATCAGCAGCGATTGTTTTCCTTCATCAACACAAATCTCTCGAATATTGT
GTAAACATATACACACACATACACCATCCAACCCTCAAGAAGACATAAAGTTTGATTACG
AAGAGGGGAGGTGATTAAATTCCTACGTAACAGCATGCCACGGGCGCGGAAAACTCCGAC
GGGTTTATTTAGCCCTTTCGTAAAAATGTCCGCTTTCTGAAGCGACGTCGATATTTGCTT
GACGTCTACGACTCCGTCAGCTACCAGCGACCTTACGTGGTGAAACTTCACGTCAATGTG
CTTAGTCCTTGGGGTGATACGGAAGCTGCGAGTTAATTTTAGAGCTCCCGAGTTGTCCTC
CCACACCACGGTTGCTTCTTCCTGAGTCTGATTTATGGTGTCCAGCAGGTGAGTCATGCA
ACGGTAGGGGTTGCTTCTTCCTGAGTCTGATTCATGGTGTCCAGCAGGGTGGCGGGAGTA
CTTGATTATGTTGCATCCCTTTGACAAAGCCACGAACTCTGCTTCGACTGAAGAGGTCGC
CACCACCGTCTGCTTGGATGATGTCCATTCCACCGGTCCACCAGCGAAGTACAACACGAC
TCCCGTGGTGGAGTAGCCCTTGTCTAGGTCGCCTGCAAAATCTGAGTCGACAAACAAACG
CCGTAATGACGTTTCCATCTCCGGCGTCCTCGCCGTAGCGCACACCGATTGATATCGTCC
CTTTCAGGTACCTGAGTACGCGTTTGAGTTTCTGCGTCGCCCTCGGACCTGGTTTCGCCA
TACTCCGCGTCAGAACCATCACGGAGTGAGTAATGTCGGGCCTTGTGCACCTGCTGAGAT
ATAGAAGCGAGCCTGTGGCGGAGCGGAAACATGTGGTATCCTCCGCTGATAACACCTCGT
CCTCCAAGACGGACACCGGTCCAGCCTCAGACGGAGATGTCGTTGGACGCGCGTCGGCCA
TGCCGAACTTGTCCAACACTGCGTTGGTATACGCTTCCTGTTCCAAAAGAATTGTTCCTG
CGTCTCTGTCTCGGTTGATTCCCATACCAAGTAGGAATCTGGCTCCTCCCAGGTCTACCG
TTTCGAAACGCTCATTCAGCTGATCGACTATGCTCAGCACTTTGTTCTCGCCCTCCCCGG
TCAGCAGAATATCATCCACATAATAAACGAGAAGAAGCACATCTCCGTCGTCCAGGATGT
ACAAGCACGGTTCAGCGGTGCTCTCAACAAATCCGATCTTCAGGAGAAAATCGTGCAGAG
TGTCCCACCAGCCTTTTGGGGGAAAACGCAACCCGTAAAGCCATGCTCTGAGCTTCCAGA
CTTGCCTGGCTCTCCCGCTGTCGCACGAGAATCCTTCCGGGGGAATGACGTAGTCGCCTG
GGTCACCACTGAACTTGGCGAATCCTCTACGGATCTCGCCTGACGAGCCGGTAGCCATGC
TTACCGACTCTGGTGACTCTGGTGAACTAGCTCGAGCAACTCGAGGCTCATAACCTGTTG
AGGCAACAGCACTGTCACTGCAGTTGCTGTACAGCTATTCCTTCAGCTGTGGCTACAAAG
TAGCTGGCATGTGATGCGAGGTTAGTTAGGTAAACACACAGAGTGATCTTATTATCCACA
CAGACGCCCAAGCTGTCTTCACCTGACGGTTACAGACTTGGCAACGCCTTCACAATACCG
CATAAACCCATGCAGTAGAATAGAGTCGTTCTTGTACCGCAATTACTCCAACACAAACTC
TTCAAAGCAGCGAGGGCAAAAGGCATCAGCTGATCTTGAAAACACCAAATAAATGCACGA
TGCAGCAGAAACAAAATCTAGACAGGAAAAATCGTGATGCGAATGCGAAGAGCGAAATGT
TTCGCCCGACAAAGTGGCCGTGCGCGGCCTTCTCTTCGATCGACCGGCCTTGACAAAACC
GCGGTTCAGCAGACCTAACGCATGGTCCGAAACCGGTGCCGGCAGGATGTCCTTCGGCCA
CAAATCGTTGGAGACAAGCCCCCGATCGAAATGCTCAAAAACGGCACCTTTTTCGCGAAT
TTCTGAGATCCCTGTGAACGATTGTGCAAACGAGCGCAACCCACTACAACCAGACGGCAG
CAGATCATGCCAACAAAGCGGCCATTCAGCAGCCTGTCGCCGCCATGCGGGGGGGTTGCC
AAGCGCGTGAGAAGCGTAAGGCTTTCCCCCGAAAGCAGGCAGAAAGGTGTCATCTTGGGA
GCAAAGGGGCATGTCTTTTGTAACATGCACGTCATGCACAAGGTCGAAGCACTCATGGAT
GGAGAGCAATCCTACTCGAGCATGCTTGCCGAGCAAATGAGGAAAGAAAGACCAGCGTCC
ACCAAGCCGTCCCTTGGTGAACACAAAGCCATGCGAGGGGAAGCCCTCGCGCATGAGGCA
TGTACGCCCGTCGCGCGCACAACCGGAGCAAACGCCCGTCGCGCACACGAACGACCGGAG
CAAACGCCCACACGTCAAAACAAAAAGTGCCCCACCGAGTGAGTCAGAGAGAGCAAAAAC
CGTGCCCTCTCTAAAACCAGGTAACTAAAAAAAATCGAGAGGACTAAAATGCGAGACGTT
CACGCGAACGGTGAGCACCGAAGCGGAGGACCGGTGTCCAAATGCCAGACGACGCCACAA
TGTTATGGAGGAACAGAGAAATAATAGAGGGAAGGGAGCAAGTTCGTTGCTCCTGGCTTC
GGGTACTCACGTTGTGTTGTTTGATCTCTTGTTTAGCCTTAGACCAGGTCCGCTCAGCGC
CCACTCGGAGAGTGAGGGAGCGGGGCTGGGATTTTGATCTTCCTTCAAGCTACTTCAATA
CCCCTCAACGTCGCCAAATATCCATATCCAAAGAAAATTCATAATATCCAATAAGCGCTC
ATACAACGTTCATGAAACGCTCGTACAATGCAAATACACTAGTTGCTCTATTACA
>family026#LTR/Copia
CAGTGCTTTTGGTCTTACAGAACGGTATTTGGTTCCCAGAACGTTCCCGGTGTTCGTGAT
AGTTGCTGCTGTGTGTGTCGACAGAGTAACGTAGCACAATATGATTGGACAGTTTGAATT
GAGGGACTGTCGATGTTGCAGATCGCTGAGTAGCCACATATTATCAGAACAGCAAGGAAC
GTTCTGTAGGAATGCTCCTCGTGGATGGTGCATTTCCCCGAGTGTATTCTTTATGGATAG
TGCATCAACCAGAGGATTCATGGTACGTTGTGAAGTACGTTGGCCCCTGTTGAGTCGTTG
TGTTCCGATATTATTGTGTTCCGATATTGTGTTCTGCTTTCGTCCGTTGGTCGAGCGACG
GGTGGTGCTGCGGCGCTGCGGTGCTCGCCCCACCCTTGCTCACTCCACCTTTTGACCTGT
TCTCCTGGTCCAAGGTCTCATCAATACAACATCTTTTCCCCAGAAGCCACGAGTTTACCA
ACACGCTATAGCGAACCAGTCGACTGCTGCTTGTCCCCTTGGACTGTACGTCAAGACTGA
ACGGAGGAAGATTGATCACCTTGCTTCGTGATGAGTGGGCCTGCTGGGGATCATGTGGAT
TACCCACCTCCGGGTGATTCGCGGGATGTTATTGGTGGTGAGAGACTGGATTCGATTGAG
ACACTGTTGTCCCAGCTCACGAGCATAATCAAGTCGCTTGTTGGGCAACGAGGTGATCAG
GTGGAGTCCTCTGTTTCATTTGCTGCTGCGCCGGGAAGCGGCGGAACAGAGTATGCTGGT
GTGCATCAATCGGATGTCACTGGCAGGACTGTGGGAGGTACGGACAGTAGTGTCCAAGGC
TTTGGCATGTCCAGCATGTGGGTTGGGAGTAGTAGTCTTGCAGACTCAGGCTTGAACCTT
CGTGCAATTGTTGTTTGTCGTTCCTCTGCTGGTGGTAGAGCCAGCGGCGGAACCGACGCC
GGTTGGCATCCTGTAGATGCTACTGGCAGGACTGCGGGAGGTAAGGGCAGCAGTGCCCAA
GTCCTTGGCATGTCCAGCGTGAGAGTTGGGAGTAGTAGTCTTCTAGACTCAGACTTGAAC
CCTCATGCATCTGCTGTAAATCGTCCCTCTGCTGGTGCTGCAAGCTTTGGTTCGATTGGA
ACTGTTAGTGGGGCTTCGGGTAGTAGCCAGTCTTTCGGTTCGGGAATGGTTAGTGGGACT
TTAGGTGGATAGTCAGTCTTCCATTCCGGGAATGGTTAGTGGGGCTTTAGGTAGCCAGTC
TTCCATTCCGCCCCCATCTACTCCATCGAGTGAGTGGTGGGGATGTGTCGCCAGTGGAAA
CACATATATTCCTGGGGTCGGCATTAATAACACAGGAGAAAACTTGGGTAGGAGTCCTTT
TCAAAGTTCCCAAAGCTTCTGTTTTTGACGGGACGGACGTGTCATATCCGTCGTGGTCAC
AATTGTTTCTACTGAGTGCCCACAACAATAATCTGTATGAGGCTTTTGTTTCTGTGCTAC
ATGTAGAGATTTCGATTGCAAGCATTGAATTCGATCTGACCCCCTGGGTAGAGAAAGGAT
ACAACATACATGGGTGTGCTGTGCCAGACTGAGATATCAAGGTGGATTTTGTTCGACTGT
TTGAAGAACTCTCTCAAAACCATGGCTAGGCATGCAGGTTTCCCCAGCAAGGCATTTCGA
GTGTTGAAAGATCACTTTCTACCCTTGAGCCAGAGCACTGTCTGGAACCTTGGAGTTGGT
GTTTGTGACTGCTGATTTGAGTTTCTGTAGAGTTGGAGCATGTATTGTAATCTCCCAACT
TGGGATATCACCTCTTTTCTCCCAGCGCAGATTGGTGGTGAGTCATGGAATTACCTTGCT
TGGTGGTCCTGATGGTGTGATGACTGTTTTCGACGGACATACTATTTTTCAGAGCTTCGA
TGGCATGCTAATTAAGACTGCGTATCGTCTTGAAGATAAATCTGTTGGTTCGGTGTTAAC
TGCCCTCACTCCTTCGAACCCCAAGCATGAATCTAAGATGGATGTGAACGAGTTTCATAA
CATTTATGCTCATTCGCATGAGGGATTGCTTCGTACAACTGCAAAGCGACTAGGTATCGA
GTTGACCGGTAAAATGCATGCTTGTACGGGATGTTCGATGTCGAAGGCATTCAAGAAAGG
GATTGCTCATGAAACAAAATGCAGATCAGACAAAAAGTTGGGCAGAGTTTTTGTTGACCT
GGGAGGGCGGAAGGACGTTGCGTCCGTAGGGGGTAAACATTACCCCATGATAGTGAAGGA
TGATTTCACAAGACGGACATGGATGTATTTCCTGAAAAGTGAATCAGACGCTGCGAGTGC
TTTCCGGAGTTTCCTTGCAAGTGTGCGTGCTGATGGTATCCCATCATTGGTTGAGATTGT
TAGATCTGACAATGGGGGGGAGTTTGTCGGAGGAGAATTTGCGTCCGTGTGCAACGAGCT
CTTGATTAAGCAAGAGTTCACCCCGGCTTACAGTCCCCAATACAACGGTGTTGCAGAGCG
TGGTTTGGGATTGATTGAGGCGGCGGCAATGGCTGTTCGTAATCAGGCAAAAGTTTTGTT
TGGGCATGTGCAATTACCTAAGACTGATAGACTATGGGCTGAGGCGATGCATTGGGCTTG
CGAAGCAATTAACCACACAGCTTGTTCCGCTAACCCCGACAGTAAGTCACCGTATGAGAT
GTGGCATGGTGAAGCTAGTCATGCTAGACCGTATCCGTTTTTGAAACCGGCGTACTGTAG
GTGGCAGCGTCCGTCTAAGCTGCTACCGAAGGGTGAGGCTTGCTTTTATGTCGGTCCTTC
GAGAGACCACCCGCGTGACTGTCATAGAGTACTTACGAGGGCTGGAACTATTCAGGAAAC
GAGGAATGTGACATGGGAAGCGTTGCCGTCACAGCTCCCTCCACCGCAACCGTCTCTCTT
GCCGATAGAGGTTGCAGAGCAGGGAGGGGAGGAACGTGACGACGATATAGAAGCTGAGGT
ATGGCCGCTTTTAGGGAGAGGAGTTCCCCACATTCTTTTGCGACGTGATATCTCTGGTGG
AACAATCGATGAGGTTGGCAGTGTTGATGCAGGCAGTGTAGGTCAACCCCCCTCTATGCC
ATCTTCGCCCGCGATTAATTCCCCTAGTAGCGCAGCTCCCCCTGTGTCTTCTCCAGCAGA
CGAGTTCTCCGATGAGGGAGGGCAGGGAGGGCCGGAGACAGGGCAGACAGAATCGGCGGG
TCCGGGAGGGCAGGAGGTAGAGTCGGAGAGTCAGGAAGGTTTGGATGAAGAGTTGGTTGA
GCCGGGAGGGCAGGAGGTACAATCGGAGGCATTTCCCCCTGCTACGCACGTACCATCCAA
TCGTCGTGCGCGGCATGAGCTTGCTAGTTACAACACTGCTATGAATGAGAATGTTGAGGT
CAGAGAAGGCAGAACCCGTGCGGAAACTCGGGCAGTAAATCAGCAGAGCGTACCCGGCCT
CATGGCCACTCTAGGACCCATCTCCGCATCAGAAATAATATTGGCACTCTTAGTCGAACA
GAGAGCATCTGATGCAATGGAATTGCCGAAAGTACTAATTAGATGTAGAGTCAGAACCGG
GTAGCTATCAAGAAGCCCGCCAATCAAAGTATTCCACGATTTGGGACGAAGCCATGTCTG
TAGAATTTGAAGGCTTGTTAAGAGCAGGAACGTTTGCGTTAGCAGTAAAGGCTCCGATAG
GCTGTAACGTGATAGATGCTAGATGGGTCTACAAATGGAAAGCAGATGAAACAGGCAAGA
TAGTGAAGGCCAAGGCTAGGCTTGTAGCGAAGGGCTTCAAGCAGAAGCATGGTGTGGATT
ATCTTGAGACTTTCTCGCCTACTGCAAATGCTGCATCGATTCGTTTGTTGGTAGCATTGG
CGTGCAAGTATGATTTGGAATTTCTTCACTTTAACATTGAGCAAGCGTTTGTTCAGTCGG
AATTGGATCACGAGGTGTTCATGAAGTTGCCTCCTGGCTGTGAGTCGATGACAGGAAAGG
TAGTCCGTTTAGACAAGAGTTTGGACTGAGACAGGCATCTAGAACATTTCACAAGAGACT
TGTGTCGGACCTGAAGAGGATTGGTTTCGAACAGTCTCTGTCTGACCCCTGCGTTCTTCG
TTTCATGATGGGAGACGAGGTGTTGGGTATGATTGCGATTCATGTGGATGGCATTCTGTA
TGCAGGAATTGAGAGGCTTGCCAAGATGGTTGTGGAACCGCTAGGTGACTCTCCCCCCAC
GAAGAATTTGGGCGAGGTCAAGTTCTTTCTTGGTTGCGCATTCGTTCGCGACCGCAAGGC
TGGTACGATTGAGATGTCTCAAGAGAGTTACATCAGGAGTGAGTGTTCTCGAGAGATTCA
ATGTTTGTCGCACCAGCTCGATCCCTGCTTCCCCTGTTAAGTGATTACAGGTCCGTGATG
GAGGATGAGGCGGCAGGGGATGTGCCGTTCCGAGAGGTGGTGGGGAGCCTGATGTGGATC
GCCAACCAGACAAGGCCCGACATCTCAAATGCTGTGCGGGCGGTGGCGAGGCACTCTCAC
GAGCCAAAGAAGAGCCACTGGAAGGCGGCCCAGAAGATTCTGAATTATCTTCTGGAGACG
GCACATCTAACTTTGAAGTACAAGCAGGACACTATGGTAGACGTAGGCACGTTGGTGTAC
GTAGACGCAGACTTCGCCAGTAAGGCCACTGACCGTAGATCAGTTTCGGGAGCACTAGTT
CTTGTAGCTGACTGTCTTGTTGCTTGGATTTCTAGGACGCAGAAATGTGTCACACTTTCA
ACAACTGAAGCAGAGTATGTTGCGATGGGTGACGGTGTGAAAGAGGCTCTGTTTGTCAAT
GGAATGCTCGAGTTCTTGAGGCCTAGTGAGAAGCTTGGTAAGATCCAGGTACGCGAGGAT
AACGAGGGTGCGATTGCACTTGCTGAGAATCCACTTAGTTCGTGTAACAGTAAGCACATT
GACGTGAGGCACCATTTCCTTAGGAATTTGACAGAAGAGGGAGTGTTGGAAATCAGTCAT
GTCGCTAGCGAAAGACAGCATGCGGACATCCTGACGAAGGCGCTGCCGAGAGATCTTTTT
GAAGTTCATCGTAATTTTGCTCTAGGCTCGAGATCTGAGAAGTAGAGGTCTGAGTCGTGT
TTTATTTTGGTTTGTTGTTTTTCTGTTATATATTTGATCTGGCCGAAGACCAACAGCCCC
AAGGGAGGGTGTTCGTGATAGTTGCTGCTGTGTGTGTCGACAGAGTAACGTAGCACAATA
TGATTGGACAGTTTGAATTGAGGGACTGTCGATGTTGCAGATCGCTGAGTAGCCACATAT
TATCAGAACAGCAAGGAACGTTCTGTAGGAATGCTCCTCGTGGATGGTGCATTTCCCCGA
GTGTATTCTTTATGGATAGTGCATCAACCAGAGGATTCATGGTACGTTGTGAAGTACGTT
GGCCCCTGTTGAGTCGTTGTGTTCCGATATTGTGTTCTGCTTTCGTCCGTTGGTCGAGCG
ACGGGTGGTGCTGCGGCGCTGCGGTGCTCGCCCCACCCTTGCTCACTCCACCTTTTGACC
TGTTCTCCTGGTCCAAGGTCTCATCAATACAACATCTTTTCCCCAGAAGCCACGAGTTTA
>Copia-1c_Ec32#LTR/Copia
tattcgatatactcgtagcatagcatgggggtggtatattgcgtatacatatgcggggat
tgcagtgacgaactacggaggaacaagaagtttctttgtgttttccttgggagtgtagta
gattggtggagattcatggagattcgttctaggtattaaagcgttatgcgtgacttgatg
ccgtgatggaatgacgagctcaagcacgcccccgatgaatacaacacgtttttcaccacg
tctacacgtctttacctacccgtgcggcccgtcatggccgagctgctctacgctcccatc
acacacaactgagccacccgaattatcgatcacgctagcgtatgacacgtcgtctacgag
attcgagtcgagcttagtttggagtatcgctttgcggcgatcagcagcagccaccgatga
gcgacaccgagcaagatcgagtgagcgcccgactagcagaggaggaagcccggatcaact
acttggtcgaacagagggtagaagcaagactggccgagatgtcgaggcaagaagcagagg
agcggaggacagatgacgtccggaccggaagagagcacgaggatcgccaccagcaacacg
cggggcggccatcggccaacccgacgaccgacgaaatcgcccgcacactcgccgacgccc
tcaccggtcgacttcacgtctcatcaggggacatgggtagagtacccattaacgcaggga
cggttcgaatgactgagactaagcgcctagcgccttgggatggtgttttcaagcaagggg
aggatgagcaggctaagtttttgatttttcgatcgaacatggtagctatgtttgcccagg
aaggagtgcgtgacgtagtactgactgaagaaaaaattccagttgggaaagaaggcgtga
gcatggaggagatgcgtagggtgcattcgagtggacgggtagaaaaggcaataacggcgt
ggaacctgctgatcacgacagtgacatacatgccaatcctaacccagatcatcgccgatg
ggagtcctagtggaggttggaagatattcctcaattattacgagccgcgtgccagggccg
aaaaagaaaggctgtcatctcaatatcacgctcttgagatgaaagtaggggagaccccgc
aagagtacttcgggagatttgctgttttgcgcagtaggctcgcctcgcacggtgttgttt
tctccgacgatgatgccaatgcccacatggtataccacctttccgacgagtactcggtag
agaagaagattctgaccatgtcaccgattccccctcgcgcgagacaattgaaaaggctgt
gcgagatgctcatgcggactcggttcgccgtcgggagggggaaccgaagaatggcgcggg
gcacgcgttcgtcgcttccggtggcatccggggcgatggacgtgtccaaaatgggtcgag
tggaaacggcgggggtcaggacggagacggaggcgcccggagtcggagcaggagcagggt
gagaggaaacaagaaaggcggaggtgagagaggagccgacaacgaccactgctacctaca
tccgcgcttgttccacaccaacgcccagtgctacacccagcgcgaccgtcggaaggagca
ggagcagcagcagccccaacagcagcagtctcagcaacagcaaccccaacagcagcagtc
tcagcaacagcagcctcagcaacagcagcctcagcaacagcaacttcacggaccgccgcc
gcagcagccgagctacagtgggggggctggggcggtgggcctcagcacggacctcacagc
ggctacggaggacagcatcagcacaggtatgcagcgccccctcgtcctccacaaccgcct
tggcggcctccgtacgggcacgctaatgtgatgcacgcgtatagtgctatgccctacggg
gggcccgcgaatggtaccgagtatggcgggtgggagcagcagcagcagcagcagcagcct
tcgccagactactaccagcagcagccgtactacccgcctccgacaccgtactaccagcag
cagcagccaccatcgcagcctccgccaccgccgtcgtttcagccgcagcagcagcagcac
tccacccatgccccgccccagtcgccctctcccggagcagcaacctatccgcctgggcat
ctccactccctgatggcacactttgtgtccgctgacgagatgagttcgctttcggtttcg
agtgatgtaagcagtgtcgcatgtggtgatgatcttggctttgctttgtctgcacagagt
tgcgaatacagtcctggtagggaggtattttggtctgatagcggtgcaagcaaccatttt
gtgagtaacagctccaagatgtacaacatctcgcctgtccccccggcaaagaattcatca
aagtaggcaatggtgcttatttgcgcgtggagtgcgtaggtagtgtcaatctggcatttc
acatggcaggaggtcgatcgggagaagcggatttctgtgtccaattgacagacgtgtacg
tagtaccagggatttcgttcaacttgttctctctgcaccacacgcagaaaaagcacagga
taatgttggatgagaggggtgtgcaccttttcggtggtcggcttagtttcgcatactcgg
atatcggatgctctctatcggccacccgcttgcctccctcgtaccgcgacggtgatgtaa
tcccctctaccgttgtccctcccccgttgtccgccaagcgtctccgcctggtgttggtac
tggccttttcgcgcaaaacccccctcccccttctcagatttcaggatcgggtgcaggatg
cggtccgagttccagcttcccgtccatcggtcccgccggtgttgtaccttcggcttcgag
cttcccgtccatcggtcccgccggtgttgtaccttcggcttcgagcttcccgcccatcgg
cgctgccggtgtcgtaccttcgagttcgagcatcccgtccaccacttccggtgtagtacc
tccgagtgatgcttccccgcctatcgatgttgatttagtgtctccgtcgatccgagattt
tcagcctgccctagccgcagccatcgcctcatccgacgtcctgtccccctcagtcgtgaa
cccgaatgtgtcgcgagagatagagatcatgccccttgagtcccaggataatttgccttt
gatggacatgagtatgttcttggatgtaggcttgatgaacggacaggactcggtcccgcc
gggtgacttttatcccgacccattaggcgtatgtgagtccgtgaagccccccgttgcgtt
cgctgtgatgcaagatgagttggacgtgctcagagactttgttgtcgagtgccgtgtgca
gcaagatgtaggtcccccctccctttcccatgctttggcgattatcgcccccggtggtcc
agcgttcactgtaggaaaacccacgtccaccatcgacattaatttgttccacgcttccac
cggccacgtgaatgaattcttgatgagggaaaccgcaaagcagcagggtgttcaattggt
gggggaactgcagccatgcgtcggctgcatcgaggcgaagggcaggagggccccggtgcc
gcggcgtggagtcacccgcgcggcggtaccgttcggcaaggtgcacatcgacatcaccgg
cccgtactctgaggcgttcgatggttctcgttacctgatcatgttcgtggacagcgcgtc
gcggtggcaacgggcgtacggcatgcgggccaagagcgacaccctgacgtacacgcggcg
cttcctcgccgacctgaacggcaacggcactccggggtgtttccgcatggacaacggtgg
tgagttcaccagtgctgccttcgtcgcgttctgcgacgccgctggcatccggcgcgagta
caccgcacccgacaccccgaagcagaatgcggtcgtcgagagcgcaatctggcgcgctat
gaagggggccacgccgcccgtcgccacgtcctctccatgggccacgtcgacctcgcctct
atccccggtatggacgccaacggacaccggctgtggcttgcatcggcgatctgggcctcc
ggctgcttcaaccgttccgcgacgtcggccaacccggcctggatgtcgccgttcgaggcc
ttcttcggacgtaaaccgccgctcaacgtcgtcccttttttccaggaggggatgatgcgc
gtgaagcgcgccagcaaggcggacgtccaatccgtgcgttgcttctacatgcacggagcg
cgcaaccactccgccgccactgccgtcgttctccgcgccgacaccggaaggatctgcctg
tccaacaacgtcgtgtggatcaaccgccgcaccgccgtgccggcgccggtaccggccagc
ggggggggctcttcggtcaccgcggcgccctcgccggccgccgccgttcctgcagccgct
gccgcaccgccaccgccatgggcatcgcggacgtacacctacaccccgcccacagcgacc
accgcttcgccgccgcccacttctccgtcgatcttcacagggtccggagccgcgtcgccg
atctccacggcgtcttcgagtgcaccgccgtccaccgcagccacgccgccccgtccaccg
ccgacacccccgcccgcaagcgccgccgctcccgctcacccgccgctttcacagcgagcc
gtcagagaattgggcgagaaggaaaccagagtgcatggccgtacgcgcggcgaccgagtg
cgcttcatggatgagcaacagcaaccgccgtcgccgtcaggtggcggcaccgctctccaa
caccgccttgggctgctgtcgatgatgggcaaggatgcgctcgtctcgtcgctcgccacc
cgggaggccgtcgatcaaggacgtcgagacctgccaccgtccgccagcatcgcccctccc
gctcccccaccgccgcaagatacgagtttagcaggccatgggagcgggggccgcaggagc
tggagggccggggggcctgcacatgttcgcagcaatgttcgccacccgcgaggacgtgga
agccactcttcgtgccaagcgccctcctgacaagatgccggacctccctcactgcctcgc
cagcgacctccgagtgccgaaaacgttcaaggaggccatgcggtctcaacattcagagtt
gtgggatgatgcagtcggtcgggagtttttcggtctgttggatgcaggtacttttagtcc
ggtgtagcaaccagtagaaaacttcatcaacgccaagtgggtattcaactgtaaggcaga
cgagtacggatggccgacgaaattcaaggcaagacttgtagcgcggggggacatgcagag
ggcttcgattgattttggagaattgtttgcacccaccgtatccgtgtctagtgtgcgttt
gttggcagctttggcatgtgagcagaaccttgacttgtgtcatttcgatattcagcaggc
gtttgtgcagtctgagcttgaagaggatgttttcatgcgtctcccgcaaggttgtggtag
gttatctggactgatcgtgaagctatgcaagagtctgtacggtttgaagcaggcgtcacg
acaatggcatgcgcacctgacgaggtgtttgttacttttaggatttgtgcagtgtttggc
ggatgcatgtgtttttcgatttatggaggatggatgtgtgatcatgatcatcgtggtcca
cgtggatgacatttttgccgtagggcagaaggagagatgtgacaagtttggcagagacct
caacgagatggtccccgtgaagaaccttggggagttgaggtggtactccgcgtgctttta
ccagagagatctagagagaggccttttgaggatctcgcagcaaaggtttgcagaagagtt
ggctgcagagtacggcgtagagtgggggaagagtgtgcccttgcctgtgagcatgaagct
caccgactttgacgaggacgaagcgtgtgctgatgtccctttccgcgagttggtaggatc
cctgatgtggttggccactcaaaccaggccggacatcgcgaatgcagtacgagcagtagc
gcggtattgcgcgtctcccaagatggtgcactggaaggcagcacttggtattttagggta
cgtgcgtaggacgagttggatggggattacatttgagaggggtgtggtgactggcatgag
catgcaggtgttcgtggatgctgactatgcgagcaaggcagcagaccgtaggtcggtttc
aggaggactagtgatgtgtgggggtgggtgtgtgacttggttttcgaggacgcagaagtg
cgttacgctttccacaacggaagcagagtatgtggcaattgccgacgtcttgaaggaggt
gcttttcttgaggcaagtttggcgttttatgttgccagatgcaggtatgccgtgcattca
aatcttcgaggataatcagggagcgattcagattgcgcacaacccgatcacgaactcaaa
ctcgaagcacattgatgtacggcatcactttatcagggaactggtagagaggaaggagat
ttcgattactcatgtggcgtcggagtttcagcatgcagatttcttgacgaaggctatcag
caaggaatcttttgcgttgcacagagactttgtgatgaatttgcagtgacagaggtgttt
tgggatcaaatcgtgctttgccgttgagtggaagagagaggatatgtacgagtttgaaca
agagatagagagggtcaagtggagatggtagtgttttggaaggttaatgttcgggatttt
tcttgatgatttggaagagttggtatgcgattgattgtttttggaggtattgttttggtg
ttggagttttcgattttgtcttggttttgatttgttttgggatgaactggtatgataagg
atgactttgatattttgttggagcatgacgatgcatacgagcaggggggctattcgatat
actcgtagcatagcatgggggtggtatattgcgtatacatatgcggggattgcagtgacg
aactacggagggacaagaagtttctttgtgttttccttgggagtgtagtagattggtgga
gattcatggagattcgttctgggtattaaagcgttatgcgtgacttgatgccgtgatgga
atgacgagctcaagcacgcccccgatgaatacaacacgtttttcaccacgtctacacgtc
tttacctacccgtgcggcccgtcatggccgagctgctctacgctcccatcacacacaact
gagccacccgaattatcgatca
>Copia-3_Ec32#LTR/Copia
tgttgaaatacagcgcatcactgctgtaggatgtgtgtagtagaatagatgcagctgtat
gattgctgtatgcaatgatacgtacatgcggtgtgatatgtgacgtttggtaaaacgtaa
catgtatgacgagttctagcgaggaactcacgaatgaattgatggttgagcagaggattg
taattgtagcgagatcacgaggtgttgcgagccccaccgggttcactccccaactatccc
tcaacatctcacctctgcaagtacgctgaagaagaaagaaagtacaagtcccaaaagcgg
catctagaaacaacatcgacttcggtcactgtctcaacagacttcggtctacacggactt
cggtctgcacatcacacagactactgtctggaactgcgcataggcttaaccgcctgcaga
cacgacccttgggtacagggcacctcgacactacacatttctacatggatggcacgctaa
ctggtgtctgaagactcaacgaggcctcggcagaacaagaccttcgtcgtcgcgagatca
gcagaacagcgaggacagaagaccgccgacaacagcagcagaggagacaagatagtacgg
ccagtggcagcaggattagctaccctgctgcgctgaacaagcacccccgggagtgggctg
gagactgctcggcggaatacaagtctaacaactgtgttcacgctagacgaagacttgaag
cagcaagcaccggacgggcattgagggccctcaccccgtgaccggtaagtcgtaggccag
cgggagcgtgatcatttcaccccgtacacgacggacgtcaggaaagtcctgccgtgagta
tcggctctgtgtagtggcaacctctccgctgacaaaatttaaattgttgcgccgagataa
ggtcacgcggcaggcaggtacgccaccaaaccgagtctatagcctgtacactatacactc
gggtgagcgataatccctacgggcagtaaagcggcgggggtggagcgagcgcgattccca
acccgtgtaatcgagaactgcggtcggtgaaatttgagtcctgatccggctaaattcaca
cgacgtctcggtggaattggtgacgctgatcccgtcacaaccacgcgagaaccccaccgg
tagaagaagatctccaatcggcgcgggtctacgtcctgacagagtagacagcgcggctgc
ggaccaccctacattaataaggagctaggtgctgggcaacaaatttccttcatcgagagc
agcaggagtcactgcatctacagagaaaggaggagctgcatcatcagcagcagaaggaaa
ttcagccaagactagagataagtcttatcatcaaccatcaaggtctcaccgagtgggttg
ccggcacacatacgcatctcaggaagtaagccgttaagccgaagaactcagcagtcacac
tacgcactagtctgacacggaaagctgcagttggaattttcccccgaaccctgaagttta
agctggtggattggccagcgcttcacaaaagggttgcgcgagaaagaagggactgtacga
catttccccggaccctgaagagagctggtaacttgtgcagcacttcacaataggatcgcg
gtggaagacaagaactgttcgagacaagaaaaggagcagttcgacgtcacaggaatttcc
ccgaaccctgaaggcaagctggtaacgtggacagcacttcgacaaatagggtgtcgctgg
aaaatatcgagagagctgttcgaaaagagtttccccgaaccctgaaggaagctggtaact
tggacagcacttcgacaaatagggtgtcgctggaatacgaaccgagctcgaacgacgaca
agtacgccactctgagcaccggaggtcgcgcggaaacgagaattgtgccaggtttggcca
cctgcatcagcaattcaagtcgacattacaacgaagagtacagttctggaaaaggaagcc
tcaacatctgagcaagaagcctcaacatctgagcaagaagcctcaacatttgagcaagga
atttgacggaggaacaattcaagggaattggaaaaggagaaactactggaaggagagcct
cggcatcagcacctggcaccagtacccacaaggatcgaccatggcccaagacagcaagca
cttccaactgctgaggagcctgcataagttcagcggcagggatacggagtatccagagtg
gaagtacacgacaaggaggacattggccttgtatcggcccaacatcaacaaactactagg
ggagaactggcgccctactcctatctacgaactacacgacgaaaatgatgacggtgatca
agatgatggagatgaagatggtggagaccaagaacatgaagatsacgaagacactggaga
ccgtgatgaccaagactctgcataccaagaagctctacagcagctgcgttcagcggagtc
agcatctgtggaagctcaagaaaaggcggcactcgcccgcaaagtgcttactgatgctga
cgaagaacagaagaccatcacacgagcgatgaaagacgcatcggatactgctgaacgact
ggctgttcaagctgagaccatcgttcgtctgtacaaggagcaactaccacggaagcgttc
ttcgcaaggccaacaggaaccacgaacgagacgaacagctttacggtcatcatcaatcgg
acgttcccgttctatcgtgaaccagcaagagctggacgaatttgaggaagccgattctca
actattcaatatcctctatcacatattgattgggccagctaaatatgtgttacgwcgaca
cgcgcctgtggatgaatcgagtggcagcggactagctgtttggaaggagctggaatctaa
atttcagcctgccgatgaacaccggcggagaaacctggaacgagaattggaatcagctac
catgcgaactggtactgatccagacatattcatcacccatgtctggcatctcgcggagca
acttcgcttcatcggagggaccgtcaccgatgagaaacttggggacatcatactacaagg
actgccagcagagtaccacctgattcggtaccatgctagttcgaggaatgagtacaacga
tctggcagacatcactcaaacggcgcggaacatgtggtacaatcgaaaccgtaaagatgg
cgccatcacgacatttaaggataggaggagttctgctcgtgacgcggggtattcagccat
aacggaagcacctcgtcagccaagacgccgagatggaggttattcgacgcctccatacaa
cagagatgcggtggaatgctacaactgccaccgtttggggcatgttcaacggaactgtcc
ggagctgtattcagggagtggccgagctcctacacggaactacagcagcagcggcggaaa
caggcgaaatggatactattttcaacagcgatcgcggaataacaatgggcttcgaggatc
caacaacggttatcagcagcgatcgagatccagccgacctgtacgacaagtgagagaccg
tcctacgcgtcggcagcaacaacaaaggcaacggaagtggtgttcgttgcacaacaccca
cctgcatgacgattcagagtgtcgtgcccaacaacaagatggtatgggcacacgacatgc
atcaacaggacgaggagggccgataacagaagaaacacaaggggcgagacaggctaaccc
tgttcgccaccaagtccaagacagggatggtacttggattttcaacccaagaatgtacaa
cggtgatcatcggactatcaacagagctgcaacagctcatgaggagacgagagggtctgc
tcacaaccggaatgtccgaactacgtcgcaaccaactgaagagacagtggttgaaggtta
taatgggaaccttggatacccatgcgtcagccgcatggagatggcagcacaacgagctgc
ttatgtggaattcgatcaaggaaaatttaatttactggtggatagtggagcatcgggcca
ctacttggacagcgacctgttaccggatctggaaaacatattggatgacttcacgtacat
cactacgccaacgaagatcattggtgctggaggaattgagcttgaagggatcagtgaagg
catcatcaacgttttcgccaaggatggcgaaggaaacgacaggagagtgcggttcaagtg
cacagtggttccagggctagggcggcacctgttctctactggaacagctcagaagaaagg
tgcgaatacgataatgtcagatcaacctcgaatcgagttgccgactacttcgagagatga
atcaagaatcgccctggtgttacgagaagtggggacgctgtacttcctggatgtgcgact
tgacacaagccagcgtgaacgaagacagaggatccacgaggaaaatatgaacacgtacga
gaaagcatacattgctgtcccacgcgcggagccatacaatctttggcatcggcgtttggc
gcattgccacaagggcatcattgaggcagcagcgcgcattaaagaaactggagttaagct
cacggacaacttggacccgtgcgagacctgcaaacttcagaagagcacccaaaggaagca
ccccaaaacggcacagcacactgccgttcaaccatgtcaacgggtgtacacggatctgct
gggaccaatttcgccacctgcaaagggcggattcaactatgtcagcaaattcacggatga
atattccagaatgaatgtcgtgtacctgataaggaccaaggacgaagccatcgacacact
ggaacgatttattgacgacatcgtcataccgaatggttttcgactggagcggcttcggag
tgactgtggaggagagtacacagctgagtactacaagaagttctgcaaaacaattggaat
cgtccaagaatttacggcaccggcaacaccgcaacaaaatgggataagcgagcgtgctgg
acggacgctcatgaacatcgttcgatgtttaatgcatggcggacaactaccggagtatct
atggggcgagttgtgctgcacggcggtacacatcacgaatcgcctgccgcatgtacatct
gaacaacgagacgccttactaccggatgtttggaaaacaagcttcgctacgacatctacg
ggttatcggatcgtcagcgttcgtacacgtcgaaacgtacaagwctaagcttgcaaatcg
agcttggcccggaatactggttgggtacagccccaacagcaacgcttatcggatttataa
tccgcataccaagcgcatcgttccatcgagaaacgtgactttcatcgaaccaatggacgc
ggccatgccgccggtcataccgaccattgaggaactacgcgactacgaaccggaaaacga
attatcggtttccgcggatgtcgacatacccggaaacgagggggaagtgaaagataattc
gaaatatgaggaggactactacgaggaagaaggacaacaagaacaagaacaagaacaaga
acaagaacaaggaattatacctcgcatgcacttgcgaagcagcggaaggaatacggatat
tcaacaagcaacaaacaacaaacggcagcaagcggagctacggaggctatcgccatggaa
taaactagcgacttttgtcgaccaagaccaagaccaagaccaagatataagaatcaagaa
tccatcagccggagaacctgtccggccgccagcatctatacctgtacccactacatatca
agaagccatgaggtctgtggatgccaatcaatggaaagcagctatggacaaggagatgag
aagcctgaaagatcatgatgtggcggatctagttccaattcagagtctacctcctggagc
taaacccattggatcgagatggttatacaagatgaaagcaaccggagttatgaaggcaag
acttatcgtccaaggctggggacaacggcatggaatcgactgtggaggaacctacgcacc
tgtgagtagatttagctcacagctggtcttaatggcaattgcagcggaaagaggatacgt
tgtggaaacgatggacgtggtgactgcatttcttcagagcaaagtggaagaagaagtgta
tgttcgtcaagctaaaggatacgaaataatggatgaagtgacgggactaccgctggtgat
gaagctcaagaaaagcttatacggattgaagcagagccctcggaacttcggcaacgcatt
tgccaaaggaataaaagaaatcgggtttactgctctactgagcgacccgtgcgtatatgt
gtacggtgctggaccgacatatgcgatactatgtgtgtacgtggacgactgcacactagc
tggaaagacaccgagcgtggttcaagatttgaagaaacaactatcggacaaattcaagat
gacggacggaggaccagcggaactactactagggatggagatttctcagagcgacggaga
aatcgcagtgagccaacacaaatatgtgatgaacatactggacaagtatcaaatgaagga
ctgcaaatcagcggcgactccaggatgcgggccagaaattgaacaagagccggagaatgc
tatatatttaagtgacgaggacaagaaactctaccagggaatagtcggaagtctcctctt
cttgactaacacgacgagatgggagattggatatgccgtcatgatcctgtgcagagggat
gaacaagcctaccaatcaacatatggtcggagcaaagagagtgctgcgataccttcgagg
attcccggatatgccactaaagttcaggagagggcaatggaacctgaagtgctactgtga
cgcgaacttcgctggatcgggcgagagacttcagaagcgttcttctactggatatatttt
catacttgcgggaggcgtcatcagtgcagcatcaactctgcagaagctaacagcacaatc
aagtgtacatgcggagatcatcgcgatggctacagcagcgagggaagcaatttatctgca
aggtgtactatcggaacttggatttccatgcggcaacatcccgcttcattcggattcaac
gggagcgctgagcacagcaggaaactccatgtttcgaggccgcagcaagttcatcagcac
gagatactggctacttcgccagaacgtcaaccagggaaacattgtgctaaagttcgtgag
gagtgaggagcagcttgcggacatattgaccaagcatctggaacgtgtccaattcgtcaa
actgcggacattggttcaagaacgtggaggatctacgaaataggagatttcatatggcgg
agcagcaaatgtgacagtttcagatgtataaggacaacacgggaaggctggtgcgacgac
tacacaccaaccactaccaagaagaacaagacaggactacctggacaacaacgacaagga
aagacatcacaaacaagacaggactacctggaaaacaacgacatacaagaccgacaagac
caaggaggcgtacttcctggacgacaacaacaacaacaacaacaacagcgtcatcatcga
agacgtctggagacacaacaacggcttaattgctacactggagaaggagacgggatgaga
aggaaagtcatgacgtatgaaatagttataccgaacatcagtaacgtagagaagagtgaa
ttttgtgaaaatatagtgaatcccgggcatggacatcacagacatgatgtgtgcttcacg
gtcattctgtctacatagaagaatgaacggttttacgaataggtgtatgtgatacttcgt
atgaggtgtgattctggtaaggtaaaataattggccagatgaaagagaaatgctgtgata
gaggtatgtgtttacgtacgtgctaagagcgttgaggtacagtagtatgcgacgaatgaa
aggtttactatggtcattcaaccgtagtcaatgtatttcactattgtagaaacagttaaa
cgcagtttttttttagttgagcaaacttggggacgaaattctgatctttgttcactgaat
gcggggagagaataagaagataaggagaagaaaataaggacgattattttttggagcagg
atagcagctgaacaggcagttgttgaagcatgagtaacgcgcgtaccgttatacaaatta
tgggggcgtgtgtaatgtaagagtactgaattgaagtaggtgcgtaaaagacttgcagga
tttatgcagtagatttagaacaacactggggttgttgaagtgcacgtaacattgcatcca
tcatgggggcgtgttgaaatacagcgcatcactgctgtaggatgtgtgtagtagaataga
tgcagctgtatgattgctgtatgcaatgatacgtacatgcggtgtgatatgtgacgtttg
gtaaaacgtaacatgtatgacgagttctagcgaggaactcacgaatgaattgatggttga
gcagaggattgtaattgtagcgagatcacgaggtgttgcgagccccaccgggttcactcc
ccaactatccctcaacatctcacctctgcaagtacgctgaagaagaaagaaagtacaagt
cccaaaagcggcatctagaaacaacatcgacttcggtcactgtctcaacagacttcggtc
tacacggacttcggtctgcacatcacacagactactgtctggaactgcgcataggcttaa
ccgcctgcagacacgacccttgggtacagggcacctcgacactacacatttctaca
>Copia-10_Ec32#LTR/Copia
tgtcaggagtattgtagtgcaagaactgactctattctactgcatgggttttgtgcagta
ttgtgaaggcgtgacttcaagtctgtaaccgtcaggtgaaggcaggcttggtcgctttgt
atgttaatgaatcactctgtgtttatctacccaaactgcgccactactgccaactacaca
gcagcacacggcagcccagacaactgctgaactgctgtcaggttatgagcctcgcgtttg
gtgggtaatcacatcgagtcatcatgtctacgtcgtctgcaaacatcttcaagcaaggat
acgtcccgttcaacggaaatcctaatgagtaccacagatggtcgagtttgttccgctcga
tcatgtacgaaaccggcctgggcgaggttatgtctgggacggagaaggctccggaagctc
cggtggatggcacggcggatgctgtcgcggcgtacgagaccaagaagcgtgctttcaaac
aaaagaacggtaggctgttcacgcggcttgatttagcgacgtcggagtgcgccgagggat
ttcagagtgctgcgtctctagtcgtagggtccttcaacgccgtttatcctgaggagtggg
gtgacggacgtgctgcatttctcgccctggaagcaaagtaccgaaagactggagcgttta
ggatgcaagagctgcagcaacagctaggagccctgtccgtcacagccgccgacaaatacg
accccgcgcgcgcaatccaagagttgcgccgcatttccgcagagctcgaagcgcttggtg
acaaggtcgtgtcgactcgcaaaacccacaccttcttgaacgcgctacctgaccagcaat
acggacaattcaaagctgcgctggtgtgcgagcagtcgcgagacgacaactccgatttga
acttggattttgaacgtgtggcacaccgagccactgctttccactctctgcagatcaggg
gcaaggatactaccaatgacgacggctctggaagccacggccgtgcgctcaacacgaccg
tgcatggaggagcacgcgagttccgtaaacacggtggacgtggacgcaaccgccgaggaa
atggcggcaggaacgcggacgggaacaacagctcgaacggcaacagcagcagcggtggaa
ccaactcgaacgggaacccatcaggaggacgtggcgctagaagcgcccaaggtgcacgcg
gaaaagatcgcggcaaccaaaactccggtggaggtcgaggacggggtcagcagaatggcc
aagaccgcaagagacgctgcaggtactgccacaattcgaccgagcaccagtggcaaaact
gccctcttcgcctctcgaatgaggcggaggacgccaaagaacaggcgaacgtatcgcagg
aatccaccaccactcaggcatggttcacgcaggtccggggaggtagcaagggtctagaag
acttctcaattataatcgatgactgcccgcgggtgcaagaagtgcccgccgcgacgcaag
cagagaagcgcgtcgctgaatacccgcaggtgccagaagtccctgctgcggcgaagcccg
aggagcgcgctgctggatatacgcaggtgctggaggcgcctgctgcggcgaagcccgagg
agcgcgctgctggatatccgcaggtgctggaggcgcctgctgtggcgcagcccaaggcct
gcgctgctggagatacgcaggtgctagaagcgcttgctgtggcgccgcctgaggagcgcg
ctgacgctgttggtgacgtgcaggcgctgaagacgcctggagtggcgacggacgatgagc
ccgctgccgtgcacgttcaggtggaggaagcccctggtgcaacggagaccgttgcattca
ccagcgtttttcaagtcaaggaacaggtcaagtcccttgaaagtacgacagtgttcatag
acaccgcggcatcaagccacatggtttgggccgaatcccctgtcgcaacgcacgtaggcg
agaggtacgcctgcaacgttcaagtcgaagggtcctgtggccagtccaacgcaacccaga
aaggcaagctaaaatttggcctacggaacgataagaacgaaacaatcccagtgtcgctgg
aagttctcctggtaccggacctaggagcaaacatattttcggttggagctttggaagaaa
agggggtgctgtgtgatctgatgtctaccccgccagctcttcgcggcggtcagcacgcgt
ttcccatctcgaaagaaataccgcggatgtacgtggtcaatatcatcgtcgacgacgtga
gcctggacggatccgcgaaactgtttcgcaccaaggtcgacgcgcacttgtggcatcgga
ggatgggccactgcaacccgcgcgctctccagctgctggcggacaaggagcactcgggag
taaaattcaaccgaaacatcgagtccggagattgcgaggtatgttccgccggaaacagca
agaagagcagccaccctccgtctgatcgtcctcgcgccgacgcacggcttgagctcgtgc
acgtcgacacgtgggggccgcattctgaagagtcatacggtggtagccggcgcgcagtga
tgtttacggacgacaactcgcgcatgagatgggggattccgatcaaaacgaaagatgaag
ctgccgaagggctggaaacggttgtcaaggaggttgctgacccgctaggaatttgcctag
atacagttaactgcgatggaggggccgaattcaagggaaggttcgacgcgttggcacaat
cacttggaatcaaaatcacgaccaacgccccgtacgtccctgagggtaacgccatcgccg
agcgtggttttggcattgttatagccacgacgcgccgcctcctcttgggtgcaccgcatc
tcccgggccgcctgtgggctgaagcttttaagaccgcaatctacatcctgaaccgcacgc
ccacggaagcattggacggcaaggcaccacttgaggtatgggaaggcaaaccgctcggca
gcttgaagcacatgcacgaatttggttcggtctgttttaagcacgaggaagcgaggttcc
ggcccaacaagcttgccgccagggccaagaagatgtatctggttggttacaactctaaga
gcaggtcgtacaggctttgggaccccacagaaccctcgaagatcaccaactccggcgaag
tgtccttccgcgagaaagacccgcgcgacgtggttccccccaaggtaggagcggacccgc
tgcccgagcccggcaggataatttaccagcccggctgggaggaaacgagcgacgaagaag
aaaatcaagaagaacagaaggacgatggcgggatggaaccgacgccccagcagcaggagc
caggccttcgccggagcggcaggaaccccgtgccacgaacggttatggatctgcacacgg
cggagaaggcgtacgagcggatggagtattccttgcttactgggagtgtactcggagcca
ccgggacaggaagccccggtgaggcgggctacatgccccctgacccggccaactacagcc
aagcggtgagtggaccggatgctgacgcgtggaaagaaagcatgcgtgacgaaggacgat
cactggtcgagcatgacgtgttcgactgggtagacctgccggagggtgctcaggcgcttc
cggccaaatacctattcaaggtaaaatacaaccaagaccgagaacctgttcgtctcaaga
gccgcattgtggttcaaggttttcaccaagctgacacgggcgaagataaggcagcgcctg
tggcgtcgatggaaacagttcatctatttgtcgctagcgctgctcaaaacggttttgttc
taaagcaagccgacatcaagacggcgttcctgcatgcacgggtccccaagaatgcgaaac
cgatttttgtaatccctccgaaaggattcgagtgttctccggaacaagcacggcaggtgt
ggctgcttaaggcgtgactgtacgggctgcgtctctccccgaaaggctggaacggcacct
tccacgagtatctgatggagatcggattcgttcggagcccggcggatccctgtctataca
gcctcaacgcgggagaggttctccttctcgtgtacgtcgacgacatcctattttcgggga
gcgacgaggatctggtgatgacagttatcgaacagctgaaggagcggttcgacacggtgt
accttggagatgcgaagttcctcctcggcatggcgattgaaaggaacatcgacgccgggg
tgatcctcttttcgcagaacacgtacgcgaacgccgtgcttgacaagttcggaatggccg
acgctcgctcggcgaagactccggctgagcccggaccgatcagcatcgtggaggaggcgg
ttctgtctccagaggacaccacgtatttccggtccgccgtaggaagcctcctgtatctca
gccggggctcgaggccggacattactcactcggtgatggtactagcgaagagcatggcga
agcccggtcccagagcaatggtgaagctgaagcgggtactcaggtacctaaaggggacga
cctccatcgggatcacataccgcgaggacgccgacgacggagacaacctaacggcatatg
tggattctgaccacgccggtgacctagacaacgggtactccactaccggtgttgttttgt
actttgcaggtggcccggtggaatggacggcgaagaagcaaacggtggtggctatatcga
cggtagaggccgagtacgtcgcactgtaaaaggggtgcgtcatggtcatccaattccgga
acctgctagagtccatgaatcagaagcaggagcaggcaaccgtcgttttcgaggataact
ctggtgctgtgtcacttagcaggagcgcgaaaatcaccccgcgcaccaagcacatcgatg
tcaaatttcaccatgttcggtctcttgtagaaaaggaagtggtagatgtcgagtatatcg
aaaccaacctgcagagggcggacatcctcaccaagagttcgggagctgtgaagttcctgc
agaaccgccttctgttgcttggagtgtgagcatgagttggagatttcggttggaagagca
ttcgtatgataagaagaaaacatttcgctgcttgaaaactatggcagttagtgagtatca
tttttgagttattcagaaagcacgtattcgtagacacttgttcgagaggacactgatatc
gttttgagaggacattgagagagagaagatcgtgtcttgtatttcagaattagaatgccg
tagctcttgagaggacatgtcaggagtattgtagtgcaagaactgactctattctactgc
atgggttttgtgcagtattgtgaaggcgtgacttcaagtctgtaaccgtcaggtgaaggc
aggcttggtcgctttgtatgttaatgaatcactctgtgtttatctacccaaactgcgcca
ctactgccaactacacagcagcacacggcagcccagacaactgctgaactgctgtca
>family031#LTR/Copia
TGTTGGATGTACTCACAGCATCAACAGATTATTGCGAGCAAGAATTTCCCGAGCAGATGG
AGCGGGGAGTTTGGGGGTTCAATGGTTGCTATGGATTAGATTTGGTGGTACCAACTTTAT
CACATATTGCAGGTTTGAGGGTATGGGTGTCTACAACGGAATTTGTGTGCGTGGCTTGTG
GTTCCTCACTTCCTTTTTCTGTGTATAATCAAGTCCTTTTTCCGGCTCTCACGCCAACCC
CGGCTTCCACGCCCATACTCCGGCTATCACGCCAACCCGGCTTCCACGCCTTCAGGACTC
CCACGTCCCTAAATATACCTTTACATCAGGGCCACCACGCCACCCGGCTTCCACGCCACA
ACTATATTATACACGAGCTTCCACGCTCCACCACGTAGAAGGGCTTTCACGCCCGCGGAT
AGTTTCTACATTTTGACCGTTGGCAGTACCCAGCTGCTGGCACCTTTTGTTTCCCACTAC
GGGACCCCGCGCCGAGGCACCCACGCACAAAGCTACTCAACACGCTAGCGTTTCGATCAA
GAGAGTGGCCGCTGTGTCTACGCGCGCAAGATGCCGGATGGAGACGGACGACAGCCTCCG
GGGGGACAAGGTCATGGTGATCCTTCCCCGGGAGAAGGCACCGGCGATGGAGGAACCAAC
TATTCGTTCACCGCCGATGCAGAAGAACAAGACAATCTGGGAGGGAGAGCGGCGGCGGGG
GGAGATCAGCAAGACTCGATGCGTCAGCTGGTCGACCTTCTCAAGCATGCTTTCACGGCA
AACTCCCAGGACCAGGGGCATCGTGCCCATTCAGGCACGTCTAGCGCCCAGACAGTAGAG
TTGAAACAGCGGGACAAATTCGAGGTCCCTGTTTGGAGTGATGATTTCCTCAAAAATCGA
TCGATGGAGGTTGCGTTGCGGATTTTCACGAGTGCGTTTGAAGCGTGGATGGAGAACGAG
GGAGTGGTTGACGCAATGAGAGGCCCAGAGATTCCTGTAGCTGCAGCTCAAGTGAATGTG
GATTGGATGAAACGTTCGTTTGGTGAGGAGAGAGTAAAGCAGTCTAGGAAGGTATGGATT
TTCATGCTGTCGAAGATCACGGCACAATCTATTCAAGGGCAATTGCTCGCAGCGGAGAGT
CCGCAAGCCGGGTACAAAATTTTCTTGGACTACTACCGACGCAGTAAAAACGAGGAAAGA
CAGACGTTTGATGATCAGTGGAATGTGCTGTGTCAGAGGAATGGAGAAAGTTTGATGGAC
TACTTTGGTAGAGCTAAGGCGCTTTGGATGAGACTGGTGTCATACGGTGATAATCGTGCT
GAAGTGTCCATGTGCAAGCACATCGCTCGGGGTTTTTTGCCAGAATTTGAGAAAATTAAA
GAGCGTGTCCTTTTTCACCCCATGTTGTCGAGTGCACAAATGCAGGAGGCGTTGAGGACG
GCTGAGCACGAGCAGAGGTACGAGCGGAGGTCTGGAGAGAGAGGAGAGGAGACGAGGCAC
GCCCTCGTCGCTGCCGGCATGGGCCGGGGCGGCGGGCAGAGGAGACCAGCCATTGTCGGC
ATGGGTCACGGCGGACCGCAGCAGCAGCAGCAGCAGCAGCAGCCACAGGCGTCGATGCAG
CCACCGCAGCAGCAGCAGCGGCAGCAGCAGCAGCAGCAGCAGCAGCAGCAGCTGGGACCG
TACATCTGCCAGTACCACGGGCCCAACACCTCGCACGCGACCGCTGACTGTCACAAGTTG
CGCAGCGAGTTCCTGGCGAATTACAACGAGATCAGCGCGTACTTGAGCGGCAGGAGGGAC
GCCGAGGCGGCCGCTCATCCACGAGGCGGATCGCAGAACCTGGGGCGGGTTGGTGGTCCA
TCAGTACAGCAGTCGTACCAATTCCAACACGGTGCGGGCTGGAGTCAGGGCCACCCTCAT
GCGCCTCAGGGGCCGCCGCGTGGGCCAGGACCCGGAGCTGGGGGGCAGATGCAGGGGCGC
AACGATGGGGGACGGGGCTACGGCGGCTACGGGCCTCGCCCCTACGAAAGCCGTGGGCAA
GGCGGCGGCCGCGGGGGCAATTTCCCGCCGGCCAACGTACCTGCAGGGCAGCTTGCCAGC
GTCCCGCGGCCCTTTTTTCCGGCTCACCTGGCCATCGGGGGCGGAGATTCGTTCGGTGGC
GAAAGCAGCTCGGGATGGCAGCAAACGTCGGCGCCGGCACCCACGCCAAGCTGGGCCCCA
TCACCTTCCGAGGCGGGATACGGGTATGGGCTCGCGGCTCACGGGGGGAACCACAGCGGC
GGTTCCTACGGCAACGCCGGCGGGGGATTTGGCTTCGGCTATTTTTCCGAAGACGGCGGG
CCGCACCAGCAGCAGGAGGCCAACGTAACATACTGCCCTTCTGCTGCAGGTCCTGACGCG
TATCAGCCGAGAGTCTACAACGAGGCCTTCTACGTCTCGGAGCAGCCGGCGCCCTTCCCG
CAGCAGCAGGCGAGTTTTGAGCAGCAGCAGGAGCAGCAGTACCACGGCGTGCCTCAGGCG
GCCTCTTCCTCCTCCTCTCCCTCTTCAGATCCAGGCGACGTTCTACCTCCTGCTGGCGAC
GCCCCTCTTCGTCTCTTCATGGCACGAAGTGTGTGCCCTCGAGGCAAGTTTGATTCTTTT
CTTGAGTCTGCGTTTGGTTTTAAGGCGTCTGACGTTTTCGTACCTGCTGTACCCGGTGTT
GACCCTGAAATGCTTGCGAGTCACGATAGGAATCACTGTTTTTCTGAGCAAGATTTGCAC
AGGGTTGCTTCTCCGAGTCTGTCTGCGATGTTCGAGAATTATGAGAAGGAGACCGATTTT
CATGAGACTGATGCGATTGTGCCCGCTGTGCCTGACGTGGTTGTGAGTACTGAGTCTGAT
GGGATAATGCATGCTGTCCATGATGTGAGGGTGCCTTCTATGCCTGCTGTGATCGCGACT
GCTGAGCCGGATAAGATTGTGCCTGCTGCCTCTGATGTATCTGGAATGCTAATTGTAGCT
CGTGTCACCAAGCGTCCCACAGTAGACAAAGCTTTTCTATGCCAACCGTACATGCCGAAT
CCGAAGGGTAGCGAGCAGTGGCAGGCCGATTCTGGAGCGAGCGCGATGATTTCGAACCAG
ATAGATCACATGTACGACATTCGCCACTTGGGCCAGGATGAACAATTTATTCAAATTGGA
GACTCGGCTCTCATCAAGGTTGCAGCTGTAGGAAGCTTAGACCTTCGGTTCCACCAAATC
GGAGCCGACGGGAAACAGGAAGACATAGACATTACTGTGCCAGAAGTTTTGTTTGTGCCC
GGGTGTGGATTCAATCTTTTTTCGGTTTGGAAAGTTTCGCACAAGCATGAAGTCCGCATA
AACCCTAGCGGAACTCAACTGCTGCACGGTAAACTACGATTCATCCGTGGAGTGTCAAGT
GACTCCCTTTTCGCCTCCCGCCTTCCCCACAAAGATGTGTCTCAAGTGAATGTTGCGCGT
GAGAGTTTTCTGGTGAAGCCGGCCTCTACTGCCGAGAGTAGTGACCCCTCGAGAGAATGG
GCCCATTCCTGCATGTTGAACATCTTTATGCATGCCCAGAGATCTGAAGTGTTGACTTGC
CTTCTGGATTCGGATTTTGAACCCCCCCGCGTGACGGATGTTTCGGCAGAATCCTCTGCC
AGGATGATAGATGTTTGGGAGGGTGCTGAGTGTGATCGTGCTTTGGCTGTGTTGGGTCCG
GGTAAGACGCCTTTCCATGTCGGCAATGCAACAAAGGTTATGGATATTAACACGTTCCAC
AACCGTGCCGGCCACTTGTCCGAACCAATCTTGAGGTTATCCGCAAAACAACACGGAATC
ACCCTCACGGGCACAATGGACAGCTGCCGGTGGTGCTTGCCGGCGCGGGGGACGAGGGCA
CCGGTGCCGAAGCAGGGGGGCGGATACCGCGGCAAGAGGGCGCCGAACGACATGTTCCAC
ATCGACATGTGCGGCGGGTACACGGCGACCATCGGCGGCAACCACTACATGCTCTTCGGT
GTGGACGCCGCCACGGGCTGGATCGTCTGCTATGCCATGCGGCGGAAGTCGGAGGCGTTG
GCGGTCTTCAAGCGCATGGTCGTGGACGCCGCCCACAAGGCTGGCACCGCGATCAAGTGC
GTCCGGGGCGACTGTGACGCCCTCTGGACCAGCGGCGACTTCAAGGAGTTCTGTGCCAGC
ATGGGGATCGCGATCGAGTACTCCCCTCCCGGCGTGCAGCAGTACAACGGCGTCGTCGAG
AGCGCCATCCAGAGGTGCCTCAAGGTCGGCAAGGCGTCTCGCCGCGCTGCCCAAGAGATA
CTTGGCCCCGCTGGATTTTCTCGTATCCGCGGGCTGAGCGTTCGGGGCGACGAGCTCTGG
GCGGAGTCCGCAAAAGACGCCGCGCAGAAGCTGAACCAGTCTGCATCTCCTTCCAACGCA
GGGGGTGCCTCGCCGCAGGAGCTCTACACCGGCAAGAAACGACCCTTCCGTTTGGTACCG
TTTTTCCAGTACGGTTTCATGTGGGAGCGGCCGGCGACCAAGATGGACGACAGGGCAGTG
CCGTGTTTTTTCCTGAATGGCGGCGACAACCACGCCGACATCACGGTCAAGGTGCTCAAG
GAAAGGACCGCCCACGTCTGCTACTCTTCGAATGTGGCGTGGGCGGCGCTCCCGCCGTCG
GGGGGGGGGGGGGGGGGGGGAACGCCCCCCCCCCCCCCCCCCGGGGGAACCCACCCCCCC
CCCCCAGGGCCCTTTAAAACCTGGGTCGTCGCCGTCGTCGTCGATATCGCCGCCGCTCCC
GGAATGGTCGTCCTCACCCATCGAGGCTGAACAGTCCCCGCCAAGAAGAGCGCCGCAACC
ACGCCAAACCAGGCTGACCAGACCGCCGCCGACCGCACCGGGGTACGCCACGCCCCTGAC
GCCCCATGCTTCGAGACAGCTGGGCGAGAAGGGAGACCTTCGGGTCCGAGGACGCACGAG
GGGAGATGCGCGCGCCATGTCACAGCAGCAGCTCTCTACTCTTTCGGAGGACCGGCAGTT
CCCATCTCTGCCGAACGAGGCCGTCAGTACTCCTCTCCCTCCTTCCGAGATCACCATGGG
GTTGCTGGCTCAGGCGAACGAAGATGTCCTCCTCTCCATGCTGGATGCTCGGCGAGTCAT
GAACGGGAAGACGATGCTCCGGCCAGGATTGGAGGGGGATGATGAGCAGGGGGGCGGAGG
GGAGCAGCGAGCTCGGAGTGGGGACGCGGGAGGAAGCAAGGGCATCCTGCCTAAGGGGGA
CACGGGCGAGAAGGGACGCGTGGGGTATGGATGGTCGATCGGTCCCTCTGAGCGGGGCGT
TCCGCTCGGGCTCATGGCGCGTCTTGCGACGCGCGACGACCTCGATTAGGCTATCTCTGA
GATGGAGCCACCCCTTCTGCGTCCCGACATGCCGCGCTGCCACGCCAAGGACCTCAGGGT
TCCCCAGACATTCAAGGAGGCGAAGGAGAGCGTGCACAGCACCCAGTTCATGGACGCAAC
GAAGAGAGAGGTGTTTGGGTTGCTAGAAGCAGATGCATTCAAGGTTGTTGGACCCTAGCA
ACCAATCGGTAATTGTATCAAGTCGAAGTTTGTGTTTGATTGGAAGGTAGATGCGTTCGG
CTTTCCTACGAAGGCCAAAACCAGACTTACTTGTTGCAAGAGGAGATATGCAGAAGGAGT
ACATTGACTTTGGTGATTTGTATGCTCCCACAGTAGCTTCGTCTAGTGTTCGTATGTTGG
CAGCTTTGGCGTGTGAGCTTGACTTGGAGTTGTGTCATTTCGATATCGATCAGGTGTTTG
TGAGGGCCCCTCTCAAGGAAGACATTTTCATGCGATTGCCGGAAGGATGTGGTGCGTTGT
CGGGGAAGATTGTGCAGTTGAACAAGAGCCTTTACGGTTTGAGGCAGGCATCTAGGGAGT
GGTACGCGTTGCTGAAGAAGTGTCTTTTGGCTTTGGGTTTCGAGCAGTGCATGGCCGATT
CATGTGTTTTTCGCTTAGTCGAAGGGGGGGAAGTAGTGTTGATTCTAGTAGTACACGTAG
ATGATATTTTTGCAGTGGGGACGAAGGAGAGGTGTGATCAATTTGGGAAGGACCTGGGCG
ATTACGTACCGGTGAAGTCTCTGGGGGAGTTGCAGTGGTACTCTGGTTGCTATTACGAGA
GGGACAGAGAGGCAGGTAGATTGACGATTTCGCAGGAGACATACACCAAGGAGTTGGGAG
AGAGATATGGTGTGGAGTGGGGCGGAAGCATTCCTTTGCCCACGACTTGGAGACTTTGGG
ACTTTGATGTGAATGAGCCGAGCGTAGAGCACCCATTTCGCGCGCTGATTGGTTCGTTGC
TATGGATAGCTTTGTTGACTAGGCCGGATATCGCGAATGCGGTGAGGGCAGTAGCGAGGT
ACTGTAGTGCACCCAAGTTGATCCCACTGGAGGGCTGCACTTGGCATCTTAGGATATGCA
GTTAGGACTAGTTCTTTCGAGATTTCTTTTCAGAAGGGGACAATTTCAGGGTTTTCTTTG
ATCACGTTCGTCGACGCGGATTACGCCTCGCGTGCGGCGGATCGTAGGTCGGTTTCAGGG
GGAGTAGTAATGTGTGCGGGGGGAGCGATAGCATGGTTTTCCAAGACTCAGAAGTGTGTG
ACTTTGTCCACCACGCAGGCAGAGTACGTGGCGATGGCGGACATGGGGAAGGAGATTCTT
TTTTTGAGGCAGGTTTGGCGCTTTATGTTGCCGAAGGAGTTGCGGCCGTGCATTCCACTG
TACGAGGATAACGAGGGTGCTATCCAGATCGCAAAACACCCGATCTCGAATTCCAACTCG
AAGCACATCGACGTGCGGCATCACTTCCTCAGACAACTGGTAGATGAGAAGGAGGTAGAG
ATCATTCATGTAGCGTCGCAGTACCAGCATGCTGACTTCCTCACGAAGGCGCTACCTGAG
AGGGATTTTGTGTTCCACAGGGACTACTACGTGATGAACTTAAATTGAGCAGTCCCGGAG
TTTTTTTGTGTTGTGTTTTTGTTTGTGTGATTCTTTCGATTTGAGTATATGAGGAGTTGA
TTTTCTACGAGTTTGAATTCAAGAATGGCCGATTGACATTATATTTGGTATTTCTGTTTT
AATGGTTGGTTGGGAATACTTTCTATCCGATTGAAATTCTAAATGAGCAGTCCTGGAGTC
TTTATTTTTGTTTTGTTTTTTTGCGTTTGTGCGATTCTATTGAATTGCTATTTCTGAGGA
TTTTCTACGATGTTGAATTCCAGGGTGACCGATGGATAATCTCTGCAGTGTTTCTGGTTT
AATGGTTAGGAGAAGAGTTTCAAACCGGTTGGAGTTCTAACGAGTTTTGTTTCGGGTATA
ATGGTCATGGTGTTTTGGCGAAGACGAAGCATGAGATGGATGGAATGTTAATCACTAAGC
CTTGCGTTCAGGTATTTGGTATAAGAGGGTATGCATGTGTAAGGTAGTTAAATGAGTCCG
GGTGTAATCTTGCCAATGCAGCGAGTAGGGGGGCTGTTGGATGTACTCACAGCATCAACA
GATTATTGCGAGCAAGAATTTCCCGAGCAGATGGAGCGGGGAGTTTGGGGGTTCAATGGT
TGCTATGGATTAGATTTGGTGGTACCAACTTTATCACATATTGCAGGTTTGAGGGTATGG
GTGTCTACAACGGAATTTGTGTGCGTGGCTTGTGGTTCCTCACTTCCTTTTTCTGTGTAT
AATCAAGTCCTTTTTCCGGCTCTCACGCCAACCCCGGCTTCCACGCCCATACTCCGGCTA
TCACGCCAACCCGGCTTCCACGCCTTCAGGACTCCCACGTCCCTAAATATACCTTTACAT
CAGGGCCACCACGCCACCCGGCTTCCACGCCACAACTATATTATACACGAGCTTCCACGC
TCCACCACGTAGAAGGGCTTTCACGCCCGCGGATAGTTTCTACATTTTGACCGTTGGCAG
TACCCAGCTGCTGGCACCTTTTGTTTCCCACTACGGGACCCCGCGCCGAGGCACCCACGC
ACAAAGCTACTCAACA
>Copia-13_Ec32#LTR/Copia
tgatagatatacttgtagcaatgccaagtggttgtaggattgtgtggtacgtggaatgta
tttccagggtgtgcaaggtacccctgttgtatactgcgtcgcccccgtactgatggtgcg
tgcgcgtgtgcgtgcagttcgttcatgtgttcatgtgagtccatgtttttcatgtgaaga
agaagtctatacaacaagcccagcacatctttcctccttggcgcgagttcgccgagttgc
cgacaccctattcaacacacgtcttgcgacaagctacccccagttcggatcatcctaaca
cgctagcgtgtgatatcacacgggatcccgaggtgaggttagctataaaagggttcggct
agagaagtagatcatggaagccctcgacctcagcagcttaactgaagaggaccgccaagc
attatcggcgcacatcaaagaggaagtggagagaggagtacaagaaaaaatcaagtttac
cgaagagaagcgtcccgcatcagagagcgtggacaagccccccgatggaggcgatccccg
gcatgctcggccggctggaacagcgttagacccgcaacctgaagaccagccacgatcgtt
ggaggaccgtctcgttgagtccttcgcgcgggcaatgcggaggaccaacactccggggag
gaaaccagggaagtcttaccccctaaggacaccattcgtgtcagtcctgtaatacatgta
gccccatttacgggtgtgttcgattcgagtgtcgatgtccaggttagagtgcaggttttt
gagagccaatttcggatgttgctgcaacaagaagattgcctgagcgcgatacaatcagaa
gagacgatcaaggtggggaaaccagatgcagacattcccaatctgaaggaggagtatggt
aggagggccgtagagaaggctatgaaggcatggcagctaatactggcgaagattcaggtt
gcatcgatcgttccagccattatctctagtggttgccccacggaatcatggaggatattc
cgaaactactttgaagtgcacgcccacacagaaaagactagcctccaactagagtggcaa
caattgacgcagaagggagaccaacatcccaaagagtacctgtcgagagggtgggtgcta
aggcaaagattgtcgtcatgcggcgtgatgataactgaagatgatgccaacagacacctc
gtgcgcaacctcctcccggattatgatgtatacacaggttttctcatgtccgagaatggt
ctggagagggagagggtagaaagaatcatagtgaatgcttgggcggagatggaggcgaga
aggaagaagaagcaggagagcgtgggggcttacgccctcgtcactggcggtgagaaccgt
agtggcgggggagggaacacggggggaccagggcagtcgagaggacaacggaggacggga
gcgcgacaacagcagcaacaaccgcagcagccacakcagcagaatcagcaatacttctat
cgacagcaacagatgtacccgccgccgcacccgcccgagataagatattgtgacctccac
aacaccccgtcccacagcaacgatgagtgtcgctggcagcgaggttggggaggtccctcg
ggcagccaagatgcgagatacggcggaaggtacgggccccagcatgggggccggggcttt
tctggaggaggacgtcatcagcagcagctggcaagaggaagacacggtggacgtggcgcc
actcccggtggatggggcagaggccctcctcaccagggagcaccaggcagcaatcttccc
gcctaccccgtgcctcagcaggggtacgactacagcgcttaccctccgaacatctaccgc
ccccaaggaaacgagccacctatccacgcagcagatccgaggaagcggtgcgaaaactgc
ggtgagatgggccacaaccacatcttctgcccttcacgggtggatgtaggcagaccagcc
ggccagcccgcagcgcccgcaccgccccgacccccggccgcgggatacaacacccagcgg
cccccatgggcgcactcctacgggcaggctaacgccgcacagcagtacggcggggggccg
cacgagacaggagcggcagcaggcgcgtcagcaggagcggcggcagaagcacaacagcat
ccggtgacgcacgcgagcggcgtttaccagtacccgccccaacagcagcagccggagtac
cttcccccccccgtgcaacagcagcagcagtccatccccagcccgtacgctcctccggcg
ccttcgaccggaacgtctccatcggctggtggggatttgcatgcgtgtgtggtgtgggct
tttccacgtgagtcagagaatggtgtgctggtagagcgtagggtcgaagggtatgccatg
atgaacatgatagatgagagtgtaggagacgaaacttggcttgcagactctggcgcaacg
aaccacaccacaggagaccctaggtgcatgtacgatgtggtgattcctccccctggtagc
gagcgagtggtgattggagatggaaggattatgtctgtacttggtatcgggagcctgaac
gtaaagttccacaacggtaggagcgagttttgcgtgaagctcaccaacgtacgccacgtt
gagggaatggattttaatttattttcgcttcacaaggccatgggcgggcaacgcatagta
atggatcctgtaggcattcacctattcgacggaaatttaacttttccccgtggcgagcgt
ggttcatcgttgagagccactcgcctgcccccgaattacgggacgcccattgctgtgccc
gtgacaacgccgtttcccccgcccgcccctcgctctgccgattacgttagtgtgagtggt
gttgaatctatgcatgcaatcccccgcatgcagccttccccccaaggtgtagcgtacgtg
ccccctccctcggtgtctagtgtaccgcccactgtcgccagcgccagcagtgtagtacct
ccaacggtgtctaggttcccgcccactgcaagcagtgtcgtgcatccatctgctccgagg
agcatagtgccgtcccatgtctctggtttcccgcccgctgccagcagcgtagtacctcat
ggtgaccccccccacaggaatatttttcatgcacccgtgtcgaattttccgcccgctgct
accggcgtagtaccttccacgatgtacggttaccctcccgctgcaaacagcgtagtaccc
tctgctgtgtccggtgtcccgcccgctgcgaacagcgtcgttcctccggcaatgtatgcc
ccccccctcgctgacaggagtgtggttttttcttccgctcctcaagtacctcatggaatg
gagttggtaggtgttcccgggctgccctcgcccgacgtctccgtttttcaagagagtatt
gatgatgatgaccgtgggtgcattccgttcacggagcagggagattacgagtgggctgtg
tacctcttagagcgacgagaagaatcagacgacccccatgaatttttggagttgatgttt
gagtctggctttgcgaatgtcttcgatgatgttgcctttgccgtccccgtcatggccccg
ggcaagcgacctttttcggtggggaaacccacaaccgttgttgacattaatcttctccac
gtctcgtgttcccatgcgaatgagtttttgttgcgtgaactttcgaagcagcacggcctc
cgcctgaccggtgttctgcagccttgtggtggttgcatacaggcgaaggggaagaaggcg
ggcgtgccccataaaatgggcgcgcgcgcgagcgggccgcacgatctttggcacatcgat
ctatgtgggcccatgacggcgtcgctggggggatcatttttcatgatcatgttcgtggac
agtttctcgcggtggatgaagctgtacgggatgaggcgcaagtcggacaccctcgccttc
gtcaagaagttcctcgccgacatgagtggcaccggtgttcctcgttctttccggatggac
aacggggagttcctcagccacgacttcatcgccttctgcgacaacgccggcatccgccgt
acgtacacggcgccgggcactccgcaacaaaatggcccggcggagagcgcgatctggcgc
gtgaacaaggccggccacgccgctcgtctcgaagcatgccgcctgttccccaagatcgac
ttcacccgcatccctggctacgggcgcgatggcgagcggctctggctagagtcatgtcac
tgggctgccggcggcttcaaccgttccccgaccacggcgaacgcagggtacaagtcgccg
cacgagctcttcaccggtcgcccgcccccactccagatcgtcccgttcttgcagccgggg
tacatgcgtgtgacgcgtacgcggaagatggacccccaggcagtgctgtgctgctacctc
aacaatggcgacaaccaccacgactcggcggtcaaggttctcaagtttgctacggggcgc
gtgtgcatgacgaataacattgtatgggtctccgaccgcgcgccgttgctgaccccgccg
ctggagctgccggcgccggcgggcgaggggggggattcagatgtcgccgccgcaccgacg
tttttaattgagtacattgcaccgcctctcttacccccctcaccgttcgcccgaaccccc
acttcacccgctgccataccctcacaggcgccgccggcaacttccacaccaccatcgccg
gcggcgccgtctaccgcagccccgccaccggtcaccaccaccgcgccgcctgcaacgccg
ttcgccgccgcgccaccggtcaccaccaccgcgccgcctgcaacgccgttcgccgccgcg
ccaccggtcaccaccaccgcgccgcctgcaacgccgttcgccgccgcgccaccggtcacc
accaccgcgccgcctgcaacgccgttcgccgccgcgccaccggtcaccaccaccgcgccg
cctgcaacgccgttcgtcgccgggccaccgcctgctccgtcagtaacaccgtctcccgcc
gccgtgccgcccggtgccgcgccatcgaccaacatgccgccgctcaccacgaggaccatc
cgtgaactggacgtgggacgcggggacatgagggtttctgggcgcacgagggcagccgct
aaggaccaggggggggggcgggcttcgtcaatgccgcccctctctgccagggccaatcga
gagctggacttgggacgagagacgcgggtgccggggaggttgagggatcggagggtgcgt
ttccaggatgaaggggacgagcggtcgacgacacatggcgggagcggcgacgctcccgcc
caccgcttcggacttgtttccctgcaggacaagacaacgctcctgtcaaccctcaccact
cgcagcgtcgtcgatggggggagaaaggagatcccgagttcagccagaggacatgctgga
gcggagctggggggggaagagcgggggggcacgaaaacagaaggactgcgtgaagaagtc
ccatttgcgtgcgccaccttacttgcctcccgcgaggacattgatcgcgcgatgagggat
ttagatcccccggaagtggcaccggacttgccccaatgctatgctagtgacttgcgcgtc
cccaaaacgtatagggaggctgtgtcctctgagcatgctgacttgtggatggcatctgta
gagagggagttcagaggtctgatcgaggctggtacctttgaggaagtattgtagcaacca
gagagtgttatcaaggcgaagtgggtatttgattggaagtctgatgaatacggatggcca
actagtgtgaaatcacggctagtagcgagaggagatatgcagcgagtacatgtagattgt
ggagagacgtatgcaccgactgtagcggtttctagcgttcgtttattggcagcgatggcg
tgtgagcaaaatctttctctccgtcattttgacatcaagcaagcatttgtccagtcggat
ttggatgaggatgttttcatgcgtctgccagaggggtgtggtagattgtcaggtatgata
gtgaagttgaacaagagtctgtatggccttaagcaggcatcgaggaaatggcattcacac
ttggcggggtgtttggtttgtttgggttttattcaatgcatggcggatacgtgtgtgttt
cgattgattgaggagggaagagtggtagtaactctggtggtacatgtagatgatatattt
tcgataggagaggaggagagatgtgaccagtttggcagagatctcaacaccatggtaccg
gtgaagaatcttggggatttgaggtggtattcaggatgcttttatgagagagattgggat
gcagggactttgaagatatcgcagcagacgtacgctgaagagttggggatggagtttggg
gtagagtacgggaaggaaattcctcttcctgtagggttgaagctttcagagtttgaccaa
gatgaagaagtggtatcaaggccttttcgtgagctgataggatcattgatgtggctggca
acgcaaacgaggccagatatcgcgaacgcagtgagagcggtagcacggtactgtgcctct
cccaaagagattcattggagagcaggtcttggtattttggggtatgtggtaaggactagt
gccttgggtattacattcaggaggggtagtgtagcagggttgagcatggaggtgttcgca
gacgcagactatgcaagtaaggctgccgataggaggtctgtgtcaggagggttggtgatg
tgtggggggggatgtatttcttggttttcaaggacgcagaagtgcgttacgttgagcacg
acagaggcggagtatgtctcccttgcggatgtgatgaaggaagtgttgtttctgaggcaa
gtatggcgtttcatgttgccagaagccggtatgccgtgtattccggtgttcgaggataac
cagggggctattcagttggcacagaacccaattagcaacagtaactcgaagcacatcgac
gtaaggcaccactttatcagggatttggtacgcaggaaggagatttcgatttttcacgtg
gaatcggcgtatcaacatgctgacttcctcacgaaggcacttaacgtgggaaatttcgag
tttcatcgtaacttcgtaatgagtatggattaagatttttatgtttgggtttattttgtg
tgcgatcaaacaactagggtggcaatattttgcatttttgcctatggtttttctcaatgg
atggtgttctaggctggggggcaattagttcgctgaagttcgaagaattataactggtat
gatcggggaagggtattgatgtctagccaagaaggctattgttctggagttgaattgagt
ttatgattttattttcttgtgttttggagttcttgaggatcgaaaaagacatggcatggt
cacaagcaggggggctgatagatatacttgtagcaatgccaagtggttgtaggattgtgt
ggtacgtggaatgtatttccagggtgtgcaaggtacccctgttgtatactgcgtcgcccc
cgtactgatggtgcgtgcgcgtgtgcgtgcagttcgttcatgtgttcatgtgagtccatg
tttttcatgtgaagaagaagtctatacaacaagcccagcacatctttcctccttggcgcg
agttcgccgagttgccgacaccctattcaacacacgtcttgcgacaagctacccccagtt
cggatcatcctaaca
>family033#LTR/Copia
TCGGGTTCATGTCGTTTGTTGCAACACGGAGACCGTGTGAACTCAGGACGGTGGAGACTG
CGTCTTGGGCGGCACCACAGCAATCGAGTACCCTGCCTTCCAGTTCCACATGTTCCAGAA
GGGCTCGAACCTGAAAATCGCGAATGCAACGCGGTGTTAACTTCATCTGTTATTCTTACT
ACTGTAGATGGTAGGTGCTGTTGAGGCAACAGCACTGTCACTGCAGTTGCTGTACAGCTA
TTCCTTCAGCTGTGGCTACAAAGTAGCTGGCATGTGATGCGAGGTTAGGTAGGCAAACAC
ACAGAGTGATATTATTATCCACACAGACGCCCAAGCTGTCTTCACCTGACGGTTACAGAC
TTGGCAACGCCTTCACAATACCGCATAAACCCATGCAGTAGAATAGAGTCGTTCTTGTAC
CGCAATTACTCCAACATGTCCTCTCAAGAACTACGTCATTCTAGTACCAATGCATCAGAT
CCAATTCTCTCTCAATGTCCTCTCGAAAACAATATCCATGTCCTATCGAAACAATGCTAT
CTTAAGAACTTCTGACTCAATATCAATTGTTTTGCCTTTCTCAGCTGCTAATTTTCTTCT
AACATATACACACACATACACCATCCAACCCTCAAGACATAGAGTCTGATTTATGGTGTC
CAGCAGGTGGCGGAAGTACTTGATGATGTTGCACCCCTTCGACAAAGCCACGAACTCTGC
TTCAACGGAAGAGGTCGCCACCACCGTCTGCTTGGATGATGTCCATTCCACCGGTCCACC
AGCGAAGTACAACACGACTCCCGTGGTGGAGTAGCCCTTGTCTAGGTCGCCTGCAAAATC
TGAGTCGACAAACGCCGTAATGACGTTTCCATCTCCGGCGTCCTCGCCGTAGCGTACACC
GATTGATATCGTACCTTTCAGGTACCTGAGTACGCGTTTGAGTTTCTGCATCGCCCTCGG
ACCTGGTTTCGCCATACTCCGCGTCAGAACCATCACGGAGTGTGTAATGTCGGGCCTTGT
GCACCTGCTGAGATATAGAAGCGAGCCTGTGGCGGAGCGGAAATATGTGGTATCCTCCGC
TGACAGCACCTCGTCCTCCAAGACGGACACCGGTCCAGCCTCAGACGGAGATGTCGTCGG
ACGCGCGTCGGCCATGCCGAACTTGTCCAACACGGCGTTGGTATACGCTTCCTGTTCCAA
AATAATTGTCCCTGCTGCTCTGTCTCGGTTGATTCCCATACCGAGTAGGAATCTGGCTCC
TCCCAGGTCCACCGTTTCGAAACGCTCATTCAGCTGATCGACTATGCTCAGTACTTTGTT
CTCGCCCTCCCCGGTCAGCAGAATGTCATCCACATAAACGAGAAGGAGCACATCTCCGTC
GTCCAGGATGTACAAGCACGGTTCAGCGGTGCTCTCAACAAATCCGATCTTCAGGAGAAA
GTCGTGCAGAGTGCCCCACCAGCCTTTTGGGGAAAAACGCAACCCGTAAAGCCATGCTCT
GAGCTTCCAGACTTGCCTGGCTCTCCCGCTGTCGCACGAGAATCCTTCCGGGGGAATGAC
GTACACTGGTTTCGATCTCGGTTCCATCGTCGCGTGGAGGAACGCCGTCCTGATGTCGGC
TTGGCGAAGAACAAGTCCATTCTTGGCTGCATGCGCAACTATCAGATGGACGGCTTGGAG
AGACGCTACCGGTGCAGCATTGTCGGTTCCGGTCTCAGCTTCGTAAAATCCTTGCACTAC
GATTCTCGATTTCTGTCGAACAGCGATGCCGGCCTCGTTGTACTTCCATTTGTAGATGTA
TTTTGACGGGATGATTTGAGCATCGCACGGGGGGTCGACCCACTCATAAACGTCGTGGTC
TAGCAAGGAGCGATTCTCCTCCTCCATGCTTTTCATCCATCCAACAGCATCTGGTCCGTT
GACCGCTGCGCGGTAGTTCGGTGGATCGGCGGGCATGTATCCTAGTTGCCCAGGTATCCC
TTGACCAAGGTTCCCAATCTCACCTCCGATCACCAGCGCGTATTCCGTTTCGAACACCTG
CTCCGTCGTAAACAGGTTCAGACGGTCCCGCGGCCTTGTCGTACGACCGCTTTTGCGCAC
CGCGGGCGATTCTTCGTCCGGTCCGTCGTTCGTTTCTGCCAGTTCTGGTTCCTCGTCTTT
TGTCTCGGCCCCAGTAGTGATGATGCCGGGCTGGAAAATCTGGCCTTGTTCGGGAAATGG
GTCAGACCCGTGCATGGGGCGAGCGACGTCGCGGGCATCTACCTCGCGGAATGACACTTC
AGCAGAGTTTGTAATTTTGAGTGGTTCCGCCGGGTCCCATAGCCGCCACGTCTTGCTGGT
TGTATTGTATCCCACCATGTAATACTTCTTGGCCCTGGCAGAAAACTTATCGTTTCGCGA
GCGAGCTTCTACGTGTTTAAACGCTACAGACCCCCACTCATGCATGTGCTTCAAGCTGCC
GAGTGGTTTGTCCTCCCAAACCTCAAGTGGTGCTTTGCCGTCCAGGACGTCAGTAGGTGT
GCGGTTCTTGATGTAAATGGCGGCCTTCGCGGCTTCCGCCCACAGTTGACGCGGTAGGTG
CGGAGCTCCAAGCATGAGACTACGTGCTGCACCGATGACGGTCCCGAAACCGCGTTCGGC
GACAGCATTCCCTTGAGGGACGTACGGGGGGCTTGTCTCCACAGCGATCCCGAAGGACCG
ACACATTGCTAAGAACCTACCCTTGAAGTCGGCTGCGCCATCGCAATGGATTTTCCCGAT
GCAGATGCCCTCGGGATCGGCGACTTCTTTAATCAGTGTTTCGAGCGCGTCAGTCACTTC
ATCCTTTGTCTTCAGGGGAATGCCCCACCGCATGCGAGATTTATCGTCGGTGAACATTTC
GATATGCTGACATCCGCTATACGATGGCACACCATGTTTCCCCCACAGGTCGAGATGCAT
AAGCATCATTCGCGTCAGTGAACGGGCGCGGCCAACCGGGGGGTGACTCGCCTTCTTGCT
TTTAGATACATCGCACACTTCGCAGTCACCTGGTTGAATGTTGGTGATGAACTTGATGCC
GGTGCCTTCCTTATCCGAGAGCTGCTTCAGGGCGCGCGCAATGCAATGTCCCATCCTCCG
GTGCCAGACACCGGCATCGGTATCGGCACGGAAAACCAGCGGAGAACTAGGCAGGTCGAG
ACTCAGGTCGTCCAGGATGAGATTCACGACGTACATTCGAGGCACCTCTGCTGTTGATAT
GGGGAAAGACAGGTTCCGGCTTCGCAGGGCCGGAGGTGCCGAAAGTAGATCCGTCTTCAC
CCCCTTCTCATCCAACGCTCCGACAGAAAATATGTTTGCTCCAAGGTCCCGCACAAGCAG
AACCTCCAATTCTATCGGGACGGGTTGACCTTTGTCATTCTTGAGTTTGAACTTCAGCGT
ACCTTTCTTGGTGGCGCTGGATGTGCCGCACGAACCCTTGATGCGGACGTCGCAGTCAAC
CAAGTCGACTACATGTTGTGAGACTGGGCTCTCGCCGCTTACCATGTGTCCCGAAGCGGC
GGTGTCGATGAACACCCTCGTATTCTCGGCGGGCGCTGTCTTGTCCACTGCACGAAAAAC
GTTGGTGTACGCGACCAGCTCCTCATGCTGTATCGCGGCAGGCGGGTCCTTTTCCTGCTC
GTAGGAGGCAGCAGGCTCCTCGGTTTCCTCTGCTGTGGCAGGCGCAATCGGCACCTGCAA
TGGGACAGCACGTTCCAACAATGGTAGCGAAGCTGTGGCAGGCGCAGCCAACACCTGCCC
TACATTGACATCGGACGCCTCCTCAGGGGTCGATGCAGCAGGCGCAAACGGCACCTGCTC
GGGATCGCCTATGGCGATGTCGAACGATTCCAGCGTGAGGTCGACCTCGCGCGCGTGCGT
GAGCCACGCCTGTGTCGTGGCTTCCGCGGTCGTGTTGACCTGCTGCTGCTGCTGCGGTTG
CTGTTGTTCACGGTTCGAAAACTGCGTGGCATTGGAGGCGCGAAGCGGGCAGTTCGTCCA
GGTGTGTTCCGTAGAATTGTGACAGTAACTGCATAAGCCGTCCCTGTCGTACCCGCGTCT
TTGCTGTGAGTGGTTTGGCCGTCCAGAGGACCGGTTGTCGGAAGACGCACCACCAGCTCC
GTTGCCAGAAGTTGCGCCGCCATGGTTCTGGTCGTTGCTGTTGTTCCCCCTCGACGACCC
GTTGTTACGGTTCGACGAGTTGTTCCAGCTGCCACGTCCGCGTCCACCGCGCTGCGCGCG
TCCACGACCATGATGACCGCCGCCCTTACGGAAAGAACGCGCTCCGCCGTGTGTGACGGT
ATTCAGCGCACGGCTGCTGCTTCCGGACGTGTTCTTCGAGGCAACTTTACCACGAATGTG
CATCGCGTGGAACGAAGTGGCTCGGTCGGCGACCTCCTCGAAGGACAAGACGCTCCCAGC
AGCCTGGCCGCACAGCAGCCCTGTCTTGAACTCTTTGTAGTGGTCGTCCCGCAGTGCTTT
CAGGAAAGCGAACGTCTTTCGGTGGTCAGCCACCGTGTCGTTATACACGGCTAGCTCCTT
GCAGATCCGGCGCATGTCTTGAATAACATTGGCCGGATCAAAGTCGTGGTCCGCAGTAAC
TGCCAAAGATATGAACTTCTCGTGCAGCTCCTGCGTACGGTATACCCCAGCGGCCTGGTA
CTTTCGTTCCAGGGCGAGGAATGCTCCACGACCGTCTCCGTTGTAGGAAGACCCGATAGG
CGCGTATGCCTGCACAGTCTGCGAGGCCGCGCTCTGGTAGCCCCCGGTTTCAGATGTGGC
GAGCATCAGCCGGGTAAAGACCTGTCCGTTTTTGTCCTGGTATCCTTCCAGGGCAGTTTG
GTATGCCAAAGTCTGGTTTGGCGTAGCGCTTGGTCCAGGATCCGTAGGGGCATTCTCCAC
TCCCAACAGAACCTTGTGCAGCTTGTCCTCCATGAATAAGGAGGTCTGCAGAGTTCGCCA
GCCAACGTAGTCGCCTGGGTCGCCACTGAACTTGGCGAATCCTCTTCGGATCTCGCCTGA
CGAGCCGGTAGCCATGCTTACCGACGCTTGTGACTCTGGTGTGCTAGCTCGAGCAACTCG
AGGCTCAAAACCTGTTGAGGCAACAGCACTGTCACTGCAGTTGCTGTACAGCTATTCCTT
CAGCTGTGGCTACAAAGTAGCTGGCATGTGATGCGAGGTTAGGTAGGCAAACACACAGAG
TGATATTATTATCCTCACAGACGCCCAAGCTGTCTTCACCTGACGGTTACAGACTTGGCA
ACGCCTTCACAATACCGCATAAACCCATGCAGTAGAATAGAGTCGTTCTTGTACCGCAAT
TACTCCAACAGGTGCTATCTGG
>family034#LTR/Copia
GGCGCTGCTTGTTAGATATACTCGCAGCAGTATCTGGTCGTGAGGATCCCAGGGGAATAC
GTGTTGGGAATTTCGTGTGTTGTGAGGTACCACCGGTGCAGTCACGGGGACCCTTTTGGC
GGGGCGGATGTGATGAGGCTTGCGTGCGTGCAGCTCACTTCCTCTCTCTCCACCGCTACC
GCCGTCGCTCTCTCCAATCAAGTTTCCTTCTCCAACGCTTACTCCAACGCCACCTCAACC
TCTCTCTCTCGGCCTAACACGGCCGACTACCCAGTGCCCCAAGTAACGCCCAGCACGGGC
TTGCTGCACCCCAGCGTAGTTTACCTTTCGCACTAGGGCGATATCACGGTATCTGCGCGC
GGGCGTAGCCTTCCGGGGGTTGTGCAGTCACGCGCAATCGGTAGACTCCCACAACACCAA
ACATCATGGAGGACGTCGACCTCTCCGCCCTCAGCGGGGAAGAGCTACAAAAAAAGTGGA
GGAGATCGTCCAGCAACGAGTGCAAGCCGAGCTCGAAGCCAACAGGATCAACGAGGGTGA
AGTCACCATTGCCCAACCACCAGCCGGCAACCCAGCCACTCCAGCCGGCAACCCAGTTCC
ACCTACGGGTAACCAACCATCACCCTCCAGCCAGGGTACACCAGCCACATTCAACGACCC
CAGCAGCGTCGCACACATCGTGGCGCAAGCGGCTAAGGCGACAGCGGAGGCCATCGCTCA
ACAACAGGGCTTTGCCCGCTCAGGCACGTTACGTGTCAATCCTGGCTCAGAAATAGAACC
TTGGCTTGGTAGCGTGAAGAAGGAGCAGGACTTGTATATTGTGTGTGATATTTTTCGTAG
TAAGATGATTTCATGTTTTCAGGAGGAGGGTGTGCATGATGCGTTGGAACTGGAGGTCGA
CGTCAAGGTTGGAAAGAGCGGTGTGAATGTAGCAGAGCTTCGGAGACTTTTTGGCAATAA
CGTGGTAGACAAGTCTTTCAAACTATGGAATATTCTCATCAGCAAGGTCTTGTACCCCCC
GATTCAGAGTTTGATTCTGGCGTGTGAGAGTCCACAACAAGCCTGGAAAATTGTGACCGA
GTTCTATCAAGAGAAGAAGCAGTCAGAAAAGTCGAGGTTGGAGCAGGACTGGAAGGAGTT
GGAGATGAAAGAGTCGGAGAGTCCACAGGACTATATTGCCCGCGCAGAAGCCCTTCGCCT
GCGTCTAGCATCTGTGGGCACGATTAAGGATGAAACAGATGCCAACAAAGACATTGCTCG
TGGCCTTCCCTCTTCGTTGTATGTCGTGCAAAAAGGAATACTGCTTGCCCATGATGTCCT
GACGTTGCGTACCCTTGAGACTGTGGTGAGGGACGCCCACGCGGAGATGGAGCGCGAGAG
GAGCAAGGGGGAGAGGCGCGAGGTGGAGATCGCTCTCGCCGCGTCCGGCATGGGCCGGCG
CGGCGGGGGCAGTGGGGGGGCATCTGGGGGTCAAGACGGCTGCCACGGAGCAGCTCACGG
TCCAGATCGTGACGGAGAGAAGAAAAAGAGTGACGTGTTCAACGACGACCCCGACGGATT
TTGCCGCTACCACCAGTCCGAACTCCACACCAACGAGCAGTGTCGTTTCCACCAGCAACT
GCGGCGCGCGCGTTCGAGAGAGGGCGCCGAGGAACGCCGCTCGGGCGGCGGCAGTCGCGG
TAGCGGCGGTAGCCAGCGAGGGGGTAGACCGCCGCCGGGGCCCGGCCGCGGTGGCGGGCG
ATGGGTGAGGATAGAGCAGCAGCACCACACCGGTCATGGTGGCGGTGGCTGGAGCCAAGC
CTCACCCCCCCCGCGACCTCTTCGTGGACTTGGGCCTGGTGGTCGTCTGGGGCGTCACAC
GGGGGGTCGTGGGCCCGCGGGACGCCACAGCAGCGACGGTCGTGCCGAGAGAGAGCGGGC
AGGGAGAGGCCCGGGGCACGCGCGTCCTGGCCACGGAAGAGAGCAGGGGTACGTTGTGTA
CTACGCCCACGATGATGGTGGCTACTACGAAGATTACGGCGACTACTACGACGGGCTACT
CCTACGACGACGGCTACCACGACGCCGGGTACGCCCACTACGCCGGCGGCGGGGACAGCT
ACAGCTACTCCTCCGGGTACGAAGATAGCCGTTCATCTGACGGCGGGATCCACTACGTCT
ACTACCCTCCCGCCGGCCAAGATTCGTCATCCGAGCAGCCACGTCAGCCCCCCCCCGCGA
GCAGCAGCAGCACCGCTTCCTCCTCGTCCTCTACCCCTTCTCCTGGCGCGCCTCCATCTT
CGGGCTACCTCCACCTCTGCACGGCACAATCGGTGCCCCTAGGCAAGTCTCACCCCGAAG
ATTGTTTTGGTAGGATAGGAGTGACGATTGGAGTTGAGCCTGCCTGCTTCGTCTTTGCTG
AGTGTGGAATAAAGTGAGGGGCCGCCTGGTAGCGAGAGATGGGTAGCTGATTCAGGTGCA
AGCAACAGTTTTACCAACAGTAGCCTACACATGTACGACCTGCAGGAGATCCCCGCAAAT
AGGAAGTATGTCGTCGTAGGCGATGGTCGACTGCTAGAAGTGCAAGCTATCGGTAGCATC
AACCTTAGCTTCTTTCAGGAGGATGAGAATGGCGAACAAACGACGATGTGTGTGAAGCTG
ACAGACGCATCTGTAGTGGAAAGCCTGAATTTCAACCTGTTCGCCACGCATGCTGTTTCC
CTCAACCAACAAATCCTTCAAGACGAGCGTGGTGCGACTTTACAAAATGGACTGCTGTTT
GCTAGAGAGGAGAAAGCGTCTGCCGCTTATGCTGTGCGGTTGCCTTACGACCCATCTGCG
ATTGAAGTAGACTCTGCTGCTTTGCCCGCATTCGTGAATGCCCCCGATTCGTGTTCCCCT
TCCCCCAGCGGGGGCTCCGCGATATCATTGGTGTCAGTGTTGCGTTTCCTCCCGCTGGCT
CTGCTAGCGTAGTACCTTCGAGTGAGAGCGTCACGCCCGCTGGTCCCACCAGCGTAGTAC
GTTCGACTGATAGCGTCACGCCCACTGGTCCCACCAGTGTAGTACCTGCGAGTGAGAGCG
TCCCGCCCGCCGGCTCTGCCGGCGTAGTACCTTCTTCGGCGTCCGAGTTTGTGTGTGTGG
GTACTTTTCCGGGTATGGATCTTGGAGATACGAGTGTGCTCACCGACGAGCAGCTCATGG
ATGGCTATGATGACACCCCGTACCAAGAGTTCTTCCCCGCGTTTATCCCTGAGACTGGTG
CTGCGCGTGTGGCTGCTGTTTTGGATGGTTTTGATGGGGGTGCTGATTTTGACTTCGGTG
CGGCCGCGCTTGGCCCTGGTGCGTCCCCCTTTGCTCTTGGTTCAACCGATCAGTCCGTGG
ACATCAACCGCTTCCACCGTTCCCTCCCACACGCTTGTGAACCGTTTTTGAGAGAAACTG
CTCGGCAGAGGGGCATCACTCTCACAAGCGAGCTGGAACCGTGCACGGACTGCATGAAGG
CGAAGGGCAGGCGAGCGTCGATGCCGCGGGGGCCGGGAGCGCGGGCGTCCAAGCCATTCG
GGCGTGTTCTCCTGGACTTGTGTGGACCGCTGGTGCCTTCCCTGGGCGGCAACCTCTACC
TGTTCGTCGCCGTCGACAGCGCCTCGTGGTGGAACAAGGTCTACGGTCTCCGGCGGAAGT
CCGACGCGCTGGCGGCAACGAAAAGGCTGGGTCTCCGGCGGAAGTCCGACGCGCTGGCGG
CAACGAAAAGGCTGCTGGCGGACGTGGGGCGGTACGACCTCGGGCGCATAGAGTGTTTCC
GCGTCGACAACGGCACCGAGTAGACCCGTGGCGACTTCCGGCACTTCTGCGACGACAACG
GCATCGGCGTCGAGTTCACCCCGCCTGGCTCTCCGAAGTACAACGGCGTCGTCGAGAGCG
CCATCTGGCGGATTATGAAGGCCGGCATGGCCGCCCGCCGCAGCGCTGGCCGTGTGTTCA
CCGTCGACTTCGCCTCCATCCCCGGCCTCGACCAGCGCGGTGACCGTCTTTGGATGGAAT
CAGCGAAGTGGGCCGCCGAAGCTCTCAACTAGTCGGCGACCAAGGCCAACCCCGGGCGAT
GCTCGCCGCACGAGATGTTCACCGGCGAGCAGGGGCCGTTCCGCGTGCTGCCGTTCTTCC
AGCCCGGCTTCATGCGTGAGGATCGCCGCACCAAGCTCGACGACCAGGCCACCCTCTGCT
ACTACCTGAACCGCGGGGACAACCACCCGAGCGTCACCGTCAAGGTCCTCAAGGCGTCCA
CCGGCCGCGTCGTCTACACCAACAACGTATCGTGGGTGACGTCGGCGCCAGCCGGCGAGG
GGGGTTCCGCTGGTATCACCGCTGCGCCGACGCACCCCCCGTTCACGCCGCCGGTCGTCT
CGATCAACTTTGGCCCAGTCCCGACGCCTTCGACCGCCGCCACGCCGCCGCCAGCGCCCA
CGCCGTCGTCCGCTCCACCTCCCGCTCCAGCTCCGCCTTCTGTCGCCTCGACATCACCGT
CAGCGACTCCCGATCCAGCCCAGCCGCCGCCGCCGGACCACGCGATGCCCCCGCTTACGG
CTCACGCCATGTGGCAGCTTCGCCCGGGTAAGAAGGCCGAGGGTATGACAGACCCGCGGC
TGCCGAGCCGCACAAGATCGGGGACCAGGCACAGCACAGGTCTCGTCTCGATGCTAGACA
AGAACACTCTGGTGTCGATCTTGGAGACTCGGAGCGCGGTGGACGAGGAGCGCAGGGAGC
CGGGGGGAGCGGAGGGAGGAGAGCAGGCGGGAGCACTCGCAGCGGTCGACCCGGGGGCTG
GAGGAGCTGGCTTTCCACTTGCATTTGCCACGCTTCTCGCCAACCGGGAAGACATTGACG
CCATGCTGCGAGACCAGCGCCCACCGGAGCAACGCCCTGACCTTCCGCACTGTCAGGCTA
GCGACCTTCGTGTTCCAAAGAGCTACAACGAGGCCATGGCGTCGGAGCACCGACACCTCG
GGGGCGACTCCATGCAAAGGGAGTTTTACGGCTTGTTGGAAGCGGGGACTTTTACTCCGG
CAAAGTAGCAATTAGTGGAGAATGCAATTAACGCTAAGTGGGTATTCGATTGGAAGGCAG
ATGAGTTTGGGTGGCCCACTAAGGTTAAGTCGAGACTTGTAGCGAGAGGTGATACGCAGA
GAGAGTACATTGACTTTGGAGAGTTGTACGTGCCTACCGTTTCTGTCTCGTGTGTTAGGA
TGTTGGCTGCTTTGGCGTGCGAGTTAAACCTCGATCTCTGTCATTTCGATACTGAGCAAG
CTTTTGTGCGTTCGGAGTTGGAGGAAGACGTGTACATGCGCCTACCGCAGGGATGTGGAG
CTCTATCTGGAATGATTGTAAAATTAGGCAAGAGTCTGTATGGCTTGAGGCAGGCACCTA
GGCAGTGGCATGCAATGCTAAAGAGGTGTTTGATAGCATTGGGATTTGAGCAGTGTTTGG
CCGATGCTTGTGTGTTTCGATTGATTGAGGATGGGTGTGTTGTTTTGATCTTGGTAGTAC
ATGTAGATGATATTTTTGCTGTCGGAGAGAGGGAGAGATGTGACAAGTTTGGCGCTGACC
TCAACAAGTCTGTGCCGGTGAAGAACCTGGGAGAGTTGAGATGGTATTCTGGCTGCTTTT
ACAAGAGGAACAAGGAGACTGGTGGTAGGTTGACGATTTTTCAGGAGACTTTCACGGATG
AGCTAGCAGCAGAGTATGGAGTAGTCGGGGTTAAGAGCGTTCCGATGTCTTCGGGAGTGA
AGCTTTCTGATTTTGATGCGGATGAGGCAGAGACAGACTTTCCGTTTCGTGAGCTAATCG
GATCTTTGATGTGGCTGGCGACTCAGACTAGACCAGACATTGCGAATGCTGTTAGGGCAG
TAGCGAGGTATTGCGCATCTCCGAAGCAGGTCCACTGGGATGCAGCGATAGGTATTTTAG
GGTATGCGAGGAGGACGAGTCACTTCGGTATTTCATTTCAGAGAGGTACGGTAGAGGGAT
TCAGCTTGCAGGGGTACGCTGATGCGGACTTTGCAAGCAAGGCAGCAGACCGTAGGTCGG
TATCAGGGGGGATCGTGGCGTGTGGAGGAGGCGCCGTGTCTTGGTTTTCCAGAACGCAAA
AGTGCGTTACGCTTTCGACGACAGAAGCAGAGTACGTCGCGCTTGGTGATGTAGTGAAGG
AGGTTTTGTTTTTGAGGCAGGTTTGGCGTTTCATGCTGCCACAGGTTGGCATGCCGTGCA
TCCCAATATTCAAGGACAACCAGGGGGCGATTCAACTAGCCCATAACCCCATCTCGAACT
CGAACTCGAAGCACAAAGATGTAAGGCACCATTTTCTCCGGGAACTGGTACAGAGGAAGG
AAATTTCGGTAATCCACGTGCCGTCACCGCACCAGCGTGCAGATTTTCTCAAGAAGAGTT
TGTCGAAGGATGCTTTTGAGTCTCACCGTGATTTTGTGATGAATTTGGCGTGAGTGTTCA
TTGTGTGTCTGATGAGTTTATTTTGGTTTTGTTTCGTTTTCCGCGCCAAGGATTCGTTAC
GCGCGATGCAGCATATGCGTTTCTTTGAATTGGTTTTCTCTCTTATATTTTGGCATGATC
TTGATCGCATATATATTACATTCTGGAAACGACGTCTTTTGGTTGAGATATCAGATGTTA
GCGAAGTTTTTTCAGTGAGAAACTGTTGCGAGCAGGGGGGATGTTAGATATACTCGCAGC
AGTATCTGGTCGTGAGGATCCCAGGGGGATACGTGTTGGGAATTTCGTGTGTTGTGGGGT
ACCACCGGTGCAGTCACGGGGACCCTTTTGGCGTGGCGGATGTGATGAGGCTTGCGTGCG
TGCAGCTCACTTCCTCTCTCTCCACCGCTACCGCCGTCGCTCTCTCCAATCAAGTTTCCT
TCTCCAACGCTTACTCCAACGCCACCTCAACCTCTCTCTCTCGGCCTATCACGGCTGACT
ACCTAGTGCCCCAAGTAATGCCCACCATGGGCTTGCTGCACCCCAGCGTAGTTTACCTTT
CACCGGGCATC
>family035#LTR/Copia
TGTTAGTGCACTGCCGCCCTCAGCGGTCTGTGGTGTTGAGACTGGGGACTATGTTATCCC
AGGAACAGCTGATAAAAAAGGACCATGTATCGTATATATTCGTCACGCAAGCCCCTCAGG
CAAGTGAGCTCGTGGGCTCTTTCTCTCTCCAGCACCAGGGGTCTTCTCCTACCCCCAATA
CACTTCATACCCATTCACGTACCCCCCATCAGGCGCATACAACGCATGTAGATCGGACAC
ACATCCAAAGTACCACAAACAGCCCCCCTACTTGATATGCCGTACGATCTCCCAACCAAT
ACAAAAAACGCAAATAACCACTTGAGAAACATCCTCTACAAAAACTGATCACGCATTTAA
CACAAAGCGTCTCCATCAGTTTATTCACGAATCCAATGCACTCGTCCCTAGACATAATCC
CAAACCATTGACACAAAAGAATCATCCTCGGAAAAAACACCCAACAATTATTCGTGTTAC
ATCAGAAAGGCGTCGGAACGAAAACGGACATTTCTGGAAAAAACAACTTGCAAAAGAGTT
GGCACCAAATCCTCAAACAAAACAAAAACTCAACTTCTTGAACAATCAAAACGAGAATTC
GGAAAGCACAATGGCCCCAACCATTAATCGTCAAAACATGTCAAACCCATTCCTCCAATA
CCAAATCCTAAACAGCGCGCACCCGCTAATCGGTACCGTCGCTGTTGTCCAAGAAACGAT
AGAAAATATGAAGCAAAAAACATCCATCCATGCATGCATACAGCCCCCCTGCTGTGACAT
CCCAAGAAACTATCCTCCCAACGTTCTATCTCCACGTGAACAGCCCCCCTGCTGAGACAT
GTCCAAAAACATAGGAGAAACAACAAAAATATCAATTGATGTGCATGCACTCTGTAATCA
TAGTCATACATGACATTCCCCCCCATGATTGCAGATAGATGCAGAGACAGCAAGAAGAGA
CAAACGCAGAAAAAAAAATATTGCTATCGACTAACAAAGGAACGTTACTTGATGTTCATC
ACAAAATCACGGTGAAAGCAGAATGCTGCCCTGTGCAGTGGTTTGGTCATAAAATCGGCG
TGCTGCAAAGCAGACGCAACGTGAACCACCTTAAACTGCTTGCGTGCTACACGCTCCCGA
ATGAAATGGTGACGGATGTCTATGTGCTTAGAGTTGGGGGTGGTGACCGGGTTATTGGCC
AAGGGAAGGGCCCCCATGTTATCCTCGTGAACTCTAGTGCACCCGATGCGCTCATCTGGA
AAGATAAAACTCCAGAGATAGCGCAAGAAAATCGCTTCCTTGAAACCGTCGCCCATCGCA
ACATACTCGGCTTCAGTCGAAGAAAGTGTAACACTCTTCTGCGTTCGCGACAAAAACGAG
ACACAGGCACCCGCACACATCACAACCGCACCAGAAACCGACCGCCGGTCCGTCGCGTTG
CTCGCGTAATCGGAGTCAACGAAGAGTTCCAACGAGACACCGCCCTCCGTCCCTCGCTGA
TACGTGATACCAAGACCGACCGTGAACCTGACATACATGAGAACATGCAAAGCTGCACGC
CAATGCACCATCTTGGGGGCGTGGGCATACCTCGCCACAGCTCGCACTGCGTTGAGGATG
TCCGGGCGAGTCTGATTCGCCAGCCACATCAAGTGTCCTACCAAAGACCGAAAAGGCTCA
AGAACATCAGGCTCTGCATCGTCAAAATCCTCAAGCTTCAAGCCTACTACCATGGGAGTC
TCCTTGTTGCGTGTGACACCGAACTTCTCAACTAAGTTCCTCGCAAACGTCTCCTGCGAC
AACGTAATCGTGCCACCCGCGCGGTCACGAGATAACCGAATACCCGCGTACAAACTCAGC
TCTCCAAGGTTCTTGATCGGGACGAAAGCGTTCAAGTCTCTGCCAAACTGATCACACCTA
CGCTTGGTCCCGATCGAGAAAATGTCGTCGACGTGCACCACAACTACCATTGTCACAACA
CCGTTCTCGATCAGACGCATGACACAAGCATCAGCAGCACACTGCTCAAACCCAAGGCGC
TTCATTGCTCGGAGCAAATGGTAATGCCACATGCGGGACGCTTGTTTCAAACCATACAGG
CTACGGGCAAGCTTGACAACTTTCCCTGAGAGAGAGCCACAACCTTTCGGCAAACGAATG
TACACATCCTCGTCCAGCTTGGATTGACCGAACGCCTGCTCAGCATCAAGGTGCACAAAA
TCCCAACCAAGATGACAAGCAATTGCGGCAAGAACGCGAATACTAGTAACAGACGGGCAC
GGCGAAAAAGTCTCAAAATAATCAACCCCTTCCCGCTGACTAAAACCTCTTGCTACCAGC
CTGGCCTTTGCACGCGTCACATCACCGAACTCGTTGGACTTCCAAAGGTACACCCATTTG
GCAGAAATGATGTTCGTCCCTGGCTGCTACGAGCCTGCCGCTGGCGAAAAAGTCTCCGCC
TCGAGAAGTCCGGTGAACTCCGCATCCTCAGCGCTGTACCAGATGTCGCTGTCTTCGCCT
GAGTGCGCCTCCGCCCACGTCGTCGGTGTCACGCGCTCGCTCGCAGGCCCATCCGGCAGC
TCCGGACCCCCAAAGCACCGCTCATCGTCCATCCGCGCGTCGAAGTCTTCCGCCATTGCA
AGCATCGCCAACACCCCTGGGGACCGCGGCAGAGGCCCACCTTTAGCCAGGCGCCGCGCC
GAGGCCCTCGTGACGGAAGGGGTAACCTGATGGCGCTGCTGCTGAGGCTGCATGTGCGGC
GCTCGCGGGGGGGGACGGTGGGCTTGGTTGCTCCAGTTGGGATCGATGACGAAGCTGCGG
TCGGGCGCATCGCTGTCGCGGACCCAAGTATGCATGCCGCGGGCGTCGCCGTCTCCGTCT
CCGCTGTGTCCGTCGAGGTGCCCGGGGCCATCGCGGGCGACCCGGGGAACGAACGCTGCT
GCTGCCGCTGCTACCGCCCCCCCCGCCGCCGACGCCGCCGCCACCGCCGCTGGAAACGCC
CGAGATCCCCTTGTCAAGACCACCGTCTGCCCACGGATCCCGCGCGGCTCCACCGCCGTA
TGTCGCCACCACACCGGTGAAGCGCGGGCGTCTGCTGTAGCCGAAGACGACGTCTGTGGT
GTAGCCCGCGAAGCCCGAGGTGAAAATAACCTTGTACGAGTCCCGCGAGTGACCGGCGCC
GCTGTTGAGGTAGAAGCAGCGTTCCGCTTTGGCCTCGATCTTGGAATAGCGCCGGGCATG
GTGGAAGCCCGGCATCAGAAACGGCAGCGGGGCGCGAAGGGGACGCTTGCCGTAGAGCAT
TTCATACGGACACAGCATGTGCGGCTTCTGGTCAAGCCGTGCGAGGACGTTAATGCAGTC
AGACATCCACGCAAAAGCCTCCGGGTAGATGGCGTTGAAGTTGAGGGCCTTTGTCGGGAA
CTGGGTGTCGGGGAACAGGTTCACAGCTTCCTCCACCGCCGCTCGCCCCCCTTCCCGGAC
GAGGCCGATCCGGCGCTCCACCTTGCCGTTGCGCTTTTGGCCCCCGTCCGGCGAGGTGAG
CTCCCGCGTGATGCCGAACTCAAGGAGGAGGTCGTCGACGAGCTCGTTGAGAAACTCGCG
ACCGTTGTCCGTGCGAAGCAGCTGGAAGTTGCCGTGGACGGAGCGCAGACCCTGGAGAGA
GACGAAAAACTCGCGGAGTGCTTTGCAGACGACGGGGGCGCTCTTGTCCTTGAGGAACTT
CAGAACACCGAAGTTGGTGTAGTCGTCGACGATGCACATGACGTAGGTGGAGCCGCCCGC
CGAACGCGGGAGCGGCCCCGCCAGATCGGCGAAAAAACGCTGGAGGGGACGAACAGCGGT
AGACGAGGTAGTGCGAGCGATAGCCTTTCGAATACCCTTGCCAACAGCACACCCGCCGCA
GAACACCCTCTTCCCCGTCGGCTTGATGCCCATCTGCCGCGCAGTCTCGCGAATGAGGTC
GTCGTGAGCATGGCCGAGTGCAACGTGGAGATCGTTAATATCCATTGCGAGCGGCATACC
TGGGCGCATGAGAGCCAACGCCGATCCGCGTCCAGCGCCGTCGCAGCTGCTGCCGCCCCC
ACCGCCGTTGCCGTCGCCGCCGATGCCGCCGCCGCCGCCCCTGTTACCCCCGCCGCTGTG
GCCGCCGCCACCCCCAACGCCTCCACCACCGGTGAGGCCGCCGCCGCCGCTGCCGCCGCC
GCCGCCGTCGTTGTGACCGCCACCGAAATGAACGGCACCCCAGCGGCCAGCGGCGCCGAC
GCGGGCAGTGCGGGCATCAACGAGGGGGGGAACACGGGTGGCCTGCGCGTAATTTCCATG
CTTCGTCTTGAGGAATTTTATGCGGCCGTCTAGCATGCGAGAACCGGCGTCGAAGAGGGT
AATCTCGAAGGCCTCTTGCATGACGTTAAACGACATCAGGTGGTAAGCAAGGCGAGGAAC
AACGGCAACGTCGTGCAGGGTGATACGAATATCGCCGTAGTCGCCACGCAGCACTAGGTC
TAGCGAACCGTATCCAATGACTTCAGCGGGGTCACCGGTGGCAACATCGATGTATCGTTC
AGCGAGCAAAGGCGGGCGCAAGTTGTACACGAAGTCGGTGCTGCTAGTGCTGTGAGTAGA
CGCGGCACTATCACCAACCCACCAGTCGGTACGTCCAGACGCCGACAGTAAAGTGGGGAC
AGGGGCCGGCGGATAAGCTACAGGGTGACGGTGTTGGCAGAAAACGTGAAGAGCATTACG
ATCGGGGGGGGGACCTACCGGCTCTACTGTGCCGTACGAACCGGCATGACCATCCCCCCC
TACTCCATCAACGCATTCACCCTCACCGCCACTGACCTGTGTATCCACGCCGGAAGCATC
CCCCCACGCGCGGCCCTCCTGCTGTTGCAGCTGCTGCTGTGGCTCCTGCTGCCCATCACC
CACAGAAAACCGGACCCCACTACCGGCTCCACCCACCGAGCCAAGCTGCTTGTCCGGCTG
CTGCTGCTGCTTGGGCACACCACCATAGCCGCTGCCGACGGGACCCTGCCATGGCTGCAC
ACCTCCGCTGGAACCATCCTGATGTACCACGGCAAGGTGCTGCTGCGGAAGAGGCGCCGA
CACGGGCCAATGGTGCGCTATCGATCCGTCTACACAACTTGCCGAATACCCCGGCTCCGC
GCTGTTGAGATGGGAGTGCTGGGGGAAAGGCTGCTGCGAGAAAGGCTGATAAGGTGGGGG
CATTACGGCGTTGAGGTGGGGTGCCTGAGACGTGTTGGCCGCCGCGTGTTGGCGCGGCGG
CTGCTGCAGATTGTTGGATGTGTTAAATTTGCAGTTGCGCGCCGTGTGACCGGGTTCACC
ACAAATAGAACACCTACCATAAAATCGCGGAGGAGCCTGGCAGATGACAGCCGTGTGCCC
GACATGACCGCATCGACCTCACATGGGCACGGCGCACATCGGTGATCCCGGTCGGAATGG
GGGACGCCTCCTGCGGCCACGCTGCGTTCCGCCCGGGGTCCCTGGGACCACCCGGAACGA
ATCCCATCGCCATTGCGGGAGTGAACTCCTGGGGCTGCTGCTGCTGCTGGGGCTGCTGCT
GCTGAAACGACTGCTGCGGAAAATGCTGAGGGAATCTCCGTTGATACTGCTGCTGCGGCG
CCTGCTGATGAAACGACTGTTGCGGCTGCTGCAGCTGCGGGCGATATCCCCCGTTGTACT
CTCCCTGAGTTCCCCCTCCCCACCCCGGCTGCTGCTGTCCATCTCTACCCTGTTGTCTGC
CTTGGGAAAACCCACCGGTCCTCCGCTGCGGACCACCACCGCCGCCGCCGCCGCCACCGC
CGCCGCCGCCATTACCGTTGGGCCGTGAATTTCCGCCGAAACGGAGAGCGTGCGGATCGC
TAGCCGGCGCGGCCGTCCGCTGCGCACGATCACCGAGATTTTTTTCAACGTGGTGGCTAC
GCACAAGAATCTCTAAGCTTCTGCGTGTGAGCGTGTGATCATGCATGAGCACGATCTTGA
CCTGTTCGTAGTCTGCCGAGAGGCTTCTACGTAAAGTCGCAAGGACCTCACTTTCCGGGA
TTTCATAACCGTTGACAGCGCGAAGCGTATTCAGCACTTTGTTAAACCTCAGAAAGTAGT
CTTGCGGGTCCTCGCCGAGCTGCATCTTCATGTTAGCGAGAGACAACTTCAGGGCCTCCT
TTTCAGAGCTACTCATCGGAAGACAAAACTCCTGGGCCGCCTACCATGCCCCCGACACAT
TCCCTACAGCAAGAATTGTCGATTGAAATTTCGCCCCCTTCGTGGCTCGCCTCAAGTAAT
CGAAAGCACGCTCGTGATCACGCACACGCTTCTCACTGTGGAATCTGATGTTCTCGCTCC
TGGATGTGTGTATGAGCCAGATGCGTTGGTCAGGACTCGCCGGCGGAGTGAGTGTGTGCC
CAAGATCTTCGCCGGCGAGGAAGACCTCGAATATCGTCTTGAAGAGCGGGAAGTTGCCGT
CGTACACTGGTGGCTTGCGGTCCCTGTACTGCTGTTGCACTGGACCATCTCGAACAGAAG
TAGCCGCTCCCCCGGCTCCAAAGGTGTCCGCCACCCCGGCTGCTCCACCCCTATAATACC
CCGACGCGTACCCAGCGCCATCCACCCTATCTCTCGTAGCGTCCCCCGCTGAACTGCGCT
CCCTTTCCTCCTCAAGTTTCCTCCGTAACTCCGCACTCTCGGCTTCCGCTTTCTTCGTTC
TTTCTTCCAACAACTCTCTCTCTCTTTCCGTCATCGCTGTACCAACACCTGGCCTAGCTA
GGCTCCACGATATCGTGTTAGTGCACTGCCGCCCTCAGCGGTCTGTGGTGTTGAGACTGG
GGACTATGTTATCCCAGGAACAGCTGATAAAAAAGGACCATGTATCGTATATATTCGTCA
CGCAAGCCCCTCAGGCAAGTGAGCTCGTGGGCTCTTTCTCTCTCCAGCACCAGGGGTCTT
CTCCTACCCCCAATACACTTCATACCCATTCACGTACCCCCCATCAGGCGCATACAACGC
ATGTAGATCGGACACACATCCAAAGTACCACAAA
>family036#LTR/Copia
ATCGGCGGCAGCATCTGCAGCTGGAGCGGCGGCCCCCGGCTGCAGTGTCTTCCCCGCGGC
GACGGTGGGGGAGGCGGCCGGGGCGCAGGCCCTCGCGGCAGGAGCGGCGGCATCGGCGGC
AGCACCTGCAGCTGGAGCGGCGGCCCCCGGCAGCAGTGTCTTCCCCCCGGCGACGGTGGG
GGAGGCGGCCGGGGCGCAGGCCCTCGCGGCAGGAGCGGCGGCATCGGCGGCAGCACCTGC
AGCTGGAGCGGCGGCCCCCGGCAGCAGTGTCTTCCCCCCGGCGACGGTGGGGGAGGCGGC
CGGGGCGCAGGCCCTCGCGGCAGGAGCAGCGGCATCGGCGGCAGCACCTGCAGCTGGAGC
GGCGGCCCCCGGCAGCAGTGTCTTCCCCCCGGCGACGGTGGGGGAGGCGGCCGGGGCGCA
GGCCCTCGCGGCAGGAGCAGCGGCATCGGCGGCAGCACCTGCAGCTGGAGCGGCGGCCCC
CGGCAGCAGTGTCTTCCCCCCGGCGACGGTGGGGGAGGCGGCCGGGGCGCAGGCCCTCGC
GGCAGGAGCGGCGGCACCGGTGGTGGGGGCAACGGCAGGTGAAATTCCCGTGAAGGCGGC
GATGGAGCTAGATTGGGCTGACATGTACCACGCGCCACCCGAGCGGAGGGTGATGCACCG
GCAGCAGCACGAGGTGACGCCTGCCGTCACGAGGTCGGGGTCTCGCAGAACCGGCATGCC
GGGGGCTTTCGCGCTGCTGGCGGCGGATGAGCAGATGACCCGTTCTCTTAGTGGCCCTAC
AGCGGATATCGATGACCCAGCGTTGCCGGATGGTATGGTTGCCGACTTGGAGACTCCGGA
AACTTACAAGCAAGCACATGCCGGACCGCATGATCCCATCTGGCGAGCGGCGGAGCGCAA
GGAGATTGCTGGGCTTTCGGCGGCGGGGACGTTCGAGACGATGGCAGCGGGGGAGTAGCA
ACGAGGAACGAACGTGATCACGGCCAAGTGGGTTTACGCGTGGAAGGGGAACGAGTATGG
CCGTCCTGTCCGTGCAAAGGCGAGGTTGGTGGCTCGAGGTTTCGGTCAACGTGAAGGTAT
TGATTTCTTTGAGACCTTCTCCCCGTGCCCGTCTGTCACTAGTATCCGTTTGTTAGCAGC
TCTTGCATGTGAGTTGGGTTTGGACTTATGTCATTTCGACGCGAAGCAGGCCTTTGTACA
ATCAGAGTTGCAGGAGTGTGTGTACCTCCGCCTGCCGCAGGGCTGCGGTGTTCTTTCTGG
TAAGATTGTTCGCCTTCGTCGTAGTCTCTATGGCTTGAAGCAAGCATCCCGCACGTGGCA
TAAACACTTGGTTAGGGGCATGACGAGTCTTGGTTTTGAACAGTGTGCTGCCGACGCTTG
CGTCATGCGCTTGATCGAAGCGGGAGTTGTCGCCATGGTCGTTGTCGTCCATGTCGATGA
CATCTTTGCCATCTGGAAGAAGAGTCGGTGTGAGCAATTTGGTAGTGACTTGAACGAGTA
CGTTCCCATCACCAACCTTGGAGAACTTCGCTTGTACGCTGGTATTCGTTTTTCTCGTGG
TTTTGCTCAGGGAACCATCACGCTTTCCCAACAGATGTATTCCACCACCATGGTCGCGAA
GTTTGGTGTCACCCGTAACAAAGAAACCCCCATGGCCGTTGGCGTGAAGCTTGAGGAGTT
TGATGCGTGTGAACCTGACGTTACAGAGCCGTTTCGCTCTTTGGTGGGGCACTTGATGTG
GCTTGCGAATCAAACTCGGCCGGACATCCTCAACGCCGTCCGTGCCGTTGCACGGTATTC
TTACGCGCCCAAGTCCGTACACTGGAAGGCTGCGTTGCATATTGTGATGTACATTAGATT
CACGAGTGCGTACGGTATTACATTTCAGCGGGGTACGGTAGGTGGTGTTAGCTTGGAGGT
GTACGTGGACTCGGACTACGCTAGCAAAGCGACGGACAGGCGGTCTGTGTCGGGAGGTGT
TGTCATGTGCGCGGGGTCCTGCGTGTCTTTTTTCTCTCGGACTCAGAAGAGCGTCACGCT
GTCTTCTACGGAAGCTGAGTACGCTGCAATGGCCGATGGGATGAAGGAGGCGATTTTCTT
GCGGTATCTCTGGAGTTTTATCTTTCCGGATGGGGATGTGGGGTGCACTGTTATCAAGGA
GGACAATGTCGGGGCGCTTCATTTGGCTAATAACCCAGCCACAACCCCCAACTCCAAGCA
CATTGACATCCGCCACCATTTCATTCGTGAGCGTGTTGACCGGGGGGAGTTCAAGGTCGT
TTTTGTTCCGTCGCATTTGCAGCACGCCGACTTTCTTACGAAACCACTACACAAGGAGGC
GTTTTCAGTGCACCGCAACTTTGTCATGAACCTTTGAGGCATTCTTGGGCTGTTCCTGTC
CTGTTAATGTTTGGCGGCATGTCTTTTGGCCGATGTGTGTTTTTCTTGATGTTGTCTTGA
TGTTGTTGGGTCACTGCTAGCACTGCTGTCGAAAATCATGGGGGGGGATGAATGTGATGC
TGAGATGCCATGATCTTCGCCGCAGTACAAGCAGAGTTCTAGCGGACGTTCGGGTTTGAT
TGTTCATTGTGTTCACGTTTTCCACGTTTTACCTGCGGAGTTTGAGGCAACTTCGTCCTC
AATTCTTGTTTGTTTGCGATTTCGCGTTTACCTGCGGAGTTTGAGGCAACTTCATGATAC
TTGTCTGATTCCTCGTTGCTAGGATAAGAAACACATTTCTTGTTTATTCGCGATTCCGCG
TTTTTCCCGCGGAGTTCGGAGGTAACTTCATGATATTCGTTTGATTTCTCGTTGTTTGGA
TCCGAGAGTTGTTGCAGCAGGGGGGCTGTTAGCGTTTGTGTTTTGGGAGATGATGCAGCA
GGGGGGCTGTTAAACTTTTATGTTTTGGGCGATGATGCAGCAGGGGGGCTGTCAAGAAGT
CCATGTCTGGATGTTTGAGAAACGGCATAATAATTGGCGAAAGTTTCCTCTGGCGTCTTT
GAACGCCGGGTTTTTAACGTTTGTCTATTTGTGCCGCATGTATTAGGTATTCATGACTGT
TCTGAACGATGTATTGGAGGAAGGATTTGACATATTTTGGTAAGACATGGTTGAGGCCTA
TGTGCTTCCGAAGCTTAGTTCAAATTGGTCAATGAGTTGAAACACAGTTTTGTGCGAGGG
TTTTGTTCGAGGTATTTGTTGACGCGTTTTGCCAGAGTTGTCCGTCCAGAGTCTTTATGA
CGTGGCTCTGATGTAATGTTGATCTTTGCTGAGTATTCTTCCAAGGATAATTCTTTGTGT
TTGACTGCTTGAGAATGTGGTGACGACATTGTCTCGAGAGGGGTGCTTGTTAAGACTCTC
AGTGAAGTTCCATAGTCGTAGGAGGAGTAGTAACCTGAAACTTGAATATTCGATAGATCC
GGGAGTTGAGATGATTTAATTGTGGATACGAAAGATGAATGGTTTTTAGATTTGTTGCCG
TTTTACCTGGCGATATGTACGGAGGATCTCGTAGATCGTATCTCGTACCGAGTAGGGGGG
CTGTTTGTGTGTGTACTCGGCAGGATACAATTCTCCGAGATCTCCGAGGGGGTTACGCAG
ATGAGATAGATATGGGTATGATAGACAGACTTGGTGCAGCAGGCTTTGCCTCTTCTTGCT
CACGTCTGTCACTCGTTAAACTCTCTAATAAGCAAGGAACTTGAGTCACTCCTTTGTGCA
ACACGCTCTCGACAAGAGCCCGCGAGCGTGATAACATAGTACACGCGCCGACACCCCAAA
CAGCCCCTACTGT
>family037#LTR/Copia
CCGGTTAGGGGTTTGCTCTTTGTTGGAAGTGCTTGTAGTACAAGAACGGCTCTATTCTAC
TGCATGGGTTTATGCGGTATTGTGAAGGCGTCGCCAAGTCTGTAACCGTCAGGTGAAGAC
AGCTTGGGCGTCGGTGTGAAGATAATACAATCGCTCTGTGTTTCTCTACCCAAGCCTCCG
TCACATACGGAGCCACAGCATACAACAGCCGTTGTCGTGCTGTTAGGTCGTGAGCCTCGC
GCGGTAGGGGAACTGACACGAGTCACATGGCGTCCGCAGCTCCCACCACGAATCCAATGC
AACGTGGGTTTGTCCCTTTTGATGGTGATGATGCGAGCTTCCCTGGATGGGTCACTCTCA
CACGGGTCTTGATGCATAAGGCTGGCCTCGGAAAGATAATGTCTGGAAAAGAACAACCGC
CTGAAGATCTGACGGGAGATGAAACCCCGGATGCACGGACGGCGCATGCCACTGCGATGG
AGAAATTCGCAGAGAGAAAAATGGCGAGCTGTACACGCGGCTTCTTATGTCGACGTCCGA
CGGCGCAGGAGGGTTCTCCCGCGCGGCATCACAGGTGGTACAGAGGTACGGGCCGATTGG
AGAGGCTGAGTATGGGGATGGTCGTGCTGCCTTTGTGGCGCTAGACAAGAAGTACAAGGT
GGCGGGTCCGTATCGGATGAAGCAGCTGCACGCCCAACTGGCATCCGTCACCGTCACAGC
AGCCGACGAATATTTTGATCCGTCGCGCGCAATCCAGGAGTTGCGCCGCATTTCTGCCGA
GTTGGGTTCTCTCGGCGATGTTGTCGTCGACTCGCGTCTGTTCAACGCTTTGCACGACGC
TCTTCCGGACAGTCACTACGGCGAATTGAAGACTGCGTTGCTGTGTGAGCCAAGCTTCCG
GTGGCAACGGTCGAGGAAGCGGCCGGGATAATGGTCAAAACTCGAAGGGCTTGTGCAGGT
ACTGCCACAACTCCAAAGAGCACGGGTGGCACAACTGCCCGCTTCGCCTTTCGCAGGAGG
CAGAAGAAGCCAAGGAACAGGCTGCTCATGTCACGCAGGAGTCGACCACGCAGGCGTGGT
TTACGCGGATCGAGGGACCCAGCAGCGAGCTGGAGGACTTCGCAATTGTTATCGGGGATG
ACTCGCAGGTGCAGACGGAGCCTGCTGACTACATGCGGGTGCAGGAGGCACCTGCTGCGG
CGCTGCCGGAAACCCGCGCCGCCGACAACCCGCAGGTGCAGAAGGTGCCTGGTGCGGCGC
AGCCAGAGGAGCGCGCTGCTGGAGTTGTGCAGGTGCAGGATGTGCTTGCTGCGGTGCTGT
GTGATGAGTGCGCCGCTGGTGATGTGCCGGTGCAGGCGGCGCTTGTGGCAGAGACTCACC
TTCAGGCGGAGAAGGCGTCTGATGGAACAGAGTATGTCACGTACACCAACGTGTTTCAAG
TGGAACAGGTGAATCCCTCCGCTGTTGTAGACACGACTGTATACATCGATTCTGCCGCTT
CTAGCCACATGGTCTGCACGGAGTCCCGCCTGTCCAAACATGTTCGTGATCCGGTGGACT
GCGCCGTGCGTATCATCGGGTCCTGTGGTAACTCAAATGCAACCAAGAAAGGCACGCTAA
AATTTGGAGTTCGGAATGATCAGAACACGGTGGTACCGGTAGCGGTGGAAGTTCTGCTGG
TCCGCAACCTAGGGCCTAACATCTTGTCGGTTGGAGCTTTAGCCGAGAAGGGGGTGATGT
GCGATCTGCTGTCGACCCCGCCGGCTCTTCGCCATGGCAACCATGTTTTCCCCATCTCGA
CGGCGGTGCGGCGGATGTACGTCGTGAACGTCATCATCGACGACGTCAATCTTGACGCCG
CCGAGGTGTACCGCACCAAGGTCGACGCTGATATGTGGCATCGAAGAATGGGTCATTGCC
ATCCACGTGCTCTACAGCAGCTGGCGGACAAAGCGACAACCGGAGTGAAGTTCAACCGGA
ACATCGAACCAGGTGACTGCGGGGTTTGCGCGGTTGGCGACAGCAAGAAAAGTAGCCACC
CCCCGTCGAATCGCACTCGAGCCACGACTCGGCTTGAGATTCTGAGCGCCGATGTGTGGG
GGCCGCACCCTGTCAAGTCGTCCGGCGGTTGCCAGAGTGCCGTTATGTTTACTGATGACT
TCTCTCGCATGAGGTTTGGCTTTCTCCTGAAGACGAAAGATGGGGTGGCGGAGTCGCTCC
AAGAGCTTATCCAGAACGAAGCGGATCCTTTGGGGACCTGCATCGGCAAGGTGCACTGCG
ATGGCGGAGGAGAGTTCAAGGGCAGGTTCCAAGCGTTGTGTGAGTCCATGGGAATTAAGC
TCGAGACTAGCCCTCCCTACGTCCCGCAGGGGAACGCCATCGCCGAACGTGGATTTGGCA
CCATCATCGGAACGGCGCGCAAGCTACTCCTGGGAGCACCGCACCTTCCAGGTCATCTGT
GGGGCGAAGCATTCCAAACAGCTATCTACCTCAAGAATCGCACACCTACGGAGGTTCTGG
GCGGAAAAGCCCCACTTGAGGTATGGGAGGGAAAACCGCTAGGTGACATGTCGCACATCC
ACGAATGGGGCTCGGTAGCTTTTAAGCATGAAGAAGCGACATTCCGAGACACCAAGCTGT
CAGCAAGGGCAAAGAAAATGTACCATGTGGGGTACAACACCAAGAATAGGACGTACCGGC
TGTGGGAACCGGCGGAGCCCCTCAAGATCACCAACTCCGCTGAGGTGTCCTTTCGTGAGA
AAGAGACTCGCGACGTGGTCAAACCCGAGTACGGGTACGACCCGTTCTCAGAGATGACTC
CCACCACCATCTATTTACCGGACACGGTGGACACTAACGACGAAGAAAACAAAACAGCAG
AAGAAGAAGAAGTATCGCCAACGCCATCGGGACCCCAAATGGAGGACTCGAACCTACGTC
GGAGCGGCAGGGTCTCCAATGCACCGGATAGGATGAATCTACATACGACGGAGGAGGCGT
ACGAGCGGATCGAACATGCTATGCTGACCGGCGACGAACTCGGAAACATCGGGACGGGTC
GCCCCGGTGAGGTAGGCTACATGCCGTCCGACCCAGCCAACTATAACGAAGCGATAAGCG
GACTAGACTCAAAACGTTGGCAAGCAAGCATGAGCGACGAAGGACAGTCGCTGTACGAGC
ATGACGTGTTTGACTGGGTTGACCCGCCCCAGGGTGTTCAACTGCGCCAGTGGCGTCTAT
GGAATCTGTGCATCTGTTGATTGCTGTTGCTGCTCGCCACGGTCTAGTTCTCAAGCAAGC
TGACATCAAGACGGCTTTCCTGCATGCCAGAATTCCCGAAGATGCGGAACCCATCTACGT
CCAAAGGGGTTCGAGTGCTCGTCGCAACAAGCTAAACAGGTCTGGAAACTCTAGGCATGG
CTGTACGGTTTACGTCTATCTCCGAAGGGATGGAACGGGGCATTTCACGTGTATTTGCTG
GAGATCGGATTCGTGCAAAGCACGGCGGATCCGTGTCTGTACATCTTGAACGCGGGCGAA
GTATTTCTCCTAGTTTACGTGGATGACATCCTGTTCACTGGAACCGAAAAGAATCAAGTG
TCGACGATCATCGAACAGCTGAAGGAACGCTTTGATACGGTGGACCTCGGGGATGCGAGG
TTTATCCTAGGAATGGCCGTTGATCGCAACGTTCAAGCAGGAACGATTCGCTTGACGCAG
GAGGTGTACATCAAGGCGGTGCTAGCTAAGTTTGGAATGGCCGACTCGCATCCGACGAAG
ACTCCGGCTGAGGTTGGTACGATAAGTGTCGTGGAGGAAGAAGCACTGTCGCCAGAGGAC
ACCACGATGTTCAGATCAGCCACGGGTTCGGTTCTTTACCTGTGCAGGGGATCGAGGCCG
GAGATCGCCCACACGGTGTTGGTGCTTACCAGGAGCATGGCCAAACCAGGCCCGAAGGCG
ATGGCCAAACTGAAGCGACTGCTCCGGTACCTGAAAGGAACGAGCTCCATTGGGATAACG
TACAGGGTAGACGCTGAACAAGGAAACCTACTGACAGCATATGTTGATTCCGACTTTGCA
GGCGATGGAGATGACCGTCGCTCGACTACAGGCGTTGTTTTGTTTCTGGCAGGTGGACCG
GTGGACTGGAGGTGAGTTAAGCAAACGGTGGTGGCCCTCTCCTCGGTGGAAGCAGAATAT
GTCGCGATGTCCAAGGCATGTACGATGATCATCCACTACCGTCACCTTCTGAGCACCATC
AACCAGACGCAAGAGGAGGCGACGAGGATGTTCGAGGACAACACTGGAGCGATCTCGACT
AGTGTAAACAACAAGATCACGCCGCGTACGAAGCACATAGACATCAAGTATCATCATGTA
AGGTCGCTTATGGAAGACAAGGTTGTCGCAGTGGAGTACCTTGAGTCTGACGCGCAGAAA
GCTGACATTCTTACTAAGAGTTTGGGTGCGGTGAAGTTTCTATGGAACCGCCTCTTGCTC
CTAGGAGTGTAAACACCTCCCCTCTTCAAATCGGACGTTATGTCTTGAGGGTAGGACGGT
GTATGTGTGTGTATATGTGTTGAAATAAATTCGGGAGTTTGTGTTGTAGGAAGGAAACAC
ATCGCTGTTACGATAGCAGCTGAATGAAACAAGTAGATACGGATAATGAGTTGTTAGAAG
TTCTTTAGACAGCATTGTTTCGAGAGGACACGGATGTATATCGTTTCGAGAGGTCTTATG
CATCGGAACTGTGGAATGACGTAGTTTTTGAGAGGACATGTTGGAAGTGCTTGTAGTACA
AGAACGGCTCTATTCTACTGCATGGGTTTATGCGGTATTGTGAAGGCATCGCCAAGTCTG
TAACCGTCAGGTGAAGACAGCTTGGGCGTCGGTGTGAAGATAATACAATCACTCTGTGTT
TCTCTACCCAAGCCTCCGTCACATACGGAGCCACAGCATACAACAGCCGTTGTCGTGCTG
TTACTCTTCA
>family038#LTR/Copia
GTGGGCAGAGAGGGAGGGAGACGGACATGCCCTGTTTGTCTCCAGTAACCTGTTAGTATA
CCCTTGTAAGTGTGTTGAAGATGATGGTATCACTTGTATTTAGGACAGCAGACACGATCA
GGACGCGGCGGGAGAGAGAGAGTGCCACGACACAGCAAGCACTCCCGCAGGGTCGAGCCC
CGTGGATCAACCATGAAACCAACCCAGGGGACTATCAATTCCTATCTGCGTAGCCAATTC
CTACAGTCCCGTTGGAATATTCTCATCCGCTCATGCACACACGAACACCCTCCCTGGTTC
TTTACGCTAGTAACTAACCACTAGTGGGCATGCACACGCCTGATGTGACGAAAACCCAAA
CGGACAAAAAACCAACGCGAAAAAATAACAGGGGGAAACCCGGCCTCCGGGTCAAAACCC
CCACCAATATTCACCGTTCCACCAGATACTGTCACTGTTGCGCTACCAGAGCAAGATCAA
TACATGCATAATACCAGTCGCGCGAGGATCCACGCTCGGAATCTATATCTACAAACGTGG
GCGGCGTGCTATCATATTCTTCCTGCATGACGTACCAAGATCATAACCCTGTTTCCAACA
ACGGCCTATCTCAATTCTTGGTGAGCAATAGCGTAAGACTATCCTGAGGAGTTGGTTCAA
ACAACTACCATGTGGCTGCACTACTATCTGTTCTTCAAACAAACATCAGACAAACATCGA
AATCGCCCCCCCCCCCTCGCTGACGTAACACAGCGCACCGGGGCATAAGGCAATCATCCA
ACATTTTCTGAGCGACACACAACCGGCATGCATTTTTCGACAATCCTCTGTTCTCGTCGA
CGTACAACACTGATGTCCCAATTTTTCCTCATACGTTCCTTCAGCGGTTCCAACAGTATC
CCAGATTCCTGCACATTTCGCAACCTAGAGAACGGCCCCACTTGGCGGCAATCAAGAAGT
TCAAATGACTACCAGGAAAATACTGAACATGTGGACGCGAACGCCTCCGAGAAACACGGA
ACACCCTCCCTGGCTCTTCAACCAAAGTGCACTCATGACAACTAACGAGGATCACCAACT
TCGCTACGAATACCATCAAACACCAAATACCGTCAAGAAAGAAGCGCCAATCCAGCACTG
TGAGGCGTGTTGCTCCCCTCCCAGCGCTCGTCCCGGCCTGTAGCCTCGCCAGAAAAGGAG
TTCCCGTTTTAGCATCACGAGGCAAGTACCCTCCCCTCCACGCCCCTTCCGACGTGCCGC
GGGGTTCCCCCTCACGCCCTTTCCGGCGCGCCACGGGGCTGCTTCGGTTTTCTCCCCCCC
CTCACGCCCCGTCCGACGCGCCATGGGGCCTTAGATTTTTTTTTTTTTTTTTTTTTTTTT
TTTTGGGTGTTGCCCTCCCACGCCCCTCCCGTCGCGGCTGCCAGCACACGGCCCTCCCGC
CGTGTTATTTGGTTGTTGCCCTCCCGCGCCCCTCCCGTCGCGGCTGCGAGCGCACGGCCC
TCCCGCCGTGTTATTTGATTGTTGCCCTCCCGCGCCCCTTCCGTCGCGGCTGCGGGCACA
CGGCCCTCCCGCCGTGTTATTTTTTTTTCTGTGTCTCCACCTTTCCACGCTGCTGCGATG
GTGTAGATGGAGCGTGCGCGGTGACCCGCGCGGCTTTGGCGTCTTTCCCCCGCCTGTCCT
TACAACGCCTCACGTGCCACATCCAGCTCCTCGTCATCGCTCGCCACCACAACCGCCATG
ACTGCGGTCTCGCCCTTCGCCTCCTCCTCACCCTTCGCTGACGGGCACTTGCTCTTATCG
TGTCCATACCCGTCGCAGACTTCGCACTGGGTCAAGAAGTTGGTGATGGGGGTAGTGCAC
GAGGCCGACTGGTGCCCTCGCCTGTTGCACCGGTAGCACCGGCCCCTGCGGCGGCCGCCG
TCACTGCGACCGTCTCCACCGCCGTTGCCGTTGCCGTTGCGTCCCCCACGGCCGCGGTTG
CGACCCGCTTTTCCACCGCAGCCATTGTTGGTGCTCACGAGTAATCCCTGCTCAGACGCC
TTGTGATTGTTGCGGTTGCCGTACCGATGGTTCTTCCCCTGCCTGATGCTGGAGTGCTGG
GAGCCCACCACTCTGATGACCTCTCCCCGGTCCAGGGTCGGGGCGGACTGCAGAGTCAGT
TTAGCATGGTCGTACTCGGCTGGTAAGGCCGAAAGGAAGAGCGACAGCACGTACGGGGCC
TCGACTTTGACCCCCCTCTCGTTCAGACGACTTGCGAGTTGCTCCATGGCGATAAGCGAT
TCAGTAGGGTTTTTGTCGGACGGCATTGCGAAGTTCTGAAACTTGCTGAGCCACTCCTGC
GTGGCGACCTGCGATTCCGGGTTGTGCACCTTGTCTAGTTCGTCCAACGCCTGCTTCGGC
GTCACACATCTCCCGAAGACGGCCTTGTCTGGCTCCCTCACCAGGGCCGAGGACAGAAAA
TGAAAAGCTTGGAGGCTGCGGTGTATTTGTGCCTCGGAGTACCCCTCTGCCAGCAGCGTA
GCTTTGGGTTTATTCATGTCCCTGACGTCCGGCTGGCGTTCCGTGCCCCCTACGAACTGA
CCGTCCATGTCTACCGTTTTTGCAGCCTGGATAAAGGCCCTCCTCCACGAGTAGTATCCC
TGGCCGCCTTCGAGGCGCGGCGCGTGCACTGACACACGCATTTTGCTATACGGGTTCTGG
TGAAAACCGTCTCCTTCTCCGACGAGTCCGCCAAAACCGCCAATACCACCGCCATATGTC
TCGGTTGTCTCACCTTGGGGGAGCGGTCCCCTGTCACGCCCGCCACCCGGCCCAACCGCC
GGGTCTGAGGGCGGCGTGATTCCCTCGTTCTGCGGTGCCCCCTCCTGGGCACCGCCGGTG
GACGTAGTGCCCGTGACGACAGCGCCCACCCCAGCGCCGCCGGACTCCCCCTCCTTGTCT
AACTTTCCGAGGGCGGCTCGGAGCAGCCCTGCCAGCTGCTGTACCTCGTCCGTCAGGCCT
GAAACTTTGCTCTCCAGGTTGTCAACCCTGCCCTGCGTACTAGTGGTGACGTCGGCAGCC
TCTGCTGCAACATCGGCGCCACTCATCTCCAGCACGGGTTCCCTCGAGGGATACACCTCT
AGAGTGTTAGTATACCCTTGTAAGTGTGTTGAAGATGATGGTATCACTTGTATTTAGGAC
AGCAGACACGATCAGGACGCGGCGGGAGAGAGAGAGTGCCACGACACAGCAAGCACTCCC
GCAGGGTCGAGCCCCGTGGATCAACCATGAAACCAACCCAGGGGACTATCAATTCCTATC
TGCGTAGCCAATTCCTACAGTCCCGTTGGAATATTCTCATCCGCTCATGCACACACGAAC
>Copia-4_Ec32#LTR/Copia
tgttatggaaatgttagcacatagccagtattagtcaatgttcagtagcactgctcttgt
atatcgtagatctcatatgtgtcggttcgaatgtcggttcgaatgtaacgtacgtatgtg
tatgcggaggaattactctcgcagtattctctgcgtggtgcttggtagccgagtagctca
ctctctcgtgtgatccttccggattgtgttggccatctaagcgccagtgttccaatatct
ctacatcttcttcactccgtggaaggactctcgtcttccaggctaccctctagcacgtgt
catcacctcgactaacgtcgaagacacagcctctacaccaccgtgccagggtattacaca
atatccataataggttatgagccacgactgtgtgtgtctggaggcctgcggcgactgcgt
cttctgctggtgtcgagcactgtggagaacacacacatcttccagcttgggtattctccg
cggggagctaccgtcggagtctactttctgctggaggtcacactgagtcaacccgcttgc
ttattgggcccggactgatcacctgggttcttggctgcacatttcggtacgatactgtgt
aaagcattcgggggcataatttctaggcgttgacttcggtcggcgaatagagttgtgcag
gtagttggttctgcgtgcggagtgccgtcctcggtgttctgtgtgttcctaactgactgc
cactttcgcctgcgcgtggtccttcgcgaggcgtatagtctgtccaagatatctcccacg
tgctgagttgccaagcttggtagcgtgtgcaggctgaggatacgactgctagctggtagc
cgactgctgctacagctacacccacgtgatccgctcacgtaaatttacctgcgcgttgtg
ctatacgcgaggtacgtctgtccaagatatcttacgcgtactgtgtgtataccggtgcga
gtgtaggttgaggatctgaccaggcctgtttgcatccgtgcagcagccacaagtctgcgc
cgaaagacgcgtagcaagtctaagcagtacatctgacccgtgtgcctgcaggacgaggcc
ggagttggcaacttcgtcgccgcaacaccgcagcctagccacctgcggtaggtcatagct
gtgctcgtagtagcgcagtagtccgagcggacgctacaccgcttccgctggaagtgggtt
gtacgctacgaagctgcgacctgcaccaagcctacctctgtgtagcatagcaccgttttg
ttctggcgcgtcgaaccttcggaggtaatcgaggcgtcttacgtgtgctgaaaaccgtat
aacgctcggcgtgtgaccctggtttcagtgatggcggaatcctcgagctccgggctccac
cgcatgctggactccatcgggaaatgcgcgggacattcgggttttcgcgagtggaagatc
aagcttcgacaagcagtcatcctccacgcgccggagcttctccccgtcctcaacggaaac
gcacgtccttccgcaaccgcggcgaacgcgcaggatgtggccgcgtgggacaaggccaac
ggtcgcctgttctccctcctcttcttcgtgacctccgggtctgcgcagctcaccgtccac
actcacgaaggggcggcggatagtgacatgggggatgggacagcggcctggagagccctc
aacgagcgtttcgatgctcaaacccaggaagctcggcgtgcgtgtcacaacgagctgttc
aacctgcgacaccttgcgggcggtgaccccattgacttcttcacaaaggggtgggatctc
aagcttcgccttaaggtgctgggggaggaagtttcggacccagtctacctggacatcatg
ctctcaggcctgaccaaggccccggagttcaagttcatcagagagatgcactaccgtgac
aattttacttcagtagacagtctccaggcgacggctaaccgtttttttgtggatcagcag
tcgtgcaacgcgtcgggccccgtggtctcgggccggggggctgcgatggcggtcgcgtcc
gacaccgaccagtgccgccgatgcaaggcgtacggacacttccagcgcgattgtccccaa
caggtccaaaagagccgtcctaagcagggcaagaagaagggagccaacaagcgaggaagt
ggtgggagtgcacagcccaagtggtgctcctaccacaacaccaagacacacagcgatgct
gagtgccaaaagcaaaaggagatccgggaaaacaagcaaaaggagcttgaagggttggcg
gcgaacttggtgctcctgcagtcagctggccatgccaactttctgcaactcccaaatatc
gggagtgctcacctggcgcaatcgtctccggcggtggcgcaacaggctccgacagagcct
acttcgttcggattctctttcaacgccctcggaacttccttggcggaggcaacctcgtcg
tctgcctcttcccagccgccttcggcggcgtctgccgccacacaggcggcacctgcatct
gcctcatcaacgtcgagtgcgcaggaccaccgactgccttcaggcttcttcggtgcgttc
atggcgactcatgcagagttgtcgcttgctccttttcgctccaacggttcgttcatccgg
atggttgtggacagtggagcgacagacaactacctcgaccctgggcttacaccaggattg
cgggctcatatgcgcgacgtcgaacaccttcgggtcccacaccagatcgtcgccgggggc
cagcatgtcctcaaaggtgttgcgacggggactatcttcggcgctgtcacggatgacaaa
ggaaacgaccggcacgtctcctttcgcgtcatcatggtaccaggactgggcaccaacctc
ttctctgtgacattggcgatgctaaagggggtggcgacgttgtttcatccggacaacccc
aggttggagtcgggggacgtggttttcccgatgcagaacctcggggtggacgccacgacc
agaaaatgcgtctactccatcgaggtgaagctagggggtgaacctgggggcccgacggtc
ctcggagacgcccctgatgccctcgccttgaaggtggagtccgctggtctctggcaccgg
cgcatggggcacatcaaccgcaagagcttggacgttctaaggaaagaaccggtcaacggc
gtcgactacaccggagacgtgaaggactgtagtgtctgcccgctcggaaagagcgcgcaa
caacctcacccaaagcaggccacctacggcgtcttgcgccccttccaacacgtttccgtc
gacacccttggccccttcacacctacagcgttgggcggattcaagtatgccaccaagttc
gtcgaccagcagaccaagtgggcggagatagtactcatgaaggacaagacctgttctgta
gactccctcgcgttgttcaacaaagggaccgtggttcctaccggcgaacgcattcattgc
ctccgcggggatcaaggcacagaattcacgagtgcggaattccgtcagtactgtcaagat
atcggcatcaagctggagttcacctctccaaacacccctcagcagatcggagcgaacgag
cgtgcgggtcggacgattttgaatatcgtgcgctgtctgctcgctgactcaactctaccg
aacttcctttggggggagctgatccagacggcagtctacctgagcaaccgggttcctcat
gcagccctgcaaaacgggacgccgtacaaggccctctacggcaaggatgcctaccttggt
caccttcgggtgataggatcaagggcgttcgtgcacgaagagacccacaccaggaagatg
gagcatcgtgcttgggaaggacgccttgtcggatacagcatggacagcaagtcgtaccgg
atctacaactctgagacgcgacgtgtacgggtgagtcgaaatgttgtcttcattgagaca
cctcccgttgcgcctgcgttggatgagggtggcttcgacggcggggagttcacgtacgac
aaccacgacgacatggtaagagacgtgcgaaactacactttcaaccactcagttgattcg
ctctctcctgatcatgacgttggggacatacctgtgattgagcttctagagcaaatccgt
gcgacaaccaaccgtgaccttggggttagtcctgcaggaactgctcccaacgacgacgcg
tctaggacttctggtggtacacctacgggaggtagccctgcctcgcctgggggagtaaac
ccccttgaaacggatgacggtgcgtctcctcctggttcgtcacctgattctgcgccgctt
ggttcatcgccttctggtcctgcaccgtctagtgctgtaccgcggggtggatctgcgcgt
gggcgcggtttgtctcgtggtggccgaagtgctcgtggtggatcttcgcgaggaggatct
gcgcagggaggcatcacgccacgtggaggtcgcggctcggcaagtggaagtggttctcgt
ggtggacgaggatccacgtcggcacctgctgtcaccaggtcgagttcgcgcatgcccacc
tcaaagaccatccgcgagcttcgtcgtatctcctacgcatttaccgcgaaaggggagttc
cctgacgttgcccatagggacgcctcctttggtttcacggaatatgcgtacgctatgggg
gcatcccaaccggatgttccacgaacgatccaagaggcaagggccatgccggacggagcg
cagtggaacgcagctgcagagcgcgagatcgcgagtctcaaggaacgtcaagtgtacaag
ctcgtcccgcgcaaggcagttcccccagggaggaagcggattaagtccaaatgggtgttc
aagcgtaaggcagacggctccttcaaggggcgtctagtggcgcaaggctggaaccaagtg
cctggactggactgcggcagcacctatgctccggtgtgcaggttacagagcattcggatg
ttagcgtgcatagccgtgcaattcaacctggagttggatcaaatggacgtgtccacagcc
ttcctctacgcggacatcctggagaacgtgttcgtcgaacagccacctggcttcgaggtc
aaggacaaggatggaggtgatctagtgatgcagctacagaagagcctctacgggctggcc
caaagccccagtaactggttccacaccatcgaccctttccttgttgagataggtttcgtt
ccgctcaagtctgacacttgcgtctacctgtacgaccacgacgacgatcaagtctacttg
acgctctacgttgacgatcttcttctagccggaaacaacgccaacgtcatcttgatgata
aaggagaaattaaaacaaaggttcaagaaggcagacatgggcgacgtgaagcttgtcttg
ggtatggaaattaagagggaccgcacccaaggtacactgacggtttcccaagaagcgtac
agcaagtccatcttagagaggttcgggatgtctgaatgcaaaccaaccagcacgcctggc
tacggttcggagctctccaacaagcaaccagaggacactctgctaggcgaggaggaaacg
cgacgttatcagggcatcgtggggtgcctgatgtacatcgctcaagtgctccgctacgac
atcatgtacgctacgggtcaactggcccgtgcaatggcgaagcccagcaagatccacatg
gtggcagctaaacacactcttcgctatctggccggcaccatggattttagaatcacgtac
aaggttggaggcttcaagcttgcgacgttttcggactccaactgggcgaacaaccctgac
aacggaaagtccacctcttgctacttgacgatgctaggcaatgcaccggtgagttttaag
tcggggatacaaggtccaactgccatgtctaccatggaggcagagctgattgcatcggca
ctagccatgaaggaagcagtgttctgttctaacgtgctaactgagctagggttcggtaag
gagtttgcgcaagtgccgctgtactgcgacaacacggcgacgctgcacgcgcttggaaac
cgctccttcagctcgaggacaaaacatatcgcccttcgtttcttttacatccgagagcta
gtatcggaaggacggatatcgatccattacatcccgacggaaagcaaccctgctgacatc
gggacaaagcatcttaacaagcatcggctcaaacacctgctggacatcatcaggagcttc
aacgtcaacgacttcatcagcaacaagttcaagtaatcgtgttatatgtttgtgtgtttg
ttacgaagtatttttgcatctgttctgtttgtgtgaatcagcgtgttctttcggtagtca
acattcggcctcgcaccatcactggttgaacgagccatgtaggattgaaagttatgatgc
tttggtttatgcaagaaataatagcaggtactctttgcaagcgcatgaaggtattgtagc
acgtgtaaaacatgaattatcacttggtacattagtggttgaaacgcatgaaacgaatga
gttacgttacgcaggaaacgagtgtacttgctttaatattcatcactgtagtttggtaca
attcagagcaactttcattgagggggagtgttatggaaatgttagcacatagccagtatt
agtcaatgttcagtagcactgctcttgtatatcgtagatctcatatgtgtcggttcgaat
gtcggttcgaatgtaacgtacgtatgtgtatgcggaggaattactctcgcagtattctct
gcgtggtgcttggtagccgagtagctcactctctcgtgtgatccttccggattgtgttgg
ccatctaagcgccagtgttccaatatctctacatcttcttcactccgtggaaggactctc
gtcttccaggctaccctctcgcacgtgtcatcacctcgactaacgtcgaagacacagcct
ctacaccaccgtgccagggtattacacaatatccataata
>family040#LTR/Copia
GGTTACATCCCAGCAGGTTATCAGCTCTTGTTACATCACAGCAAGGGGGAGCATCAACAG
CAGCATCATCTGCACAAGCGTCGCGTACAGCCCAAGATCGGCACAACGCATCGAGTTCCG
AAGAATCTACCGCTGGCCAGCACTTCTTCTTCGGGAAACGCGAGGACTTCCATCGAGTTC
GTCGGCTTCATCCCCGACTTTATCTGGGTCGTCCATTTCACGTTCTACGCGCTTTGTAAG
TTCTAAGCGTTCAACTAGCTACCCTCAACGTCTACCCGTCCATAGGGGGATCGTTATTCA
GAGACATCGTAATTTCTCCGCAATTTTTCGCGGCATTTTTCGAGAAGGAAAGACCTGAGT
TCGACGGGACATCAGGTAAACGGTACACAAACCGTTAGTTCGGCAGGTTCTTCAGCAGCT
TAGCCAAGATATAGGCACGCACACAAGAGACGCTTGCCACTACATCGGCATTCATCGCCG
TCAGCACCACCATCGGCATTCATCACCGAGAAAATAAGGTACACGCAAATTAGCGGTACT
TACGTCATACGCGGGACTGTCAACTGTTCACGCGATATTCAACACACGTCATCGACTCGT
TCAACATTCGAGAAAGCAGCAGCATGGGAGATTCACCGTCTGCTAGCAACGGTATCGACT
AGCTTATGAAAGCGGTCGGCAAATTCAACGGCACAGGCTTAGAAGTCTGGCGCCGCCACG
CAGTCAGTGTTCTTAGTTCCAAAGACAAGGGCATTGCAGACATTCTGCGCGGGCGTCCCT
GCCCAAAACCCCGCCTGGTTCAACAGCGCGGGCGTGGACGCTCACGCGATTCATCAGGCC
GGTTCTCGCGTGAAGGCGAGTGCGGAACTACATCCGAGGACGACAAAACAGGTTCGGGAG
TCATGGATACCATCGCCGAAGAGCCAGAAGGCGGAAGCGGCGCCGGCGAAGCTGATGGTA
GTGATAGCACCACCGCTGCAGGGACTCCGGGCTCCATCATGTGGGACATGGATGAAAAGA
TCATCAATGCAGAAGACATACGCGGTTGGCATAATAGCAACCAGCACCTCTTCAACTTCT
TACAGCTTCACATAAAAGGACCTGCGGCGAGCTACTTCCTTCAGTTCCACCCGGAGGACG
GCATGCTACCGGATGGAATTGCAGCTTGGAATGGTTTGGTATTTAAGTACAAAAATTCGA
CCCGTATCAGAAAAATTCTTCTGCAGCAGGAACTAACTTACCGGGTTATGCCTTCTGGTC
AAGACCCGGATGTATACTTCCAGGAGCTTTTTTCTCTTAGAAATGAGCTAAAAGTCATGG
GAAAGATTGTTGATGATGACGAGATCTTTGGCATCATTCTGAACGGACTGCCTGAGGAAT
TTTCGCAAGTACGGGCAAATGCGGAATCGCAACGTGATTACGATCTTCACGCGGCGATGG
AAACCATGCGCAACATGTATGGTAACCGCACCGCTGCAAGCGGGCTTTCGCGCGCCACGA
AGGGCCGTTCTTCTGCCATGACAGCAACAACGGCGTCTACTAAATTCTGCACTTATTGCA
AGAAAAAAGGGCATACTGTGGAACAATGCTTCTGAAAAAACAAGAAATCAGCGGGAAACG
CTCCCGGTGGTAGGAAGGGAGACTGGTGCACTCTTCACAGAACTTCACTTCACGATAATT
CTACTTGTCGTGAACAACAACAAAACCGGAACAACGGCGGCGGCGGCGGCTTCAAGACCA
GTCGTCAGCAGCACGGACGCCACCATGGTCATCGCAACCAAGGACACCGGTACAACAACG
GCGATCAGCAAGGCGGACAGGACCGCCAGTACAACAACAACGCCCCGGGCGGACAAAACC
GTCACAGCAGCAACTACAACAACAATGCAAATCATGGCTACGCTAACCATGCGTCATCTG
CTCCTTCATCTACAACTATTGTACAAAGCTACTATCCAGCCGGCCTGCAAGCTCCCGGCT
CAACAACTGCTCTATCTGCTCCATCGCCTCCTGCGGGAGTCGGTTATTCCTTCGTCGCAG
CGAGCAAAGCCCCGGCGACCACTTTCACCATGACAGTTGACACCGGTGCCTCCAGCCACT
TCATCGACGTCGAGCTACGGCCGGAGGTCGTCCATCGTATGATCGAGTACATCAAGATCG
ACCCCCTGCTCGTCATCAACGTCGCCGGTCAAGGACAGCTCCACGGAACAGCTAAAGGAG
CCATCCACGTCACCGTCTCCGACCAACACGACGTTCAGCGCTCCGTCCGCCTTCCGTTCA
TCTGCGTCCCTAAGCTTGGGCGTCACCTGTTTTCAGGGGGTACGGCGGTCAAACAAGGAG
TGTCAGTACACTTCGGGCGATCATCATTCATCGACATGGGAGATTTTCAAATACCCATTC
GGACGGACACCGCTTGTGATACGCTTTATTTATCACTTTGATTTAGTTATGGCACCAGGC
GGCGTCAAGGCACACCATGCATTCACCACAATATCTGGGTTGGATGTTCCGCCGGAAAGC
GCGAACATAGTGTCTATCACGGCATCTCCTGCTTCGGAGACAGCAGCTGGCGCAACAACG
GCATCATCCAAGACAACCGCCTACGCGGCGGCTGCTTCATCAACGGCCTCAGCCAACACT
TGGCATCAACCGCTGGGACACCCCAACGTTCAAATTCTCGAACGACTCGCACGCATCGAC
GGCAGTGGAGTTCAACTACGCGATTCATTTTCAGCGTGCAGCACCTGCATGATCAACAAA
AGCTCGCAACAAAATCATCCCAAGACCGCGAACACGGACGGTACCATCGAGCGTCTACAG
CTTGTTAGCACGGACCTCCTCGGCCCCATCACGCCAAGTGCTATTGGGGGCTACAACTAC
ATGGCGAAGTTTACCGATCATCTCAGTCGGCTTAAAGCGGTCTACTTCATAGCCAAGAAA
AGCGATGCTCTGTCGTCGCTCATTAACTACGTCCAAGAGATTGCAATTCCGCTCGGACTG
CGGGTGCAGCGTCTACACTCGGACAACGGGGGAGAATATGTCAACAGCGAATTTCGGCGC
TATTGCAAAAACACCGGCATCATTCAGCAGTTCACTTCGCCGCACACGTCGCAACAAAAT
GGCATCTCGGAACGTGATGGCAGAACCATCATGAACATGACCCGTTGTCTCCTGAATGAG
CCTGGTCTCCCCAAGCATCTGTGGGGGGAAATCGCAGCTACTTCGGTGTTCCTCATCAAC
CGTCTACCGCACAAGGCACTCAAGGGGGACACGCCGTACTTTCGCATTTTCGGCAAACAG
GCGAATCTTTCGTTTCTGCGAATCATAGGCTCGCGCGCCTTCGTCCATGTTGAAGGTCAT
ACTACCAAGCTGCAGCCAAAGGCGTGGGAAGGAGTTCTGGTCGGCTACAACGACGACAGC
CCTACTTTTCGCATCTACGACAGGGCAACAGAGCGAATCATAAGCTCTCGCAACGTCACG
TTCATCGAGCAGCCTGTTGGTCTACCAATCGAAGACACATCATCAGAGGATTTCGAGATA
GACCAAGAATTCGACTCGGCAGAGGTGGAGAACATCAACGACGGCATTACTCTCTTGGAT
CAAGGCGACACAGCACGCACCAACGTCCAGCATCAACAAAGTGCTAAGATCAGGTCTCGT
CTGCGGTCATCCGGACCAGCTCAACTTCCGCAGCCCAAAAGAAGCAACACAAGGCAAGCT
AGGGCTCTGCATCAACTCAACATGGCCCACATTCCTCAACAAATGCTCCACTCCTACACC
GAGTATATCGGTACGGTCGGCATCGACAATGTTCTTCCTCCAGCAGCAGTTGAAGCTCCA
AACACCTTTAAGCAGGCAATGAACTCACCGCAAGCAACTCAATGGGAGAAAGCCATGATC
AAGGAGCTCTCCAGCCTGGACGACCATGAGGTGGCTGACCTCATTCCTTTCTCCTCGGTT
CCCGCCGGCTACGCCATCATCGGTACACGCTGGGTTTATCGAGTCCAAATGGACGGACGT
TTCAAGGCACGAGTCGTTGTTCAAGGTTGGGCTCAGCAACATGGCATCGACTGCTTCACA
ACATTTGCACCTGTGTGCAGGATCGGGAGCCAGCGTCTACTGCTTGCCATTGCTACATCA
CAAGGGTGGCCTGTGATTGCAATGGACGTCCAGACGGCATTTCTAAACGGAATTTTGTCG
GAAGACGTTTACACCTACCAGGCGCCAGGTTTCGAGAAGCTCGACAGCATCACTGGAAAG
CCACTTATTTGGAAGCTGAAGAAGAGCCTCTACGGACTACGTCAGTCTCCAAGCGTGTGG
AATCTCACGATCGACCAAGATCTTCGCCGCAAGGGATTCACTTCCACGGCATCCGACCCA
TGCGTATACACTAAGGGGAGCGGCTACAACTACGTCATGCTCACTCTTTTCGTCGACGAT
ATCTTGCTCACTGGACCTTCGAACAAAGTCCTTCAAGAAACTCGTCATGATCTACAAGAA
TCGTTCGCCATGACTGATCTTGGGCAAGCAACCCAAATCCTTGGCATCGACATCAAGCAG
GATCTTACCAACGGCACCATCACACTTAGCCAGAAGAAGGATACACTTTCTGTTCTCAAG
CGTTTCAAGATGGACACGTGCAACCCTGTGCACACCCCGGGTACAGGGCAGGACCTCAAC
GTATCTACTGAGGACAGCACTTTGCTTTCTGAGACAGGAAAAAAGGACTTGGGGAGCCTG
ATCTTCTTGATCAACTGTACCAGGTACGACATCGCCTTCGCGACCATGCAAGCAGCTCGG
AGCATGTCAAACCCCACGGCGCTGGACTTGGCCAACGCCAAGCGCATTTTGCGCTATCTG
AAGAAAAAGCCTGGATTGGAGCTAACGTACAAGAAGGACAGCAACTTCCAACTAACGTGC
TTTTCGGACGCATCATATGCTACGACGGAGGGTTGCAAGTCTGTTACAGGCTCGATGATA
CTTCTTAGCGGTGGGCCGATCCATTTCGGGAGTCAAGTTCAGAGGATCATCGCGCAAAGA
ACATCCGAGTCCGAGATCATCGCTCTGAACAGCGTCGCAAAGCACGGCGTCTACTTCGCT
TCAATGCTGGGGGAGTTAGGTTGGGACCAGCGTACCTTCAAGCTGCTGACGGACAATCGA
AGCCTCGTCCGGGAACCATTCCTCAAGGTCGCGCCACATAGCTGTTCGCTACTCTGCTCT
CCGCGAGTGGGTGCAGGACGGCCGACTCCAGCTGGACTTCGTGGCCTCCATCAACATGCT
GGCTGACATCTGCACCAAGCACTGTGTGCGAGAAATCTTGGAGTCGTTCATTTCCCAGAT
TTCCAACTTCAACTAAAAACGCCTTACGTCATCATCTACGGGGGCCTGCAAACTGGAGTG
GTTCTCCAAAAGCAACCAATTTCGCCGCATCGGGAACATGTCGAGACAGCGCATCGCCCC
GAACCATCCGGGAACACGCTGTGGGGGAGTACACCATCTTCCCGGCTGCACCTTCTTCCC
GACCAGCGTGCATTCCACCGACGGTATATCGTGCAAACGATGAACGCAAGCACGCGATCC
GCGCGCACCCTCACACAACCACTTCTCAATCAACCCTCTTCATCTTCATCACCACATCTT
CAAAACCCGCTACATCATCATCATGGACACCTCATGTTCTCCTGCTTCTTCCAACTACCA
AGGTCGCTACCCAAGCCGCAACAACCTTGCCTCACGTGGTCGCCAACAACGCCGAAACAA
TCCTGCACCACGCGGTCACCAACACCGCAGCAACGGCCACAGCGCACGACCTCGTCAACA
GCATCAGCCTCGCCAGGCCAGCAACGGCCACAGAGCACGACTTCGCCAGCAGCGTCAACT
TCGACAGGACAGCAACGACCCGCCTCGACAATATGTTTTCAGGGCTATCAGGGTGAACGA
CCCGGACATTCTTCAGCAGCAGCAGCGGTCGTCGCCACCGGTCCGCATTTTTTGGCCCGG
TGAGGATCTTATGGGAGTTTTCCTAGGTCCTAGATACCGGCATTTCAAAGATGTACAAGT
TCGGGGACAGTCTCGCGCAGACCGATTTTCAATGGTGCGGAAACTGCGCAGCCTGGATTT
TCTGGATGGAGATGCATATCCTGTAGTCAAGGCCTTCATCGAGTCGCTGCCACATCTCTT
CCTAAGGGAAGGCATACTTTTCATCATGGACATCCGCGTCTACAACTTCCTCCTGGTTGG
ATGGGCAAAGGATGGAACCTTTGACTACATGATAAGTAGTCGAGTGTACGAAGATGTTTT
AGACAAAAGAGAATAAAAAAAGTGGTGCAGTATCCCGCACCAGCAGACGAAATATGCCAG
AGACCTGGTAGATGTTGTTGCTGAGTGGTGATTTCTTTTCCTTCTTGAAGTAAGCACTTG
TATGTGAAACTGTCTGTCTTTCATCACTACAAAAGATCTACGAAGCACATTGAGAGCCTT
CAATCTTCAGTAAATGTGCTCACTCTCTGTATCGTGTTCCGTACAGAGGATGCTTCTAGC
ACCAAACCTTAAGGGCATGCATGCTGTACGTTGTTGAATGATGCATGTACCGAAAAGATT
AAGAGTATGCACTTTAAGTGCTAATTCTTTGTGTCGATTACGTACTAGACTAGTCTATAA
TGCCAGATGTATGATCCTTCGTGATTCTGTCATGGAATTTGACTTCTGTTTTCTGGTTCA
AATAAACACTGCTTTTACAGCAGTCTAGCCATCGCAAACATGCACCAAGATGCATTAAGT
ATTGCATATCTTGAAGGTATATCTTATTCGTCAA
>family041#LTR/Copia
GAAGTCTTGTATAAGAGCGATCAGTTTGTTGTGTGTCGCCTTACTTGTACCTTTTGTGAG
CACATCTGCTATCAAGTCAGACGTAGGTACGTAGTGAAGGGATATTATTTCCCTTGCTAT
TAGATCAGCAGCGAAAGCTTTGCGTAGCTGCAAGTTTTTCGTCCTTGCTGAAATAGTAGG
TGTACTAATAGAGGTCATGGCTCCCGTATTATCATTTGATATGGGAATGGTTGAGAAACC
GTTGAACTGCAGCTCGTGCAGTAAGCCACAAAGATGACATGCCTCTTTTGCGCAATAAAC
GATCGAAGTCAACTCACTTTCGACTGTACTCAGTGCTGTGAGTGTTCGAAGACTACTGCA
CCAACTGACAGGAACGGAGGATAGCATGAACATGTAGCCGCTGGTACTGCGCCTTTTCTG
GGGCTCAGCAGCGAATGATGCATCGCAAAATCCTTCCAGTTTGAAGCTACCGCTCTTATA
CTCGATGTCAAGGTCAGTTTTTCCTCGTACATACCTTAAGCAATGCTTTGCTTGTTGAAG
GTGTAGCTTCGATGGTTTGCTTGTAGCGCGCGTCAGTTGCAATACTGCATAGCAGATATC
ATACCGTGATACCCGAGACAAATACAGCAGCGATCCAACCACAGACTTTGGTATAGTTTT
ACTCCTTCCGCATCAAGAAGGGTGTCAACTGGTTGATCTGTTGAGATTTCAACTCCAGTG
CTTGGAGTGCTAACTCGCTTGCAGTCAGTCATGTTGAATCTTTCCAGGATAGAATTTGTA
TAGTCTGACTGGCTTATGCGAAGAGTCTTTTTCGCACGGTCACGGGTAATCTTAATCTTC
ATACCCAAAATAAGAGATACTTCTCCCAAATCTGTCATGGAAAATCGTTGCATCAGCTTT
TCTTTCAGCTGTCCTAGTAATATCTTGTCGGGAGATGATACCAGAATGTCATCGACGTAT
ATTGTTAGCATTGCGTACCCATTTTCTTTTGTGAACAAATAGAAACAAGGGTCACTTTTG
GTTGGCTCAAAACCAATGATTTTCAATGCCTTGTCCAGCGTATTGTACCAAGTACGACTG
GCTGTACGTAAACCGTAAACTGCTTGTTTCAGTTTCATGACTAGAGGGTTGCCTGGGCTT
GGCCCTGGTACTTCATAGCCGTCAGCCTGTTTGCAAAACGTTGGCTGGTCGATGGGGCTT
TGGAGAAAAGCACTGCGTACATCACACATGGTGACGTCCCAGTCGAATTGGGTCGCAATG
GCTAATAGTACCCGTATGCTCTCGACGCGACATACTGGTGCGAAGGTGGCTCCGCAGTCA
ATTCCTGGTCGTTGGCTCCAACCTTGACATACTATTCTGGCTTTAAAAGTGTAGTCACTT
TTAACTTTGAACACCCATCGTGTTCCGATCACTTTGCTGGTTGAAGGAACAGTAGATCTT
GGAATGAGATCATACACTTCATTTTCTTTCAATCGTTCCATTTCTTTATCCATAGCTTTC
ATCCACATTTTTGCTTGTGGGGATGCTTGCGCTTCTGCGAACGTGTTCGGCAGCGGTATG
CTAGCTGGATCTGGATTTGATTGAACTCCCGTTTGGGATGTATATGCGTATGAAACGAAC
TGAGGATACAGTGTCTCGTGTGCATAGTCAGCGCTTGGTGATGGATTGTAACTTCGCAGA
CTTTTTAGTTCTCGCGATGTTCTGTCGTTTACGTTTGTTCTGATGTTTTCTTGGGCTGGT
CCGGATGATCTTGTTCGTCTTGGTATAACGGCGTACTGCCGTTGTTCTGGAGTTGGCGAT
GGAGTCCGTGATGAACTTGACGGAATATCGGAATTATCTTGTAAGGAATTGCCAAAAGAA
TAGTCAGATGGGGTTGTAGACGGACTACTTGCCCTTTCTGAATTTGGTGATGGTTCGGAG
TTTCGAATATCGACCAAATGATTCGGAATGTTCGGTGATTGTTGAATATCGTCGTTCGAN
TTAGCTTGGATTATGGAGAGATGATCAAGGACATCTTCTTCATAAGCTGTGTCTTCCTCG
ATGGGATTCTCGTCGACGAGTGATGTGTCAATCCTCTTTGTGGTCAGAGTTCTTGGTGTG
GTCTCAATGAAAGTTACGTTGCGGCTTTCAGTGATCCGGCGAGTGTGTGGATTGTAAATG
CGGTAAGAACGACTGTCTTTCCCGTATCCAACCATTACTCCTTCCCAAGCTTTCTTCTCT
AACTTATGAATATGCGTTTCGATGTGCACGAAGGCTCGCGCTCCAACAACGCGTAGTGCA
GATAGCTTAGGTATTTTACCAAAAAGTTTGGAGTATGGCGAATCCCCGTCAAGGGCACTA
TGCGGTGAACGATTCATCAGATAAACCGCTGTGTCACATAATTCGCTCCAGAGGAATTTT
GGTAATCCTGTGTCGACTAGATAAGCACCGTGTCATATTCATGATAGTTCTGCCGTCTCT
TTCGGATATCCCGTTTTGCTGGGGAGTATTCGTGGCTGCGAACTCTTGAACGATTCCTGT
TTCTTTGCAAAAATCCTGATAATAATTCGCCGTATATTCACCCCCTTTATCACACCTTAG
TCGTTGAACCCGATGTCCTTGCGGTATCACGTAGTCTTGGATGAAGTAGTTGAGCGTCTC
GAATGCCTGATCCTTGGAGCGGATGGTGTAGACTGCTTTCCATCTCGTGTGATGATCGGT
GAACTTGCTGATGTACCTTGATCCGTCCAGTGCTGTCTTGAAAGGTCCGGCCAGGTCGGT
GTAGACGAGCTCGAATGGTGTCGATGTTGTCTCGTTCGATGTCTTGGGGCGTATCCTCTG
GGTGCTTTTGCCCAGGGCGCATGTCCTACAGGGTGTCAAGATGTCCTTAAATGAAACCCC
TGTGTCGGGCTGATCTCTAAGTTTTTTCATACTTGCTTCGTTGAGATGCCCCAATCGTTC
ATGCCAAAT
>family042#LTR/Copia
TCCACCGACGCATACTCGCCGATGAAGGGAACCTACCTGCTCAAGGCAAGTCCGGGTCCG
TTCGAGCACTTCATGCCTACAACATGCAGGTGGCTGCGCCGCTAGGTCGCCGCATTGAGA
CCATTCGGTGCGAAAGACGAGGGAAAAACGTCGGCAACGAGTTCACCACGTACTGCATGG
ACTCAGGCATCACCATCGAATACGCCACGACCAACACGCCTCAGGAGAACGACGTGTCCG
AGCGAGACGGGCAAACCCTGACGACAATTACCCGCTGTCTCATGACGGATGGATCCTTTC
CGCCTACCCCGTGGGGGGAACTTATGATGACGGCAGTGTACCTTTCCAACCGGTCACCCC
ATTCGGCACTGGGAGGGGTCACTGTCTCGCCTCCGGGTCATCGGGGTCAGATCTTTCGTG
CATCACGAGCGGTACACGAAAACGATGAGTGACCGCGCGTTCGAAGGAAAATTCTGTGGC
TTCAGTCGAGACAGCAAGGCCTACCGGATCTACAATCCTGCAACCGGAGACGCAGTGGAA
AGCAGGAACGCGACCTTCATTGAGACGCCAGCGCACTCCATGCCACCCGGTGTGCTCGAT
GACGACAACTTCTACGAGAGCGACGTCCTGAACTTCACGCCTGTTCTTGGCAAGGTGTCC
ACCAGAGAAGACGAGTTCGATGGATCGGGAGTCCTCGACACCGTCGGCCTGGAAACCGAG
AATCAGCTCCTCCGACAAGAGATACGCCGTATGCAACACAACAACTTGATTAGGGAGGAG
CTTCTACAACAGGCAATCGACACGGGACACGACACTCCGCCCAGCCCGCCGAACTCGCCT
CAGGTAGCCACATCCGACAACGGCCCAGATGTTGCACAGGAAGAAAGTATCTTACCAGGC
AGCGCGCCGAAGCGGAACCAGGGGATATCGCGGCCACTTTAAGTGACCCGCGCCGCCACC
AGGAGGAGGCGAAGGCCTCTGATTCGATCGAACCCTCCCTTGCACCTAGTTCCCTGGAAA
TCACCATGAACGACGACAGCGGAAGTGGATGCATGACGGCCACTACGATGCGGCCCGACC
CCAGCGCGCTGACGTCTGAACAGCTGTTGGACTTGGCCAACACGATCTACCACGATCACG
CCAGCGCCGCTCCGAATTTCGCTCATCTGGAAGAGGAATTGCTCTCAGCATCGCGGGCCT
ACATGTTCGCCAGGCTCCCCAATGCAGCAAGGATCCTTGGAGGAGGAGCACATCAATATC
CCGAACATCTACAAGGAAGCCATCAACTCGCCACAAACGCCACAGTGGAAAGCAGCTATC
GCAAAGAGATGGACAGTCTGGCGCAGCACAAGGTCTACAAGTCGGTCCCCATCACCAGCG
TTCCCAAGGAAGAGAAGATCCTCGGTACAAGTTTCGTCTTCAAACAGAAAGCCAACGGAA
AATTCAAGGTCAGGCTGGTGGTTCAAGTCCACGTGCACGAGTCTGGCATCGACTACGGGA
GGAGCTACGCCCTGGTGTGCCGCATCGGGAGCGTGCGCACCTCACTCGCTATAGCATGGG
AACAAGGATGGCCGGTATATCAGATGGACGTCGCGGTGGCGTTTCTGCAGTCTGCGATTG
ACAAAGACGTCTGGGTCAAGCTCGCCCCAGGACAAGACACAAAGCATCCCGCGACCGGGG
ACATCATGGTCTACAAACTCGAATGCAGTCTTTATGCGCCTTCACAGTCGCCAGTGCTCT
GGTCCGACACCATGGGAGACGTGCTAGTAGTGATCGGATTCAGGCGCACACAATCCGACC
CCTGCGTATTCACATACGGAAGCGGCGACACTCTCGTCATCTCAACGCTGTACGTCGTAG
ACATTCTCATCAGCGGAAAGGACCCCGAGCTCGTAGCTGGCCTCAAGAACGAACTCCACC
GCTTCGAAATGACGGACATGGCGGAAGTCAGCCTCTTTCGACGCATGCAAGTCCCGCGCA
GCTACGAGGAAGGCACGCTGACTGTCTCGCAGAAGAACTACATCAAGAATATCCTGGAAA
GGATCGGCATGGAGAACTGCAACCCCGTCAGCACTCCAGGATATGGACCGGAACTCTCGA
CTGATCAGCCACCGGACAAGCTACTCGGAGCGGCAGACACCAAACTGTACCAGTGCATCA
CAGGCAGCCTGCTCATCCTGGCTCAATGCACCAGGTACAACCTGTGCTGCGCAGTCAACC
AGCTGACGAGAGCATGGAGCAAGTCTGCTCAAGTCCACATGACTGCCGCCAAGCACGTGC
TTCGGTACCTTCGCGGAACGCCGGACTTGCCCATCGTATTCAAGCAAGGGCAATTCCGCA
TTGCAGCATTCGCCGACGCTTCATTCTCAGCTCCCCCGGACAAGGAAGTCTACCACAGGC
TACCTGTTTTTCCTTGGAGGAGGTCTCATCAGCTTCGGAACCAAGACGCAAGTCTCTCAC
GGCCCAATCGACCGTCGAGAGAGAACTTCAAGCCATTAGCTACGCTGCCAGGGAGGCCGT
GTACCTCTCCAACCTATTCATGGAGCTCACGTTCGATATCTTCTTCATGTCTATTTCCAT
CCTCCATGTGTGGCATTAATGGGGTTCGTGGGTTGAGGAAAGTGTCCACAACGAAGACTG
ATGGGACGGCCGCTTGGACTTCGAGAAGACCACCCACATCAGGGGGCCCATCATTGCCAG
GCGCACCAAGCTCAAGAACGAAGCGGGTATCACCAAGCACATGTCCAGCTACGGGCGTGA
ATTCGGAGATGAATCTTCTTCATTAAAAACAATTTCAGGTTCCGTCTGTCGCGTTCTCCG
CTGATACGTTTGTTTGCTCGCTGTTGAGTATGCATCACCACCCGAGCACATGAAAGTAGG
TCCATACAGCAAGCAGAAATAGCTGTTCGTCGAGTAGACAGCTTGCATAGGGGGTTTTAC
CGTTCCGCATGGTATGTATGATTGATACGTAGCATGGGAGTTTGTACTTTTCTCGTGAAA
AATGTGTGTGTGGGCAGTGTAGGCAACTATATTAACCTAGATATGCATGATATGATGAGA
TTCGAACAAGCAAGCACTGTGGCAACACACGAAAGTTCGCCAGCGCGCTGACAAGTTTGT
GACATCGGCCGCCAGCCCTTCGCGCTATTTGCTGACCCTCGATAGGTCTTGGAGCTGCAC
CATTTGCCGTGTTACTTGTTCAAGGGGTCGTGTCGGGGATATGCATCATTGCTTGATACC
TGCGAATTACCAGTAGCATCTTGAGTCACGCATTTCCCTCTGTAGTCGATTGCAGCAACA
CAACCAAGACGTGTTCTATCTGCTGTGTGATGCGTATACGCAAATACACTTTCGTGTGTT
CTACACGTGTAGCCTAGGGATGATAGGTTGAGAGTCGAGGACATTTGTCCTAGGGTATGC
ATACAAAAGAAGCTTGCGAGTAGAAGCCGAGCAGGGAGACTCTGAATACGCCAGCGAGAT
TGTCGGAATATTTTCTATGCAGTCTATAAGTGAGTCAAGTCACTGAGACTGACGATATTT
GCAGTGAATTTTCTGGGTTTGTCCGAACAGACCCCGAGAGACCGGTACAGCGAGTAGATG
TCGGGAGAACCAACCCTGCGTTGACGGTTTGTGTGATTTTGCTTTTGCTTTCTTCGAGAT
GAGACAACAAGCGCGCTCTCGCCCTTGAGCTCACTCCATCGAAACCTGACCCGGGAGTCA
GTCCTTAATCAAACATCTCTCTTTGCTTCGTTCCGAGGTACACATCAAGTTGCACCCGCA
ATCGAGGTGTAGACTATAGACTAAAACTTCTGTGTAGGCTGCTACCTAAGAAGCGACCGC
GGAACACAGCACACACCCGCTGCTGCTGCTGCTGCTGAGACGTTCATCGCCAAGAGGTTC
CGTGGAGTTTGTTTTTACTTATCGTACCGATATCGAAAGTATCGAAACACCGAAAAGGCT
ATATTATTTCGATACCGATACCGATACGATAAGTCGACACGATATATCTAAAAATTCAAT
ACGATATTCAGTACTATCGATTCCTGTCTTGGAGAGTATTCTATAACGGGTATACCAATG
GACACGTTTTTACGGTTGGTTATCGCAGATACTGTTAATGCGTCCCAAAAGACCAAATTG
ATAATGCGCCCCAAGAGACCAAGTGGAACTGTTCCGTGAAAACCGTCGGGATCTTCGAAA
TTAATTGTTCCCGGTTGGCCTTCTCAAGAGTCTCCTCGTCTCCTCCCTGCACTGTATATC
TCTGAACAAATGATGCAAATCGTGGAAAAATAGAATTT
>family043#LTR/Copia
CAGATCATAGCTAGTGTTCCGGACGGCCGCGTACACTGGTTCTAAATAGTGCGATGATGG
ACACTTGTGACGCAAGGCACAAGTGCCCGGAGCGCTCGTCCCTGTGATGGGCACTGCATA
AGTGCTCGGAGGGGGGTTTCCCGAGAAGATGTAACCGTCTCTCGGGCTAATAATGGAAAC
CAATGGAAGAATTCCGATTGGTTACCATTCCCCGCGCGATGATGAAACGGTTCCTCCGCA
TGACAGCTTGCAGCAATCTTGCCCCCCAAGCTGTCAGTGACCTTTGAGTCCGGAAACTGA
GCACAAACCCTTTGTGAACGAACCCGACCTGAGCGCTATTGACCTGATATCACAACTGTG
AGTCATGACCACGCCTGCATGCATGCATGCCTGACCGGATGATGGAGTATCGCTGCTTGC
TCGCTTGTGTTGATGATGGAACGCTTGGCACCTGTCTACAATCGAACTCGCAGAGACTAG
CTATGATCTGCGCAGGTGAGAGTGTCTTTGCCTGGAACATCGTAGTCTAGCCTTGTCTCT
GTAAGATGGTACACGTGACGGATAGAACGTAGACGCCAGCGTTGTTCATCACTTGCGTTG
TCTCTTTGCAATTGCTGATTGATAAACGTGGCGTGGCACCAGCGTATTAATCACTCTCGC
CCTGTTCATGCATTTTGTCCACAAACATGCATATATATATGATCACGCATATATATATGA
TCACAGTTTTCTTGTGTGTGCGGGTGGTGAACCCCCGCCCTCACATTTCTTTCCCCGTGC
AACACCTTACCAAACTACTACTGGTCTGGTGTGCGCCACGTCATCTGTGAGGGGCACGAC
CCACCCATGTTGTGCTGCACCGATGTGCGCGCATGTCGATGCTCCTACGGCTGTTCACGC
AGCCATCGAACAACACAAAAACACACGTCAATTTTGTGTGTGGTCATATATATATTTTTT
TTTCTATGTGTGTGGTGAGCGACCGACTCGCATCCATGCCCCTATGCGACCCTTTCCACG
CTATTTGTCTGTGCCGTGTTACTTTTGTCAGAAGTCATCGTAACTGTTTGAATGTTGTGC
TTACGTGGCCTGAGTGCGTGCTGTGTTCCTACGGTGTGTAGTGCTTAATTTCATCTCCAC
GCGTTGCGTACATGCACAGACCCTGCTGGAAACTGTCACTTAAAAAAGAAAGTAAGCCGC
TTCCGTGTGTGGTCGTCACCTTTTCTCTTGTGCGTGCGGTGATCTACCGCTCCGCATTTA
TTTGCGTCCCTACGCAATACACTACCCTACCCCGGTGTGTGCCGTTTTATAACTTATGAG
GACTCTGCCGAACTGTGGGCGCGTACGCTTGCTGGGTGGGTGCATTTGATCCTCTGATGA
GTGGTTTTCCTCTTTCTACGCTGCCTACATGCACGGACCCTGCTGGAAAACTGGAAAATG
GAACTTGTCGTGGTTACGCATTCCAGCCTCGAAATCACCCGAATACACGCTCTGTTTGGT
ACACCGGTGCCTGCTGTCATACCTACCCACCGAACCTCGTGCCCTGAGGAATCCATCTAC
TAGACATACATGTGGAGTCGAACCCGGTGTTTGGATGTGGGATACTTCCATCCTACGCGC
CGCGCTACCAACAGACAACCAACCATTTTGGGCCTCGGGCTGTGTCCCGCTGACTATAGT
CACGAAAAAATGCGAGACTCCGCCCACTCCGTGCATCGCCAGCTATACTACGCAAGGCAG
CGTGACATCAATTTTATGCTTTCTGACCGTGACAACAAGTGGAAATAATTGTTTGCCCTG
TACTCCGAAATTTGACATTTTCAGGTGGGAAATCCACACGCAACAAAACGGTTACCCCCA
CCCGCCATACAGCTAAGCTACGTTCATACAAATGAGTATGGTTCTTCTCATGAACGCCCA
TCGTTTGTGCATCATAATCAACAACCACATCGACACCGCCGCCCAAGGCACAGTTGTCAA
CTACAAAAAAAAAAAAAAACTGCTGGCATCGGCCGTCGTTCTGTCACGCACCCCCGAGGT
CGCCCTGGACGTTTGGCCCAACATAATGCGTGGAAACCATGTGCGTGCGTACCTGCCGAC
CACGTTCATTTTTTTGAAATCTCGACATTCGGATATCGGACATGTTGCACGGTGCAGCAA
CCAAGCACACTGGATATATTGTACCATAAACGGACACAACATTTTGCGAGTCGACCACTG
CTGTCGACCGAATCCCCATGTACCTACTACGAGCTGGCTGTTAGTTGCGCCCACCCGACA
AACACAACAACAGAAATAATATGAAAAACAAGAAAAACGTTTTTTTTTTTTTTCCATGCC
CCCATAAAACCATCAACGACTCGGAATGGTCTCTGCCTGGATTGATATTTATTTGTGTTC
CGCTCAGAGCACTACGCTCACAGCCGCGATCTCTATTGCGCGGTGCTCCCATCACATCTT
ACGAGGCGAATGTCATCTTGGTGTGTGTGTACGAATGAATGCGTGTGGGACGAGAGAGGT
AAGCTCTCGGTCGGTTTTTCTCTTCCCCGGGCCCGCTCAAGCTGACACAGAAAAAAATGA
AATGCTCCGCAACTCACCAGTCAGCTGTTGTTATTGTAACAACAACATTACCGTCGGCTG
GCTGTGGTGGTACGCGGCACCCCTGTGCGACCAAATTTACTGCACACGGGTTGCATTTCC
CTCCCCCACTGAAGGGATCGTTGGTAGTGGAAGTCAGCCAGAGACCCAGGCTCGGCGGGA
GAAAGGGTGAGTATAATAGACACAGCAACGCGTTCTGTGTGGGTTCTGACTGCTTCATTT
ATTTGCCTGCATAATACCATGTTTGACCCAACGTTTCTAACATCGTCTCCCCATGGACCG
GCATTTTGATAGGAATGGCTGCATACCCTCTAAAAATAAAACTATGAAAAAATAACACAA
AGAAGCAAGCAACGTAGACAAACAGAGCGATCTGGAGGAAGCAAGCCAGCGAGAGTTGGG
GCAGCACTAACTTGTACTATGTGGGTTTTGTTTTCTTTTGTTTGGGGTATTTTTATTATT
TTCCTGGTCTTGGCACAGGGGCATGTAACTTAATATAAAAGCTACTTCTAAGTACATAAC
AACAAAGAACCAAGAGTTACACGGAAAACATCACCCCTCCTCATAATGCTGTACGAACAA
TATCACCCCTCCTCATAACAGGTTTGTGTATGGAGAATACCACACATTTACATAACCACG
AGCTGCGGAGCTACACGAAGAAAAACATCCCACACAACCCCGACCTACACGGAAAACACC
ATGCCCTCACGAGCAATACCGGAAAACAATAACATAAAGTAAACTAACCCGTGAAGCTGT
CAAGCTCCACCGTGCCGCCACAAAGCCTCACGAACAACATTACCCTGTGTGGGGGCATGC
AGGGGCAAATGGAATGGGGTCTCACAGGCTGTCCTCAACCAACAACCCCGTACACATTCT
ACAGCGACGACATATACCAATCACGCAGGTGACACCTTCCCAACTGCACACGACCAAACC
CCCGCACCATCGTACTACACGTGGGACTATCCGGTAATGAACGTGGATCCAACTACGCGT
GTAGTAGAGTATCGATGGGAGAGGCTTTAACGAGGGGATGTGGGCAGACTAGTGCATGCA
TTGGTTTGGTTTGTTTTTTTTTTT
>family044#LTR/Copia
GAGGATCTCGCAGCAAAGGTTTGCAGAAGAGTTGGCTGCAGAGTACGGTGTTGAGTGGGG
GAAGAGTGTGCCCTTGCCTGTGAGCATGAAGCTTTGACGAGAACGAAGCGTGTGCTGATG
TCCCTTTTCGCGAGTTGGTAGGATCCCTAATGTATGTGGTAGGCCACTCAAACCAGGCCT
GACATCGCGAATGCAGTACGAGCAGTAGCGCGGTATTGCGCGTCTCCCAAGATGGTGCAC
TGGAAGGCAGCACTTGGTATTTTTGGGTACGTGCGTAGGACGAGTTGGATGGGGATTACA
TCTGAGAGGGGAGTGGTGACTGGCATGAGCATGTGTTCCGCACGGCCGCGTACACCGGTT
CTAAATAGTGCGATGATGGGCACTTGTGACGCAAGGCACAAGTGCCCGGAGCGCTCGTCC
CTGTGATGGGCACTGCATAAGTGCTCGGAGGGGGGTTTCCCGAGAAGATGTAACCGTCTC
TCGGGCTGATAATGGAAACCAATGGAAGAATTCCGATTGGTTACCATTCCCCGCGCGATG
ATGAAACGGTTCCTCCGCATGACAGCTTGCAGCGATCTCGCCCCCCAAGCTGTCAGTGAC
CTTTGTGTCCGGAAACTGAGCACGAAACATTTGTGAACGAACCAGACCTGAGCGCTATTG
ACCTGATATCACAACTGTGAGTCATGACCACGCCTACATGCATGCATGCCTGACCTGATG
ATGGAGTATCGCTGCTTGCTCGCTTGTGTTGATGATGGAACGCTTGGCACATGTCTACAA
TCGAACTCGCAGAGACTAGCCATGATCTGCGCAGGTGAGAGTAGCCTTGTCTCTGTAAGA
TGGTACACGTACGGAGAATCGAACTCCGGGCGTAACTGTGGGAGGGTTACATGGACATCG
GACATGTTGCACCGTGCAGCAACCGAGCACACTGAAAATATTGTACCATAAACGGACACA
ACATTTTGCGAGTCGACCACTGCTGTCGACCGAATCCCCATGTACCTACTACGAGCTGGC
AGTTAGTTGCGAGAGCCCCACCGACCCCTCATGTCCATGAACTGAGTCCTCCTCTACGAC
GATCTCCCACGGACACACGCGCGTACTCCATGCCCGCACCCATCCGACAAACACAACAAC
AACAGAAATAATATGAAAAACAAGAGAAACGTTTTTTCTTTTTTCCCCATGCCCCCATAA
AACCATCAACGACTCGGATGGTCTCAGCCTGGATATATATTTGTGTTCCGCTCAGAGCAC
TACGCTCACAGCCGCGATCTCTACTGCGCGGTGCTCCCATCACATCTTTCGAGGCGAATG
TCATCTTGGTGTGTGTGTACGAATGAATGCGTGTGGGACGAGAGAGGTAAGCTCTCGGTC
GGTTTTTCTCTTCCCCGGGCCCGCTCAAGCTGACACTGAAAAAAATGAAATGCTCCGCAA
CTCACCAGTCAGCTGTTGTTATTGTAAGAACATTAACTGTAACTACGGCTGGCTGTGGTG
GTACGCGGCACCCCTGTGCGACCAAATTTACTGCACATGGGTTGCATTTCCCCCCCCCCA
CTGAAGGGATCGTTTGTAGTGGAAGTCAGCCAGACGCAGGCTCGGCGGGAGAAAGGGTGA
GTATAATAGACACAGCAACGCGCTCTGTGTGGGTTCTGACTGCTTCATTTGTTTGCCTGC
AATAATACCATGTTTGACCCAACGTTTCTAACATCGCCTCCCCATGGACGGGCATTTTCA
TAGGAATGGCTGCATACCCTCTAAAAATAAAACTATGATAAAAATAACACAAAGAAGCAA
GCAACGTAGACAAACAGCGCGAGCTGGAGGAAGCAAGCCAGCGAGAGTTGGGGCAGCACT
AAATTATACTATGTGGGTTTTGTTTTTTTTGTTTGGGGTATTTTTATTATATTCCTGGTC
TTGGCACAAGGGCATGTAACTTAATATAACAACAAACAACCAAGAGTTACACGGAGAACA
TCACCCCTCCTCATAATGCTGTACGAAAAATACCACCCCTCCTCATAACAGGTTTGTGTA
TGGAGAATACCACACATTTACATAATCACGAGCTACGGAGCTACACGAAGAAAAACATCC
CACACAACCCCGACCTACACGGAAAACACCACGCTCTCACGAGCAATACCGGAAAACAAT
AAAATAAAATAAACTAACCCGTGAACCTGTTAAGCTCCACCGTGCCGCCACAAAGCCTCA
CGAACAACATTACCCTGTGTGGGGGCATACAGGAGCAAATGGAATGGGGTCTCACAGGCT
ATCCTCAACCAACCCCGTACACATTGTACAGCGACGACACATATATACCAATCACTCACG
CAGGCGACACCTTCCCAACTGCACATGACCAAACCCCCGCACCATCGTACTACAAGTGGG
ACTATCCGGTAATGAACGTGGATCCAACTTAACGAGGGGATGTGGGCAGATTAGTGCATG
CATTGGTGTGGGTATTGTTTTTCTTGCTTTCTTCTCTTCTCTCGGTTCCACCATCAGCCT
GGAAGCATCGGTGTCTCACACCATGTGGACACCACAACAAAACACCCAAGACCTACGGTG
AGTAGAAGAACCGAGAGTAACAATGGGTGAGTACAATAATAGCATGTGAGGTGAGTACGC
GTGGTGCGTGGTGGGGAGATGGACGGTCGGGAAAATTAAAACTTATTGTTTCTTTTTCAT
GACACGCACAACGTCTTTGGATTGAAGGTTATTTGCCTATACAGTGCCGTACACGCCCAC
CACCACCACAACAAACACCTCTCTTCTGAAGCACATCGCTTCACCTAAACATAGAACTGT
TTTGAGCTGGGCGCGTTCAGGATGACCGGCGACTGAACCCGCCCCACATCACCTTCTTTT
GGGTTTCGGAATAATATGTGTTCGTCAGAATGACCGTGTACTGTTTATGCCCAAACGCGA
TATGGACGTGAAACAAATACCGCGTGTCGGCGTGGTGTGCGCCGCATGATGTTTACATAA
TTTGTTATTTCTTCGCTCGGTTCTTACGGGCTACACTGTAGTTATGTGGGGTGCACTCCT
CTGCTCACCGTGCAAACGTGCGGAAATACGGATCACACCAGACCATCCATCAATGGATTC
TCGTCATGACGAGCACGATTGGTGAGCATGTGACTCGAGCTGATGGAAGGAGTAAGCATG
GTTTATCTGTTGAGTGAAACCCCGTCGACAACCAAACCCGCAGATTAACCTTAAAATGAA
TATGAATCCGAGCTTCATTAATCATTTCATGTACGAATTTGTGTTGCTGAGTATCTGTCT
TCGGACACGACGACATTCTGACGACACCACCATTGTTGGGCTGCCTCCAACCTCAAGGCT
TGTTCCGGATATTCCGGCCATTTCTATCCCACCCTGCCTTCGCTGGTGCCTTGTTTTTGT
TTTTGTTCCTGTTCCCTGTGGAGAGGGGAGGGACGCCCTCAGCGCCGATACCGTCTGGAT
TATGCCACGACGAGCTTCGTGTCATTTGCACCAAGCCACAACGCCGAGACCAGCCTTCAA
CAAACCACAATTAATTCCAAAAATCAACGACGATCATTCCAAAATATGCACACCACGGAC
CGCGATAAATCCGGACATGACCACACAACCTGCACCAACCTGCACCAACCCACAAGGCAC
TTCACCGACGAACAACGACCCATTTGACCACAAAACCTCGACCCGACACTGCCACACCAC
AGTGCCGACTACAACGTGAACACGAACCACCAAAAGACCCCGGGCACCCGATCGTGTGCC
ACAAATACAATCAAACATCTGGGGTTCTTTGTCGTGCATCCATCCTCTTTCTTTTCCCCT
GGCGCCGTCGCCACCTGTGACCGTGTGTTGATCACGCGGCCTTTCCCCATCTAATACTGT
CGACCTTACCGGTTGCCACATGGGTTGTTGTGACCATGCACGGGGGATGACATGGCACGG
TTTCACCTAGTTTTCGGACTTTGTCTATGTCGTGTGTGGGACTGACTACCGATGTGTTGG
GGTCGATTGTTCTGTCTGCTGGTTTCCTCATTCTCCCTGGATCTGTCGGTGCTGTCGTAT
GTTACTGTTGTGGCATCATCACCAAGGGGGGGTGCGTCCTACCAATCGCCAAATATCGTT
ATGCACCCGTACTTCCCCTGACACGCCACTGCACCACCACATGAGGCATAATGAGAATGT
GAAACCGTAGATAAAGGGTGAGTATGTAGTGCAGGTGAGTCCGCCTGAAAACCCGGTTCG
GGGGGAACTATTGGGGAACCCTTGGGTGTGGTTTCTGGCTGCTTTGTTGCCTCTGGAGGG
GGACAGGGGACGCCAAGATTGGTGTCCGAGTGTGCGCCACTGATGTTATCTCGACACCAT
GCCCGCCACAGTCAATCATACAGTCATCAAAGTCCGCAGCTACTGTTCAACAGGCCGACT
ACTGGAGCCTCCGCGTGCGACCAAGACAAAACGACGTTGCCGAGACAACCTGAACCTATG
ATCCCCACCACTTAAAAAAAAAACGGTACACCCATCGACACTAAACGGACTGTAACACAG
TCTCTACTCGGCTCTACGGTCTTCCTGGAACTCCGGCAGCACCGTGTGGCCACGGACCAT
ACTCCGGCCCCCACGGATAACCGTGGTGCGGCCTACTCTGCGTGAAAAGCCTCACGGGTG
TGCAATGCCTTACGATCGCCTTACCCACCACCCACCAACCACGCTACCCTACCGGCACCG
TGGGCGGTGAGTATACGAACCGGTGGATGAAAGGGTGAGTATGTAGACCAAGGTGAGCGT
CTGGACTCCAGGGGAAAAACGGGAGGCGCCTCCAACGCGTGCCTCGTGCTTGGCTTTCAG
GTTGTTTCGAGTTGCTAGTAGGGGGCGGGATGGATGGATCGTACGATGCTTCTTGGTGAA
CCCCACACCACCAATGCCAAAGCCATCAAGCCAACCAGCCTCCACCACTAGCCACATCAA
TCCCTAAATCTCAACCTTGACCACCTCATACCAGAACAGAACAGAACACCAGAATAATCC
ATCTTGTGTCACACACCAAACTGTTGTAACAACCTCACGATGGCAAAAACCGCGCCATCA
TCCCACCTTGTGACGGACCACCACTCCAACAATGTGTCACTGAATGTGAAATTCTCGGAT
CGGACACCGAGTCCATCCCTGAACCTCATCCTCGATCGTCTCAAACCATGACAACTCATA
ACATGAAACCTGTGACCTGTGCCGTTCATCGAACCACCATCTCGCAGAGGCAAGCGTCGT
CACCAGGCCACCTTGTGTTCAGCCACCAGCATGCCTTATGAACCGACACGCTTCCACATC
CACCCGAAGTGCCACCATCCACCAACCGCCGTCACACCCTAAAAACATGCTACGGACTTC
CAATGACTGAACCCCTCCACTCTGGGTCGTGGTTGGCCTGCTCAGCCTGGTTCCCGGATG
GCAAGTCGCTGTACATGGCGGTTTCTGTTGCTTTTCTGTAGGAGTGCCGCGTGCGTTTTA
GGGGCTATTATTCTCTGTCTCGGTTTCACCCGCTTACCAGCCTGGTCCACTGTCGGCGCT
GTGGTGATGATATCGCCGCCCCGGGGGGCGCAGAATGACTTCTTCGTGCCGGTGAACCTA
TTCTGATCTCATCAATGATTGCTCCGTGGTAGAGGACTACTCACACGCTCACACCGCGTC
GGTGACCACTAACGCTAACGCTAACCCCCACCCCTTTGAGATTGACCCTAAGACCTCGAC
TGGCTACATCGAAGTTGTTTCAGATGACTCTCAACTAGATGCGCGGGGCCACCGTCATGC
GACCAAATGGCGAGGTACCCTACCGCGTTGTCCTGCTGGCACCCTTGATGGCATGGGGCG
ACATTGACCACTTTCCTACGACTCGTCGACATCATGTGTCAGCAATGTCGTGGAGCAGCA
CCTACAACCTAACATCAATCCTGGGGGCCGCCCAACCTGCCCAAGGATAGAGCGGGGACC
GCCC
>family045#LTR/Copia
TGTTTGTGGTACTTGGATATGAGTCCGATCTGTGCATCCTCTGTGGGGGATACGCGTATG
GGAAGTATGGGTGTGAGGGTATGTATGCGGTTGTTTTCCAAGTGCGGGGCCCCCGGGAGC
ACACAGCGGTGTGCTCCCGGCACTTGCCTGAGGGGCTTGCGTGTCGAATACCAGCTTGCC
TGAGGGGCTTGCGTGTCGAATATATACAATACATGGTCCTTTTTATCAGCTGTTCCTGGG
ATAACATAGTCCCCAGTCTCGACACCACAGACCGCTGAGGGCGGCAGTGCACTAACACGA
TATCGAGTGGAGCCTAGCTAGGCCAGGTGTTGGTACAGCGATGACGGAAAGAGAGAGAGA
GTTGTTGGAAGAAAGAACGAAGAAAGCGGAAGCCGAGAGTGCGGAGTTACGGAGGAAACT
TGAGGAGGAAAGGGAGCGCAGTTCAGCGGTGGACGCTGCTAGAGATAGGGTGGATGGCGC
TGGGTACGCGTCGGGGTATTATAGGGGTGGAGCAGCCGGGGTGGCGGACACTTTTGGAGC
CGGGGGAGCGGCTACTTCTTTTCGAGATGGTCCAGTGCAACAGCAGTACAGGGACCGCAA
GCCACCAGTGTACGACGGCAATTTCCCGCTCTTCAAAACGATATTCGAGGTCTTCCTCGC
CGGCGAAGATCTTGGGCACACACTCACTCCGCCGGCGAGTCCTGATCAACGCATCTGGCT
CATCCACACCTCCAGGAGCGAGAACATAAGATTCCACAGTGAGAAGCGTGTGCGTGATCA
CGAGCGTGCTTTCGATTACTTGACGCGAGCCACGAAGGGGGCAAAATTCCAATCGACGAT
TCTTGCTGTAGGGAATGTGTCGGGGGCATGGGAGGCTGCCCAGGAGTTTTGTCTTCCGAT
GAGTAGCTCTGAGAAGGAGGCCCTGAAGTTGTCTCTCGCTAACATGAAGATGCAGCTCGG
AGAGGACCCGCAAGACTACTTTCTGAGGTTTAACAAAGTGCTGAATACGCTTCGCGCTGT
CAACGGCTATGAAATCCCGGAAAGTGAGGTCCTTGCGACTTTACGTAGAAGCCTCTCGGC
AGACTACGAACAGGTCAAGATCGTGCTCATGCATGATCACACGCTCACACGCAGAAGCTT
AGAGATTCTTGTGCGTTGCCACCACGTTGAAAAAAATCTCGGTGATCGTGCGCAGCGGAC
GGCCGCGCCGGCTAGCGATCCGCACGCTCTCCGTTTCGGCGGAAATTCACGGCCCAACGG
TAACGGCGGCGGCGGCGGCGGTGGCGGCGGCGGCGGTGGTGGTCCGCAGCGGAGGACCGG
TGGGTTTTCCCAAGGCAGACAACAGGGTAGAGATGGACAACAGCAGCCGGGGTGGGGAGG
GGGAACTCAGGGAGAGTACAACGGGGGATATCGCCCGCAGCTGCAGCAGCCGCAACAGTC
GTTTCATCAGCAGGCGCCGCAGCAGCAGTATCAACGGAGATTCCCTCAGCATTTTCCGCA
GCAGTCGTTTCAGCAGCAGCAGCCCCAGCAGCAGCAGAAGCCCCAGGAGTTCACTCCCGC
AATGGCGATGGGATTCGTTCCGGGTGGTCCCAGGGACCCCGGGCGGAACGCAGCGTGGCC
GCAGGAGGCGTCCCCCATTCCCCCGGGATCACCGATGTGCGCCGTGCCCATGTGTGGTCG
CTGCGGTCATGTCGGGCAGACGGCCATCATCTGCCAGGCTCCTCCGCGATTTTACGGTAG
GTGTTCTATTTGCGGTGAACCCGGCCACACGGCGCGCAACTGCAAATTTAACACATCCAA
CAATCTGCAGCAGCCGCCGCGCCAACACGCGGCGGCCAACACGTCTCAGGCACCCCACCT
CAACGCCGTAATGCCTCCACCTTACCAGCCTTTCTCGCAGCATCCCTTCCCCCAGCACTC
CCATCTCAACAGCGCGGAGCCGGGGTATTCGGCAAGTTGTGTAGACGGGTCGATAGCGCA
CCATTGGCCCGTGTCGGCGCCTCTTCCGCAGCAGCACCTTGCCGTGGTACATCAGGATGG
TTCCAGCGGAGGTGTGCACCCATGGCAGGGTCCCGGCGGCAGCGGCTATGGTGGTGTGCC
CCAGCAGCAGCAGCCAGAAAAGCAGCTTGGCTCGGTGGGTGGAGCCGGTAGTGAGGTCCA
GTTTTCTGTGGGTGATGGGCAGCAGGAGCCGCAGCAGCAGCTGCAACAGCAGGAGGGCCG
CGCGTGGGGGGATGCTTCCGGCGTGGATACACAGGTCAGTGGCGATGAGGGTGAATTCGT
TGATGGGGTAGGGGGGGATGGTCATGCCGGTTCGTACGGCACCGTAGAGCCGGTAGGTCC
CCCCCCCGATCGCAATGCTCTTCACCAACACCGTCACCCTGTAGCGTATCCGCCGGCCCC
TGTCCCCACTTTGCTGTCGGCGTCTGGGCGTACCGACTGGTGGGTTGGTGATAGTGTCGC
GTCTACCCACAGCACTAGCAGCACCAACTTCGTGTCGTCCCCGGTCGCCGCGATGGCCCC
GGGCACCTCGACGGACGCAGCAGCGGCAGCAGCAGCGTCGTCCCCGGTCGCCGCGATGGC
CCCGGGCACCCTGACCTGCAGCAGTGGCGGAGACGACGGCATCTGCGGTTTCGAGAGGGG
CGCGTCGTACTCGTTTGACCCTGGAGGATATAATACGCTGGAGGTGCGTGTGGATGGAGA
GGAGAAGTATGGTGGAGAGACGGATGACCGGAGCAGCGGCGGCGGCAGCAGCAGCTGCAG
CAGCAGCAGCAGCGGCCGCAGCGGCGGCGGTAGCGACATCGGTGACGGGGGGAGCGGCGG
CGGCGACAGCAGCAGCGGCGTCCCCGGTCGCCGCGTTGGCGTTGGGTGTCCAGACGGCCG
CAGCGGCGACGGCGTCGACATCGGTGACGGGGGTAACGGCAGCGGCGACAGCAGCAGCGG
CGTCCCCGGTCGCCGCGTTGGCGTCGGGTGTCCAGACGGCCGCAGGGGCGGCGACGAGGG
GTTGCATGAAACCTGGAGTGGAGCCCCGACGCACCCTTTTGATCCCGGGAAGACTGAGGA
GGAAGTGAGCAGCAGCAGCAGCAGCGAGGAAAGCGGCGGTGATGGGAACGGGGGTGAGGG
GTTAGATGAAACCTGGAGTGGAGCCCCGACGCACCCCTTCGACCCCGGTAAGACATCTTC
GCGTGGCGCGAGGAGACGGGGGGCGGTACCAGGGGTGGCGTACCCCTTCGATAGGGGCAG
GAACGGGAGTGGCAGCTCCAACGGCGGCAACGGCGGCCGCCCCGACGGGAGTGGTGGCTT
CGGCCAGAGCTCCGGCGGCGACACCGGCGGCAGCAGGAGCAGCGACGAGAGTGGTGGCTT
CGGCCAGAGCTCCGACGGCAGCAGAAGACGGCAGCGGCGGTTTTGGCCAGAGCCCCGTCG
GCGGCAGCGGCGACAACGGCGGCGGTGGTAGAGGCGGCAGCAGCGACGTTACCGGCAGCC
GTGTTGGCGCTGGAACTCATGGCGGTCGTGGCGGCGGGGGAACGGCAACGGCGGCGATGG
CAGCGGCGGCAGCAGCGGTGGCGCCCTCGAGTCGACCGGGAACGGGGAGGACACGGTGAC
AGCGACGACCTCACCTTGCTACAGCCAAGTGGGAAATCATGTGAAACGTTTACGACTTTG
TTCGGTTTTGCGAGCAGCCATGGACGTTTTAGCTTCGCCATTTGGCTTCGTATTATTATT
ATTTTATTTTTTTCTGTTTTTCCCTTGCAAGCGCACCGTTCACTTTGATGCAGAAAACAC
GTGTGCCACGGTGTGTGCGTAATAATTTTTTTTTCTGTACTTGGTTTCATGATAATAAAT
GTTCGCTGCGACAAGATAAGCATTGCCACAACCTGTGGAATAGGAAGCAGCAGGTGGGTT
TTTATTTATTTTGTTCCTTGCTTCTTCGTATGTTTTCAGTCGCGTTTTACCTTGCAGCTG
AATGCTTCATATTATTTCCCTATTCTTTGGCGGGAGTACGTTCAGTCGCGTTTTGCGCTT
AGTTAGGGTGTTTCGATACTTTTTTTTTTTTTTTGTTAGGTCCTGAGTTAAGCGGTCGCT
CTCTGCGGTGTGTTTTTGGCCGCGCGCAAGAAATGGGATGATAGTGCGTTGCTTGACGTG
CGTGAAGGCATGTGGCTCAGGGAGCAGGGTAGCTTTTGGAGTTCCAGTTGCAAATACAGT
TTTCATACGGTACGATTTTTTCCGGAGTTTGATGCCATGAGTGTAACGTGTTTTCATGTT
TTAGTTTTTGGTTTGTATCGCATGTTTTGCTGCTCTTGCATCGAAAATCATGGGGGGGGA
TGTCATGTATGACCATGATTCTAGAGGGCGTGAGCAGCAATCGAATTGGTTCGTTTTCTG
GCCTTGTCTATTTGTGTTTTAGGTGAACGGCAAAGCAGGGGGGACTGTTGACATTGAGAT
ATTAGCTCGGGGTGAATTTTGGGAGCTGACAGCAGGGGGGCTGTTTGCGTGGATGCTTGC
TTATATTTTCTATCGTTTCTTGGACAACAGCGACGGTACCGATTAGCGGGTGCGCGCTGT
TTAGGATTTGGTATTGGAGGAATGGGTTTGACATGTTTTGACGATTAATGGTTGGGGCCA
TTGTGCTTTCCGAATTCTCGTTTTGATTGGTCAAGAAGTTGAGTTTTTTTTGTTTTGTTT
GAGGATTTGGTGCCAACTCTTTTGGAAGTTGTTTTTTCCAGAAATATCCGTTTTCGTTCC
GACGCCTTTCTGATGTAGCACAAATAATTGTTGGATACTTTTCTGAGGATGATTCTTTTG
TGTCAACGGTTTGAGATTATTTCCAGAGACGAACGCTTTGGATTCGTGAATAAACTGATG
GAGACGCTTTGTGTTGGATGCGTAGCCAGTTTTGTTGAATAACTTTTCTCAAGGGGTGTT
TTTCTATGTTTGCTGATTGCGTTTTTGCATTGGTTGCAAGATCGTACATCGTATCAAGTA
GGGGGGCTGTTTGTGGTACTTGGATATGAGTCCGATCTGTGCATCCTCTGTGGGGGATAC
GCGTATGGGAAGTATGGGTGTGAGGGTATGTATGCGGTTGTGGTCCAAGTGCGGGGCCCC
CGGGAGCACACAGCGGTGTGCTCCCGGCACTTGCCTGAGGGGCTTGCGTGTCGAATATAT
ACAATACATGGTCCTTTTTTATCAGCTGTTCCCTGGGATAACATAGTCCCCAGTCTCAAC
ACCACAGACCGCTGAGGGCGGCAGTGTACTAACA
>family047#LTR/Unknown
TGTTGGGTAAACCGGGTAGGCCGAAGCTTGTAGGTTTGTGGGGAAATGCAGCTCGGCCAG
TGAGGGCCGAGATGGGAAAGTTTTGTATTAGAGGGTAGAGGAAACAGCAGAGAACAATAG
TGTCCGAGGAACCGAGGAGAAGAGTCACACACCTATCCGTCACGCAATTCAGATCACTCA
TCGAATCTCCGACGAAACCAAGTAGAAACTCCCTGTTTCTCCGCAATCTACCAACTGTAA
TCTCCGTAGATCCTGTCGCATATTCACCCATCTTTACTATGCTACGAGTATATCTAACAG
CCCCCCTGCTCGTATGCATCGTGATGATATGGCCAAGTCAAGATAATTCCAATTACGACC
CAACGTAGATCCTTCTCCATGACAAACGAATAACCAAGAACTCGATTATGCAAATGTTCC
TGAATCCATAACGTCTTGTCTCATCGCCTTTCTCTGCAAAACGCTCTTCTTCTGGTCCAT
CCTTCCTCAGCACTTCGCCGCAACGACACCCGCAAAGTACTCGTGTCCCCCGCACAACTC
AAAGCATTAAACAATCCATTGAACCAAACCTATCTGTTAGACTCCTCCTCGTTCACGTTC
CAAAACACGGATTAATTCGTAGAAATTCGCCTTCGTTGTGCTTCGATTACATCCATCCAT
CCGTCTTACAAGTCCTACCAAGACAACACAAATTTCGTAAATGTATATGTTTCATGTTTC
ACGGATGCCCACTTCGCAGGTAAAACGCAGCTGGGCATGGTGTGAATCCTCTACTTTCAC
ATTTCCGATCATCCGTCTCCAAACATTCGTTCAGCGTGAAGATCGTTTGCGCAGAAAATA
CGCGAGTATTCCTATTGGTTCTCTCTAGAAACTGTATCTAGCTACAACGAGTAGGTTCCG
AAAGAACAACGTGCCCCCCTGCTCTTAGAGATCCGCCCCCTAGTTTAGAAGGGGTTGGAG
ACAGAACCACATACCAAAGGAACAATCGTCAGTATTCATCCAGTCGAGACCCAAGAAAAA
CAATCCTCCTGCAAAAAATCCCGACGAAACACCAAAACCAAATCAAATCCAATGCCAAAA
TGACGTTCGCAAATCCCAATGCTAGAAACCAATCCAATACCAAGGCCAAAATCCAATTCA
ACCACTAACCAATCCAATACTAAAACAATAACATTCGAAACCCCTACATTTGCCGGCGCA
TCAAGCTCCAGCGCTTAACCCATTGCCCAAGCCATTGTTTCTCCCCCCCCCAGTGGATAT
TTCGCACGCCTTCGCCGCGGTCGCCCTCCGTCTTTCATCTTTTCCAGCTGGCCGCGACTC
GAGCTTGCATGTTTGCGTCCGCCTGAAGTGGGGGAAGAACAATTGTCGCTCCCGGAGGAT
TGACTCGGCGGTGGTGCAGGGCAGGTCGCGCGTTTGGAGAGGAAGATGGCGGCAGATTAG
TTCCGAACAAACCAGCACTACTGATGAGAATCACATACTACCAACATTCCCCCCGGTTCT
CCACAGAAGTGACTGCTGCAGAAAAGACAACAAACGAGGCACACTTTCAAGTCGTCGGAC
CCTACTTGTGGAATGGTTTGTCTGAAAGTACCGATCAGTGCGACGTTGCCACTCAATAAA
ATAGCTGAATATCATCCTGAAACGGAGATTGATTAGTCCTCTGTTACAAAATATTATTAC
AGCCGCTGCTCCTGTTCTAACAATAGGGTAATCAATCCTAAGTCAAAACCTTAACAACAA
ACAGCAATCTCAAGACAACCTATAACAATATTCGGAAATCAATATTTGTTTCGTCAATAT
TGTGGATGTTCAATCTGCAACACGGTGGAGGTACCAATCAATGTTGCACGTCGCTGAGAC
TTCACACGTCTCTGGTACTCGCTGACACAACCAAGACATGAAAAGTTTTTGATCAGGTTA
AACCTGCTACCCAAAGAGAGCCCAGATAAAACGTTGATCACGCTGTTGCCGGGGAGAGAA
AGTTGGTCTCAGCACGGCTGTCAGGAAGACAAAGCACAAAACCTCGCCAATCACTGCATT
ACATTACGCACAATACTATTTCTAATACCATGCTACACGCACATATCTCATCATCAGTTT
CGAAACTGGCATCAGTTTTTGAGGATTACTGGTAGCCTAGGTTGGGTCTACCCATTTGCT
ACAGGTAGTCGGTCTTTGACCGAGCGGTGGAGTTTGACGGCAGTACCGCACGACGTATTG
TCGCGTTTTGATTGAGTAAGCGTTGGCGTTTGACGGCATTACCGCGCAGCGTGTTGCCGC
GATTATACTAGAGAAAGAGTAGGAGAGAGAGTTTGACGGCAGTGCCGGATGGAGGTGGAG
TTGGGGTAAGCGTTGGCGTTTGACGGCAGTACCGCACGCCGTAATGCCGTGTTGTAGGAT
CTGACGGCACTATGTACCGCATCACCGCATGGGTGTACACATAACGACAGCAGTCCAAAA
CTGACAAGTCATCACGTGCCTGTTCATGCCTACAACCCCAGTAGACGGCGGGGCGCAGCT
GACGATGGCGCTGCTGTAGGTCTTGGGGGTGCTGCTGCTGTGCAGGCCCTCGCCGTTGGT
GGCCTCTTCGTCTGGTTGGGTGTCGTCAGCCGCGCATGCGGCTGCCCATCGGTGCTACCC
AATCACCCTCGACAAAGTCGTTAACGCTAGCGTGTTGGGTTAAACGGGTAGGCCGAAGCT
TGTAGGTTTGTGGAGAAATGCAGCTCGGCCAGTGAGGGCCGAGATGGGAAAGTTTTGTAT
TATTAGAGGGAAGAGGAAACAGCAGAGAACAATAGTGTCCGAGGAACCGAAGAGAAGAGT
CACACACCTATCCGTCACGCAATTCAGATCACTCATCGAATCTCCGACGAAACCAAGTAG
AAACTCCCTGTTTCTCCGCAATCTACCCACTGTAATCTCCGTAGATCAATGTCCCATATT
CACCCATCTTTACTATGCTACGAGTATATCTAACA
>family048#LTR/Copia
TGTTTGGGTGCGGTAGCCCGTCAGAGGCCGAAAGAGAAAGAAGGTTGACTCAAGACCTTG
GTTGATTAGAGAGTGAGAGACATGCGGTAGGCAAAACCATCGCCATGCAGCATGCCCATC
AACACATTTCATCCGCATACCCCCCCGGAGGCCCCATAGACAGTATACTCTGCCGAGCAC
CCCAAACAGCCCCCCTGCTCGGTACGAGATACGATCTACGAAATCCTCGTCACGACTATC
ATTGCCAGGTAAAACGGCGATAAATCAAACTACGCATCCAAACGGAAATCATCCACCATT
CATTCCAATTCAAACAATTTCCCAATAAAACAATGTTCTACGAAATCTGTCGATCTCCCA
ATAAAACATGCTTTACGAAATCTTTCAAATCTTCTGATGATATCAAATTACTATCTCCTA
AAAGGTCTGTCAATAAACAATTCACCCTCTTGAGAAAAATGCTTTACCAAATTCTCAAGA
AGTCAAAACACAAACAGTCACCCTTGGAAAAATACCCAGCACAGATACACATTACATCAG
AATCACGTCAGAACGGGGACGGGTGACTCCGGGAAAACGTGTCCAACGTCCTGACTTAGT
CAGAACAAATTCCTCAGATAAACATTCATGTTTCAACTCATTGACCAGCTCAAATAATAA
TCGGAAGCACAAAGGCTTCAACCATGACTGACGAGAACATGCCAAATCCTTCCTCCAATA
CCCAATACCTTGACAAATATACCAGTCCAACAGCCCCCCTGCTGTAACATCCATCCCAAA
CACGAAGAAACCAAACAAACAAGTCCAAAACAAACATGAAGCAACCAACAAATCCCAAAC
AGACAATAAACAATACAGCAGCCCCCCTGCTGGGACATCTCATATAAACGCAACGAAAAT
CCCATTCAATATTCAATTCCATGTCACCTCCGCAGGTAAAACGCGGAAAACGATCCAGAC
ATGAACTACCCAAATCCCATCAGCCAACATCAATTCCATATAAAATCCCCAGGGAAAACA
CGGAAAATCCCAACATGAACTACCAAACCCGATGTCAGAAACACTGCTTGTTGTGCTGCG
GCGGACAGCATGGTATCACATCCCCCCCCCCATGATTTCCGACAGCAGTGCAACAATCAG
GCGTGATTCCGCAAAATCCAGCATGCCAATTCTGCATCGAACTTCATCAACTCCAAACCG
AAACAAGAAAAGAAAATATATCAAAGAAAAGGCGTCACACGTCCAGCGCATACCAGCCTG
CCGTACAGGCCTACTTGGAAAGGAAAATTGGTACTCCGCAAGGATTGACTCGTCGGGTAC
GGTACATCGGAGGGACAGAGAAACGGTGCGTGCCCCCCAACGTCTTTACCCAGCACGTCG
AACGCCAAGCCAATGCCTACTACATATATCCAGTACCATCAGAAAAACATAGAGAGAATG
TGATCCCAACAAAGAAGGAAAACCAAAGTGGAACAAACCGTACGCAGAAATAATACTACC
ACCGCCATTTGAGATATTGTCTTGACAAACAACAGCCCCCCGGCCGCAACATTCCATTTG
TCTCCCAGAAAAACAACAATAATCAGCCATGGAAATTCCCTGCCATTTGGCCGTGGAAAT
TAGTGTCCCTGCAAGGTAAAACGCGGGTGGGCATCTCTACAGAACAAAACAAAAACAAAT
CCAAACCTGCAAATGTGCCAACGATAGGAAAAATGATTTGCAGACGGTGAAAAATGCAGC
ATTGTATCTGAAGATCAAAACACAAGAACAACATCGTGCACAAAACAAATTTCAGAAAAA
TGACAAGAATACGCAAACAAACGTCACGTGCCTTGGCGAGTTTAAGACCCCAGCAGAAGT
CGCGCTGCTTGCCGTCATTGTTGGACTCGCCCGATCCTCCGAACTCCTTTCCCCGCTTCA
TGATCCTCCTGTCGTTGCTCCGGTCGCGAACACGGGCTCCCCGGCCGTTGCCCACGCGAC
ATCTTTCCACGGTCGAACGGGGTGTCCATCCCCATCACCAGCCCCACCCTCCCAGCCTTC
AGCCGGCACAGCTTCCCCGGGTCGAAGGGGCGCAGCAGTGCCCCAAACCAGGCCACATCC
ATCCCGTCTGCCTCGTCGTTTCTACTGCTGCCGATGCTGCTGCCGCTACTGCTGCTGGAG
CCATCGACCAGGTCGTCCACCCCGGGATAGTTGGCGCCGCGCACCCCCGAACACACGGTG
CCGGGATCGAAAGGGTGCGTGGACGCCCCCCTCTCGCCACAGACGCTGTCACCCCAGCAG
CCATCAACCTCACCTGCGCACCAACCGCCATCATCGCTACCGTCGTCGATGCCGTTGACC
ACCGCTTCTCCGTTGCTGGCCGCCCCCCCAACCGATATGGTGGGGGAAACGTTACCGACG
GTTGCCATCGTAGCGGCCGGTGCCGTCGCCGCGGTCGCGGGTCGTGCCGTCACCGATGTC
GCCACTCCAGCCGCCGATGCCGCCACTGCAGCCACCTGCGCGGGCTCTCGAGCCATTCTC
CCCGCCGCCACAGCGGGAGAAACAACACCGTCGGGTGCCGCCGCCGTCGCCGCTGGAACC
GCCGTCGATGCCAACGCTCCAACCACCATCGCTCCGGTTGTTCTCCCCGCCACCGTCGCG
GAGATAACAGTGTCGCCGGGCACCGCCGCCGTCGCCGCTGGAACCGCCGCCGATGCCGCT
ACTCCAGCTGTCGCCGCGAGCCCTCCGCGCGCTTCCTCCGCCGTCGCTGCGAAGGTAACA
CTACCGCCGCCGTAGGTCGCCACCGTCGCCTCTGGAGCTGCTGCCGATGCCGCCGCTCCT
GCCGCCACTGCAGGGACCCCGGCAATTCCCCCCGCCGCCGTCGCTGCGAGGGAAACACTA
CCGCCGCCGTAGGTCGCCGCCGTCGCCGCTGGAGCTGCCGCCGATGCCGCCGCTCGTGCT
GCCACCGCGGGGACTCGGGCCATCCCCCCTGCCGCCGTCGCGGGGGGAACACTGCCGCCA
GAGGTCGCCGCCATCGCCGCCGGAGCTGCTGCCGATGCCGCCGCTCGTGCTGCCACCGCG
GGGACCCCGGCCGTTCCCCCCGCCGCCGCCGCGGGGAAAACACTGCCGCCGGAGATCGCC
GCCGTCGCCGCTGGAGCTGCTGCCGATGCCGCCACTCCAGTCGCCAACGCAGGCGCTCCG
GCCATTTCTCCCGCCCCAGCGGCGGGGAAAACATCATCGCAGACACTGCCACCAGCGTGA
ACCATGTCCACAGAATCATTCCATCCAAACCATCCGTCATCATCACCGTCCACAGCGCCG
CCAGCGTGAACCACGTCGACGAAATCAGAGCGGTACTCGCTCTCTGCCATCACCTCGCCG
CCAACGTGAACCAGGTCGACAAAATCAGAGCGGTACTCGCTCTCTACCACCACCTGCTGC
TGTACGACCGAGCTTCCACCGATGTCCATGCAGCTGCCGCCGCCATTGACGCCCATCCAG
CAGCCACCGCGGACGATACGGCCGTCATCCTCGCCGCTGCTGCCATGAAGATGCACGGCG
CAGTTCCGCCACATATGGCCGTACTGACCACAGGCGCCGCACGTACCCTCGAACCTGCGG
GGTGCGGCGCATTCTTCGCCATGGTGGCCGTTCCTGCCGCACCGAGTGCAATGGTATACC
GTACCAGGCGGAGAGGGTGATTCCTGCTGGAAATACACGGCGTTGCTCCCGCAGTCATAT
ATCCCACCAACTCCGGTTGGCGGCAGCTGCTGTTGCTGCCGCGCCAACTGCTGGTGCTGC
CGCGCCTGGTGGCTCTGAGTGAAAACGCAATGTTGGTTCTGCTGACTGACAAAACCACCA
CGAGAACACTGCTGTACCTGCGATGGCTGCTGCTGCCATTGAGCACTCCATCGCTGCTGC
TGTTGTTGTTGTTGTTGCTGCCGCCTAAGTCTCTCCTTCTCATACTCGGCAGCCTCCGCA
GCTCTGAGCACCTTCACCAGCCTCTCCACCTCCGACTCGGCAGCTCGTAGCTTCTCTGCT
GCGTTGCGCGACCTCTCCTCCATCTTGATGCGCACAACTGTACCCTCCTCCCTTTGCGAA
TCTCTTCCTATTCCGCCGCTTCTCTCCTCCATAGTCTACGCTTGAAAAATATCCCGTACC
CTGCTGTCCCAGCCCTGAAGCGCTGTCCCAGCAATACACCCCCTGCTGTCCCGGTCCCCG
ATGGCCACCGTCCCAGCTATACACTACCAGCTGCCGTGCTGTCCCGTCCCCGTTGGCCAC
GTCCCAGCTTAGCTATATATATCGTATTCGCCGCCCCATTGGCCCGGCACATACAGCTCA
GACGCCAATACCCACTACCAACACCAGGCCATACAATATATTGTGTTTGGGTGCGGTAGC
CCGTCAGAGGCCGAAAGAGAAAGAAGGTTGACTCAAGACCTTGGTTGATTAGAGAGTGAG
AGACATGCGGTAGGCAAAACCATCGCCATGCAGCATGCCCATCAACACATTTCATCCGCA
TACCCCCCCGGAGGCCCCATAGACAGTATACTCTGCCGAGCACCCCAAACA
>family049#LTR/Copia
TGTGCCCTTGAGAATGGAAAACGTCTTGGCTTCACCCAGTCGTACCTCGGCTACTTCAAG
TCACCGAGGGACGTACCAGTACCGTTTCTGTGTAGTTTTTCTGCCTTCACTTACCGTCTC
TATGCCGGCGAAATACGTGCGAAAGGATTGGAAATGATACTTGCAGATGAGTCTGTTTCT
GGACAATCAAAGGATGACGAATGGCACGAACGGAGCATCGCCATGATTCAACGACTTGAT
TTGCTCGTCGCGTTCTCCAGAACCAGTCAGGAGCGCAACTTGTGTGCATTGATTTCGAAC
ATTGCGGCCGCATCTCGGTGCTTTTGTTCTGAAACCGCCACCACTGCCAGATCACCAATC
TCACCTGGCTTCGTGCAACACCGTACCTCGCCAATGCGGCCCATCTTCAGCATGATGAGA
CCCGTGCGCCCCTCCTGTTCACACCCCCTTGCATACTGATGCCGCTGCATGAAACAGTGC
TGGTGCGGTGACAACGCCGACTACGCTGCCAACGGTTTCGGCGTCTGTGACATGCCCTGC
TCGGGCAACTCCGACGAGATGTGTGGTGGTGCCTACACCATGTCGGTGTACCAAGCACTC
TAAAATCCCGTCCACGTGTTTGCTTCATCGAGGTATGCAGCCACCATCATTCCCTCGGAA
GATAACAAGATGGGCAAACATTTTCTCATGGATAGTAGACGGCAGAACTATACCGCGCGC
CTGCAATTGTTCATAGAAGGTTCCTTCTTCTGCTCGAGCAGGACGCGCGGAAGGAAGACC
CATGAGTACGGCAAGCAATGTGGTCTAGTAGAGGAATCGTGAACTCCAAAATCTAGCAGA
TTAGATAGTCCGTCTATGCAGCGACAGTCTGATTGGCTGCTGCAGGACACAAGCGATATT
TCTTGAGTGCTGCCCCTGGCGATGGCGACACAACTCTAGGGATACTGCCCGTGCCTTCAA
TCCCTCCACCAGCCAGTCAGCATGCCAACGAAACCAGCCGCGACGAGCCGGTGAACGCCG
GGCCCACAAATCGCGTGTTAGGCGCTAGTGCAGTGGATCATAGAGATTTCCTAGGGTCAC
GTGACAACGCTCGTAGTGTAGCCCTAACCCTAACCCTAACCCGAAGTGATGCGATTACTT
CCGGTCTCTGGCAAAAGTGACCTCTAATCATGTACACTAATCCTCGATGCTGCCATGGAC
TCTTTGTTCTCCGGCAGAAACGTCGCCGACTTCGGGCTGTTCCACAAAACTTGGTGTCCG
CACGAGCGAAGCGAAAGCCAGTCGTGCTCCTCGACGCACGTAGTGAAGCTCGGTCGGTGT
TGGAATATGTGCGACATCAACAAGGGTTAAGGATGCACTGCACGATTTGAAGCAGAGGGA
CAGGTTTCCCAAGATATATCGGCAACGTAGAGTATGTCGGGCTATTGGCTTTGGAGGGGT
ATCGAAAGCGCACGCGGAGGAAGGATTGGTGATGTACCGTTCGACCGGTGCTTGGATGTC
AGGTGTTCGGGTTGTTCCTGAACAATTAATGGGCCCGGGATGAGAAGGAAGGTTTTTCAC
GGACAGTACAGTATTCAGAAGTAGAGTAGGAAGCAGCGAAATAGAGGGAGAAGAAACACC
ACAAGGTGGTATCAACACGAATGACTATTGAGCATGTGGACATGGCAGAATCAAGGGACA
ACAATGTCTCGGAGTACCGGAGATGTGGACCATGGTCGGCGAGGGTCGGTTCGCAATCGC
CGCTCTACTGTTCCAGACAAGCTTATATCTCTCTTTTAACCGGGATAGTTACCTCTCACC
TGGGCACAGACAATAAGCTATATCTGTGGAGATCGATCATGTAGGACAATCAAGCGGTGG
TACGACTTCAAGCGGGTTATCGGTGACGTCTAACAGCAGTCATACGGTTCCTCATAAGCT
CGATAATCAGCGTATCAGGTTCAGCACTCACAAGGGTTGGCAGTTGATCAGGCACAAAGG
CAAGGGTATGGCTTAGTTTTTCTCGCGTGATCGGCGGTGGTAACTAACCACCTGGGAGTT
GGTCGGGAAGGCACGCCGAGGGAGGCGGTGCAATCCCGGGGGTCAGGGGACATGTCCTGA
ACCCCCCCAACAGGCTGGACCGGGGGAACATAATAGGTCTGTTCGAATCCCCGGTCATTA
CAGCCCGCGCCCTCCGGATACTTCGCGACCATAGCAGAGCATCCATCATCGTATTAAGAA
CCGGTTGGGCCGTCCGGCCGGAACACTACCTATTCATGCCGGTCAGGTTGTCAACTAGCG
CCACCAGCAGGGCAATCTCGCAGCATGGCCGTATCCGCCTCGGCTATCATGCCTGAAGTG
CATGTACGAGTATTGTAGATGGTCCGCAGATCCCATTCGCCTGTGTTGGTGCAGGGAATT
GTTGGAGCTGCGGTGGTCGCGTCGAGTAGACGGGCACGTGGAGACTGACGAGAGATCTGC
CGGGTATCGGAGCTGGTGCTGCTGTGTTCGCTGCAGCCACAGGTTCTCGGGGGTTGCCAT
TGGAGTGGGAGTGCTGATGTTGCGTGTTTTGAAGCAAGTCTGTCGATAGGACATCACTAA
CAGTCGGTACTAGGATACGAAACACGCGTGTGAGTGATGGGCATCCTCAAAACCTGTTGC
GGGTTGTCAAGGCTGATGGAGTAAGTCCGCACATGCGAGCCTAGCCCGCCCTGCGCTGAC
CCGACTACCAAGCGAGAACTGTGAAGAAAGAGTGATGTCTCAGGTGTTGTCGCGACTGCA
CAAACCGTGGGGCCTAGACTTTCACCGCCATTGCGGTTGGTTTTTCACGGTGGTGCTGGT
CCCTAACGAACAACCTCTCGCTTCCAGGACGAGCTCTCACATAGAAGCCCATACGCATTG
TTGTCGCCCATATGCAATGCTGTCGGAATATAGTTGTCCAGTACCTGAGCAGGTGTCACA
GTCGCGAGTAAGTTCGTTCGTCGCTATCCGAGCAGTTCGATGCGGGTTACATTTCCTACC
ATCCTGTAGAGGTTGGGGCCTGGTTGGTGAAATACCGTTGACGCGGGGAGGGCTCAAGCC
CGCCCCCTCCGCCCTTTGTCTCTCTCCTCAAGACGTTCCTATGGCCTGGGTGACTCAGGT
ATACGCACGGTGGGTAAACAGACCCCAACGTAAAGTACATCGCAGGTGACCGGTAGGCCA
TGAGTGCATGCACCCCGGCGTTGACTATCTGAGGTTCTGTAGAAAGGGTCCGCCGTCCAG
ACTGGTACAGGCGATTGGCAATGTCAGCCAAAAGCAAAGTCCCAACGGCCAGCATAGGCT
TGGACACTCATGACAGCCCAGGCCGGGCCTAGAACACTGGATACTCAGGTGAGGCCGTCA
TTCGCAACGCTCCTCGTGCGCATGACTACCGCAACATCTGATGTACACACAATTTCTTCC
CATACTGCCGGCAGCTGCGGGACTCTCGACGCGAGCACCACACGCGCTTAAGTGTCGAGA
TGTGAAACCTTAGGAACTTTCTTTCCTCGCTCTAGCGCCCGCATCGTTGTGTCTGTTTCG
AGGTAAACACATACTCTTCTTCTGAATGACGGCTACCAATGTTATTGTTGTTGTTGTTGT
TGTTGTTGCTGCTGTTGTTGTCGTCGATGTCGACGTGGACGTTGTTGTTTTTTGTCGTCG
GTGTCGTTCGTGGTACCATCTACATTATTTAGACATAATATGCGAGTTCTCATGGGAATT
CGCATGTGGTTATGACCTCTCATGAGAGCTCAGGAGAGCCCATGATAGCTAAATGAGCTC
TCATGAAAGCTCATGAGAGCCCATGAGAGAGAGCTAATTTAGCTCTGATGAGCTCTGATG
AGCTGATGAGACTCATGAGAGCTTTTGAGAGCTTTTGATAGCTTATGAGAGGCCATGAGA
GCTAAATTAGCTCTCTCTCATGGGCTATGAGAGCTAAATCTAATGAGAGCTCATGAGAGC
CCACTAGAGCTCATTTAGCTCTCATGAGAGCTCATGAGAGCCCATGAGAGCTAAATGAGC
TCTCATGACAGCTAATGAGTTCTCATGAGCTCTGAGAGCTCGTGAGCTCTCGTGGGCTCT
CATGAGCTCTCATGGACTCTCATGAGAACCCATGAGACTCCCGGAGACTCCTAGAGACTC
ACTGAGACCCATCATACCTGGCAATACCCGATGGGAACGCACGATCTTTTTTGAGAAGCC
ATGAGAAGCATGAACATCCACGAGACCTCGTGTGGCTGCGTCTGCAACCGCCGTGTGCAC
CAATCCACGGACTGGTGGGTGCGCCATGGTCAGCCGTTGACTTCTCATTGCTGTTGTTGT
TGTTGTTGTTGTCATGCATTGTTCACATACGGCCTCTTACGGCATACCATCACGTTTCCC
CGGTCACCACGACGTCCAACACGCCGCCGTTTGATGATGCAGATCGCAAAACCGCGAAGT
CGGTTGATCGTCATCGTGTGGATCTATGGATGTCCCGTTTCGAAGTCTAGGTTTAGAGTT
GATGGTCGGGCTAGGTTTACCCTATACGAAGCATTTAATGATAGGGCATTTGGTTTTCAT
GGAATGGCCCAGCAGGGTTAATGTACCCGGGTCAATACAAAGCATAGATTCTCTAGCAAT
GGGCTCACATCCCTTAATGAAGTACAAGAGAGATAGCTGGTAAATCGTTTGCTGTTATGC
CCAATCCTTGGTGATCTGTTCGGGCGCGTTGCCTCGCAAGACTTAGTTGTCAGTAGATCC
CGACAAGTCCTTCTTGGCTGAACAATATCTTAGCAGGAATGTAACACACCAGGTAACACG
TTATGTTAGCAGCACCTTCTTCACGGGGCTGCTACATGGGGAAACTACATGGGCGACAGG
GAAGGACCAGAAAAAGCCGCCTTTTACGCCCAAAACACGAATCATCCGGCCTCTCGCCGC
CCCTACACAGGGAAACCGTGTGCGTGTTACTCGACACACGTTCGACGAGTATGGATTGTC
CTTTCGATAGTCCTCGAGAACGCAACTGTCGCACAGGTAATGCTTCTACCTTGTGTCCCA
TCGGGACTATACGTCCAGTTCGCACATCTCCGTGCCAATTACCACCGTTACAACACCTTG
ATGTCTGGAACAGCATGTGCTCTACGTATCATATGGCACGTGGTCGGCAGTCACAGTACC
ATCAGCGCAACCAAACAAAATTGCTGCAGGCCCACTTATCATACAGACCAAGCCATCCTA
CAACGCGCCGCGCAGCTTTCGAACAAGGAACATTTTAGATGGCGAAATTCGATGAAAATA
TATCCTCTGCCCGGGCAAATCATCGTGTGTAGGAATACCTAGGTGTAATACGTAGCTAAC
ACGCACTATTTCTCCCCTTAGACTGTATATCTCAAAATAGGTAATGAAACCCATGCCTGA
AAAGGTTTAGACGTAGACACCTGCTGCTCGACACACCTCATGTTTGTCCCTTGTCCTAGT
GGATTATTGTCGACCGACACTGAGTTATCTGGGCAACACTCATCTCTGAGGTCTCCAAAG
AAGCACATTCCTACTAGCGTCCTCTGAAGGGTGTCTTCATTTTGTTTTCTTTCGAATTGC
TTCATTATTTCCTCGGTTTCTAGGCTACGTGTTGGGGAGAGAGAAGCACGAAACGCTCAT
CGTCTCTCTGGCCGTGTTAGCTGCGAAGGCCGGCGTCAACTCTTACAAATGCATCTCTCT
CCCCACAAATACTAGCCGGGGGACTACGACTGCAAACGCAGGAGTCCCAAAACTGACCAA
GTCCTCGAATGGTACACACCATTCTACAACACCCACATCGAGGTCAGTTTCTGGACCACT
ACGGAATAAGTCAACTATGCGTTCCCCATACGGTCCCCTCCCCCGGCTGTCTCGATACTA
TCCTGCTGTCGTCTGTAAGTTTCCGTGACACTCGCCGCGAATCCTCTACATTGTTTCGCG
CGTACAGCTTGTAGGCATCCGACCTCCACTTCCCTTCTCTCTGAATCACTCGTTCTGCGA
TGTCTCTGCACGGAGGGCAGCACTATACCTCACTACTCTCACTGCTCTTCTACTACGGTA
CGAAGCCAACGGTGTGGAGTCAGGCAACGTCGCATGACACGTGAAAGCTCCACCACAAGA
GCCACCGCGCCGCCGCGTGCTCTCACACCAGACTGCGGTCCGGTGACTTCGTCTCGCGTA
CGAACCCGTATGTTGCCTTTCTGCTCTTGATCGGCCTTGTGCCCTCTAAAGCTCATTTCG
ACACGGTCTGCTCTACGATAGTGACTAAGGTCTAGTTGCGCCTCGCCGGCAAACAATGCT
ACGTCCGCCCTCGTAAGACAGTGTGCCTCATGCACCCTGCCCGCATCATTCGCGAACACC
TCATCAGACCGTGTGATGAAGAGACATGACAGGCACAGACACAGCCACATCACTCTGCCC
CCTTCTCCCCAGTTCTGGCTTGCGCTTTCACCGTCCAGCAGCATACGCCAAGACACAGGC
AGGCGCACACGGCGTACCATCCCCATAGCCACGTGGTTCCTCGCAGTCCCCCTTAGCGCA
CATTTCAACATCGGAGACGACAAGTCTAGCTCGAACGAAGATTCCAGCCTATGAAAATGT
TGCACAGCCGTGAGTTTTCCGGATATTGTACTCGCTAGATTACTCTCAGACTCGAAACAC
CAGGCTACGAAGTCTATCAACTCCCACACATGAAGGTCCCTGGCACGTTGCCCTAGAAAC
TTGGGCTTCTCCGTCAGCCTACGAAACGTGCACCAAGAGCTGAAGCCTGACGTGTAAGTC
CTTCTAGATGAAGACGCAACTGAGTGCTCGACGAGCTGGATGCCAAGACGTCGGTAACAA
AGTCCCGTCCTGCCTGTCCCAGGTCCTGAACCTGCTGATTGCCCTGGGGCCGACCTCGTG
TAGACCGGCGTGCTGCCGTTTGATTTGGCCGCATGTGCGCTGCCATCCGAGGTAGCCCCC
CCCGCCACGCGGGAGAGCCCGCACCCCTATTTGTCTTTCCCGTGGGTGAAGAAGTCAGCG
GCCTTGGGTCTCGCGCCGCCCTCGCCAGCGGCGCGCGCCTCTCCTCCGCGCCCTCCCCCG
TTGCCGTGGCCAACGCTGCGACCACGGTTCTTGTCGCTCGTGGCGCTCCCGCCGACACCG
CCCCGGCCGATCAAGTCGCCGATCGTTGCTTGAAGCTGCTGGCGATCGCCGGCAGCCTCG
TCGCGCTCCCGCTGCAGCTCCTCCCTCAGGCCGTCCACCAGCCCGCGGAGAGAACCGAGC
TCAGTCTCGTCAGCGGGGCGGGTTGCCGCGGGTGCCTGTCCGACGAGGATACCGCTCGAC
GCCTCGCGGGAGTACGTGACCCGCTGCGCGTCGAGGGGCGGGCCGTCGAGCTCGCCACCG
ATCGCGCGGTAGACCTCCTCGTGCGTGGTGTCGATGGTATCGCCGCCCGACCTCGCCCTG
CTGGCCCGGCCGCTGCCCTGCCGCTCCGCGTGGAGGCCCGTGTCGGCATCTCGTCGCGGT
CGGAGTCGAATAAGCAGCGAACCGGCGGCAGCCGGCGGGCGAACGTCAGGGCGGCGTTGC
GGGAACATTTCTTTTCCTCTTCATCGCGGGCGTAGTCGATCGCGCGCCTGGATCTGCAGT
TAGAATGCTCTACAAGTTCCTATCTTCGGGCGGACATATCGGACGAGGTTCTGCGTCGGG
CGCAGAACGACGCGTTGTTATATCGCGAGCTTGCATTGGTCTAGTAGGTAACCTCGGAAC
CTTCTAGAGGTCAGGTCAGGGGTTCGAATCCCGGCGTAAGCGAGCTTTTCTTGCAAAGTG
AGTTTTTCTCTCGCTTCCGCTCCTGGCTTAGTGGATAGCGCTAGGTCGTGTGTACGCAGA
GGGAAGAGAGTGCTGAACTCTTCTCGCCCTAAAAATCGAAGGCAAAGCACCGCAGGAGGG
GAAGGTCGAGAGTGAGTCTCCTGTGTGACCACGGGTTGGAGCAAAACGGCACTAGTGCTG
TGAGCGCTGATTTGAAGTGAAGACAAAAAATAAAATGGTTTGTTCTCGACGCCTGTACAA
TTTGAGTGGAGTGATTATTGCTGCTTACGCTACGGTCATTGGGGGTCCCGTACCTCGACA
ATCCCGAATATTCCTCGACACGTGTTTTGGAGGTGTTTGTCCAATACGGTGTTTGGGGTG
CTCGGCAGAGTATACTGTCTACGGGACCTCCGGGGGATACGCGGATGAAATGTGTTGATG
GGCATGCTGCATGGCGATGGTGTTGCCTACCGCATGTCTCTCACTCTCTAATCAACAAAG
GTCTTGAGTCAACCTTCTTTTTCTTTCGGCCTCTGACGGGCTACCGCACCCAAACACAAT
ATATTGTATGGCCTGGTGTTGGTAGTGGGTATTGACGTCTGAGCTGTATGTGCCGGGCCA
ATGGGGCGGCGAATACGATATATATAGCTAAGCTGGGACGTGGCCAACGGGGACGGGACA
GCACGGCAGCGGGTAGTGTATAGCTGGGACGGTGGCCATCGGGGACCGGGACAGCAGGGG
GTGTATTGCTGGGACAGCGCTTCAGGGCTGGAACAGCAGGGTACGGGATATTTTTCAAGT
GTAGACTATGGCGGAGAGAAGCGGCGGAATAGGAAGAGATTCGCAAAGGGAGGAGACTAC
AGTTGTGCGCATCATCAAGATGGAGGAGAGGTCGCGCAACGCAGCAGAGAAGCTACGAGC
TGCCGAGTCGGAAGTGGAGAGGCTGGTTAAGGTGCTCAGAGCTGCGGAGGCTGCCGAGTA
TGAGAAGGAGAGACTTAGGCGGCAGCAACAACAACAACAACAACAGCAGCGATGGAGTGC
TCAATGGCAGCAGCAGCCATCGCAGGTACAGCAGTGTTCTCGTGGTGGTTTTGTCCCCTC
CAGCAGAACCAACACTGCGTTTTCACTCAGAGCCACCAGGCGAGGCAGCACCAGCAGTTG
GCGCGGCAGCAACAACAGCCGCCGCCAACCGGAGTTGGTGGGATATATGACTGCGGGAGC
AACGCCGTGTATTTCCAGCAGGAATCACCCCCTCCGCCTGGTACGGTATACCATTGCACT
CGGTGCGGCAGGAACGGCCACCACGACGAAGAATGCGCCGCACCCCGCAGGTTCGAGGGT
ACGTGCGGCGCATGTGGTCAGTACGGCCATATGTGGCGGAACTGCGCCGTGCATCTTCAT
GGCAGCAGCGGCGAGGATGACGGCCGTATCGTCCGCGGTGGCTGCTGGATGGGCGTCAAT
GGCGGCGGCAGCTGCATGGACATCGGTGGAAGCTCGGTCGTACAGCAGCAGGTGGTGGTT
GAGAGCGAGTACCGCTCTGATTTTGTCGACCTGGTTCACGTTGGGGGCGAGGTGATGGCA
GAGAGCGAGTGCCGCTCTGATTTCGTCGACCCGGTTCACGCTGGCGGCGCTGTGGACGGT
GATGATGACGGATGGTTTGGATGTAATGATGCTGTGGACATGGTTCACGCTGGTGGCAGT
GTCTGCGATGATGTTTTCCCCGCTGCTGGGGCGGGGGAAATGGTCGGAGCGCCTGCGTTG
GCGACTGGAGTGGCGGCATCGGCAGCAGCTCCAGCGGCGACGGCGGCGATCTCCGGCGGC
AGTGTTTTCCCCGCGGCGGCGGCGGGGGGAACGGCCGGGGTCCCCGCGGTGGCGGCAGGA
GCGGCGGCATCGGCAGCAGCTCCGGCGGCGACGGCGGCGACCTCTGGCGGCAGTGTTTTC
CCCGCAGCGGCAGCGGCGGGGGGAACGGCCGGGGTCCCCGCGGTAGGGGCAGGAGCGGCG
GCATCGGCAGCAGCTCCGGCGGCGACGAGGTGGCGACTTACGGCGGCGGTAGTGTTTCCT
TCGCAGCAACGGCGGAGGAAGCGCCCGGAGGGCTCGTGGCGACAGCTGGAGTAGCGGCAC
CGGCGGCGGTTCCAGCGGCGACGGCGGCGGTGCCCGGCGACACTGTTATCTCCCCGACGG
TGGCGGGGAGAACGACCGGAGCGCCCGCGTTGGTGGTTGGAGCGTCGGTATCGACGGCGG
TTCCAGCGGCGACGGTGGCGGCACCCGACGGTCTTGTTTCTCCCGCTGCGGCGGCGGGGA
GAATGGCTCGAGAGCCCGCGCAGGTGGCTACAGTGGCGGCATCGGCGGCTGGAGTGGCGA
CATCGGTGACGGCACCACCCGCGACCGCGGCGACGGCACCGGTCGCTACGATGGCGACCG
TCGGTAACGTTTCCCCCACCATATCGGTTGGGGGGGCGGCCAGCAACGGAGAAGCGGTGG
TCAACGGCATCGACGACGGCAGCGATGATGGCGGTTGGTGCGCAGGTGAGGTTGATGGCT
GCTGGGATGACAGCGTCTGTGGCGAGAGGGGGGCGTCCACGCACCCTTTCGATCCCGGCA
CCGTGTGTTCGGGGGTGCGCGGCGCCAACTATCCCGGGGTGGACGACCTGGTCGATGGTT
CCAGCAGCAGCAGCAGCAGCAGCAGCAGCAGCAGCGGCAGCGGCAGCAGTAGCAACGACG
AGGCAGAGGGGATGGATGTGGCCTGGTTTGGGGCACTGCTGCGCCCCTTCGACCCGGGGA
AGCTGTGCCGGCTGAAGGCTGGGAGAGTGGGGCTGGTGATGGGGATGGACACCCCGTTCG
ACCGTGGAAAGATGTCGCGTGGGCAACGGCCGGGGAGCCCGTGTTCGCGACCGGAGCAAC
GACAGGAGGATCATGAAGCGGGGAAAGGAGTTCGGAGGATCGGGCGAGTCCAACAATGAC
GGCAAGCAGCGCGACTTCTGCTGGGGTCTTAAACTCGCCAAGGCACGTGACGTTTGTTTG
CGTATTCTTGTCATTTTTCTGAAATTTGTTTTGTGCACGATGTTGTTCTTGTGTTTTGAT
CTTCAGATACAATGCTGCATTTTTCACCGTCTGCAAATCATTTTTCCTATCGTTGGCACA
TTTGCAGGTTTGGATTTGTTTTTGTTTTGTTCTGTAGAGATGCCCACCCGCGCTTTACCT
TGCAGGGACACTAATTTCACGGCCAAATGGCAGGGAATTTCCATGGCTGATTATTGTTGT
TTTTCTGGGAGACAAATGGAATGTTGCGGCCGGGGGGCTGTTGTTTGTCAAGACAATATC
TCAAATGGCGGTGGTAGTATTATTTCTGCGTACGGTTTGTTCCACTTTGGTTTTCCTTCT
TTGTTGGGATCACATTCTCTCTATGTTTTTCTGATGGTACTGGATGTATGTAGTAGGCAT
TGGCTTGGCGTTCGACGTGCTGGGTAAAGACGTTGGGGGGCACGCACCGTTTCTCTGTCC
CCCCGATGTACCGGTACCCGACGAGTCAATCCTTGCGGAATACCAATTTCCTTTCCAAGT
AGGCCTGTACGGCAGGCTGGTATGTGCTGGACGTGTGACGCCTTTTCTTTGATATGTTTT
GTTTTCTTGTTTCGGTTTGGAGTTGATGAAGTTGGATGCAGAATTGGCATGCTGGATTTT
GCGGAATCACGCCTGATTGTTGCACTGCTGTCGGAAATCATGGGGGGGGGAATGTGATAC
CATGCTGTCCGCCGCAGCACAACAAGCAGTGTTTCTGACATCGGGTTTGGTAGTTCATGT
TGAGATTTTCCGTGTTTTCCCTGGGGATTTTATATGGAATTGATGTTGGCTGAGGGTACT
TCATGTCTGGATCGTTTTCCGCGTTTTACCTGCGGAGGTGACATGGAATTGAATATTGAA
TGGGATTTTCGTTGCGTTTATATGAGATGTCCCAGCAGGGGGGATGCGGGATTGTTGATT
GTCTGTTTTGGATTTGTTGGTTTCTTCATGTTTGTTTCGGACTTGTTTGTTTGGTTTCTT
CGTGTTTGGGATGGGTGTTACAGCAGGGAGGCTGTTGGACTGGTATGTTTGTCAAGGTAT
TGGGTATTGGAGGAAGGATTTGGCATGTTCTCGTAAGTCATGGTTGAAGCCTTTGTGCTT
CCGAAGGTTATTTGAGCTGGTCAATGAGTTGAAACATGAATGTTTATCTGAGGAATTTGT
TCTGAGTAAGTCAGGACGTTGGACACATTTTTCCGGAGTTACCCGTCCCCGTTCTGACGT
GATTCTGATGTAATGTGTGTCTTTGCTGGGTATTTTTCCAAGGGTATTTGTTTGTGTTTC
GACTTGAGAATTTGGTAAAGCATTTTTCTCAAGAGGGTGAATTGTTTATTGACAGACCTT
TTAGGAGATAGTAATTTGATATCATCAGAAGATTTGAAAGATTTCGTAGAGCATGTTTTA
TTGGGAGATCGACAGATTTCGTAGAATATTGTTTTATTGGGAAATTGTTTGAATTGGAAT
GAATGGTGGACGATTTCCGTGTGGATGCGTAGTTTGATTTATCGCCGTTTTAACTGGCAA
TGATAGTCGTGACGAGGCTTTCGTAGATCGTATCTCGTACCGAGCAGGGGGGCTGTTTGG
GGTGCTCGGCAGAGTATACTGTCTACGGGACCTCCGGGGGATACGCGGATGAAATGTGTT
GATGGGCATGCTGCATGGCGATGGTGTTGCCTACCGCATGTCTCTCACTCTCTAATCAAC
AAAGGTCTTGAGTCAACCTTCTTTCTCTTTCGGCCTCTGACGGGCTACCGCACCCAAACA
TACGGTAATGCCAGACGCCTACCGCACGGGTGCTTCACTCATTGGCGCGTCCCGTGCTGA
TGCCCAGGCGACGTCACAATATGGAGAGTGCGTAGATGACATACTTTGGACGTGCTCTTT
TTCTTTCTCTCTTCAGAGCACTAGCGATGGATTTTTTTATTGTTATTAATTGCATGTTTT
TTATATAACCTTGGATTAGGTAAACCCCAGTTCGCCAGCGACACGGGTGCTTCCACTCAT
GGCGCGTCCCGTGCTGATACGTGTTTGTTTGTTTTTTCGATGCGTTGGATACGGTGAACT
CCACTTGCCAACAGCGCGGGTGCTTCCACTCATTGGCGCCCCCCTTGCTGAAACTGACAA
CACATATGCAGCGCTGGTGCTTCCACTCAATGGCGCATCCCGTGCTGATACTTGTACGAC
TTCGTTTTCGATGCGTGGAGATCGGTCAACTCTACTCGCCAACAGCACGGGTGCTCCCAC
CCATTGCCGCGTCCCGTGCTGATACATACGTGCACGGCTATTGTTTTGTTTTGTTTTTCG
TTGAGATCGGTTAACTCTACTCGCCAAACTGCCGCCGCTACTGGGTTAGGCGGCTGCTGC
TGTGCTTCCGTTGCTTCACACGCTCTGTAGCTCTCACACGTTACCCGACTTTGCTACAGC
CCCTGCGTGGACTCCATCACGGAATGACACCCCCAACTATAGACAAATAATTCCAAACAC
CGTGACCCTGGGTGTCCGATAGAAAATGAAGCCAAATTCTAATTCGACTGTTACAAAATA
AACACCAGTCTATTCTATCTGCTGGACGAACAAACATTCCTATTATTGCGCACTGCGCTG
AGTCTTTGCCCTCTTTTTCCGGTGGTGGCGTGTTCCAGGGATTGCTCCAGGTGTTGACGT
GTGACCTTGGGACACGAAGCGAAGTCGGAGAGCGCAGGACGTAATGGTCGGGTAAGTGAG
GCAGGTGTGATTCGGATAAGGGCGCATTTCCCTGTTCACGGATCTTCGCAGTAGGTATCC
ACCAATGGAGAGGACTAGCCACACGCTCGGAGCTCTGACCGAAGGGTTAGCAGTTCGTTG
CGGAGCATACAACGTACGCCCAAACGCGGGTGAGGAGGACGTGGGGATGCCAGCGACGAC
GAAACAACGGTGGCCGAGGACATCGCTGCGACCTCACGAACAACCTCAACTTCCACCACA
TGTTGAATAGTATCGGCAGCACCGTGCGCGGACAACTCACCGGACGACATTAATAGACGA
ACCCTGTGAGTGAGTAGCGTGTGTGGTATGGAGGATTCGGGGTAATTCGATTCCGTGGTT
CGTGAAGCGTCTTGATAATTTCTTTTTCAGTAGAGCGATGAAACAGAGAGAGCCGCCGAG
GTTCCAAAGCAAGAGTGGCGCGTTGCGTGCAGAAATCAGTAGGTACGCCAGCAGCTACGC
TACATTGGAGTCTTTCATTGGGGCTTGGTCGATTCTTTCTTGGCACAAACAAAATGTACT
CCCCGTTAGTCTACAATGTAGACGTTTCGATCTACATGTAACCACCTGTTGATACAAAGT
TGTTAGGTAGTTTTTTTTATATATATTTCCGCGTGTTGTTGTTGGACGTTGGTACCTGGT
CATGCCAGACAAGATCGACCCGCTGCCAAACAACGCGGTCCACGCCAGACAGACCCCAAC
GGTCCATACTCACGCCAATTGTCGGCCGTTGTGTACGATTTCGTTGCACGCACTGGGCCT
ACAGAAGAAGGCAATCGTTTTTCACTTTACGGCCGCCATCAAAACAACGGGGCTGTCGGG
ACTGTCGGGACTGTCGGGTTCGCCCAATGGTTACCCTCGACCGTCTGACGCCCACAAGAA
GCACTGAGCAGACACCGCTCACCACGTAGCAGATTGCTGTAGACTATGTGGCACGTAACG
GCGCTTGCGTAGATGTGTAGATACCTGTTTTCGACAAGAAAATGAATAGAGTCTGAATGC
AAGCGCAATAAGGAGCTGTACGAGGTTTCGTGTGAACGCTCACGCCACTCGCCGCCTCTT
TGAACACACGCTCACATTTATTTTACATTTATTTTTGTTCCGACTGCGTCTTTTCCACAA
TAATTTTTCCAGCGCCTTGATCGTGTGCGAGATCGCACGTGGGGTATCCGAGATACCCGC
CCACCCTCTTGTCTCTCGCCCACCAGCTCACACACTCCATCTTGTCGCCCTATCTGCACT
CCTGACCAGCGCAAGATACCGTCAACCCCCAAAGCGCACTGTGAGTATGATGCGGTTGTT
CGACGTAGCGGCAGCCTGTGTCCGTGTAGATGGTACCTGGTACGTGTGTATTGTTTTCGT
TCTACATGTACATCCTGACCGCTCCTTCTGTCAACCCGGTTCTGTTCTGTACAAGAAGAG
AACGTTTAAACAATTGTTTCCACCGGCAAGAGTGTGTGTGTGATGTTGGGTATTTGGGTT
CTTTCTATGATACTTCATAGAATCTATCGAGTGGAAGGCGGTGCCAGCCATGATCGCCTC
GCCCAAAAAGGGGAAAGAAATCAACTATTGTACTGCTGTACACTACATAGTCTGAGAATG
CCGGGTCTTTCTTCACAACAAACTCTGCCCCTAGTAGAGGGAGAACTCGTGAAGACAGTC
GGAGAAATACACTGCGCTGTGTCAATTACCCCGAGCACTGTTAAGCCCTCCCCCGCTGCC
TGGAAGTTTGCCCCGTCTCGTGATTACTTGGGTCATCTTTCGTACGCCTTACGTACGATG
GTCTTTCCTATTCAGGTGTTCGGTTCTCAGCAATCTCAAGGTCAAGATGCATCTCCTTTC
ACTGGCGCTACCGATGGTCCTTCTTGGGGTCGCGATTGGTGAGATATAAAGATGTAGCGT
GCACACAAAGATCGGATTGACGGTCGTCCTCTCAATGTCCCAACAGTATCATGGATGTTT
TCTCGGGGCTGAACAGGTACGTGCTCGTTACCTCAGCACCCAGAATTTACCGCTCCTAGA
ACTTCGGCGATAGAGTCGGGCACCCCGCGCTCACGGCAAAAGGGCGGGGTTCGCCAATGG
TCTTGGGGAATCTTATTCGCTCACGAGTGTGTCCAAAATTGGTGGTTTCAGGGTTCTTGG
GTTGTGCATGAGATCTCCGGACCCCATAATCATGCCAAGATTCTCAACGAGTGTGTCCTA
AATTGGTGGTTTCAGAGTTCTTGGGTTGTGCATGAGATCTCCGGACCCCATAATCATGCC
AACATTCTCAACGACTGTCGACCACCAGAAGCAGGGCATCCGCCGAGCGTAGCAGCATAT
TTGTTCGTACCTCGTGGGCCTTTGCACATGGGGCGTCTTGACAAAGGGTCTCTGCTCAGT
TCGTGAGATCCGCGTCGTCCGATTGATGCCGGAGCAGGTCAGTCCGATGACCCATCTTAC
CTCGGGTGCTTCTCCGACCCTGCTGGCAACCGCGTCTTCGAGTTCTCGGATTCTACCTCC
GCTATGACCGCAGAGGCGAGTGACCGATCGATGGGCGGAAACACGATACACAACATGTTG
TGCGCGTTTGTTTGGTTGCATTGCGTTGTCAGCGGGAAGGTTATAGGCGAGATGGATTGC
GCTCTTCGAGTTGCCTGCTTGCGGCGGTTGTTGTTGCTGATGCTCTGCGGTATTCGCGCA
GGATTTGTCCACCCTCTCGAAATAGCTGCCAGTGACCCACCACCCCAGCGCTGCCATATT
TCCATCTGCGAACGTCACCCCTCCCCTGTGCGGACTTTCGACCGCCTCGCGTGCATACAC
ACGACCCTTCGACGACAGGCCTGTTCCGAGCTCTGCCCTGAGTCGGCTTTCTATGGCACC
CAGTACTCGACAGAGGTAAGAATGTCAGATTCGAAACTATCTGCGTCAGGCACTGATCAA
CGGTGGGGTGGCGTGCGAGAGATCGCCACAGCAAGGCTTAGATGTGGTGCTGATACCGGG
GATGGACGTTGCGGACCCACGTGCATGATTACATGGTCGCACTTGGGCGCCATGCCTTCT
CTATACCTGCAAACAACGACAGGGAGGTCTCAACGTTTCAGCCGTTGCACTTTGGCTTCC
CTAAGCCGTCGGGTTTGGTAGGTCCCCGCTATGCGTCTCTTGGCTGGTTGTTCGCTTCTT
GATATGCTAACCTTCCCTTTGCGCCACACAACATCAAGAGGTCAGCGTTTCTTCGTTTAG
CATGACCATATCGGACTGTATAGACTAGACGACAACACACACACACATAAGTTGAAACCG
TTGCCTCACGATCGGTACCACTCCGTAGACGCGTCCTTCGTGAATCCAGAATATTTCATT
TGATACTTTTCTCGGCCGTTGCTCGGCGGCGCCGCCACCGCCAAGCATACCCTTCTCCGC
TCACTCCGCATAGCACAGAGCGCCGCATGCCACTCTCGAACCCACGACACCATCTCACAC
CACCCTTTGCACCCAAAACCTTTCGCCGTTTCCCCAACACAGTGCTGGTGCGGTGACAAC
GTCGGATACGCCGACAACGGCGACGGCGTCTGCGACATGGCCTGCTCCGGCAACTCTGAT
GAGATATGCGGCGGATCCTACGCCCTCTCCGTATACTCGAACGACCCCAATTACCTTGGG
TGCTGGAGCGATCCCCACACGGCGGAGACGCGGCTGTTTTCCATCCAGATCGATTCATCG
GAGGACATGACTACTGCGGTGAGGGGCTAGCGTACGTAGAAAGCAATTTGTTCTTTTACA
ACCACGCCCGCTGTAGTTGAGTTTGGGTTTCATCTCTCCGCAATGTCGGCACTGTCCGGT
GGTGTTGTTCCATGTTTTGAAGCCAAGCCGTATTTGGTACGTGAAGAGCAACGTGGTGTT
GCAGTATTGTCCACCAGCATGGCCGAAGAGGCCAGGAAATATCAATCACCTTGCATGGTA
TGGCCGGGGATGGAGATAGAAGAAATGTTGACGATCTTCCTATCCGGCGGGTAGACGAGT
CGAGTCGCCATCTCGAAACCACTCGCGGCATAAAATATTGATTACGAGTGGTTCATACAA
CGAAAGAGAAGTTTCATTGCCGTACACAAGAATGAACGGAAGCTGGAGAGCGCGTGAAGA
GACGGAAGGACAGCAGTGGCGACCCAACATACTGTAGGTGGCGGCAGACCGGCATTTTCC
CGCCCTCCTACAATTGGTTTTCTTCGAAATTCGGGGAATACGTTCGGGGATATTCGGGCT
CTAATCGAGGAGTTGGTCGCGTGGTGCGTATCAGTTGGGGACTTCGCCTGTTTCAGTCCT
TCTGTGGCGAGATGATGTACGTTCCGTGTGGTTCTCTTGCGAGCGTGTCGCCTAGAAACC
GAAATGTCACACGACGCCATTCGCAAGAAGAACCACATGCCGCGGTTATCAATACGTCTC
TCTTCAGCGCCCACGGTGACGACAGCGCAACTGTCAAGTCGACGTCACAACACAATACAA
ATTGCATGCAGACGTCGACGCACGTACCTTGTATCATCATGTTGAGTTGGCCTGCGTGCC
ACTACTGATGAGCACGTAGATGCTCACTCAGCTTGGAAAATACCGCCATACGGCGCCCTT
CTGTTTCGCCACACTGCAGGTCTGTGAAGGCCTCTGCGCCGACTATCCGTTGTACGGGAC
GCAGTATTCCACTGAGGTGAGAAGAGAGATACACCAGTAGAGTGAACTTCTCGGACGCCT
GACGCTTGGAGAGAACAAGCTGGCTGAAACGGAGAACGTGCACGCACACGTATGGCAGAA
ACCGGCGCCATCATGCCGTACGTATCTTTGTGAAGACGAAACGTACTTGTCCTTCTTCTC
TCTGCCCCGGCCATATCTGCTCGTATGTGGCACGCGTTGTTTTCTCGAGACAGTGCTGGT
GCGATGACGGGACGGCCGACTATGAGCGGAACGGTCCGGCCGTCTGCGACTTCCCCTGTG
CTGGATCCTCCGACGGCGAGTTCTGCGGCGGGTTTGACGCCATGTCTATCCGCCAACACG
AAGTAGAGAATCCCTACTACCGTGGATGCTACTCCGACCCGGCCGACAACCGCATCTTCG
AGCTGGTGACTTCCTCTAGTGAAATGACCGCGGAGGTGAGCAACAAGCAAGCCTGGGGTC
GTGGGTTGAGCTATTGAGGTGGTCATGCGCCGCTGTCACAAGTCGTGGTATTGTTGCGGA
TTGGTGATATGTCTGAACACGTATCGTGGCTGCTACTCCGACCCCGCCGACAACCGCGTT
TTCGTGCAGGACGATTCTTCTGACGCCATGACCGCAGAAGTGAGAGGGAGAGCGATAGAT
GCGTGAAAGCGGTCGTTTTCGGTTGCGTGTGTTTGTTTAGCATTGTGCTGACGTAGGCGG
CGTGCTCTGTGCTAGGGTTTGGAAAAATGTGAATTTGCCGCTGCATGATTCCCGATGTCG
ATACCGCGTTGGCATCGCCCGTGAATGGTCAGAGGCTCTCGAAATCGACGCGGAAGTCAC
CTCACCATCGCTGCAACCAGCCCTCGACGGTGCTCTTGGTTGGCAATGCCCCTAACTACT
CCTTTCCCCGTCGTCCTGATGATCGATCATTGGGTTACGAAATGTTCACAGCTCTGCGCG
TCGGAATGCTCCAACTCGGCGTTCTATGGAACACAGTACTCGACAGAGGTGAGGTCGTTG
TCACAGTGTACTGCTGTAGTCTCCGACTATGCCATCATCGGGATTTGTTCGGGTCTGTGA
ACCTTTCCGCAGTTGCTCTTCTTGCCTCTTGGTGCTCTGTCGCGGTTGATCTGGTATGGC
CCTATATCGTGTGTCCCCAAAGGGTGTTCTCAAAAGGGGACAGATATATATACCCGGGTC
GGGATACCCGGGTCGGGCCGGGTATTAGGGGGCGTTTTTGGTTGTTCCTGCTGCCTCCCG
TGTTGCGTCACTCGTCCTGACACCACGGCACACATCAATACGCCTTCCTTCATTTTGTCC
AAGCGTCAACACCATGAATATGCATCATTTTGCCTCTTGAGAAGACCAAACCCCCCTCTC
CTCTATATGTACCACCCTTGTCGCCTCACTGTACCACCCCGTCGAAAACAGTGCTGGTGC
GGGGACATCAATGCCCCATACTCGGTCAACGGCGAAGGTGTGTGCGACATGCCCTGCTCG
GGTAACTCCGACGAAACCTGTGGGGGGTCCTACAACATGGATGTCTACGCCCACGACCCC
GCGTACCTTGGGTGCTTCTCGGACCCAGGCGACGGCCGCATTTTTGAGTGGGAGAGCTCT
ACCTCCTCTATGACGGCAGAGGTGACTCAATTTTGTTTCCGATCAAACGTCGTTTCGTCG
TTTCCAGCACGCCCACATGCCAACAGGAATAATGCGCAGTCGAAATGTGTGCTTCGTTTT
TGTTGTTGCTGTCGTTGTTGCTGCTTTTCTTGTTTTCCCGACATCGTTTAGTGCTGGTAC
ACAAAGCGTCAAACGTGTTCGCTACCAACACACCCCGACCTTCTCCCTTTTCGATTTGGT
CCTCACTTCTTCCCGGCCCCCTACCTGAACAATCGACCATTGCTTGCGCACGCTCGCACA
TGACCAAACAACCAGGTCTGCGCCTCGCTGTGCAGCAGCTCGGCCTACTATGGAACCCAG
TATTCTCAAGAGGTACGGGCTCTTCTAGGGTGTCGACCGTTCGTTATGGGGTAGTGTTGC
ACAAGAAACATGGTCGTAGGAGCGTGTCGAGCGCTCTTGTAGGCCGTGGGTGACAACGGC
GGTCAGTGTAACTTGGTTCCGAAGCTTTTGGCAAGGATTGCAGTTGGCGTACTGTAGTTG
CTGGCCCATCCTCGATGAATCTCAAATGCCTCAAAGCCGTGCCCTTGAGAATGGAAAACG
TCTTGGCTTCACCCCGTCGTACCTTGGCTACTCCAAGTCACCGAGGGACGTACCAGGACC
GTTTCTGTGTAGTTTTTCTGCCTTCACTTACCGTCTCTATGCCAGCGAAATACGTGCGAA
GGGCTTGCAAATGATACTTCCAGATGAGTCTGTTTCTGGACAATTACAGGATGACGAAGG
GCACGAACGGAGCATCGCCATGATTTAGCGACTCGATTTGATCGTCGTGTTCTCCAGAAC
CAGTCAGGAGCGCAACCTGTGTGCATTGATTTCGAACATTGCAGCCGCATCTCGGTGCTT
TTGTTCTGAAACCGCCACCACTGCCGCATCACCTATCTCACAACACCGTACCTCACAATG
CGGTCCGTCTTCAGCATGATGAGACCCGTGCGCTCCTGTTCATACCCCCCTGCATACTGA
TGCCGCTGCATGAAACAGTGCTGGTGCGGTGACAACGCCGACTACGGTGCCAACGGTTTC
GGCGTCTGCGACATGCCCTGCTCGGGCAACTCCGACGAGATGTGTGGTGGTGCCTACACC
ATGTCGGTGTACCAAGCACTCTAAAATCCCGTCCACGTGTTTGCTTCATCGAGGTATGCA
GCCACCACCATTCCCTCGGAAGATAACAAGACGGGCAAACATTTTTTCATGGATAGTAGA
CGGCAGAACTATACCGCGCGCCTGCAAGTGTTCGTAGAAGGGTCCTGCTTCTGCTCGAGC
AGGACGCGCAGAAGGAAGATCCATGAGTACGGCAAGCAATGTGGTCTAGTAGAGGAATCG
TGAACTCAAACATTTAGCAGGTTGGATGGTCCGTCTATGCAGCGACAGTCTGATTGGCTG
CTGCAGGACAATAGCGATATTTCTTGAGTGCTGCCCCTGGCGATGGTGACACTCCGTCGA
CACAACTCTAGGGATACTGCCCGTGCCTTTAATCCCCCCACCAGCCAGTCAGCATGCCAA
CGACACCAGCCGCGACGAGCCGGTGAATGTCGGACCCACAAATCGAGTGTTCGGCGCTAG
TGCAGTGAATCATGGAGATTTCCTAGGGTCACGTGACAACGCTCGTAGTGTAGCCCTGAA
CCTAACCCGAAGTGATGCGATTACTTCCGGTTTCTCTGGCAAAAGTCACCTCTAATCATG
TACACTAATCCTCGATGCTGCCATGGACTCTTTGTTCTCCGGCAGAAACGTCGCCGACTT
CGGGCTGTTCCACTAAACTTGGTGTCCGCACGAGCGAAGCGATAGCCAGTCGTGCTCCTC
GACGCACGTAGTGAAGCTCGGTCGGTGTTGGAATATGTGCGACATCAACAAGGGTTAAGG
ATGCACTGCACGAATTGAAGCAGGGGGACAGGTTTCCCAAGATATATCTGCAACGTACAG
TATGTCGGGCTTTTGGCTTTGGAGGGGTATCGAAAGCGCACGCGGAGGAAGGATTGGTGT
ACAGTTCGACCGGTGCTTGAATGTCGAGTGCTCGGATTGTTCCTGAATGGTTAACGGGCC
CGGGATGAGAAGGAAGGTCAATGTTTTTCACGGACAGTACAGTATACAGAAGTAGAGTAG
AAAGCAGCGAAATAGAAGGAGACGAAACACCACAAGGTGGTATCAACATGACGGACTATT
GAAGGCGTGTACATGGCAGAATCAGGGGGTAACAATACCTCGAACTACCGGAGATGTGGA
CCACGGTCGGCGAGGGTCGGTTCGCAATCGCCGCTCTACCTATT
>family050#Unknown
TCTCATCTTTCAATTTCTGAAGCTTTAGCTTCAGTCTCATCTTTCAATATCCGTGGAACT
TTTATTCGCATAGCCCACCCCTTGCCCGACCCTGCCTCAAATGCCGATCTCGAGCTACAC
TACAGTGTAAATCTCGTGGCGCCTGGAGTAATATTCGGTGTGGAATCGCAAGCTATGAGC
CGCCCCCAAGTTTGAGCAGCTTCCGCCTCCTGTGGCCGGCAAGAGTCAACCTTGACTGTT
CCTTGCCCTGTTTCGCCATGAGAACGGCCGGTTGAACAACGATCGAGGGTCCTGCGTGCT
GCGCGCCACACTCTTTTTTTATTTATTTTTTGCGTTTGTTCTTGAGTGACCACTGTACAG
ATTTTGGGATTAGCAACTGACACGAGTTTAATGTGAAGAAAACAACAACAACAACAACAA
CAACAACAACAACAACAACAACAACAACATGCGGCTGCTGCTGCGGTTGCTGCTGTTATG
CTTGGAATGTGCTGCAATGGTCGTACGGTTATCGTAGTCAGGATTGACAACAGTCTGCTC
GTTCGTATAGCGGTAGCGGTGCGCATCTATCGCGACGGCAAGCAAGCGCATTGAGATAAT
AGTTCGTCCGTCGTGCTTCTAGTCTACACAGATAGGCGTGTTCTTCTTTGTTGCCACTTC
ATACCAGAAAAGAAAGAAGGTCTCCACCAACTTGCAGCATCTCCTACGGCAGTTCGGAAA
TGACGACTAGACTAATGTTCTTTTGTCGTGTTTGTTGTTGCTGAGCGCACATCGGGTGTC
GCCGTTCGTTACACGTGTTCAAGCCTGCGGTGGGCCAGGGATGAGAGTGAGTGTCTTCTC
TAGAGTTCATGCCTTGTCTTCTCGAGTCTCCCTTCCTTTAGTCTACCTCTCTCTCTCTCT
GTTGCATTTTCGCCGTTAGGGTCCCAATAACATCGAACGTCAACGGCAATCGTTTTGCAT
CTTGCTGAGTAGGAGGCTACCCGTGTACCCAGTTGCCGCGTGTGAGGCGATGGGCGCCGC
CTCTTTCCGTCAAGCAATGCACATGGCCCCTACGGTTCGCCGCACATGCAGTGCTGTGTA
TCAGCTTCCAACGGTTCAGAGCGGCGACGATGTTTTTCGCCGGTAGGGCCCCAGAACAAC
GCGAACCGCGACTGATCGCTTTTTTGGGGTCCCCCACTCACCCAACCCACCCATGAATTT
TGTTTTTTTTGTGTTTCCCTGCCGACTAACAACCTCGGCTACTGCAGTGCAAATTTCATG
GCGCCTCAAGTACGGTTCCGTAGGGAATTGCAAATCACGACCCCTCCCCGACTTTGAGTA
TAGCTTCAACCTCCTGCGGCGGATAAGACCGACGTCAAACCCTAGATTTTGTCTGTCTGT
GTCGCCATGTGGCCATCCACGAACAGCAAGCAGTTGGAGAGTCACAATAAAGAGGGTCCG
CTTCGCCACCAAGAAGACAGTTTTTTTTTCGATTCTTCTACAGCTGGATATGATGCTACC
ATGTATCGGGTATAGCTGTGGTTGAGCTTGAGGGATAGGGTCTGTCTACGGCAGCATAAT
ATTCTGTGCGAGGAGTTAACGCCTTTCTCGCGCAACGATGCGCATCTCCCACGGCAAAGC
AGAATGAAGTACGTCATCATGACGTTATTTCTTGTGACTACAAGTTCAAGTCCGCCCGGG
CGTTATTAGTCTTACCGGAGAGAGAGACTAAACTTCTACTACAATACGTACCATTTCGTG
TACACAGGTATGCATGTTGTGAGGTAGTGGGTGCTGCCCCTGCTGTTTGCTGCGGTACAT
GGAAAGCTTCCGGTGGGTCAGAGCGGCAAGGGGGCCTTGTTTCTTCACTTGTTTCTTAGC
TCTGCTCTCCTCTACTTCTTTGTTTCCTGTCGCTGGCGGTCTCTCTTTTTTTATAACCCT
TCGTTCTTGTTTGCAAGAAACTGTGAGGATGTAAACTGGCTGAGTCTGGCTGTTTCTTAG
GGTCCCCCGCCCACCCACGACACACCTGTCGGTTTGATTCGTGGTCTCCAACATTTTCAG
CAGTAGTTAGTTGTCTAGTCAGGACATGCGCTACTACTGCTGCGTCCGTCCATGGGCGGG
TGCAACAGAAGAGCCCCGGGGACTGGTGGCTTTCTGACCTGATCGCAGAGAGAGGTTCCT
GCCACTACCACGGTACGACTCTTACTGAATGCCCATGACGGGGAACGCGTACTACGCCTC
TTCTCTTTTCTTTTTTTCCCTCTCTCCCGTCCGTTTCTTTCGTTTCGGAGAGGAAACCTA
CTCTAGAAAAGCAAGCGCATCTTCTGGGGTCCGCATTCATATAGTCCCGGTTTCTTTCCC
AGCGTGCGGAGAGCGCGTTCTGGGTGTGGTCTCCTTTTCATTCGGGTGTGACGTGCGTAT
GTACTGTAAACGACAGAAAAAGATCAACGAGATGATTGGCGGCATTCTTGAAAGCATGGA
GTCCCTCGGCACAAAAAAGTGCATGCGCATGGATGGATGGGCGTAGTGAGAAGTGCCGGT
CGAAGACTGACGGTTTTTTCGGGTGCGCGCGAGGTCGCCTCTATTATTCTTTTGCTTTTT
TCTTTATTGTCCAGGCTATGGCTACTACCTCGCATAGCGTATTGAAGCAAGCGGGGGGTC
CTGGACTAATCTGTCGTTGACTTGCGGACCCTTCTTCGGGTCAATTTCATTTTCGTGTAA
CTTTTTTGGGTAAGTTAGCCTGTGACCACGGCGGGGATCGACCGCGTCATTTGTCAGACT
ATCATACATATTAGTACGGACAGACGAAGAAGGTACTGGGTAGAGAGAGCAGAACGAACG
GGATTGTAATTGATTGTGAAGACAACAATAATAACGGAACTGCTGGGTTCGTCCATGGAT
AATTTTTGCAGCACTTATGAAGTATTAGCGTACAAAACGACTTCTTCATTTATGTTTTTT
TTTTTTTTCACTTCAAATCAGCGCTCACAGCACTAGTGCCGTTTACTCCAACCCGTGGTC
ACACAGAAGAGCCTCTCTCTTCCCTCCCGTCCTGCGGTACTTTGCCTTCGTTTTTAATGA
GAGAAGAGTTCAGCACTCTCTTCCCTCTGTGTACACACGAACTAGCGCTATCCACTAGGC
TAGAAGCGGAAGCGAGAGAAAAACTCACTTTGCAAGAAAAGCTCGCTTACGCCGGGATTC
GAGTCTCTGACCTGACCTTTAGAAGGTTTCGAGGATACCATCCAGACCACCAGGGCGACT
GGCATATGTATGGGTATAATGAGAGGTTTCAGTTCAACTACTAAATAAATACAATAACAA
CTTACTGGAGTATGGAGGGTGCTCCTTGTTCTTATGCATGGCATGTACCGGCAGTAGGTG
ACATAACATATCGCATCATCGATATTCACAGCTAATAATGTTAGTCCACGACGACGAGAA
TGTCAAACGATACGTTTGTTTCGGGAAGCTATCGGTGCCAACGCCGCCCGGCCACGCCAC
GCTTTCTGCTGTGGAGTAATCGAGCTTTGAAAATTAAAAAAAAAATGTTCAGGGGGTGTG
ACATCTTATGTCATCTACTCTGTGTACAGAACTCTTTGTCGTGCTCGGTGGGCGAGCGTG
TCGCGGTGTGCGCCCTCGACTTCATTGACCGCTAAAAAACTGGAAAGCTTCAGACAGGCA
ACGCGACGATACTCGTCGAGTTGCTATCACAATATTTCACATC
>family051#LTR/Unknown
AGTTCCACGGAGCGGTGCGGAGCGGTTTATCCGAGGGCAATAGTCTCACGGAGCGGAGTG
GTTTTTTTTCTGATGTCACGGAGCGGTGTGGAGCGGTTAATCCGTAGTGCGGTTATTTTC
ACGGAGCGGTTTTGTATACTCCGTAGCATAAACCGAGCAAAACCGTGTCCTTGAGGACCG
TTATCCGTAAGAAAAAAACGTCAAAACCGCACGGATATCCGTACAAATCGACGGAGTACC
TGCAATTTATTCAAAAACGTCGGGTTTCGTACACCGGAAACCGACTTTTCCACACGGTGT
GCTGTGTTTGGAGGCCGCCGGTGACACCGTATGCGTCCTCGTCGCTAGGACAGCCCAAAC
AGACCAAAAAGCTGTCAACTAATCAATTATTCAGAAAGGAACCGTTCCCCACATCGATAC
CTCCTCGACTCCTACGTTCCTGCAACACGTACAACAGCAGACAAATCCTCACTTGCCTCT
CGTTGAAACTTGCCAGTACTAATACCTCCCGACTCATACGTTCCTGCAACACGTACAACA
GCAGGTAATTCCTCATATGCCTCTCGTTGAAACTTGCCAGTACTAGCACATGGGTATCAC
CAGGCGTCTTGTGTATTCATCCAAAAACATACGCCGCTATGTCGCTCAGTCAGATTCGAC
CTCGACAACCACCTGCTTTCCCGCACAAGCGGCTTGGACAGATGCAGCTTTAGCCTTCCC
AACAGACTGCGCTGCAAGCAGCTTCCTCAACTCATTGTCCAACTTCATGATCTCGGGAAT
AAGATGGGGGTTAGACCGGAGGAACATCACCATCTCGACACGGTCGGGCATCATCGCCTG
CCGAAGGTTGTTGTACACGAATCCCAGCCCCGAAAAGTCCCTCTCTGATTGGCAACTAGT
TAGTGCTGTCAATGCAAAGGTACACGCGAGCAAGCATGGACAAGATGGGGCACATTGGCC
ACGAGCAGCAGCAGCCGTTTAGCGTATGCTTTGCCTCTCTCCTGCTTCGCTTTTGCAGAT
TTGTTGCTCGCTTTCATCGCCAACTCGTACTGTGGAACATGCTTCGTCCGCAGATGGTCT
AGCAGCGGATGCGCGCCGTTCTTGGCCACGTGCTTGTACATCCGGCCGCATTCCTTGCCG
TCTTCATCGGCAACGATGCATCGCGTGTTCTTCCCGTTGTCCAACGGCTTGTTGAGCTTC
TGGAAAAACGTCCAAACTCCCGACAAATCCCCGTGTGGTACGGTCTCTGCAACGTTGATG
ACGGTGCGTTTGACGCTACGCACCATGCTCAGGCGGGATTCCCCAGGTTGCGCCGCTGCT
GATGCAGCAGCAGCGCCAGCAGAACCTCCGGCACCAGCACTAGCACCAGCACCAGCACCA
CCAGGAGAGCGGTCGCCAGAAGGGCGGTCGCCAGGGTCGGATGTCGACTCCATCAGAGAT
AGGCAGACGTGCACACGAACTGATGTGCACGGAGTGTGTGTGGTTCGTGTGCACGGAGTG
TGTGTCTGTGTGGCTGCTGTGAAAGTAGAACAGAAAAAAATGGAAAAATATCGTGACTCC
GTAGGAAAAAAAACGTTACTCCGTGGTAAAACCGCGGCTGTATTGCGGTTTTATCCGTGC
TTGTGTGACGGAGTAGGGCAAACCGCTCCGTGAAAAAACCGCTTGTACGGATTGTTGGGG
AGCCCCACGGAGCGGAGCGGAGCGGTTTATCCGAGCGCAGATTTCTCACGGAGCGGAGCG
GTTTTTTTGTTCATGTCACGGAGCGGAGCGGTT
>family052#LTR/Unknown
TGTTCGTGAGGTGGATTATGCCATCCTTACGAAGGCTACTGCGGTAGTACTCATGTGTGG
TTTTGAGCTATGCAGGTGCGCAAGTGCGTGACCGTCCATCGGTCATTTGGATCTTCGGGG
TATCTCCGGTAGTAGGATCTTTGGCAAGTTGTCGCGCATTCCTTGCTGTCATGTATTCCG
AGTTCCGAATGCGTCTTGCGACTGTTGCTCGCGTGCCTCGGTGTTTGTGATGCACCTGGG
TGCCCACTCTCTTCCGTTGCTTGTGTCTACGAGGACGACCAATAAAACGACTTTACCATC
TCTTCACATTGTCAAACGGGACAGCCGTGCTCATCCAGCAGCACTCGGCTTGGGGCCAAT
CAACACTCTAGAGTTCTTGTGGCGTTAACGTCATAGTCTAGTGCGGTATACACACATGTC
TTCGAACGACTCTGTGAACTCTGGCGGGGGGCGAGGCTGGCCCGACTCATGAGGAGCTTA
GGACGGCCATCGACGACGCCGTGGGCGACGCCAGCACCAGAATGGAGAAGATGGTGACGG
AGAAACTGGAAGGCATCATGAACACCTTGTCCCGGTTAGTGCCCGGGACACCGCCCGCCG
GAAGTGCGACCGCAGCGGGCGGCGGGGGGGAGTCACAGGGGAGGACGCACGCCTTCCCTG
GCGCGGGTCAGCTAGACCAAGCGCCGAATACTGGACGAGGGCTCGAGGGAGCGAGAGGAC
TGCGAGGCCCGGAACCACGAGAGCCTACACCACACGGTGCTATCTCGCGAGAGGGAATCA
GCAGAGAGGAGCAAGCTTCACGGTATGCTTTCAGCTCGCATGCCCGTATCCCACGACTGA
AACAGTTGGACTTCAACGGAGACGAGAAAAACTGGCTGATGTTCCGAAACGATTTCATTA
CGCAGGTTCAGACTTGTGGGATGGGTCGCGCCTTGAGCGACAGCAGAGACATTGAGGTCC
TAGGCGTAGACGATGATGGCATGATAGAGCAAGGAGTGGAAGTAGGGGAGATAGCCATGT
ACCGGGATTTGTGGGGGATGCTGACCGGAGCGATATCCAACAACTCCACAAAAATGCTGG
TGTACGATCGAAAGGGGCCCTCGGCAGCGTGGCGTGCGTTAGAAGAAACATTCACCCCCT
TGACCGGCGGCGAGCAGATCTCGCTGATCGGAAAGTTTTATAATGCCCAACAAGGGAAGA
ACCAGGAACCCCGAGTGTTTTTCCAGGAGTTCAAGTCCGTAGTGACTAACCTAGAGTTGG
CATTCGACCAGCCCATCCCAAAAATGCTCGTGTATGCACGGTTCCTCGATGCGCTTTCCC
CGGAATTTGAGATTCAAAAGCAACAGCTGCTCGCCCAGAAAACACTCGATGAAGAAGAGA
TTTTGAGAGTGCTTCGAACACGGGCTGGGCAACTGAAAGCGGAGGAAAAGAAGGGGAAGA
GTGATCGGCGAGCGAACCATCATGCGTTCGTAGCAGTAGAGGGGAAGGGGGGAGGAAAGA
GACGTCCGAAACAAAACCGAGGTTACGAAGAGGCGAATTTAGCTAGCGACAAGAGAGTCA
AGTGCTACATCTGTGATGGTGGCCACTATGCGAGTGCATGCCCAGAGAAGCTTTGCCAGA
GGTGCGGAAAAAAGGGGCACAACGCGAAAAACTGCCCATCGAGAACTGAAACTGCAGTCG
CCGCGATTGGAGGCGGTGGTGTCGAGTTGGACGTCGCATACGAAGCACTCTGATGTTGTC
TAGTTCTGTTTTCCCAGCGGTGCATCAACGCCCGTTCGCTTTCGTGCCTTGCGTGCAATT
CGGCTCGTCGGCATTCCCCCATAAAGAGCCGATTTTGATGATACGACTGACGAAAGTACA
AAGGGGAATTTTTTCTGGCCTGTTACTTTTCCGCCGTTCGCTCGTTGTTTTTTTCTTGTG
TGTTCGATCGGGATACGAACGCAGTCCACGAAACTCGATGTTGCCTGTCCGGTATACCAT
GCGCATCTCAGTAACTAACCGCGTAGGTTGAGCCATGATGAGGCTTATTGCACGATGAAA
TACTGAGGATGGTGTGGCATTCCGTTGTCGTCTCACTTTGAGGAATGGTGATCCGCAGGG
CACTGCGGTCACACCAATTTGATTGATGATGTTCGGAATTATTTCCTGGTGTCTACAGTT
TCACCGGGATATTTTGCCTGAAATCAGGGAGGGCTGATGAATGACGCCTTTTTTCGTGAT
AGATGGCTACCAGCGTCTCTCATATTAGCAGGTACCAGCAGGCTGGTTGATGAACTGTTT
ATGATTGATATGCTGCTTCGATCGTCCTCTGATGTGTAGGCTGAGAGGGGGCACCCTCCC
CTAACATGTGGTTGATTGCCCTTTTTTTATGATCTTTCATTGATGTACAGACCGAGGGGG
GCACCTCTCACTGTCATGTGATAGACAATGGTGATCGGGGTTGGTTGTAGACGCGCCCCG
TTGCTAACAGCAGCTGGATACAGCAGTAGGGATCCTGTTGCTGGGAGGGAGTTACTTGTG
AAGGAGTAGCGAAAAATGTCTAGGTCCAGTGTCTCTCGAAGCGGGGTACCGTTGTGGTTG
AGATACTGCTTGATCTTCCTCTTGGTTGATCGCCCTCTATAAAAATGTCATTTAGCGATG
TAGCGTTAGGTTTTACGTTTTTCCGCTGCAATTTGGCATTGGTGCTTGTGGCCTTAGGCG
CGCCGCGGTGCCGACAGCAACTCGATACAGTAGGGATCATGTTGGCTGGGAGGGGACTAC
TTGAAAAGGGGTAGTACAAATGCCTGACAGTTGTAGACGTGTAGGTTTGCAACTTTGTGA
CTGCTGTGTTGATTGTGTTGACAGTTCAATCAGCAGGATGACCCGTGGGGGCGGAGGGTT
TTGATCCGGTGGCCGGGTTTCCCTTCGTTTGTTTTATTTTTGTTTATTTTTGGAGTTTTC
TATGAGTACCCTGAGCGCTTTGGTTTTGAGAGCATTCGTTATGATGTACAGAATCAGGGA
GGGTGTTCGTGAGGTGGATTATGCCATCCTTACGAAGGCTACTGCGGTAGTACTCATGTG
TGGTTTTGAGCTATGCAGGTGCGCAAGTGCGTGACCGTCCATCGGTCATTTGGATCTTCG
GGGTATCTCCGGTAGTAGGATCTTTGGCAAGTTGTCGCGCATTCCTTGCTGTCATGTATT
CCGAGTTCCGAATGCGTCTTGCGACTGTTGCTCGCGTGCCTCGGTGTTTGTGATGCACCT
GGGTGCCCACTCTCTTCCGTTGCTTGTGTCTACGAGGACGACCAATAAAACGACTTTACC
ATCTCTTCACATTGTCAAACGGGACAGCCGTGCTCATCCAGCAGCACTCGGCTTGGGGCC
AATCAACA
>family053#LTR/Unknown
GTATTCGTCAACCCTAAGTGGTATGCCCTTGTTGTCTTTGTAGAGATTGTAGTGCTTGAT
GTTTAGATGCTTGTTATCTCTCACACCCGGTTGGGGGGAAAGAGCAGGGAGTGCCACGCG
CACGCCAGCTGACAGCAGCTGGCGTGGGGGCTCCGCACAATCATTCTCTGGTCGTACTAC
CCAACGCATACCTATGTGCAGTGCACCTGAAACTGTCATCTCGTCTACAGATCCGACTAC
ATACGCACTCACACGAACACCCTCCCTGGTTCTTTACACTAAAGTAACTAACCACTTCTT
CTTCTGTGGGATGCGTGCTTCCGCCACCTCAAGTCAGGTTTTTTCCGCAAAAACAACAAA
TCAATAAAAACCTAAGGGGAAACCCGGCCACCGGGTCAAAACCCCTCCCTCCAAAGGATG
GTACTACTAAAAAGCAAGATAGAGACGCAAACAGGATAACTCCGACAACGTCATCGATCC
GGGTAAACTTCCCGCCACGTTTCAATATCACATTTCCCCTAGTACCCAACAAAGTCCAAA
AAGTCTGCAGCCACTGCCACGATTTTACTCCAACAAAGCCCAAACAAAAGTCTGTTGCGA
TTTACTCCTACTTGCCCTCCCCGCTCGACGAACAACTATCGATGATCTGAGCACCTAACT
TCCTCCCTCCCCCTTGATTCCGGCGCATCGCGCGCCCCCGGGGTCGGTGGTAAATGCTAT
CATCCTGGGACAGCTGTTTTGTCAAACACATCAAGCATGATAAGCCTTCTTGCATACAAC
TCTTACTCCGACCTCAGAAATTCAAACTTCAGCCTGCTCACACACAACTCTTAGACTCTC
AGAAAAAACAAAGTTCCAATTCTCACCCGTCATACAGCACGCGTCGGTATGGCTGCTCTC
CCTCACTCGAAGAAAACTGCGGTCCATCATGTCGTGCGATAACCTCCCTCGCTCTTTGCT
GCGAGTGGTACGCCACACACAATACCTCCTTCATTCAACGCTCGCGGAAAACACGCTTGA
CTATATACTGCATCGAGAACTTGTCATTGCTGAGGCTTCTTTTCCTCCTACAGACAAACA
CAGTGATTCTCATCATGGGGCTTCTCCCCTTCTACAAGACAAACACTGATATAGATTGTG
GAGACGCCTTGCTACTGCGAATCCCTCAGTAAGGTGGATACGTCTGGTACATGGGTCCAC
ACCTACCTGCAGCAACAACGGAAATGTCACCTACAGCAGTATAACAGTGTCCTCCCCTCC
CCATTTCCACCTCACGCACACAAGGTGATGTATCTGGTACATGGGTCCACACCTACCAGC
AGCAAAAACGGAAATGTCACCTACATTTGTGTCCTCCCCTCCCCAGTTCCACCTCATGTT
GACGCCAGCACAATTTCACCTGCGCCGGTGTCTGTAACTTTTGATACACCGGGTCCCGTG
TACCCCCTTTTTGTCAGCCGACACGCTGGATACTGTTTTACCCCTGTGCGTGAGTTTTCA
TCGACCGCGGGGAGCGCCTGTGCTGCATCCCCTCCTTTGATACACCGGATCCTGTGTACC
CCTTCTCTTCAGCCGACACGCTAGATACTCTTTACCTCTTGTGCGTAAGTTTTCATCGGC
TGCCGGGAGCGCCTGTGCTGCATCCCTTCCTTTGATACACCGGGTCCTGTGTACCCCTTC
TCTTCAGCCGACACGCTGGATACTGTTTTACCCCTGTGCGTAAGTTTTCATCGGCTGTCG
GGAGCGCCTTTGCTGCATCCCCTCATCTGATACACCTGGTCCTGTGCACCCCTTCTGTTC
AACCTCCACGCTAGATACTGGTTTACCTCTGTGCGTGAATTTTCATCGGTTGTGGGGAGC
GCCTACGCTGCATCCCCTCGTTCAATACGCCTGGTCCCGCGTACCCCTTTTATTCTGCCC
CAGACAAAGTTTTCATCGCCCGCGGACATCATGAAATGGAAGCGCCTGTACCGCGAGTCC
CCATCATAGAGCGGCTGGTTTTTGGAGCCGAATTACCATCGTCGTACGAAACACCCGCGA
TAACACGCCTGGATTTTACCATCGGAAAAGACGAACAAGAATTGCTCGACAAAACACCCA
CACTCAAGAATGGAAACGCCTGGACCGCGAATCCCCTTTCGAAAAACATCATTGGTCGCA
TCATCGTAAGCGAAGCTACCATCACTCTACGAACACCAAATCAGAAAATGGAAACGCCTT
AACCGCGAATCCCCTGTAGAAACTTTCGGTATCATTCGTCGCAAGCAAAATCATTCAATA
TCACTCACGAACTCAACCAGAAAGAAGCGCCCCGCGGTAACGCCGCGTTGTTGTTGGCCC
TCGTTCAAAAGCACAGCAGATTTCGCGGTCTCGCCCTTGCTCCTCTGCGGCAATTCCACG
TTCACCAGAATCGCCATGACTGCAATCCTCCAGTTCTCCCGGAGCGAGTACTTTTCCCGC
GATCAACAGGCTCGTGTGTTGTGCCGCCCGCTACTCCACCGCCGACGCCGCCGCCCCGTT
GCTGCCTTGTAACTGGGCCGGTCCCAACAGGTCGCTCATAATTGTGGCCCCGAAGGATTA
CCCTCCAGGCTCCACCTCCTGACACCTCGTCCCGTGTGCCCGGGGCAGTCAAGCTACCCC
CAGCAGCGCCTTTGCTAGAGCTGCCAACCGTACAGAGAAAGTCGATGGTCTGGAACCCAC
CAAACCCACCATTTGCAGGGACGTCAAACGCCCGCACCGGTACACCTTCCGTGCCCGATC
TACTGCTGCTCTCTCTTCCAGCGGCGTCATCTGTTCTAACGCCAGCTACAGCGTGCAGCT
CTGATAGGCAGCTGCCTGGCGGCGAGATTCCAACAATCCCACCGCAGGATGCGGCGCGTC
TTCCAGCACCGCCTGGCCCCCCTCGGCTTCCGCAATCTGTTATTGCCTGCAGCAGCGATG
ACATCTTGTCCATCACCCCCTGCATCCAAAATCCCTGCGCATTGCTTCCCAGCGGGGGGG
CAGCGGATGGGTGGCCCGGGGAACCTACTCCCCCGACTCCACCGGGTGGCACCCCAAACC
GTGTGCCCGGCGCGGCTCCTCCGCGCCCTGCGGCGTTGCCAGCGCCGCTTGACTCCCCCT
CTTCTGCCCCCGCCGCCCTGGCAGGCGACATCTGAAGTTGCCCTAGCTTCTCCATGACAG
CCGACAGCACCTTGCTTTGCTCCTCGAGCCTCGTGGACAGCTCCGCCACGCGCGTGTCGA
TCGTGGTTCCGCCGCCTTCGCTCGCTGGAGTGTCGCCAGGCATAATCTCCGCAAAGGGGC
TCCTTCGAAGGAAACTCTAGAGTATTCGTCAACCCTAAGTGGTATGCCCTTGTTGTCTTT
GTAGAGATTGTAGTGCTTGATGTTTAGATGCTTGTTATCTCTCACACCCGGTTGGGGGGA
AAGAGCAGGGAGTGCCACGCGCACGCCAGCTGACAGCAGCTGGCGTGGGGGCTCCGCACA
ATCATTCTCTGGTCGTACTACCCAACGCATACCTATGTGCAGTGCACCTGAAACTGTCAT
CTCGTCTACAGATCCGACTACATACGCACTCACACGAACA
>family054#LTR/Unknown
TTTACTGTGGTACGAAGTAGGCTCGTTTCAGGGGCTGTTTGGACCTTATCCCCGCTTTCT
CGTGTGTTGGCGTTAAGATGCGGCGTAATTAGCTATTCTCCGAGATGACGTATGTATGTG
TTCGCATGAAGTTGGCTCTGAGTCGACCCCACGAGTTCAGAGAAGAGAGAGCTCCCGGGC
AAGGGTAAAGGTCAAGTGGGCATGTGTTGAGTACCAGTTCGGTTGCAGAGATCTAGGCGG
AGCTTGAGTTTGGCATGTGTGAGCGGGGATAGGTTAACAGCAACAGCAGTGTTGGTATGC
ATGCAGCTGGGTTGAGTGCAGCAGCCGCCGAGAGACGAATCAACAACAAGTTTCCCTCAA
CAGCTATCTGTCCGTTCCCTTCCTCGACGACACATCCGTAAAGTCTATCAAGCATCCATA
AGAGACAAGAACCTCGAACCTAGCGCAAAACCCTGGTAGTGCAGAGCCGCACTGCTCTGC
ATTTGATTGGGTAATTGGGTCATCAACAGAACCCGAAGACCAAGTATCACATTGATTGGA
TAGTCCAAGTATCACATTGGGCGTGTCGGCGGCTTGTTTCTTCCCTGGGTGCGAGATCCG
TTGCGTTGTTGGTTGTTTTCGGCTTTTGGTTTGAAGTACCGCTGTACCTGGTAGTCTCTT
GCGTCTGCGTCATGGCCATGTGTACTCGAAATTCGGTTGTTTCCGGCTGTGCGACTTGTC
GCGTGCCAGTCTCTCGTTCTGGTAGGCCCTTTTCCTTGGGCACGCCCATTGCCCGTCTCT
CTCCTCCCTCTCCTACCGAATCTCCTGGGATTGGCCCGTCCGGGTCGTCACGGGGGATTC
ACCCATCTTGCCGGTTGCAGTACGACTCTTCGCCACGTGCGTCGTCTCCACGCGTCACCC
CGCTGCTGCACAGCTCGGTGCTGTCGCCGCAGCCCGTCCTGCTGCCATGCGCGGTGCTCG
CGAGGAGATTGATACCGCCCTCTCCATACGAGGACGTGTATCCGCTGGCGTTCGGGCCGT
TCCGCGATCCGATACCGAGATGGTAGGTGAGACACCCTTCTTGCTCTGGGAAATAGGACG
TCGACACCAAGAGTTTCCGCCTCTTGGTGACGGAATCGTCGGAACCTTGCAGTGGTGGGG
GCGGGCGGAAACCGTCGCTACCGCCGTCCGACGCGTCTGGTGATTTCCGACCTTTCTAGT
GCTGAGAGGGGCGGAGAACCGTCCACTGTAGTTCTCGACCTACTTTGTCGGACAGTAGTA
AAACACCGGCGAAAGCTACCAGTTTGTGTAGCTCCGAAACCCGAGCCGACTCCGAAACCC
GAGCCGACTCCGAAACCCGAGCCGACTCCGAGTCCGACAGACCGAGTGCACAGTACGAGG
TTGAGTGTAATTAGCTTAGCCGAACAGGTCTTGTGTCCTGGAGTCGTAGGCGATAGAGAC
GAGGGAGCTGTCCGCTTGATCCGTGGAATCCCAGCTTGCCCTCCTACGAAGAATTCTGCG
GCTCAAAACCGGCCTGAACACCGATCCGAAACCGAACTCCGATCCGAACGTAGTATAGAC
AAACACGGGAAGCGGGGTGCCACGAGAAAACCGGCGTTAGAGCCAGCGCCGGCGGTTGTG
AGCCCATCTCCCCGGGGTAGTTACTGCGGAGCGAGCGGCCACCGCGTTGACGAGGCTTCC
AGTGATTGCCGCAATACCCACTAATCGGTTGGGCGACAACGGAGTAGAAGAAGAGAAGAG
TTGTTCCCCGCCGTCGGCTTCCCCGTTGGCCGATCTTGTAGATAGTGAAGCAGGCATCGC
CACACCAGCGGCCGTGTCTACATCTAGTACACCGGCATCGCTATCCGCCCGCCCCATTCT
ATCCGATCGGGCGAGTATACATCTAATCTCATCCGCAGGGGCGGTACGAAAAAAATAACA
ACGATGGCCGAACAAAGAAACACAAGAAAACAAAAACAAAATCCGTGGTGGGCCCAGCCA
CTTCCAGTTATTGATGGCCAAGGTGTGTGAGGGGTTGGAGCGTGTGCAGTTGTATCTGGA
TGATATCGTGGTGCACTCAAAATTTGCAGCAGAGCATGTAGTGCATTTCGAGTAATTGTT
GGAACGGTTGCGCATCCCCAATCTGAAACTCGCTCCCAAGCAAGCGAAAGTGGGTGCCGC
CGACGTGGAAATTTTGGGGTATTTCATCACACTAACTGGCCTCGCGCCTGGGTGTGGTAA
GGCTGCGGCGATGAGCTTGTGCCTATGAATAAGAACCAGCTGCGTTCCCTGTTGGGCAGT
TTTTCGTATCTCCGCAAGTTTATTCCTAACTTGGCCACTCGAGTGCGGGGTCTCAACGAG
ATGCTAAGAAAGAGACAAGGAATTTCGGTTTACGACTCAACACGAAGAAACCACTAGAGC
GATTCCCAAACAGTTGATGAGCACGACAGCGTTGGCGTTCCCCGACTATGAGGATGAATC
GGGGCCGAACCGCCTCATAGAGGGTGACCTAGAAGTGTACTTTGTGGGTGCTGCAAATTG
CCTGTCCCCTCTCTTGGACTTGCAATTGCCGCCTTGCTCCCACGAGGATTTGGGGTCGTT
TATGGAGCCCGTAGATCCGTTGACCACCGCTGAGGTCGCGCAGAACCAGTGGAATCTGGC
TGTCCGATCCCGTCAACGCGGCGTCAGTACCGTCAGGTATCAGGCGCCGCGGGTCCTCGC
TATTAACCCGTCTCCCGCCCCTAGTTCCGCTCCCGTTTCCCATCGTATTTTCAGTGGTCA
GTTTCAATCAGGTGTTCTGCTGCACGCGTGCTCGGCAGCTCCGGCTACGCCGGTGCTGCC
GGTCTCCACCCGCTCCGCGGGGTCGTGCCTCGGGCAGCTCGTGTCCGAGCGAACCGTCGT
CCTTCCTGGAAGATTCGAAAACGGGCGGGGGTACCTAAGCCCGCCGCTGCCACCGCTGTG
CCTGCTAGCGGCGGTGCTTCGGCCGCATGACCGGCGCGTCGTGCCACCGCCCGGGGTCCG
ACACCGCCGTCCCGGACGGGCCCACGGAGGACACACCGGCTCCTAGCGTGCTAGCGGGGC
CGGTCGCCGTCACCGGCGCCCGAGAACGCCCCACAGCCGACCCCGTGGTGGTCGGGGCGC
GCTTTGGAGGAGGTTGCGTCGCGGTGGTCGGGGAGCGCTGTGGAGGAGAGCGCTGTGGAG
GAGGGCTTTTCATGGTGGTGGCGAGGGCGAGACCGCAAGTCGAGGATTTTTCAGGGTGAA
GGCGGAGAGCACTTCGGAGGCTGGCGGATTGTTTTTTTTCGCGACGGGAGGAGAAAGCGA
GACGAACAACATCGCCACATTTTTTTTTTTTTTCTGTTTCTGCGTGATGTGTGTTCCGGA
TTTTTTGTCTTTGGTGTTGCCTTCTGATGCCGATGATGTTTTTTTTTCCGGTGTGGTGTG
TCGGTTGTTGTTGTTTGACTCTGGTGTCTTGGTAGCGACGTGCCGTCCTTTTTCGGGAGG
ATGGGGGGGAGAGGTACAGGCCATTCAAAAATAGCCTGTGTTCGGTAGAAACTGCGTTTT
TACTGGAAACATTGGTGGGCTGTCCCGCCTCGAGGGGTTCTGGTCAAATGTTGGTTTGTT
GGTACCGTGGTCAATGCGGGTGCGAATGTCCGTAAGTGTTTGCGTTCTCAAAGGGAAGGT
CGGTGCGATTTAAATCTAGGATAGGGGGTCAATGTCCCGTTGTGGTTCCACCGATGTCGG
GCAGGAAGATTTGAAGCTCTTTTTCAACGCGATGATATCGTTCTCACGGTGTTCATTCTT
CGGTGAACTTTGGAGTCCCAGGGTAGGCAATACAGCAAGGTTCGTTGGCTTTTATTTTCC
CCGAAGACCGCCCAAGGTCTGCTCTCCTGTAATATTCCGCAAGGAAGCTGAAGCTGAAAA
TGTGCTGTGTCTTTGTCAAAGTGCTGTTGTCCTTGTCAAGTGCTGTGTCTATGTTTGTCC
TTGTCAATGTGCTGTGTATATGTGAAAAATTCAGCTTCAGCTTCAACCTTGCGTTGGGAG
AGTGCGCGTATATCAGACACGCGTGGGGAGAAAATTGGTCAAAGGATCGTTGATGTATGT
GTCTCGGGTGGATTTCATAGCTTCATAAAGCTGGGGTGTGATCACAAAATAACATGAAGC
GATTGATTTAGTTGTTGGGAGTCCTCTTGGGGGTCGGTGTGCACCGTCGGGTAGCGCCAA
TTTCAACAGTCCAATGTCCGATTGAGGGGGGGTCACAGGGGTTCGTTGCCGCCTTTCTGA
GGGGTGAGTACGGCGTCTTTCTTACCGGGGACATGCTTTCTTTCAGTAGCATTCATAGTG
ATCAGGTATTAACAAGTGAGGTTAAAGGTTGTTGGACCGGGATTTTTGGGGGTTGGTGCC
GGTTGTCGTTTCCAAAACACGGCAGCGCGGCACGGGGTAAAATGGATTCTTGACGGCAGA
CGGTAGGATGATGAAGAATTTTCTTGGAATTCGTGTATGGTAGTTTGTGTGGGGGTACTT
GGGCCCAAGGGGATGGAATGCTGAGGGTTTGGGTCGGGAGTGTAAACGAGTTCCCGCTTA
GAATGGAGCGAATTCCATGGGGTTTTGAATATTGCTGTCTTGCCACGGCGGTCGAGACGG
ATAAATGTTGACGTTAGGAATTTTGTTGAACATTTAGCGCTGATGCAAGCGAGACTATAC
TAGTCTCAGTATGGAAATAGTACTGGACGCCGGTTTCTCGTGGGGAATTCACTATGTTTT
GGATTGCTTTTTGGAGATATAGAATATTTCCCAATATGCCAAAAAGCAGTGTGGGGGAAT
GTGGTACGAAGTAGGCTCGTTTCAGGGGCTGTTTGGACCTTATCCCCGCTTTCTCGTGTG
TTGGCGTTAAGATGCGGCGTAATTAGCTATTCTCCGAGATGACGTATGTATGTGTTCGCA
TGAAGTTGGCTCTGAGTCGACCCCACGAGTTCAGAGAAGAGAGAGCTCCCGGGCAAGGGT
AAAGGTCAAGTGGGCATGTGTTGAGTACCAGTTCGGTTGCAGAGATCTAGGCGGAGCTTG
AGTTTGGCATGTGTGAGCGGGGATAGGTTAACAGCAACAGCAGTGTTGGTATGCATGCAG
CTGGGTTGAGTGCAGCAGCCGCCGAGAGACGAATCAACAACAAGTTTCCCTCAACAGCTA
TCTGTCCGTTCCCTTCCTCGACGACACATCCGTAAAGTCTATCAAGCATCCATAAGAGAC
AAGAACCTCGAACCTAGCGCAAAACCCTGGTAGTGCAGAGCCGCACTGCTCTGCATTTGA
TTGGGTAATTGGGTCATCAACAGAACCCGAAGACCAAGTATCACATTGATTGGATAGTCC
AAGTATCACATTACTGCTGTATGGA
>family055#LTR/Unknown
CCAACGGGGTAAGCGTTTCGTTCTACAGCCGACCAGCGACCTCGCTGACCACCAGCGGAC
CATGGCGCAGGCGGACATAGTATACCAAGGCATGTGTCGCACAACGGGACCGTTTGGTCA
TGCTCATGCTCGGGCAGCACACCACAGCCTGGGTCATCGCTGCATGCCATCGTACATTAT
ATTGTCATAGGTCGGACACCGCTGGCACGACCGTTGGCACGGCAACCGACCTCAATCGGT
GGTCCCGCAGTCAACCTCAATCAGTGGTCCCGCACAGCACGCTGGCCAGTTTCATCGTGT
TGGCGCAGACCAAAATGGTGAGTTTTGAGCGATAGGGTATATAGAAACAGAGGTGAGCAC
CGTGTACAAGAGCAGACCCTGGAATTGTTTGGCTGGCACAAAGTGTTTCAGTCTTACAGA
TTTATCTGTCTCTTCCAGCGGTGGTCTCGATTGATTGGGAGTTTGGCTGGCACAAAGTGT
TTCAGTCTTACAGCAGTGGATGTCTCTCATTCTTTCCCCAAACTCAAACAACAATACACC
CGGGGGGGTATCCAAACAACCTCCCCACCCCCAACCACACCACCACACCACCACACGCCC
AAAACCGGACTATCCACCGCCGCCGCCGCACGACACGCGTCCATGCACATACATACATCT
GCCGTTGTTGGCGAATTGGCCAGCGGGTGTGCCTTCAAGACATGGCCGTGCTGCAAACGG
TCGCAAGCAGTGTAGTCCATGTCGACAGCATGAAAGAAGTTCGGCACGATCCACGATCCA
TGATCCGACGACGACGGATAAATGACAATGTCCCTCCGCGTTCATCCGCGATCCGGGGCG
ATCTTTCATTCCACCGTGCACCAACATGGCATCCACCTCACCGCAAGCCAAACCTACGTG
TCTGGTGTGTGGTCACTTGTCTGACGACATGCCAGTGTGGTGGTGGTCTCAAACAACATG
CACTCAGCGACACAGCAACAGCAGAGATAGAGGGGTGGACGGAACCACGGATCGGATAGA
TCCAACGGGGTAAGCATTTCGTTCTACAGCCGACCAGCGACCTCGCTGACCACCAGCGGA
CCATGGCGCAGGCGGACATAGTATACCAAGGCATGTGTCGCACAACGGGACCGTTTGGTC
ATGCTCATGCTCGGGCAGCACACCACAGCCTGGGTCATCGCTGCATGCCATCGTACATGA
TATTGTCATTGGTCGGACACCGCTGGCACGACCGTTTTGTCTCTCA
>family056#LTR/Unknown
ACTTCAATACAGTGGGGGTCCCTCTATAGTGCGGGTATGGGGCAGGCAAAAAAACCCGCA
CTATAGCGGGCACCCGCACTATATGATTTCGGGCCTGAATAGTGCGGGAAGGCGCACTAT
TCAGGGTTTCAGAACCCTCAATAGTGCGGGTAGGCGCACTATTCACGATATCACTGCGTT
TCAGCATAGGACGTAGCCAACAGCGAGGGGTACTGTATGCTGGTGGTACGGAAGTGCATT
TAACAAGTGAGGGGTATGGAATAAGATGTACTCTACGGGTTGAAGCCTGCGTCCGTTCGC
GGGTGACCAGAGAACAGCAAGTGCATGTACCCTGTACGGTGGTAAAATCACATCCTATAC
TAAACGTACAGAGATGACAGGATTTTTGGTCCATGACTTGTGCGCTCAATGTACAAGGGA
AGCCTGTGCCCAACCCATGTTGTCGTTCCTTGTTCCATTTTGCATTGACATTTCCGCTTG
TACATTACAAACACTATCACAAGGCTACAAAATGAAACCTGAACATTCCAAATAGATACC
CATGGTAGGAAACACGTCCGTTCACTAACGAAAGGAATACCTTTTCAACACGATCCAGAT
ACCCACGGAGAAAAAAAGAGAGGGGGGCACTCCAAGAAAAAGCGAATACGTAGAAACAAC
GACCCCCAAAAGTCCTACTTCCCCGCACTACACAACGCCATCTACGTTTTGGGTTGGGCG
GCTTGAACGCACGAACAAAAAAAAACCGCCAAAGTGAAACTCGCAAACAATTGACTCATT
CAAGACACCCGGCAGACCCCGCCACCAGCAAACTACAGCAGTAACTGCGAGGGGCAAAAC
GGCTCAGTGCTCTACCCGTCAAAAAACTCCCTAACATCAGCCTGGCGCGATGGCTTCGAT
GCATGCGCTTCGATCATCAACATCCTTGCCCTCTTGAGCAAGTAGCTGGCCTCGTTCAAG
GCGCACCCTGCGGCGTAGCGTTCCAGGGGGGCGAAGTGTTGGGAAAGTTCCGCGTAAGGA
GGTGGCTCATTGTGCCCGCCTCCCATGCTTCCTTCCTCTTCGTCCTCCTCATCCTCGCTG
TCCGAAGGCTCGTCGCCCTCCACCGGCAAGCCCTTAAGGACTGCCGCCACGTCTTCCGCC
TGATCCAACCGCACCGCCTCCACGACATCCGCCTGGTCCTCGATTGATGCCCACGTCTGA
GCCGCCAGCACTGAGGTGTCGGCTGCAGGCTTTCCTGGGGTGAGGCTGCTAAGGTGGCAA
AGTTCGCCTGCTGCACATGGCATCGTGTGCCAGTAGGGGTATGCTGCTGTTCCTATGGTC
AGTAGGGGTAGTATGCTGCTGCTGGGGTGTGTGTGTCGGGAAATGTGTGGGTTTGACCGC
ATCTAGGCGGGTGGTGACGTGGCGTGACGTCAAAACCCGCACTATAGAGGTTCTTGAGAG
GAACCAAACCCGCACTATAGAGGGGTGCCCTTAATAGTGCGGCACCCGCACTATAGAGGG
GTCTAAGTTGTGCCAAGCAAAAAAAAACGCACTATACCGGGCACCCGCACTATATAACCC
GCACTATAGAGGGACCCCCACTGTATTCCATTCCTTGTACTAGAC
>family057#DNA/Harbinger
TGGCCGCTGGAAGAGCCCGAAAAGTGGATGAATCGAGTTTTAGGGTGTGTCTTATCAGGC
CGAAAAAATACGTATTTGGTTACGAAACCGTATTTTCTTGAAATATATGGAGGCGTTCCT
CTACGTTTCCGTAAAAAGAGCAAGGCGTATTTTTTGGGGGCTTGCTCCTTTTACTGTTCG
GTGAAAAATTTCCCGCTTTTTTTCGGCTACCGGAGCAGACACCGGTCACGCGTGCTGTCT
TCATCACACCACACCTAGACAGCACCAACAGCACCCCAAAGTGCTTCCCAAGGCAACTCC
ACTACCATGCCTGAGCGTGGGAAGCGTCAAGGTCCCAGGGGGATCCCAGCGCAACGCCGG
GAGAAGCGCCGTCGGCGAGCTATCGACGAGGAGGATGTAGCCCATGACAAGAGATTCACA
GTCTTGGGTCGTAGTAGTGGCGGCGGGCGTCGTGGCAGCAGGAGAGGCTCATCGTGCCCA
CTGCCCTCAGGAACGGGAGCCCATCTACGAGCCCAAGCGTCTTCCGTGGGCTCAACACGA
GGCGGACCTCGATAAACGGCACGGGTGGCGGCGGTCGTACCGCATGGAGAAAGGCAGTTT
CCACAAGCTTGTCGAGCTACTCCGCCCTTCGCTGGAAGTCAACGCAGCAGTTCGGCGGTG
AGTGTTGATGTGTAGATGCAGCCGCCCACGGCAGGTATGCGTGATGAGGGTTCTTCTGGG
TGTATATGTAGAAAGCAACGGGGAAGAGCACAAGTCTAAAACATGTGCTGTACATAGACT
ACTGCTGTAGTCTATGTTCCTGCTGCCTTTTTTAAAAAAGCAACTCGCTCGTCGAACATG
CGGCAGCAGGGTACGTACAGCGCAGCAGCAGTATTGTACGATATACTGTTACAAGACACA
TACTTGTACAGCAGCGGTCATTGTATGGGTTAAAGGCGGAGGTACTATTCGTGACGCTCA
CTACTGTGCAGCAGTATTCACAGGGCGTACAGTACACGCCGGCCCCACTAAACAAATACA
GCCTCGTCGGGAGCCGATACAAATTGTCGTATCCCGCAATGACACAACAGCTGTCGACAC
GTGCTCATCATGTGCAAAATGCGTACGTAGGTGATGAACACAGAGCCGTCTCCGTACCGT
AGTACATAGGTAGGTGGATTGGGCCGGCAATCTGACGAGTTTGCGGAGAACATGCGCCCC
CCGTCGTAGGTTGCTAAACTAGGTGCTGGCGATTGCAAAGGCCCCCTTTGACACTCGTAC
TTCTGTCCTGAACGACTCACGCTCATCCTGCAAACGTTATCTGCGCGTCGCTCGGAAACC
CCACAGCACTGCGATCGCCAACCAACGGCGCCATAGCTGTGGAAGTCCCGCGTTGCCGCG
GCGTTGAGGATCCTGGCTGGCGGCAGTTACTGGGATGTTGCCCTCATGTTTGGCTTGTCG
AGGGCGGTCACGTTCGACATCTTGTGGCAAGTGATCGATGCCATCAACGAGACGCCTGCG
ATTGGGGCATTTGACTTCCCCCTGACCGAGGAAGGCTGCATGCGAAACGCCAATAGATTC
AAGGTGAGACCTAACGGTGGTCAGTACTGCAACTACGGTTATTCTTGGCGGCATTCTTTC
GACCAACCGCGGGATATCGTGTATTTTTTCACGTCTGCTGTTTCCAGCCGTTTTAGCGTA
GGGAGGACTATCTATACGCAGCCCTCGTTGATAAGAGAGAAAAAAAAGTGTTGTCGCCGG
CGGGTACGAGTTCGGGTTGTCATCGTGGTCAGCATTGTTCGAACCGAAAAATATCCCCCG
GGTCCCGGGTGGTTCGCCAGCTTTCGGTGTCCTTTACAAATAAATGTTGTTGTCATCCTT
TGTGTATGCTGGCCACGTTGGTTCGGCCCCGCAACAGCAGTGGCCCGGCAACAGCTTTTA
GCGATACAAGAGTGTGGAATCAATGCAGTCACCTCCGTGGCTCTAAAATGCCCTGATACC
TTTGTACCGCTGTACGTGACGCATGATTATGATGAGGATTATCAAACGGCCCAACTCTCA
GTTTACATGGTATGCCCGCCGTTGCTGGCGATGGCGCCGTCGCCGATGACATCAACCCAC
ACAACGTACAGCTGAACACTGTTACCAATTTTTGTCAATCAATGTATCTCTCGACTTATT
TTATATCCCTTCCCGACACTGCTACTTTCCCGCCCTCGTGTCTGCCGTCTACAAATGCAG
GAGAAGAGCACCGATGGCATTTTCTCCTGGGTCGTCGCCGCCGTGGATGGTCTGTTCATC
AAGGCCAAGGCTCCGTATGCGAAAGACACCGCCAACGTCCTCGCGTACTACTCTGGCAGC
AAGTCCGCGTACGGCATCAACGTACAAGCGATGTGCACCGCCGACTACCGGTTTTGCGCG
ATGTCGGCGATCTCACCAGGCTCTACGAACGACTGGGTAGCATGGAATCGATCTTCCCTC
GCCAAGGCCGTCGCCCGCTTGCCCACCGGATTTCACATCATTGGTGACGCCGCCTACCCC
ATTGGAGAAAAGCTTCTGACTCCGTACCCTGGGAGGCTGCTGCCGGCGGGGGAGGACTCG
TTCAACTTCCACCTGAGCCAGCTTCGTGTCAAGATCGAGCAGAGCTTCGGCATCCTGGTT
TCGACTTGGGGCATTCTGTGGAGACCTCTCCGCGTGCAGTTCGCAGGACGCGCGGATCTC
ATCACGGCTCTTTTCCATCTGCACAACTTTCTGCAAGACGAGAAGGTATCGCCGATCCAG
CTTGCAGAGGAGGACTTGCGCAGCGGACGCAACCGGCCGGTCCTCTGTGCTACGCAGCGC
ACCTTGCCGGATGACTGGCAAACGGAGCAGCCGGCTCCTTCGAGGAGCGGTGAGACCCCG
GCCCGAGCGGCTATCCGCACGGCCCTGGAGTTGAAGAAGCAGTGGAGGCCGGACTACAAC
CGCCAGAGGAATTCGTGAGCACGTATCCAGCCCGGCGGCATCGCGTCGCGCGCGCACAAG
CGGGAAGTGGGGACGGGTCTACATAGGGGCGGATGGGGGCGGATGGGGGGGAAGGTCGCT
ACTACAAGCGGGCGAGAGGCGCGGCGGGGGGCAAGGGGGGTGGGGGTGGGGCGCGCGGGG
ATGCGATTCTTCCCGTGGCGGGTACACTAAATGGGCGGGTTGCGGTTAGGGGCCACATGA
GCGGATGGCGGCAGAAGTACGCTAGCTTCCACGGTATGACGAGACGCGTGAAAGGGAGGA
TAGCGGCGCGGGAGGGAGAGGCGCGGGAGGGAGGTACCTCAGTGTAGAGGGCGGAGGGCG
CTGGAAGAACGTGTTTTGGGTGTTGGTGGTAGGGTGTCGGCGCATCCCGGGGAGAGGTGG
GGGGTGTGATGTGTGACATGTTGATTCTCGCTGACATGTTTTGTGGGTGTCGGTGTGGAG
CGTTCTGACCAGATGTGTCACACTACACTTGGTTCGTAATGTGTGTGTTCGTGCCGGCAA
CACTTTATGGTTAACATGCATCGTGTGCGGATGAAAGCGGGGTCCTGTGGGTCTTGGAGG
GTGCTTGTTTTGCCTAGGGCATTAAAAGTGTGGGCATGTTCGACTTTTTTTCCTAATTGA
TAGGAGGGTGTGAATCGAAAACGTTGTTGTCGTTGATACAACTTTTAATGATGTCTCTGC
ATCCCTGTATTAAATATTCGTCGCGTGGGTGAAACATTGCTCCAGGTTGCAGACCTGAAG
GAGACCCACACACACGCTAAAAATTGGGGTCTTGCCGAATCCCATCGCGAACACATTCCT
GCGCTTCAAGTGAGCATGCGCGGAGACGGGAAAAATTGCAAGGCTCCAAAATTGCGGAAC
CAAAGCGTGCCTCAGAGTTCCCGTCAACACCCAACGTAGTATTGGGTTGCAAGAACAAGT
CTTGCAAATAGGAAAACACCAAACGATATGCATGTCCGCAGATTGGCGGCACGGCAGGTT
ACCCGCAAGACAGCGATGTCTTCGGCGTTCTTCAACCATATTATCCTTGATACTCCTTTG
TTGCCTCAAGGCATCCTCTCAAAGTGTTGTTGCCAACCAAACAACCCACACGTCTCTGCG
GAGGCGCGCGTATCCTAATAAAAATGATGCTACGAAAAGACGAAGTCGTTGACTCAACCA
TGCCCAACAATAAAAATGAAGGCTACGACCCTCGCAGCAAGCAAGCCCTGCAGCAGGGAG
AGAAATAAAAAAACGCATCCTCGTGTTCGTTGAATACAGTCACAGCAACTTGCCCGTGAA
CCACAACGGTCTCGGCTTTCTTCTACTATATTTATTTTCGTTGATACTCCTTTGTTCCGA
AAAGCATCCTCTCAAAGTGTTGTTGCCTACCAATCCACACGTTTATGGGGAGGCGCACGT
ATCCTCAATGTTGGGACGAAAGGAAGACGTTGACTCAATCATGCCCAACGATAAAAATGA
AACTACCCCGCCCCCCCCCCCGTCACGCATGCATAAAATTCGACGATTGCACGGTAACAC
TTTTCCGGGAGTGCATATGGGTGTTATTCGTCGCAAAACATTTCCTTCACCGTGATCTGG
GCAACACCATGCCCAGCAGCTGCACCACTTTCACCTCCACCCTGCAGTCGCAGAGGCACC
GTTTTCGTTCTTGATGGCCGGCCTGCCACTGCTACGGCGTTGTTGTTCATGGTGTGGGTG
TATCACGTCTGTTGTGGGAGTCCTCGGGTCTCTCGCCTGGTCGGGACCGGTGTATGTACG
TCGAGCCGTGGCGCTTTCCGTAATTTTTGAAAAAATACGCGCCTTCGCGCCTTCTGCCGA
TAAGAACCACTGGAAACCCTAGTTACGGTTCCGTGAAAAAAGTTACTATTCGGTGAAAAA
AGTTACGTATTTTTGCGGCCTGATAAGACACACCCT
>PiggyBac-1_Ec32#DNA/PiggyBac
cccttacgtgactacacccccgaatcgggcatgttagcaggcacgataactcttatatgc
gacaactttcgaaccgaattgagctgtggatacctgcgtcgacgacggctcgacggtacg
actagaccgctcgaaaagaaacaaagtaacgaccggggacagaaacagcacgtcccctat
acagaaaattgaaagcctgggagttgcaatgctccgcagcaccctgcatcccgcgctgct
gctgtgctgctgtggacctcagtccagcacgcagaaacgcgataatgatgctgtttttcc
tcctgcttgttgcgatttttcgcacgagcgctatggacggggttcctgtgtatcacgttc
gcaaggaacaggagctagctccccagccggctgcgttgggccaacgggtacagcagcaca
tcgatggatctgcgtcgcgcatcatttgcagcacagaattgacaagaggtgggagggtta
tggtcttgcccgaccgcgctggtgtgtataccgtaaagccggatggccactgcgggttta
gtgcgatgtccgcgggtctgcaggtttgcctcggtagaacaagggccgcccccaccccag
agaacatgaggagcgtggtcgcccgtcgagccacggaacatgttcttggcgcatccggtg
ttgaggacttgacagctgtactctcaccagaccagcttgggcgggcccggagtgtgcgta
taccggatgttttaggagctgccgtggaagaaatgacggcgccggaggataagacggtcg
gttggtttcgcgagaaagcccagctaagtgcaacaacaaaatggattgacgtgacctggt
tctcttttctggcgtcggagtacggggtgaacatcatgttgtgggagccaagccccacgt
acggcacagttcagccgtactcagcagccctcacggcaggcatgttcttgttcgagaaaa
aagacaaaatggacgaggagggggatcgctgggtgcatctgctctatcggaaacacgacg
atccgtgggcagcgcgcgagggtgtaggtgaggcaggccataaacagcacaaccacttcg
accgtctgcagcttggactcaacgtacatacttccttcatcgatgtcgtcagagttgcaa
aggagaaagcgctaggaatggcggcgccggtgccgtcggcgagcgccacggccgggaaga
aagcgccagggtccgcaaaggtggacggagaagaggtggacgatcccgagttcagcatga
gaccaagcggcagcaacagcaacaacagcagcagcagcagccggcaagcggagggaaagg
ctgcagcgggaaagaaaagcaaggcgaagatcgggagtaaggtcggggtgaagcgaccaa
ccgagaggcagccaggggacagcaagaggcacaaggcggggggtgcaccggggaagcagc
gcaaggcggttggtgtgccggggaagcgcaaggcggggggtgcaccaggggaggggaggg
gtgccgcaaagaaatgcaagagtacgccgacgggtaggaggaaatcggtgaagagcaacg
gccaagtagacgaagccaactatgattccgacggcagcatcggggggggggaccacgagc
gaacccagggctccttcgctagcatgtcgcagaacgagaagaaggtggtggccgccatga
agaagatccaggagctcaagtacaggcgggcgtacttgctgagcaacaagaggagggcgc
ggggtctaaaggtgggtttgtgttcgtgtagacttttctcttggcattttccaggcgaat
aggcggacctaagagaagacgacgatttatggtggtgcaaaagttgagtccgataaatag
tgcgaatcaatactgctgtagcagtttcttacgttttttttttcgcttggaataccgagt
agagagtgccctatcaacgctgaacaaacgcgtgtctaggtaggcactttgtttcgcctc
gtgtggtcgctagtctctaccaaaaataatcttagaagtgttggtaaaaagcacctggtt
gcttgcatgatcatgttgacgcctccgtgcctggctcctgttgctcaacacgggtgtggt
ttccaatgttggcaggggggcaacgaatgtcgagttcacgattcggagtatgtaaatgca
tgtgcgtgacctgaacaccctactggccctgtatggtgttacttttgatcgccgtgtcag
tttcatgtgaatctctcgctcgctcgattcgtaggtgttagtgacaccgtcgcctcgtac
gactttattttttttcggatgattgaacacaacacggcagggtatgaattgacacacctg
ccgctctgtttccgctgtttgccgacgacgtgctcaacccagctcaaggccatacgcgac
agggagaaggagaggctcaagaaagcggcagaaaaggaaaaaaaaaaacagcttcggccg
cggcaggaggtggaggaggaggagcgacaagagagagaggagctagagaagcagcagcag
caggagcaggaggagttgaaagctgaggcggaggagtacccggaggtggcgtggactgac
cgcggcattcctgactttgcgggaacgacggaccacaagaagagaacccggcggcaagcg
gtcagcgctgcttcgctgtcggcgtccgcgcgatcgaagttgccctctctcgataccttc
atgggcggccgcgacgagaacggagagttcccgctgagtggtttgatgaagacgtgcttc
aacatgatgttccccgacaaggcagtagatcttttcgtgcaaaaggtgagcattggtgtt
ttcgtgtggtcgcattccttattaagttgcactcgaacaactcactaggggggttgcacg
caagtaagagaccgagccgttatgcgtcggacttgaaagtagttccgcgggaagggggga
ggggggggcgggatgaattgtatgccctttgttggtgtttacactgcatgatgtcgtctg
catgccttggtcgcctaatcatactggccgaatgtagatcacagctcatcaagattgtca
aacacacgggggtttatgcggtgttcatgcatacttccctcctgacgtgctacgtaccag
cgtatcgtgcatggggtggtttgcaagggcggatgcaataccgcggaatgtactccctgt
agagaagcaccctcccccctatccagcgcgcgggatccctgttatgtatgttgtaatttg
attaccgatatccacccgaccaacccaacaattgaaagcgggtactaggtagatgcctga
gaacacagtctgttgtggccccttgcggtattgcttacgttccaagacacccgcggaagg
cgtatgcggattaatttaatcaaacatgtctgtgctgccacggcttgcatcaacaatcat
tgtgtatatatacgacacctcggcgcgacctctggggcgaatatgctaatcttcgctccg
tcttgttgtccctgacctcttccgcgcgaaacgtgatacttttccagaccaacaagtacg
tgaacctttgcaccacaccaccacccccggagctacggagaagcgcaaggagcatcagat
gaagaagacgagaactctaggcagggtcaccctgccggaacccgcattcgagcgcaagca
catctacggcatgctgggcatcacgatcacgatggggctcaccaagaaaacgcgcatgag
gaagcactggagtagatcgttgcacgacgactatcctctagtgagggcgtgcatgccgcg
tgacttgttcgagctgttgtactgccgtttcatccactgctcggacggcaacgctcctcc
tcgattgttggacgaggacaacacccctaacccggacttcgattcgaagtggcacatcag
gtgagttttacccgtcggagacttcgagcgttctgactgttggaccacgctcctccattt
tttcatgtggtgaaataaaacggcctccaagccggcgagtaccctagaatccaaatccaa
agggttcatgtcgttgtacctgtcgttgccctacaccacccgccctccccgtggaatact
acacgtgaccactacagtagcgtacagttgtacaccacccgccctccccgtggaatacta
cacgtgaccactacagtagcgtacggttgggatgatcatagctacggactagcgtggttg
gtgtgtgtaatcaataggcgagcattcgtatgtccgttcgtgtcccacgaatgttctaca
acagattaaccaacgccacacctccgtgctaatcttgacgtcgcttcaccggcagagagc
tcgaagacatcttgaacaccgcgtggacggaaaacatggacttcaaccagtggctgtgct
acgacgagcagatggtgaagactgtgtcgaggtacgcgcacttcctcatgagacaccagc
ccaagaagcccatcacccacggtacgcggtttgtgtttcgtgttgtatggacgattcctg
ccgactgtgtgttttccttgtgacggccttgcggtgtgagggctcggcggctggggacat
gggcgaagaccttgtatagtattcggttttyaagggccaccatgtggtggagttgtcatt
tttgctttgtggagttgaccccccccctctccctctactggaaaaataggagcaggaaca
tttggcgtttaggtcacatgaagaaatcatgcccgtgggcataatccaaagctcgattgc
tacacagagctcggcggtgccgaaaatggcggagctggaaccgtcaatgactgtccacga
gtttcaagcggcaaactcgaatagagtgcaaacgggcacgattgactgctgcgccgcctt
gttaattcgctccaccatttttccctattcacgttgttccaatgcaggcgtgaagatgct
cgcgatctgcgacgtcgcggggtactgtttcgtcagcagcgtcgagggtggattttcggg
ggatcccaagctgaggaagtggtctgactgccctctgggacggaccactcggcacgttct
acatgtcctgctcgacgcctgcaaggagttcggtgacaaaatcgacggctctggcgtgca
catcgcaatggacaactacttcacaagcccgacactgttcgagtgtcttgcgggccacga
catcttcgcggtgggtacgtgccgggttaaccgaaccgctggcgcgatccctttcttgca
gagcctcgatcgcatccccgtcaagcggggagacatgcactttgcccgcgccggcaatgt
cgcattcgtgcagtggctcgactcgaaggatatcatcctgtgcagcaccatccacctcgc
gcaacctcgcgccgccatcggccagcccaagaaggaagacgacgacggcggcgacgacca
tttcgcacctctaccttacaggtgaccttttttgttgttgttgaccagattcatgttttt
atttctgcgtcttcatgtcggatgcctcgctcgagtagcatgtcggtcaaactggttcgt
gcaaaggttgatggagttcaaagtttggtgttgccaaaatgcagcggctcgggttcatgc
ctttagtattcggttcgtcacacaggctgttctcaccgaccgggaacgtgcttggggctt
gagcattgtagtgttgacaggggctgatgctacgccggggtaaaaataggttgctacgtc
cgacgacctccatccagttcgtcgtcgccgcagccgcaagtgtggtgcctgacccatgtg
ttccgcctgccccccgcctgcctgccccttttcgtgcgtgtccagcctgcgcaaagctgg
gcagaaggggaaacccatggagctacagcagccgtggatgcgtaaggattacgtggccaa
catggggggagtagatacggccgaccaacagaatggttcccacgcccatgaccacaaggc
gtgcacgaactactggcggcgagtgatggaggccaagattgagcagacgttcaccaacat
tttcgtgatgttcaaggctttggtagccttctgggacggtgaagcgaaggagaggctcga
gagaggagacctagaccttgagtcgtcgatggagttggagggagtggtgaaggagctccg
caggttggccaatcttgagaggtcggactgggacgaacagatgtcgacggagctcatggg
gaggtgcggtgttggtagcctcaacaagggggggagacaggtcaaagatacggaaccccc
gaaggacgtttgggggagcgttcacattaagacaaaacgcaagtgcatgtaccccggatg
caagaaaacgacaagaaaagggtgtgcctgcgaggcgttctgcggtgcagggcgggaggg
gggcggggggttttgatgtgcaagggatgcttcgagaacccggcgaggcacgctagggcc
gcacgggctgaacgggaggcctcgaagttcggaaaaaggacacggaaggatatgaactgg
tgctcgtgaccgttttttgttgttgttgcgagtgtttcgggcggaggaaacagggatcga
ctcgtgtaagggtcccttgacatattttttggcaggcagactgatcgtagcgcatcatct
tcccgtccgtcatgaaaatgttttactccgtcgtttacctgttgtgtcttcccgatagca
gtggtattatagtgtggggcgtttgtgttgtgtacttgtttaccacccatctgtatcatg
tagcggtcgaagtacgatcgttttcatccttgcgagataaagtgcaagttactgaatcac
aatattgtaggtcttttattccgcgctatttctgaaagcgtgtgtctttagagtctgaag
cgtcctccgggatatgcggtgaagagtgcttgtcgggcaactgttggtgggcgccggcgg
tgtcacctgcggtagtgagtttttagcccccccccctttagcccccattcgcttgtgact
actgtcagtgttgttgcgattagccacggctcgtgtatcgctcgttgtgtgtcgttttta
acccgaaacctatgtggcaagagccttaggtttggcgtcggtatcccgtgctttggtcga
cagacatgttcgcacgtagacaaggaatggagtacgaagtgtacaaggtttgcagatacc
aaggtttgcagataaaatcgaaagaagtcttcggcatctagataaacaacgttttcctgg
cactttagttttttcactgcgtgcggtgtagtctagtcctttcgtgcgacaacgtcatac
acaccacgtgccggtggtgctcaccagtagttcagagaccgcaaacggcatcggaatcca
accgtgtgccaatgacagacattccggagaccttcatgcgatcaagtcgtgaatacttgc
aagatcatttgttccatgtttattccatttcttcatctcgaaaccaaggcgctgatctct
gcgaaaatgcaatacacatctcccggcgagtgcgcctgcaacatgcgacgaaacatacgg
aattttcagatcacaccattgcaccatcggttgttccaccgagttgtgccttgcagcact
ctttctccaaataaccccagcgaattgaacgacaaacccagcgaactcaaagtcatgcgg
gggcacgacgccctgcaaactagccaagcgcaaaccttgagggtctgctcgaaactcttg
taagtacgaaaccctctccacccccccaccccacccctcaggctccatgatcagcctaaa
acacgcgctcgagaatcacgacaatgcctccgcaatggccgctggtatggcttcgtctcc
cggccacaccgcgcggcacgcctgcgtgaagcagtccctcctcgtgatttgaacgccacg
acccctcgcgttgaggcgggtgctcacgtcgaacgaagcctgcacgttgcgggggaaaaa
acgacgacgtaggcttgtttttttagagcgtgcactccagtctttcgtgggaaaatggag
agccaacaaacgttacgtggcatgcagtatctgtgagagacagacgttcacgcaatgggg
cggcgcgtgcgtctttttctccgttcggactactaaccgcccgttcggattacaaaacct
aacttcggacaagacagaaaattatgctcggcctccccagtacatcgttacccctactrc
tgtctaatgcggggagtacaaagctgcgggctgccagcctattcgtacgaaatgggagag
tctccaacctaactgatacggaagataacaccatatctgtctcaaaaggggagtcgacgc
gctgggcgccgcttgtctttccagagcatttgctgagcattgcggaggttcatagggata
gggttgctgtaaacgcgtctttcaggtctctcatccctctttcctgtctacttcgtgtgg
tgatatgatctgtctggcagctgcattgatccgcaggctcgaaaaacacacgcacgttag
tccaggttgaagtttgtgggcctagtgtactgctgttgtagcactcttacaagccaccat
gtcaaacaaagctgaacgtgaagcacacctataatacacgaggtgcaacgcgcacagcag
gtgcacaaccgatctgggtcagcagcccatcatttgtggggttgccaaatatcaattgta
ctatacttacttgattcctcagacgcttcgctgtgacctgccccccgagctcctctcggc
tgcctttgagaaatctacatccccgatccagcgggagtggtggtacccgcagagtccggg
gtgctgctgagctgcggtcctccttgctgccaggtcccttatgtctgggaggggctgggg
ctcgttgtccccgtggcagcagaaccgcttcccaaccgccctggctgcagcagatgtcgc
ctcgggcaggagctggggtgttgtgtccgcgatgagaaccagctcgtcccacacaactag
gggagcattcactgggtcccactcagccgctttggcctcccagaactgagcgatgtcctc
tgggtccatggtggtgatgttggtactgctgtactgctgttgttgctgctgttgtgctgg
caggctgtggcggagtgacaaagtgtcaaaaagagacacccgcccccgtgccttcgcgtt
tttgagagggttttcgtgactacaggcacgataggaggcatgataaaacctgtctttatc
tggtacgataaagcatgctctcgctgttgacttgtgtgccttcttccttgccttcggaat
gtggttgcagaactgaaggccaagcttacgaggcctctccccgagttctcctgcgcgcgt
gtgtgttcgagtgtattccttgtccgtcttcaaccaaccgccaccacaaggcatagttta
tctctcgcgcggctcgtgcttgctgctgctgctgcggcgggctgctgctgctgctgctgg
tgctttttcatttcgtttcgcatgcatgcatccaacaaacaaaccgcgtgcgtgtgtgct
tcttgtctccgctggatttaccacccaaccaagtggcattggaggcggtgccatgccttg
cgccagtgtgctgcatcggcggcggggtagaactgctgtgcatgcgatgtatctctactg
ctgctgctgtatccatgtagactatcaccatgtaatcgtgtttggggtaaagaaatacgg
cgccctctcctctctctctcctccggtttccgacagcacctacatacagcagtacagcag
tcagtgtagttatcggtcactcatcacattcttcacgtgagggttacgctgctgttgggc
actaaacctttgtggcaccatggggtgcgtgcggttgacccatgtgggaacctgttggtg
cgcaaacaaacgtgcaaacgttcaagtgcgggtgtcgtgtgtgtgtgtctcatgactcat
cggtctattcggtcccggcagaacaaaaaaaaacgcggaagatccagaaagaacccagtc
acgaaaggg
>TcMar-1_Ec32#DNA/Mariner-Tc1
cagtggggggccctctatagtgccggttgaatagtgccaactgccggtatagtgccggta
aaatctctccacacagaaagcgccctcaatagtgccaaacggcactattgagggcgggcc
tggtatagtgccggttgggcaccacgtcagcccgcaatagtgccggttcacacacgcacg
cacacacaccaccacactcccaaaatacagacaccgtgctgctgcagtccaacacagctc
tacgcagaggcgcaccatgccgtgtgcggaaggtgaactgtgccttcaacagaacagaac
gccgaaggcccctcatggccacgtctgcaagggaggatgtggcgggcggctccatggcac
ttgcggcagcgtggagggtgacttcgaaacatcccgcatctgcagttcttgcgtcgctgc
taagactggcaagcgcaaagcgaccgcagctggggttgatgctggggcgggaccatctaa
acgtccgacagagaaagggggggggaagaaggcttctcgcgcgcggctgagcaacgctga
caaggttgaggtcctcaagctgctggatgccaagatttctcatgagcagatagcagatcg
ctttaagtgctcggaacggctggtccgcaaggtgaaagctgaacggaaggaagtggaggc
taaggcagctgcaggcgacggaagccagaaaaccgcacgcagaggagactttccggaggt
aggtagagtacacgacatgcctggcaatttcctctcgaacgttgtttttccccgccattt
ttcaaaaatgccctcatgtcgccgatttctactgctgtaccttttttttttttgcccttc
cttgtttctttgcctttcccttttcgtcttttcgtatgtatcatatggtgtttttttttt
tcatgtcacctcctttttttctttctctttgcctttttttgttatgtctttggcctttga
ggtcctcgatgtccacactcatagaccttccgattatttgtccttgaaattgaaagagca
ctgttgtgtacatattcgcacccgcttttttttcaaaacaaacaagcagatgtaagcaga
tgtaagcagatgtagcctgtacgagcgtctcctcgcaactttccctttcccctcccgcaa
ttttttctttccgggtgtagtggcacttaaaaaacatcagctttgtttacggtgtaccgc
ggcgtcgtccctcgtatctgcgccgcgcagtgtagatgcttacgtttgaaactaatcgtt
ggtcgtttgaacctctgcattgtatactctttttcgccggcaggtggatgagatagttat
tgatctgctcgataaagcccggaaggccaagatgcccgtcacacgggacgtacttcgaag
cttcggccgttccaccgtggcaaccctgctcgctgagcccgctacttctgcagcagtgag
ggcgagggtcgaggacttcaaggccggtgaaaagtgggccaagaacttcgtgaagcgcaa
caaggtgctgagtgcgagacttcatggcgaggctggtagtgtcgacccagcggccatcga
gaagggcatggaggaagtcaggagcctttgcgcgaagtacccagctaggttcatcttcaa
cgtggacgagacaggcatccagtggaagcttatgcccaggcgcacgtatctttcctcctc
ggaggaccgcaagaaggcgcggggctccaagagcatgtacttcaaggatcggatgtctgc
catcatgtgcagcaacgccgacggcactgcaaaggtggacatggccatcatcgggaggtc
gaaggtgcctcgctgcttcacggacgcgccttcacctctgaagtacttctcgcaggccaa
cgcgtggtctgactccgcgacgttcctcaagtggtggcttgaagtcttcctcccgttcat
tcggcgcttcactcacgaaaaggtgctgctcctgatggacggctgctcctctcacggcga
tctcgttgatgatcgtgggcaagttaccatcaagttctatcctccgaactgcaccagcct
gcaccagcccatggacatggggatcatcgcgaagacgaaggtcctctacaggaaggagct
gctcgacgtgaaggcatccacaatgttggtcgctgagacccttcgcgcccaggccaaagc
cagtaagatgaaggccgggacgatggggctggcgcaggggcaccaacctcacctacggga
cgccgctgaacttcttcagaaagcatggggcagcgtcactccccaggacatcgccaggtc
aggtttgaacatgttctgttgctatgtagatgcttcaactcgggcggtggtgctagcaca
atagctttggtggcacgtttcgtggcagaggtggtacggattttttttgagaaagtttcc
tgcaggggcatccctcgtttgcaataaaaatttcctctttttttgcatgcggatgagtca
acttctgccgctgggtccgtctaatatctgcgttgcactcaaaaacggatgcggttcgta
ttctcggcaaccccgcgaccaggtgctttgtcaaagccgacacgcttccgcaggagatgg
cggctgagctcaccaacctccacgggaaaacccaggcccgcatccacgagcctgcgttga
ggtccctcacgaagagtgtccactcgttgagcacgagcgtgcacgacgcgcagcagcagg
ggtctcgcatcgaagacgaggacctgagtgaaatgttcgcagaactcaacgtctcacccg
gagagcctgccccggaggaggcggtggacttagttcaggcgtgggctaccatcgaggatg
acgatgacgtggtggaggcttttcgacaggatgcagcggacgaaatgacggcacagctag
cgggaacgcgcctatctacctgccgcgaggaggaatccgaagatgaggcggacagtgatc
atgaggacacggggggcggccgccgcgccccaccggcttacggtgaactgtcttctcact
tcggcgtcctggaggtggccgcgcgggagagtggaaacggggacgctgcgttccacctat
cgaaagcgaagatggcgatgatcgcggcgcatgccgctaagggcgtgcgccagacagaca
tgagagagtttgttgatgagtgagggggggacagctataccgcagtttttttctttttgt
tttgttttatttttgtccgcttcgttgctggcgcgtttattggttttgttggcgtgtctc
atcacgcaacatcgtagggaggcagcgaggaacgtgatattttttcaagtatactaagtt
gcacggacgggagctgtacacggggtttggctccgaaggtgaattctgcgcgtgcatgcg
ggaatggtttcgcggcaaactcagctatcagagtggaacccacatttgtctcagaaaagg
ctgcccctgccgcccacaaagtatattcaccacactcgatccacatgctactctgttggc
ctcgcaaatggtaagcgatacaccatgaactcaaacagcagtgcctcagtagtgccagac
cggcactactgagggatatcgatcacccgaatagtgccgtttggcactattgaggcacta
ttcccagttgtgccggtgcccgctatagtgccggtgaacgccctgcgcacgtaccggcac
tatagagggccccccactg
>family061#DNA/Mariner-Tc1
TCCTTGTTTGGCCCCCAAAAGCTGTACAGTAGAGGTCCCTGTTTAAGGCCGCCCTGTGAC
AGACGAAATAACCGGCCTTAAATAGGGCACCCGGCCTTATTGGGAACGGGTCTTGTTTAA
GGCCGGTACCGGCCTTATAGAGGATTGAGTTTTCCTCAATAAGGCCGATACCGGCCTTAT
TGAGGAATATTGATGCTGCACTCAAGCCTTTCGGGACGGTGGCGGGCCCCAACTTGTCTG
AAGGCTCGCAGGAAGCACGCTATACATGAAAGATAAATATTGCCGCACAAGTCGTGACAA
AAAATGATGTTGCATATTTCCAAATATGTATTACTTGCTGCCGCAGCTGACGTCAACAGA
AAATATGTAGAAGTATATTAGAAGTATTTCACTTGGTACGTGCGAAGTACATACATATCT
CATCGAGTGACACCCTCGTGAAGGTCGACAATAATACTGCCAATCCTGATCAGAATGAGA
GGACGCCCACAGCAAAAAAAAGTCCGACGATCTGCACAACACAACAACCATGGAAAAATG
CACATGTTGCACCGACTGACCAACTGGTGCTTACCCGTCGAACACAAAGTCGACACAAAA
ATCGAACAGCCCGACCTCTCCACCCCCAGATACACTAACAACGGCACACGAAAGTTGGAA
ATACAAGGATGAAACTGGACATGACACCGGACGCGTGAGAACCACACTCAACTGATGCCT
CCCCCCTTGCGCCTATCGAGTCTACAAAAATTGCCTCATGTCTGTCTGCCTCGTTGCCTT
CGAACCATGCGCTGCGATCATTGCCATTTTGGCCTTCTGAATGTGGAAAGCGGCGTCATG
GTTGCCGCTCCCCTCCGCTGCCGCCTCCAGAGCCCCGAAGTGCGACGAAAGTGCCTCGAA
CGCGGCAAGATACGTCCTCCTGGCTATGAGCTTCCACTGGATGCCGGTCTCGTCGACGTT
GAAAATGTTCCTCGCCGGGTACTTCTCGCAAGCAGCGCGGACCTCCTCCATGCCCTCTTT
GATGCGGTCGTGGTCGACGCTGCCGGCCGTCCCATGAAGTTTGTGGCTGTGGAGGTCGTT
GCGCTTCACGAAGTTCTTGCTCCACTTGTCGCCAGCCTTGAAGTCCTCGAGCCTCTTCCT
CACGGAGTCAGTCGTTTTTTCCGAGCCCAACAGGGTGGCCTTGGCAGAGCGGCCGAACGA
TCGGATAACGTTGCGGGTGACGGTGTACTTCGCCATCCGCGCCTTGTTGACGAGGTCCAA
AACTAAAGAATCCAACTGTACAAAGTCAGCAGCAAGCACCACAGGGTTCAAATCGGTGTG
CGCGGGTTAGAACGGTACTGCTTTCACGGATGAATAATATCACAAAGTTACGCACCAGCA
CGAAAGTTCACGCCACCCTAGCCAAAATGCACATGCAGATAAAATGAGCAGTGGAAAAAA
ATGTGTATAAATTTAAATATGTTTGTGCCTTTTTTTGTCGTGTGTGGGTGGTGCATCAGA
TGAAAAATGTTCGTGGTGCTTCCAATGCAGTTGACCGCGCAAAGCATAATCTCCGTGCAT
AATCCAGACTGCTTTGGGGGGGGTCGCTATTTGCACACATGAAGCACTGCGATTTTTCTT
GAAAGTGCGATATCAACCGCGTGTGGTACAAACGGCAGGCTGACAAAAAAAAAAAATCAA
CACCGAGTGGTACAATTCAGGCTGCAAAAAAAAAATCAATACATACTCTAGCATACCTCG
GGAAAATCCCCCGCCCGAAGGTTCTTCCTTGAGGTGGCGCTGCTGCGAGTTTTGGCGGCC
TGATTCTCTATCTTCGCCCGCTCGGCCTTGACGTTACGCACCGTGCGCTCCCCGCAGTTG
AACTGCTCTGCGATCGACTTCTGCGTCCGCGTGCCCTTGTCCAGCAGACGTAGGATCTCC
ATCTTGGTGCCGATGTCCATCCGCGTCCGCGAACCAGTCATGTCCGGGTGGTTGGCTGGT
TTCGTTTTTTTTGGTCTTGCCGTGTCTCCGCTCTCCGTGGCTGACCCTTTGCGCTTGCCC
TTGCCAGCTGTGGAGCCCTTGCCAGCTGTGGAGGCATCACTAGCCTTTTGCTTTTGCTTG
GAGGCAATGCACGCATAGCAGATGCGGGCGGTTTCGAACTCCGCATCTTGGTCTTGTTCC
CCACACAGTCCGTGCAGTCTGCCGCCACACCCTCCGTGACATTGGTGGCCGTCAGGGGCT
TCTGGCGTACGGTCTGGCAGTTGGCACAGTTCACCAGCCGCACAAGGCATGTGTGCCCCT
ACTGGTTGGGTCGGTAGGGGTATGCGCTAGGTATTGCTGTTGTGTAGATCTCTGGAGTGG
TTGTGTTGCGGCTTGAATAATGCTGGCGAAGAACTGGGTGCGTCACACCAAAACCGGCCT
TATATAGGGTGCGCGGATGCCCTAATAGGCCTTAAATAGGGACTAACCCTGTTTAAGGCC
TATGCGGCCTTAAAAAGGAAGGAAAGTGTGACAGACGATTTCACCGGCCTTAAAAAGGGC
CACCGGCCTTAAATTTGCGGCCTTAAACAGGGACCTCTACTGTACC
>family062#DNA/Mariner-Tc1
TTTACAGTAGCGGCTACGGTTTAAGAGAGGGTCGGTACAAGCCAATTTCACTCTCTTAAA
TCCGGCTTTCTGTTATATCGTGTTGGCTACGATATAAGAGAGAATTTTCTTAAACAGAAT
CTCACTTTAAGAGAATTCTCTCTTATATCGTAGACAAAACTGAAGGTCGTGAAACAGGGG
CTCTCGCGCACTGACTACACTCGAATGCCAAAATAGGTCATAAAGAGAGCGTATCATGCA
TGTCACTTGCGCAGCTAGCGTTACCACGTCGGGCTACCTCCAAACACCGCTCATTCTCTT
GGTTGGCAAGCACGTGGACCCAAGCACTGCTGTACGTTGTACGCTTTTGGTGGATCTGCG
TTCGGAAAAATAAATCATCGTCGTGTGATGCGATGCACATTTTTGCACGTGGACACGTAA
AAGGTTTTGGTTGAGTTGTTTTATAGCTGGGTTTCATAGTTGCACCTCTTCTAGAAGGAC
AACACGAGGCGACGAATGCACCAGCACTCAAGAACGACGCACCCGTTTACACACTGCACC
TTCCTCCCACCGTACCCTCAACATATGTAACACCCTCATACCTCTCATCCCATCGATTTG
AACCCCCGACAAAAACACGAGTCAACGAACAAAAAACAGCTTCACAATATCAAAACATCA
CTCGCCGTACAAATAACACAAACCCAAGAAACCAACGCTACCCTGGCGACCTGTCAGCCT
GAACACGATCTGCGCTGCAACCGTCAAAGGAAGTCGCTCATGCACGTCTGCTTGGTTTCC
CTCGAACCGTAGGCACTCATCCACGCTAGCTTAGCCTTGCGGAGGTGAAAAGACACTTCG
GACATGCGGCACTTCTCGGCAGTATCCTCAAGTTCACCAAAATGATTTGCTACATCCGCG
TACGGCGGCGGAGCCGGGGCCTCTGCCGCCGCCGACTGTCCCGATTGGCGTAGCTCAACC
AGGTCGTCGTCCTCGTCGTCAGAGGAAAGATCCATGCCCACCAAATTCTCATCACAGAGG
TCCTCTACCATCTCTGTAACGATCGCTTCGGCTACCTCCACGTTGTCCTCTACAGACAGC
CATGTGTCTACCGCCTTCATGGCAGCCGGCGTGGGCTTCGCCCCCGGTGCCAGCCCCAAG
CCAGCGAGCGCGTCTGCGATGTCTTCGTCGATGCCTTTTGCACCCTTCGTTCGCAAGCTC
ATGCGCGAAATCAAGGTCTCCAGCTCGTCCGCTCCGTCCTGCTTGCCGGTGGTCTTCGTG
CGGCCAACCTCCGCGTCGATGTCGGCGTGCATGGCTGCAGAGAGGATATCTGCCTTCTTC
CAGCACCTGCAACCCGGGCGGCAAGAAAAAAAAAACGAGGCACGCACAGAGAAAAAGTGT
GGGCCATGATTTTGTTTTCGTTTCCTTGTAATTTTTCCTTGTTATATGAGAAGATGCTCC
ATGTGAAATTTTGACCCCAAGGTAATCTCTACCGTTGCAACGAGAAGGAAAAAAAAAAAA
AAGATCAAGCACAAGCAACAAAAACTCCATGTCAAAAATGAACAACGATGAGAGCTGAAA
AAAAACAACGAATCCACGCACCTCCTGATGGTGTCCTCAGAAACACGCCCCCACGCGTCG
TTGCAGAGCTCAGCGGCGTCGAGTAGGTGAGGTGCGGATCCCTCCGCCAGCCCGTGGCAG
CCGCTGACCACCTTGCGTCTTATCGCTTCCGTTCGGAGGTTCGCCGCGTCGTCCATCGTG
TCGACGCGGATGCGGAGCAGCAAGGTCCTGAAGATCTTCTTCAGGGCTGCGATGATCCCG
GCGTCGCAGGGCTGGTGTTTGGCGGTGCAGTTCGGCGGCAGCTCCAGGACCGTCACCTGC
CCACGGGGGTCCACCAGGTTCGCGTGGCTGCTGTGGTTGTCCATGATGAGCAGGACGGGT
TTGCTGGTGATGGAACGCACCCACGGAAGAAGCACCTCCTCCCACCACAAGCCGAAGACG
CGCGCGTCAGACCACGCGTTGGACTGGCTGAAGTACTTGACGGGCAGCTTTCTGAGCCTG
AAGCACCGGGGGTTCTTGGAGTGGCCGATCATAGCCAGTGGTACCTTGCGGCCGCTGGCG
TGGGCCGCCACGTACAGCGTGACGCGATCCTTGAATCCCATGCCTTTCACCCCCCGCACC
GTGCGCTTGTCCTCCCCAGGTGCGGTGTACGTACTGCGGGGCAACATCTTGTACTGAAGC
GCAGTCTCGTCGCAGTTGATGATGTTGTCCGGGTCGTACTTCGCGATCATCTCTCGGACC
TTGCGGATTCCGTCGGCGATAGCTGCATCGTCGACGCTTCCCGCCTGGCCGTGCAGCTTC
CTGGACTTGAGGTTGTGGCGAGCGATGAACTTCTTTGCCCACCCCTCAGAGGCGATGAAC
TTGTCGAGTCGGTCACGTTCTGCAGGTGTTGATGCCTTGGCTGCGACAGTTGCTTTCGCT
TTGCGCCCAAAGGCCTGGATGGCCAACCGATCCACAGGCAGACCATGCGCCCGCGCGTGT
GTGAGGAGCTCCATCACAGCCTTTTCCACCTGCCAATCGATGCGAAGGAGAGCAACAAGT
TGGAAAACAGCAGGTTCAATTCGTACATGCAGGGTGTGGCAGCGACAATGTTTCTGATCA
TAGATGACAAGCGCACAGGACCCCAAGTACCAAGAGGTAGAGCCGAGCACACCCTGCTGG
ACATCAAGTATTCCCCGCAAAGTTTTGAACATGCGATGGACTTCAGACTAGACCTTTTGG
CTTTTTGCCATTGCCAAAAAAAAACACAACAGCAGTAGTAGCACGTGAAAAGATCACCAA
TAAGTCCGCGGGCATCATGCATGTGTACATACATGGCACACAAGCGTGTCTTTTCACAGC
AGTACATAACACACAAGCATGTCTTTTTCACAGCAGTACTACTACTACTACCTTGTAATA
CATAGTGCACATGTGTGAGCGTACCAAAAACTCACATGCTGTAAACCATACATGATCGTG
GCGCAGCAGCAGAAACATATTGTATATTACTACATACATAGTTACGAGTACACACGTTTC
TAACTTGATTGTTGAACACGGAACAGCAGCAGATACACATGTCTTCTTTCACTTGACTTT
TGAACAAAAAAAGAAAACACACCGCCCGTGACACAAAAGAAAAAAAAACTGTCCTGAACG
CACCTTTGGAAACTCTCCTCCCTTCGTAGACTTCGCGCCAGCCTTGCCGACCGCTGCTGC
GTCCTTAAGCTTCTTCTCGCCACTCTTCCAGCTGTAGACGGTGCTCTCGCCTATCCCCAG
CTTCGTCGCGACTGCGGCGACAGACATCGTCTTCAGAAGCTCGATGGCGTTCACCTTCAC
CTCGACCGACACCCGCTTGCGCTTGGCTGCGCCGCCTTTTTTTTTCGCGCCATGCTGGCC
AAGTCTCAAGCTACCACTTGCACCCGGGGAGCCCTTGCCTTTGCTCCCCGAGGAGTTGCG
CTTCTCTGACGGCGCGCCAGCAGTCCCACCAGCACTCCCCACGCCTGAAGTCATGCGCTC
ACGGGAGGAAAGGCAGTTGTGGCAGATGCGATGCATCTCGGAGGTGCCCTGAGGGTCCAC
CACACCACAGGTGCCATGGAGGTACTGCAGACTCCTCTACATTGGTGGTTTGTGAACGCC
GGCGGGCCTGGCGTGTGATCGGGGACAGCCGTGCAGCGACTGCCCGCCACGCAGGGCATG
GTGTCTGCAGCTGTGTGGGTGTGTGTGTCCACGTGGTTTCCACATTGTTCGATTTAAGAG
AAAAATCCCAGCTGCAAAAGGAAATTTCTCTTAAATCGATTGTTATTGGTACACGCCAAT
TCCTCTCTCTTAAATCCGTACTTTCTCTT
>family063#DNA/Mariner-Tc1
CAGATGCCAGCTCATCATCTTCCATCAAGACTTACGGCTTCGAAAATAATCCATCCGATA
CAAAGCACAAGATAGTGAAGGACATGTGAGGTTATCGCAAAATAAATCACGATTTTTACG
AGTAGTAGAGGGCTTCCATACTAGCCGTACTTTTTTTTCTTTTTTTGGTCCTCTCCTGTA
CACAACAAGGATTCCCATTTTCCTTTGATAGGGCTACCTCATGAAAAAACACCAAAATTT
TAAAGTACGGCTAGCAGTTGTATTTGTTGTGCCAATGCGAACCACGTGTCAAAATTTCAA
AATTTCAGTTTTCAACTCGTAAAAATCGTGGTGTACAGTCGTGGGCCCGGTTTAGCGGTT
CCCTGTTTAGCGGGATGCGGTTATAAAGTCTTGTGGCACGGCTGCACCCCGGTTTAGCGG
TGATGTAGCCGCAAAAACCGGTCGTGCCCTCAATAGCGGTTATTGTACATGTTTGCAGCC
ATCAATAGCGGTTATCAGTTCAAATGTTGCGGAGACCCCGCGCGCGCTTCGCTTGCACAC
ACTCACAGCACACAGAATTGGTCAACCGGCTCGTAGTACAAAGCACACAGCGAGACACAC
AAGCACCATGCGGTGCGCGGATGGAGAACTGTGCAAGCTTCCAGATGCTCCACTGGGTTC
AAGCGGGGCGCACAATTGTAAAGGTGGCTGCGGTGACCGCATGCACGGCATGTGTGGGGA
GGTGGAAGACCCGGATGGCAACGAGATGCACCGCATTTGCCACCAGTGTGCAACCAAGAA
AGCACACAGTTCCCCTCACGCCTCAAATACACCCAAGCGCAAAGAGGTGGAATGTGGCTT
TCTAGCACCCGGCGCGCGGAAAAAAACAACTCGCGCTGCAGTTGCACAACAGCCCCCACG
CGGCTCAACTTTGGCCAGAAGCTTGAGGTCTTGAAGCTTCTGGATCAGAAGGTAGCGCAC
TCGGAAATAGCGCGCAGATTCAGCTGCGGCACCACGGCGATTGGAACGATCAAGAAGAAC
AGGGCAACCCTTCTGGCAGACGAAGCAGCTAGTTCGCGCAGTGCTTCGTCGAAGAGCTCG
AAAGGAGGGGATTTTCCCAAGGTGCGCGAGAGCGGAGTTTTTTTTTTTGTGTTTATACAG
AGAGAGAGAGAGAGAGAGAGAGAGAGAGAGAGAGAGAGAGAGAGGAGACACATGTGTCGA
ACACAAAATCGCTCAAAAACATAGACTGTACGGCTGCTGTGGTAGACGTGGTCAGTTTCC
GGCTGCTGGATACTGTATGCTGTAAATTCTCGAAAAACAGTAGATGTTCGTACTTTCTGT
TCGATTGTATTGTGCAATTGACACAGCAGTACCGCACACAGCGCATCTCTACTCACGAAA
AATAATGCAAGGCTCATTCATTCCATCACAGCGAGCCACGGCTGACTCCCACTCCATTCT
CCACGTGTCCCCCCCCTCTCTCATCTAGGTGGACAAGGCCGTCCTCGAGTTTGTTGAGGA
AGCCAGGAAGGCACGGCTACCTGTCACGCGGGCTACCATAATGTCGTTCGGGGTCGCCAT
CAAGAAGAATTTTTTGGCGGCGGTCTCTACCACTGATGGCGAGAAGAAGAGGCTCGAGGG
CTTTACCGCACGCGACAGGTGGGTCAAGAACTTCATTGCGCGGAAAGGCATGTCGAGCAC
CGTGCTGCACGGCGAAGCCGGGAGTGTCGATGACGAGGCCATAGCGGAAGGCGTCGAGAA
GATCCGCGAGGCGTGCAAGGATTACAAGTTAGAGAACATCTTCAACGTCGACGAGACAGG
CATCTTCTTCAGGCTTCTACCGAACCGCGCGTACCTGGCGAATTGGGAGAACCGCAAGTC
GGCGAGGGGCACGAAGGGAATGAAGGCCAAAGATCGCGTGTCAGCTTACATGTGCACCAA
CGCAACCGGGACTGCCAAAGTGCCGATGGCAATAATCGGGAAGTCCAAGAACCCGCGCTG
CTTCCGCAACAGGGCTCCCCCCATTAAGTACTTCTCTCAGGCCAACGCGTGGTCCGACGG
TGCTACATTCAAGAAGTGGTGGCTCGAGGTGTCTATTCCCTTCATCAGGAGTTGGACTAA
CCTGCCAGTGCTGCTGCTCATGGACGGCTGTGCGTCGCACGACCTTTTGGTCGACCCCTC
GGGACAGATCAAAACGATGGTGTACCCGCCCAACTGCACGAGCAAGCACCAACCGATGGA
CATGGGCATCATCGCGGCTACCAAGCACCACTACCGGCAGAGGCTACTGAGCGTGCGCGT
GTCGACAATGTCGGTGACGAGCACCCTTCGTGCCCAGGCGAAGGCGCGCAAGATGGCGGC
GGGCACAATGGGGCTGGCGGAGGGCCACCCGGCCCACATGAGTGACGCGGCCGAGCTGAT
GGAGGCTGTGTGGGCCGACGTGACCGAGGCTACCATCGCAAGGTGAGCGGCCTACACTTG
CTGCCATTCCAGAGATAGATGAAAATGCTTCCAAAATAACACATTTTTGCTCGATCACGT
TGAGTTGCGCAACATATTTACACATGTGGTTCAACGACGTCCTTCTATTGTTGCGGTGCC
TAGTCCGTAGAACACTCTGACGTTGACACTGTACCCCGTCCTTGTGCGCGCCCCTCCTGC
CTGACCGACATTGCTGTAGGTGCTGGTGACACACTTCCTCCGGCATACCAAGCTGACCTT
GCGCAAGACTCGGGGAAAGGGGCGGTCAACGGTGCCAAGGATGCCGAGGTGGCGGAGCTC
ACGGCTGCTCTGAATACGCTCAGCATGAAGGCTGCGGAGGATGGGGACCGCCCCGGAGTT
GTGCGAGGTACTGGCGCACCTTGGCTCACCGCAGAAACAATGCCCCCCCTGTGGCCATCG
CCGCGGCTCCGTCTTGGGCGGAGCTAGAGGAGCAGGAAGAGATCGCCGAGGCTTTGCAAA
AGGACGCGAATGACGAGCTTGTTGAGAAGTTGTCCAGTACGTACATGGAAGAGACTAACC
CCTCCGACGACGAGCTAGAGCTAGAGCTAGAGCTAGAGCTAGATAGCACGACAGAATTTG
ACGGTGCGAAGGGCAGGGGGGTGACGGCGCCGCCGCCATACTCGGAGCTATCGTCGCATT
TTGGCAAGCTCGAAGAGTGCGCGGAGTCGTGCGGCGTGACCGAGGCAATACAATATCTTC
GCACGGCAAAAATGGCGTTCCTCGCGGCGCACGCAGCTCAACCAGCGCGCCAGGCAGATA
TCAGAGAGGTGTTGGGTTAAGCATGCGATACACGCCACCAAAATAAGCAGAAATGAGATG
CTCAAGC
>family064#DNA/PiggyBac
GGCACGGCGCCCACAGAATCACGGGGTACCTCATATTATATTATACATACCAGGCGAACC
ACCCCCCTTTACCCGGGTACCGGGGTTCCAATCCGCAGATACCCGGTGCCAGTTTATCGA
GCCGGGGAAAAACCCTAGTCGTGGGTGACCTTATTTTCTCGCCGGATTTCCCTCCTCGCT
GTAACAACAGGTATCAAAATGTGGGCTCTGTGCGATGTAGAGGGGTACTGCTTGATATCG
AGCGTCGACGGGGGGATGACCGGAGACCCGAACCTACGTCAATGGATGGACTGCCCACTC
GGGCGCACGATGCGTCAGGTGCTTTGGGTGCTGCTTGGCGCGAGCCCGGTGTTGAGGGAG
AAGCTCGTTGGATCCGGCGTTTACATCGCCATGGATAACTATTTCACCAACCCGACGCTG
TTCGAGTGCTTGGCGTCCCACGACATCTTTGCGGTTGGCACGTGCCGTTCCGATCGAACG
GCCGGAGCGGTGCCATACCTCAAGAGCCTTGGCCACAAGCTTGTCGAACGTGGTGACATG
CAGTTCTGCCGTTCGGGAGAGGTCGCGTTTGTGCAGTGGAAGGACTCGAAAGATGTCCTC
CTGTGTAGCACCATCCACATCGCGCAGCCGGGCGAGGGGGAGGAGCTGGTGGATGGTGGG
ATCAACCACTTCAAACCTCTTTCGCTCCAGTGAGTATATGCGGGTTTGGGTTCCTTTCAG
TTCATTCGCGCTGCCGCCTTCTATTGCCCATGTGATGAAAAATAGATCAACTCCCCGCCT
ACCTTCTAACGCTACTAGTAAATAACTCTGTGATGTTGTGTCTTTTGTATGGGAAGGGGG
CGTTATTGTTTTGTCGTTTCGCGCTGCGTTCTCGTGTCCTTGCCACAAAACGAAATTGAA
CCTCTCACCTGCCCTGTACAATATAGACTCTGTGTCTATTTTTGTCGAACGTGTGTGTGT
GTGTCCAAGGGTCAACGTGAAACAAAATCCAAGAGACATGAGACAAGGCCCACAAATCGA
AAATCGTGGTGGTGGTGGTGGTGGTGGGGGGGGGGGGTTAATTTTTTGGGGGGGGGTACC
CCCAAATTCCTAAAATTTCCTAAAGGGCACCCTGGAAATTAAAACCCCCCCCAAAAGGGG
GGGGGGGAATAATTTCCTTAAAAAAACCCCCCCAACTTTTTTCCCAAAAAAAAAAAACAA
AATTTCNNNNNNNNNNNNNNNNNNNNNNNNNNNNNNNNNNNNNNNNNNNNNNNNNNNNNN
NNNNNNNNNNNNNNNNNNNNNNNNNNNNNNNNNNNNNNNNNNNNNNGGGGGGGGGGGGGG
GATTATTTTCGTGAACAAAGCCCACTATACTTTTTGCTAGAAGACAGAATCGAAATTTCC
CTCCCGCGGGGGGGGGGGCTTGTGTCCGGGTTTATTTTTCAGGTAGACCCTTGGTGTGTC
TTTCATATTAGCATCGACCGCGCTAACCGGCTAGCCAATGAAAAGACGCCAGTTTCAGTG
CGGTTGAAAACATAATATACCTCTAAATGCCATGAAGAGGGACCCCGTGAGCGGGCGGCA
TGGGGGAGGCTGTGTGTGTGTTTGTGTGCATGTTTTTTTACGTCATGACTTGTTCCGCCC
TGCCTTCACGTGCCCTTGCCATAACACGTATTTGAACCTCCCATCTGCCCGGTCAAAAAT
AGCCCCTGTCTGTGATGCTGCGCCGTTTTATTGAGGGGCCCGATTACTCCGTACGTTATT
ATGTCTCTGCTTCGTGCTAAATGTGATCATACCCCCTTTCCTGTCCATCCCGATGTATGT
TTGTTTTCCCCAATACCATGGAAGGATGCGGAAAGCCGGGAGCGAAGGAAAAGGACGGCA
AACCGAGCAGCCGAGCATGCGCAAGGACTATGTTCGGGAAATGGGGGGAGTCGATACGGC
CGACCAACAGAACGGATCGCACACACACGACCACAAGTCGTACAACAATCACTGGCGACG
CGTCATGGAGGCTAAGATAGAGCAGGCCTTGACCAAGGCTTATCAGATTTTCAAGAAGTG
GGTTCGCATGTTGCACAAGGAGGCGGGGGGCAGCCTGGTGATAGCGCGGAAGAATGCCTC
GATTGACAGGGTACAAGAGTTGGAGGGTGCTGTGTCGGAGTTGAACAGGCTGGCGAAAGT
AGAGCGGGCTGTTTGGGACGAGGCGATGGCGACATTTCTGATGGCCAGGTGTACCGAGGG
TAACGTTGGCAAGGGCGGGAAGAAACGGAGACGGCGTACGTCGCGCGGGCCTGTGTGGGG
TAGCGTCAAGCTAAAGAATGCCAGGGGCTGCATGAACCCTACATGCGATAAGAGGTCGAC
AAGCGGCTGCATTTGCACAAAGCACTGTACGAATGGGAGTGAGTCAGGGGTGTTGATGTG
CAAGGAGTGCTACTTGGACGACCATGCTCACAGCGAGGCGGCCCGTGCCCACTGGGAAGG
CGTAGACGGTACGCGTACTAGAAATACTTTTTTGTGGATTAGGTAAGATTCCTTGCGTCT
GCGCACTTTCTTCGTGCGCCCCCTATTTTTACTGATTCATGTTGGCATTCGTGACTTTGT
TGGTGTCGGACCACTCCAGTAGAAGAGCAAAAATATATACTTCCAAGGTACGTATAATTG
TTACCCTGTCCTGTCGTCGCTATACAACACGAAGTTTGGTAGCGGTGCAAGACACTGCGA
GGTCAGCGGTTGCGTAATCCGTTCCGAGAATGAATACGAAAAATACACCCGGAATACGGT
TCCCCACGCTTTCCTGGCTTCTGTCAGGCTGTTAGCATAGCAATCAGGGATGCCTCTCGA
AAGCCCAAAAGACACATCGCGGGCACCCCCTGCATGTGGCGTTTTCCCCGAGGTGTCGCG
TGTTGCACAAACTGATAAAATTCATCGGTTTTCTTCATGTCTCTCCACTCTGTCACAAAA
AGCAAGAAAACAACTCCCCTTGTCGACGTCCGTTTTCGCCCCACGTACGCACGCATCGCA
GCCCTTCATTATTTGATTGTCATGCCACGGCAGTATCGCAACGCGTCCCCTCCTCTTCCA
CCCCAGTTCGCTACAATAACCGAAACCATTCTAAATTCTACGGCGGCGATGCATGCAGCG
CGTTGACGACGGGCTCCGGCAGGGGGGCATCGCCGGGCCAAATTGCACGACACGCCTGCG
TGAAGCACTCCTTCCGTGCTAGCTGGACCCCGCGCCCTCTGGCGTTCAGGGCAACGCCGG
TTTCGTAGCACGCCTGCCAACACGAAAACAGCGACACACCGGCACAGCACCGAAAACATA
TTTCAACAGGCTACCCTCGGGGGTACAAATCGACAATTTCGAATTGTATATGCGCCGGCG
GTTGCGACTCGGGCGACTTGGGGAGAGGGCTCTCTGACAACCTGACCGCATGTCGTTCGG
CCGAGAATCAATTCATCTTCGACGGGGCGATATTTTGTGGCGTTCTACAGCAGTACACAC
GGTAAAAAGGGGGGGAGGGAGGGGAGGGGGGGGGGGTGACGACGGACTCGTTACTACTCC
TATGTACAGCAGTAATAATATCGATACAAATAATATACTCCCTTTGTAGAGAAAACAACC
TGGTCTCACGGTACGAGACTACACACGAGATGGGGGTCGTCGGCTCTGTTGCTGTGCTAT
CTAGACCGCAAACCGAAACATTGTGTACTATGTACGTCCGTTCTAACAATGTTGTTGTAC
ATCATATGCATAACTGCAATGTACTGCTGTAGAGGACTGCTGCATAGTCTTGTAGATTAC
TGCTGTATGTAGCCTACAGCAGCAGTGGTAGTAGGTGGATTTGTCAAAATAGCCCAATTG
TTGCCGGGGTTCACCTTGCACGTACAACTGTAGGAAACATACATGAACCCAAACAAAACC
CGATGTAATGTAGAGCAGCACGACAGCAGGCGATCGCAGGGGACCTCTAGCTTGTTCAGA
CACAGAAGGCCCGCAAGTTCAACCTGGGAAAAGGGCTTGCATGAGCAGCAGCAGCAGCAA
AACTAACCTGGTTCCGAAGATTCTTGGACGTTGTTGTTTCGCCCCCCGCACGCGCATCGG
CGGCGTCGAGGTCAACGTGGGCGATGTGGTGGGCATGGTGACGGCCGCACAACCCAGGAT
GCGCCCGTGCCGCGGCTTGCCTGTCCTTGACATCCTTTGTCTCGGGCAAGGGTCCGGGGA
TCTCGTTCCCATGTGGGCAAAAACGGCGCCCAACTGCTTTTGCGGCAGCCTCCGTGGCGC
CACGATACATTTCCGGGGTCGCGGCTGCGATAGACAGCCGCGCCTCGGAAATTGCATCAG
GGTTGTCCGTCGCATGGTATTCGCTAGCCATTGCCTCCCAATACGCTATAACCTGCCCCT
CATCCATTGTGTGTGCCATGCTGGTGTCTCGTGTCTCAGTGTGTGGAACAAGCGGACCCA
GCAGTCACGCCTCAGTCTAAATTCAAGATACTATTATCCTCACTGCTAACCTCACTACCA
GTCCCCCAGTCTGTGAAATGGTACGTTTCTCTCTCCAACTATCTCTCCCCTCTATACTAT
TTCTAGTTGTTTGCACCCCACGGACGATTTCCCGCTTGAGATTTTGTGCCAAAGACTGCT
GCACTCCTTGTATATGTTTAGCACAGCAGCAGCAGCCATCTAATATCGTGACATGGAGCG
CGGACAACGATATTCAGCATGGTCGATACCTTTCTTTGACGAACACAGCGGGCACCCATA
GGAATAGCGTCTAACTCTACAATAGAGTTGCTATAGCTGCTGCTGCTCGTCTTGTTTTTT
CCCTCCAAAATGTACAACGGCGTGAACGGATTCAGGGAGATGAGATATGCATATGTCTGT
CTACACACAAACACACGTAGGACCTGAAGGAAACTGAAAACGTGTGTGTTTGGGGCATCA
TTTGGTCGTCTGATGAGTATGGAACTTCGCCGTAAGGTGGGAACCTCCGCTGCATCTTGA
TCGTTGTTTGTGTTTGTGCTGTTGTACTACTGCTGTTGGTGCTGTACACTCTTGCGCTGC
TCTGTCTGTCTCTGTCTTGCAACCTATCTATCTATCTATGTAGCGGCTCATCTGTCTGCT
GTGTATGCATGTCACCTCGAGTAGGTATACGGCAAGCGAGCGTTGAATTTAGCGGGGCTG
CATTCGATTTGAGTCACCCCTGCTGCGGCTGTATACGAACGAGGCTGTGTGCCCGAGGCT
GCTCTGTTGGCGCTGCTGTTGCTGTTTCCCCTTGCTATGTATCTGTATTTCTGCTTGTGT
GTGCGCATGTGCGCTTGTGCTGTTCTTTCCGATTTGTCGAAGGTCTGTTCGGAAGTTAGG
TCTCCAACAGCCCGTGGAAGATCCACAATTTAGTCAGTCACATAAGGGTTTTAATGTCAA
GCAATGGACTTGGGCCCTAGCTAATGTTTGCTGCATATTATGCAGT
>MuDR-1_Ec32#DNA/MuDR
gggcgcgaatatttgcaatccatggattatagaagagaaccacagtccaaacatccatat
ggatcgaaaccccgggaaaccgcccggagtgtccccgaagaggttcttctccctctccta
taaaagcagcgataatcacggcggcggagagccgtctgaaggcggcgacacgcacccgca
cgctgggggaagacgaggagacaacacacaacgataactggtgagatcccgtcccgacag
gcgtccgtgcatcctctgtgtctgtgcctcaccctcaccctctctgtgatgttttttttg
gaaataaaatagcaacggccgcacccgcaccagcgccatgtgtgtgttggtctgtctcct
gtgttgcagcctccctcatgctgtcccacgtgtcgatgctgctctgtacctgttgttgcc
gtcgtacgtacgttggtgatcatgtgcctgcactggtgtggtcaggccaggccaggccct
gcctgttgtccttgccgtatagtccggagtcttttcttctggctgctcggctgtatggtg
gtgctacagcagtgctgggctggtagaggtgcaggcattgtgcacgcacttgcccaaccc
cttaacttcatgtgtctaccctccatgttcgcgtcgtgggacccgtggcctgccgtgcgg
tagtgtcattgctaggaatgcttccatccagtgctgctctgtcggcctcttacggtgctc
gtcatgctggcgctgcgggagcctttgcgggctaccctgtacaagcccaccccgtacagc
aacaacagcagcagatattgaccaccagccctccgccggaaacgcaggcgagacgggttg
atgtttgacaagtgcggttcgacgtgacaccggcaatgtttgttccgtgggtgtagcacg
ccagtggattgtcgctgctgtgctgtacctcgtgcctttcaacgcgtgcacgtacggttc
gctgttttcgtgtactcagcggtggacggcgaaacgtttcatttgtcttgtcttgtgatc
aaacgttgacatggtgtccttccattccgccgcgtggtgggtttcgcgtgcggttgcagg
ccatgctttcacctcgcactggtctgccgttgggaactccggcccctgtgggtgctcccg
atgctggggccgccggaggttttgcgggctaccctgtacaagcccaccccgtacagcaac
aacagcagcagacattgaccaccagccccccgccggaaacgcaggcgagacgggttggtg
cttgacacgtgccgttcggcgtgacacccacaatgtttttttgtgtgctttacttgatgt
tgctgctgctgttccccttggccccatgaaaagagcaccggtatctggcattcccccggt
ccacatcaaggctccctgtagaggccctgccattgtttccgtgggtgtagcacgccaatt
gattgtccctgctgtgctgcacctcgtgcctttcaacgcgtgcacgttcggttcgctgtt
ttcgtgtactcagcggtggacggcgaaacgtttcatttgtcttgtcttgtgaatcaaata
tggggcaaggaagattgaactcgttggagtaggtctacagtggctcccgtcgtatcccac
ggtttgtcatggttggtagtcatgatgccgcatgacgaacggcccttgaagcgtggtact
gctgtcgcctccacattgttaccctgtttgtctgtgacacgccacttatttttgtgctcc
cggctctcccatacggcgcaggtcatgggatgaagccaaaagaggtgacgaaagcaatga
aggcgttgcacgaggacagcgacatcgacatcaacaagcgcgcggtgcagaacgcagctg
ccattgtgcacggggcggagaagccgagagatgctgccgatgcgtacgaagaggtgtgtc
catgtgtccgttgagactgttgcctctcttgtttgtgtgtgggatgttgggttttgctca
aggcggtatccgggcgacaagacacatacgatcgcaggtgacaaccgggagaatatatgc
cccatgacaccaaaccaagaaatgttggaggtaaaaaatgtgtgccgtgccgtcgtcgtg
gttttgcgctgatgccctcgatgtttccgggcgcttaacatgttgcaatttcaggtcatg
gccgcgacggccgacggcggagtgtgcgagatcaagatggatgacagcggccgcctgacg
cacatctggtggcaaacgagagagcaggtaggtcgccggtcgttgtgccccatacgaata
ttccccagccggaaggtttgctttcattttagcatctcgcacgtaccgcttcgccgtccg
caaatgtaggacgtctgaccgaaagcacgccgtaggcaagggtgggggtgcgttgtgacg
cgtccaacacacgtcacacccacaattaagtgctctcgatccccttcgacgtcatgctcc
gaatacgcaggtggcgctttggaatcggtacggtcacgttgcgctctacgacgacaccgc
tgtcaagaacagataccgtatgcctctcggtgtgctcgctgtcgtcgattcggagtatcg
gacgcggatcgtcggccaaagcataacggccgacaccacaacggacactttcctgtggat
gttgaagagtgcgttggagtctcgcgggaagcagccggataccttcatccaggacgcgga
cgcggcgatgacggcggcggtgcgagaggtgttcccggacgcgctggcgaggcgcaattt
atggcacctcaaccagaacgttatcaaggccctcgctaaagtccttggtgggtacatgaa
ggtgcgctctactgtgtgtgttggcgtggttagtctggcctctcgtattgtcctggtcgc
gcgacgtacgctgcccactctagccccctcccccactcccgcttgtatcccctgtgcgag
ttggtgcgttgtcatggatcagtgtcgcctacttggaagagtgatatccagcgtctctgc
gtagaccgtgatgcggagacgacctcggcttcgacggaaacatacctcacgacgtccagt
gcacacagaaaaagcagcagcagcagcagcaggttgtaagcaccaatggtatgtcgctga
gttttttcaaccctctcctcgtctcgccttagcgctaacgaagtgtacggggttgttggt
ggcagtcaatcgtacagaccggtagcccatatcgcaaaggccccaactcacgcaacaccc
acccggcccacgtcgtttgtgttttccgcagcctttcatggacgagttcaggtgtgtgcg
tcagcagctgtcattggcgaagttcgaacggaagttcaacgccctcatcgaaaagtaccc
gaaggcggagaagtacatgcaagtagtatatgacgaccgtgcacggtgggcggaatatgt
gtcgcccctggtgttctccgtgggttcgtggacgacatcaagagttgaaggtgcgtgtat
gcgtcatctgccatcatgagcgttttgttcgagaacgacagcgcatatagcgttgtcgtt
gtttttgggagtttttctacgtctgtaggggttgggggcggctatcttccttgcccccta
tttactatgccattggtgagtgcttctggacgaatttatcgtacgccgtcagtggatgac
cagtaaacaactccctacatgacgctaatgtttacgacctcttcgaaacatgtggctgtt
gtccggcccctgttgttcgggattgatgtacttggtcggtgcactgcgatcgtccggctc
acgtgtacatacatctgtggcgatgggtgcgtcaagtcataggcttctctttcagtcgtt
tggcgtactgcgacttcaacgatgtctgatgacaccaatcactaacctacggtttggttt
gtgtgtcgcttcttgcgtgtttgtccgccgcacacacaacaggccaaaacgccctcatca
gggataggtgcaactcgcgctcctcgcttttggacgtggcgaagtacttttcgggcatca
tctgttcccagaaggatgccgccatgctgcgtgacgcaatcgaccatctgccgcctaatc
ggatggcggctccaccagcgaccgctttcaagagtgtgctcgagtcctgcgagttctcca
tcgcgggctggccgcggcggttcatggagcaagagatgaccgcggccatcacgttttgcc
agatgggtggtggggaggtggatggaccagaacgcgcggcagcttcggggcgcacgttcg
agtacatcgaggacaagctttgcgacgccatttacgtcttcgggattcacgagcagcgtg
atgacaaggccttcgactacctcgtcttgctcttttccgacggtagccatctctgccagt
gccgcacactccaaactctcaggctattttgtcgccatgtgtgggcggcgatgatgtaca
gcccccgattcagattccacgtaggcctcctgcacgagcactggctgacggaaaaggcga
ggggaacaccgcagcaggactggccggatgtcgcccgccctcggtgggtggtatccaacc
gccacgctgcgagagaagtggacggggcggcgggagagggagagggagagggggtggggg
gatgcagcgggaggtggaagtctttcgttgggagcagccagacggtgcagacggtcctgt
tggacttgaaggagaaggggcccacggaccaggatagacaagtgttgtacgccgacgtaa
cgaagaagctcgggcaagccgcgagtattttgtctgatcgcttttcaccgacagtcgccg
tagccctcgtggaccaatttctgacgatggtcaatgtgcaagcaggcggggtaggaacta
caacgacgggagggcggggggcggctctcttcatggccaaccctggaactgttcgcctgc
ccgctaggacaagtaataaaagacgacctggcgctgcagaaagatacacaagagggggta
gcaagagagccgcgacttcggggtcccaactctagtttcggtgttgcatactttggggta
cgtgagtagcggtacgcggccctaggtttacgacgtcaccggggcatatgcctgaacgat
gttttgtccccccccggcggcaggtcaaggctcggtgtgttgtttatttttcgcttcggc
gtttttgcgccgatcgccgtctgtgatgttgtcgattttgtgtttgtatgtctatttggt
tgttgcggtgtagcgttcgatggggccatctggttcctgtcctgtttttatttcttttgt
tccatttccttttcttttctttcttccgcccccttttttgccgtgttggggtcatatcca
ggtcctttcatttttttggtgggggtcagtctatcatcaaatcgctgttggatattgatt
gttctgttttgtttttttctgcgtctatctgtgcttgtcgacctgtgtgctctgcgaaga
aaaccgtgtgagccgcgtctcgagtttgttgagcgggcctgcggtgtgcgaactaaacga
tgcctacagattttgacggccccatgatgactgacatccatcacggcagcaccgtgcagc
aggttatatctaccaaaaaaagaatactgctgtatgtagttcacaaaatctacagcaaca
attgcttgcagcagcagaaacgcacaacaacagcagcaccacacgcggatagacacacac
acagagagagacgagcactcctctaagtacggggcgttgtgtgtcgtcgtgtcctcctgt
tcctctgaggcctagcgtctcctgggcatcccgggtgcgaagggtggccttggcgtgaaa
tatgtgccagtatggcagtatggactgttgaggctgttgctgcagacgagagctctgctt
ccgaagacaacgggcgttagatccaggctccgagataatattgaatttgagagggagaga
ggagaacctcttcggggacactccgggcggtttcccggggtttcgatccgtccggatgtt
tggactgtggttctcttttataatccatggattgcaaatattcgcgccc
>family066#DNA/Mariner-Tc1
TTACCGTATATGACACAAGATACCACACCCCGGTGATAACATTTTAGAGTTCAGAATTAT
TATCACCGGGTGTGGTATCCTGTGGGGGGTGTGGTATCTTGTGTACCCCCGGTGATAAAG
TGCAGCTCGCAGGGGCTCCTATGGGGGTGTGATAAACCAGGGGGTGTGATAGCGCGTCCG
AACACCCGCAGGGTCTGTTTGGGGGTGTGATAAATGAGGGGGTGTGATAACAGGGGGTGT
GATAGCGCGTCCGAACACCCGCAGGGTCTGTTTGGGGGTGTGATAAATGAGGGGGGGTGA
TAAAAGGGGGGGTGATAGCACGTCAGAACAGCCACAGCGTGTGCTTTGGGGTGTGATAAA
TGAGGGTGTGATACACTGCTGCCACACAAGTGAGGGGTGTAGTATTACGGGGGAGTGATA
GCAACGCCTGCCCAAACACGTGCAGCTACCCCGCACTGCTGTAAGGACCTACCTCAAGTG
CTGCGGGGCGTGGAAAAATAAAGGCGCCGAGGTGAAGAAACTCCTGAGCACACGACCTCG
GCGATACCTCAACCCCCTCAACGCCTAAGAACACCATAAAGCAAAATACTGGCTTGAATG
TAGCATTAAGAAAAACTACAGATCGAAGGAACCTCGCCCGATACAATCATTGACGGTGGC
CACATAGTGCGCCATCCGTCCTGCCCCCGTCACAAAAAAGTTGGCTGCTACATGCCTTGA
TTTGAGTACGACCAAGGAGAGTTCCACAAAGACACCACCCCCAAAAGTCGAAGACACACA
AACCCACAAATCTACACTACGAAACGCAACCACGTTGCACTCCACGCGGCGAAGAACACA
GCCGACAGTTTCTCCACACTCGTACGAAGACGCCCAAGGAAGAGAAACGCACGCCAGGAA
ATGTATGTGAGGAAAAACATAAGAAGGACGCCACAAGTCATTTATCAAAACCGGCATCGC
TGCCGATGCCTCACAGCTCCACGCCCTCGTCGTCGCTCACCTCCACCACCACCACGCCCG
TGTCGTCGTCATCTTCGATGTCAAACGCCTCCAGCAAGTTCTCGGCTTCCGAGGGCGAGT
CAGCCTTGTCCGCAGCGGCCAATGGCCCGCCGATAGGCTCCCCCTGGGTGTTGGAGCCGA
GCTCCTTGTTGGCCCAGGCCTCGTCTTCCGACCCGCCGAAGGGAAGGAGCAGGCCGGCCT
TCCTCCAGCTCGAGCGGATTTCATCCGGGGTCAAGGCATCCCACGCCTTCTTGACCCACT
GTGCGACCAACCCCCGCGAAGGGGGCTCCGGGTAGCCCCTGTCGTTGCGCGTGACGTTGT
TGGAAGCCATGTGGTCGTCGTAGAGCCTGGACATGTTGGCCTTGAAGATCTTGTTGACCA
GGCCATCGCACGGCTGGAGCTTTGGAGTCAGACCTCCGGGGATGTTGAACAGCGTGGTGT
TGGACTCCGTCATCTTCTTGACAGACGCGTCCGTCTTGTGGACGGTGTAGTCGTCCCACG
CCAGAAGCGTGTCAGGCTGACGGTAGCCGCCGAGGCGGCCCAGCCGCCCCGGGCGCCGGT
TCCACACCTGCGGCACCCACACGTCGTCGAACACTCGTTGGGAGTGCCATCCCTTCGGGT
CCACGGCGTAGACCATACCTCGGGGGCACGCGATGCCCTTCTTGTCCTTGTAGTCCTTGA
ACTCGCGCTCGATGCTGTTGGGGGCGGGGGACTTCCCGTTCGGAGTGGGCTGGCCCTTGA
AGATGAGGAGGGGCTGGAGCTTGCTGCCGTCGGCGAACACCGTCAGGACCGAAGTGATGC
GCATCTTCTCCTTGCCGCCGGTTTTGACGGCAATCTCCTTGTCGCCCACGGCCTGCGAGA
TTTCGTGGAGCAGCGAAAACCGACGGCAACGTGGGGTGAGTAGTCGTATCAATTTTTAAG
ATTCTGAGAGAGGCGTCCGTGGTCGCAAAAAATATCACCACAAGCAGAGAACAGAAAAAT
AAGGAAAATACGCAAACTACACTTTTTATGTAGATGGCTAGTCACAAAAAAAAGGGGTAG
TCCAATAGAATCGTTGACGGAGGCAAGGACAGGATTGGTACATCCAACGTAGTACGAGCG
AAAACTAGGGCAAAACAAATACTCACGTTCACGGTGTTTTTCCCCGGGCTCTCGAACCAC
GTAGGGGTTTCATCCATGTTGCCGATCTGCGCCAAGGCGAACTTGAGACGCGGCCCCGAA
GGAACTCCAGCGCCACTCCCACCCCCACCGCCGCTTGCGCTGCCTCCCGCCCCTGCCGCA
ACCCCCAGGCATTCGACCCCGTCCGCAAGTTCGAGCGCAGAAGGCACGTCGTATTTCAGC
CTCCTCCACTCCTTGATCAACTGCATGGCGATCAAGGGCCAGCCGGACGGAAGCTTCTGG
CCTTGCCGGGTGACAGCTCGCACAGAAAAGCGGTAGACCCTGAGAAACCTTCTGCACCAC
TGGTTCTGCCTGTTCTTGTACTTGAGGCAGCCCTGGAGGTCGGATGGCGCCGGCCTCTCC
CCGAAGAAGTTCGGGTTGAGTTCGATGGCCTTGTTCTTGATCATATTCGTCGAAACGCGG
GCGGAGATGCCCGTCAGAACGCAGCTCATTGATCCAGTCCACGACCTCACGCTCGGCCGC
CGTGTGCGTCCTGGCCCGTCCGACGTTCAGCGACATGCGGTTCTTGGTTTTCTTCTTGCG
CTTGGCTCCTCCCTTGTACGTTTCCGCTTCCGCAAGCGCGGCTTCGTACTTGCCGACCTT
CTTGACCCACTCCGCCAACGTCGCCTTGTCGGGAATGTTGAGGATCCTGCTGGCGTAGGT
TATCCCAACAGTCCCGTTCGGCCCTCGCGCCCCCTTGATCCTTCTCTGTGAGTACCTCAC
CGCGTCCACCTTGAACTGCAGAGGATAGCGCTTCCTTTGGCTTCCACCACCAAGCTCGGG
GATCGGGAAGTTCGGCGGCTCCAACTCCAGCTGCCCTTTCTTCCTCTTGCCCTTGTTCTG
TGCCGGTGTATCGAAGAGAACGCCGCCCAACCCATCTCCCCATTCTGTCTCTCCGGGAAA
CATCATGTCGCCGGATGCACCATCGTTGGCCACCGGCGCTCCTCCCGCTGCCGGCGTTGC
TGCTGCCTTTGCTCCTTCTCCTTCTGGTGCTGGCGCCGGTGCTGGAGCGGGCGCCGTTGC
TGGAGCTGGCGCCGGTGTTGGAGCGGGCGCCGATGCTGGAGCGGGCCCCGGTGCTGGAGC
GGGCGCCGTTGCTGGGGCTGGCGCCGATGCTGGAGCAGGCCCCGGTGCTGGAGCGGGCGC
CGGTGCTGGGGGCTGGCGCCGATGCTGGAGCTGGCGCCGGTGCTGGAGCTGGCGCCGGTG
CTGGGGCTCCGCTCACCCTAGAGAAGACAAACGGAAAAAATCATGTGCGGGATGGCACGA
AGCGGTCAATGTTGGGACGCACCGAAACATGTGTGGGCAGAAACATAGAGGGGTGAAAAA
AAAATGTGCAAAGCAGGTACCATTGAATTTCCTGTGTGGTATGGATGACAGCTGCAACAC
AAGCTGCTGCCTTTCCGCGACACACACCGCCATGCAGGAAAAAAACTCACACAAAATACA
ACTGAAAATGTATACAATGCCGCGAACGTATGGCTAAAAATATACTCCGTACAAGTACTA
CACGCGTCACAAGTCACAACACGGGCACATAAATTAACACAAACATTTACCGGGGACGTG
TGGGGGAAAGCTACGCGCATGCACCCAAAAAATATCTTGCAAAAAATGTGGGGTGCAAAC
AAAAAAACACCTATTTAGGTAAATTACACAGGCCTACCACAGAACAGTTTACAAATTAAT
TTACAAAATGTATACTTGTACCGAACGTGTGGCGGGCGCCATTTTTTTTTTGAAAAAATG
TGAAAAAAATACACGAACCCTGGAGTGTGCGGGTGGCGTAAAAGCCAAGCCCAAACTGCA
CGCTTCGAGACCACACGCGGACTGATACTAAGCCAAATTCACGAAGCGCATTTACACTCA
CTTGGATCGTTCTTCCGTGCCGACGGAGGTGCTGGGCTCCTCGTCCACCATGTCCACCAC
CACCTGAGATGCTTGGCTGGTGCGCGTTGACTCGTCTGCTGCGGTGCTCGTACGTGCTGC
TGAGAGCGAGCCCGCAACTGGCTGCTGCTGAGGCGATGCAGGGTGTGACATGTTGGCGTT
TGCTGCTGCGCCAGCTGCTCCTGCTGCTGTTAGATCAACAGCAGCAGGCGCAGGAGCAGC
AGCCTCTTGCGCAGAAGAAGTGTGCGCGCGTCCAAAGAAGGAGGTGATCTGCTGAGGCGC
CTGTGCTGCTGCAGTCGAAGCAGTTGTCGAAGGAGCGGAGGCGCTTGCGGCTGCATTCTG
TTCTGCCTGCACGTTCATGTTGTTGGGGGTCTCCATGCGGGGTGTTTCCCCGCACACAGA
TGCCGTGGCTGTGTGTGTGATGCCCAGGGGCAGATGCTGTATCACCCGGGTGATAAGAAG
GGAGGGCCCCCGGTGAATGTATGCGGCGCAACCAAAAATATCACCGGGGTGTGTTATCTT
ATGTACCCCCGGTGATAAATCGATGGTTTGTCAGAAACGCCCAAAATTACCACCGGGGTG
TGGTATTCTGTGGGGGGTGTGGTATCTTATGTACCGGTGGTATCTTGTGTCATATACGGT
A
>family067#DNA/Mariner-Tc1
ATACCGTATATGACACGAAGAAAACACACCCCGGTGATAACATTTTGGAGTTTGATAATT
AATATTATCACCGGGTGTGGTATCCTGTGGGGGGGTGTGTTATCTTGTGTACCCCGGGTG
ATTAAAGTGCAGCTCGCAGGGGCCCCTTTAAGGGGGTGTGATAAAACAGAGGGGGTGTGA
TAGCGCGTCCGAACACCCACAGCGTGTGTTTGGGGGTGGGTGTGATAAATGAGGGTGTGT
GAGTAAAAGGGGGTGTGATACTGTAGCACGTCCGAAAAGCAGCCACAGCGTGTGTGTGCT
TTGGGGTGTGATAAATGAGGGGGTGCGATAAAAGGGGGTGTGATAGCCATGCCTGCACGT
ACACGTGCAGTGTAGGGACCTACCTAAAGGGGCGTGGAAAAACAAAGGGGCTCAACCGAG
GTGACGAAACTCCTGAGCACATGACCTCGGCGATAACTCAACCCTCTCATCGCCAAAAAA
AGTTTGAAACAAAATACGGGCTTGAATCGAGCAAGAAAAAATTTAAAAATCGAAGAGGTA
CCTCGACCGATACGATGATTGGCGGTGGCCACAGACTGCGTGCGCCATCCTTCCTGCCCC
CCTCACAAAAACGTTTACTTGGTACTTGCGGCTGCATTCTGCTCTGCCTGCACGTCTGCA
CGTTCATGTTGTTGGGGGTCTCCATGCGGGGTGTTTCCCCGCACACAGCTGACGTGGTTG
TGTGTGTGATTGCCCAGGGCAGATGCTGTCACCCCGGTGATAAAGAAGGAGGGGCCCCGT
GACTCATATGCGGCGTAACTAATAAATATCACCGGGGTGTGTTATCTTATGTACCCCCGG
TGATAAATCGATGGTTTGTCAGAAGCGCCCAACATGCCAAAACTATCACCGGGGTGTCGT
ATTCTGTGGGGGGTGTGCTTTCTTATGTAGGTGTGTTATCTTGTGTCATATACGGTA
>TcMar-2_Ec32#DNA/Mariner-Tc1
ccgtaggttgcataagatatcacactttcattagataccacaccccctcagaaaacgtac
acaataccacacccgtgtgctatttttttcagccccccaaaaaacgtcattttatcacac
ggtgacataagataccacaccccctgaagttgggccgcattaaatcgacggagcccctgc
ttatcacacggtgtgacaacgtgaggacagagatcacgaccacaccacctgctcgcaaga
gccatggaggcggacaatgtcgtggagggtggtgcagttagcaaccctgctgaaagcccc
gcggctcagactgcagtgggtaagactccagcggcggccccacgctccatagcgtccttc
tttccacccgccccgggggaacgtggggctgctcggacgactccctcagcagccgcacat
gacaccgcacgtactgctgaggcccgctcaatagaatctactgctactgagactcccaca
gcaccggctgcgcctgccaccgcgggtgccgctgaaacctgcgaagcagaacctactgct
gagaatcccgcagcacccacacccacacccgaaaaggcagctctcccgccaaccaccaac
accctgagcgcggctactgctgagaaccctgcagcagcaccgcgctgcggagaaccatcg
tgcaccaacaagcccttgtgggcagagccagggaaggatatgccggagttttgcggcagg
catgcgaagtctggcgacgtctacatcaaaataaggtgtgcgcagagcgtcttgcagttt
gcagcacatgggtgtttgtgaggattctcatggctcaagcaaaccaaagaacatgccacg
cctgattgcctgatcgataaccagatcgaaaaaataatgtgattttgacgtcgtgtcgtc
gcgctcgcctcactgtacattggcatgtacacactacatttacatgtagttcatatattc
tggtgtgggcgaaatgtttactggattgtttttttcacacacacgacacgtttccgcata
ccgttttttgtgtttgtgatgtttcggtaggaagactgcgaaacccgtacccaacacgtg
caaatatgtaaacataacctcgacagcagttcgtgcctgtttgtgtgagatacgaaatag
gtgccgtcagctgctcaccctctgtaccttgcaagcgtggacgccatgactctcaacctg
gtggccgttgtcagagctatccgctagccatcgtatttttggtacgtttgcctgatggtc
gttggagcgagcgcattgttacagatactgcacttaacgacacgtatgctacatgttttg
ttgcttcctcgaactcatgcgcttttcaggaacgtgcacctgcctgaagcaccgacgaca
gcagccgcagcggcgcccgtcggcgacgccatgtttcctggagagtcagaggagtggaca
gatggtttcggtgggcgtctcgacggcacgccggccgagggcaagggcaagggcaagagg
aaaagagagccgctggaattggagccaccaaacttccccattaagtttggtggtggccag
aaacgcaagcggtacgatttggaattcaaagtaaacgccattaagtacgcgaccatgcaa
agcccgggggcgcaggggcctaatggaaccatcggtgtgtcgtatgcgcaacgagtgctt
gggattcccgagaagatcacactctctgcgtggataaaagacagaacaaagtacgagaag
cagctggaacaggcagaccagctcggggccaaacgcaagaaaaaagcccggagcgtgaag
tcgttcaacacggggagggttaggtcaaacgctgaggccgagctcgaacttctcgactgg
atcaacgatgttcgttcggaagccatctctgcccgcgtctctacaaggatgatcaagaac
aaggcggtatcgctcaactcgctttggttcggcccgaggcctgcagcgaacgacctggag
ggcagtagaaagtaccgcaacaagcagactcactggtgcaggaggttccttaggaagaac
cggttgtcattccgggcggttaccaggcaaggccagaaactcccttccgggtggcctgcg
attgccatgaaagccgtcaaggaatggagggcgcttcgtcacggaggaatcgacggtggg
ggaggacggagcatggggggggcaacgagcagtgcgccttcgaagccacctctgttgttc
aaggaggagcagagctacagcatggatgaaactgctgtgtggatggagcccgctggcacg
tcgaccgtggcggtgagttcaatagtgttgcttcgagtcatgtgcctgtctggtcgtttc
ttggcattccgtgcaaacagtgggcattgtgatgcaatatttcttgccgtacctactcag
tgtccagccagtaaggctagacgacgttggtattgtgcttatgccgggttagaagtttct
taccattcgcatccatcatcgctgtactgcaaaacccatacgttactttgtgcgtgaaga
gctgtcattctcatctacaaaatcgacttttttcgtcgcctctgctttctctattgcttt
ttgctttttatttttgtcgttcgcagcacaccggtcagaaagaggtggccatcaaaaccg
gtggaaaggaaaagttgcggatcactgccgtgcttgcagcaaacatgaagggcggcaaac
tcccgccgctgctcatcttcaagggtaagcctacggcgccgggcaaaacccccgctgcca
acagcatcgaacgagagttcaaggtgggcaaggacaagaaggggatagtataccctcaga
gcgttgtgtacgccgtggacgacaaggcgtggcacacgcagcgcgtcttcagggatgttt
ggctcccccaagtgtggaaccggcgcccgggtcgcgagggggtcctgggcaactaccgtc
agccggacacgctgctatcgtgggacgattacaccgtgcacaagacagccctgtgcaagg
aagcgatggacaagtccaacacgacgctgttttttgtccccggaggcctaacgcccaaga
tccagccttgcgatggacttatcaacaagctgttcaagtccaacatgtccaggctctacg
atgaccacatggcctccaccgacgccgtgcgcaacgaccgcggctacccggatcccccat
cgaggggattgctcgcgcagtgggtgaagaaagcgtgggatgaagtggaccctgagagca
tccgttcgagctggaggaaggctggcatgacccttgccttcgatggatctgaggacgagg
cgtgggccaacaaggagctcaactccgacgcccaagggaaaccacttcgtgcagacggcg
acgcggccgctgccggcgtggaggaggctggcccatcggaggagggggagacgatggccg
acttgttggaggtgttggaaatcgacgacgatgacagctcgggagatggcgaaggcaacg
atgactcggaggttgaggtcatggcagacttgccgggggcggacgttgtttgcatagact
gaggtgtcttgtctggtatctacctaccgtagttgcatgccatggtcaagtcaaccaaag
ctgctattcgagccaatttgtcctgggtttcatatgtttcggtagtcgcttgtcctcttg
gtttctagctttggttgatatgtagctggcacttgcttgcgtcctatgtggttccagctt
gagtggtgaacgcaagtcttgcaagtggttgcgtcgtccaggtacctgtgtgctgtcgtt
ttgtcgcacacaacaccggcacaaccgctatgaggtatcggttctacgtcttcgttgtgt
acctatgcgaagaatttccaaaggatactgcgaaaatgcacgtgggaaagcatgtacgtg
atggagtggtgtgagccatcctagctatcacacctgttttacaccccttgacgccctttg
tacgtgggtgcctcctgtaagcgcaccgcatcactcgagcgacattattatcacaccccc
gtaggtagggtcttgtgggcgcactgcaaccacacgggcgacattatcacccccccgtca
ggccgggtcctgtgagcgcgtatcatcacacgggcgaagttatcacacccccttgttatc
acaccccctgtaagccgggtcctgtgagcgcgcttcatcacacgggcgacggtatcacac
ccccttgttatcacacccccttgttatcacaccccctgttggtgagactctgtgagtaca
ctttatcacacgggtgacataagatatcacaccccctacagaataccacacccgtgtgat
aactttcgtcctcccgaaaatgttatcacacgggtgtggtatcttatgcaacctacgg
>family070#DNA/Mariner-Tc1
GCGTTAAGAATTTGAGCCTCAAAAAATCCAATTTTTAAGAATTTGCCCGTAAGAACACGT
GCTCAGATCGGACCTGCTGTTAAGAATAAGAACCTCCAGTGAGGTGTACGACTGGTGCAA
CAGATAAGAACATACGACATGACGCGGCGGTGGCGAGAGAAGAACATACACAGATGGAGG
AGGAGGGGGGGGGGGGCGTTCCCAGGTTTTTTGCTAGGTAGTTGGTACCTACCTAGACTT
TTAGATTTTTTTTTTAGGTGGGGGTCTGCTGTTCATACACGTCGTGTCCCGTGCCAGCGA
GTTTTTTTTTTTACCACGCAACGCGGTGCAGCGTGCCACGAGTTGCCTGCCGTGCAGGGG
GGATCATGTCCCTGTCCAACCCCCTATCCCCATGGGTTGTTGAAGGACCTTGGCAAACTC
TCGGAGTTGAAACAACGAGGACTGATTCTTGACCGTCACTTCGAGACGATAAAGGCACAT
GTGAAGGCGGGCAACTCCGTTGCGAAGGAGCGATGGGACGCAATCGAGAACGCATGGGGG
CTGAAGCAGACGGGTGTATTCAACGAAGAAGAGTGGATCACGCAGATTGATGGAGAGGCC
CAGGGTATTTCCACCAGCACCCGTCCGTCGTTTTTAACGCCACAAGATGCGGGCGGCGCG
CGAGGTGCACCGTCTTCGCACCCACCGCCTGCTACTGCTGCGGCTGCCGGGAAGAGAAAG
GTCGCAGATCGGGGGAAGCAAGCCAGGAATCGAGCTGCCCAAGGTGTTCTAGGTGGGAAC
ATCATCAACGCGTTCGCTCGTGGCAGCGGAAAACCGGTGAGTTCAGTCGTCTGACAACTC
TGTTGCTGTGATGATGTACATATATACAGCAGTCGTACGGCGGTCCAGCCGCTGTATGTA
TGTAGTGTAGATACAGCAAGAGTGCTCCTGCTGCTGCTGTTGTTTTAAAAAAAACGCGGT
GGTGATGAAATGAAAAATCGAGAGAAAAACTACTCTGTCACAGGTTGGTGTAAACGACTG
ACTTTCAGCATGGCGTATATGTATGTGTACAACTTTTTCAAATATTCTCCGTTTGCCTCA
CGTTTTTGAGGAAGGCAAGGACGGCACAGTAGACACAGTGGCGAAAAAGAACGCGTACAC
GAGCGCCGTCCCAACCGTATTTTGAAACCTTTTTTTTGCAGCACCGTGATACAAACACAC
GAGAGACGGTCATGTAATCACCCCCCGCCCCATCTGCATAGATTTATATATTTTGCCATC
GACATCCACGCAATTTCAGGTCCACAGCTCGTTGAATCACCTGCACTTCAATTCCGCCCT
TCTCCTACCGCGCCGTGCAGATTGAGCGGACTCGCGGTGGTGTCACAGAGCATGTGTCGG
GCATCAACTTCCCACCTCCGGCCCCAGAGCGGCGCCTACCGTGCACTCACTGTCCCATGA
CCTTCGTGAACGAGCAAGGACTTGGGATCCACGTGAAAACACAGCACAGCAATGCAAACA
TGTCCAACGGCTTGCGGCTGCAGCGGATGCTGGGGAAGACTCCCAAAGGGCATGTTCAGC
CGTGGGAAGAAGCCGGGCCTGGACGTTGTTGGCACGTGAAGGTCGATGGTGCGAGGGGGG
CGGCTTCGTTTGTCCTCCAACGGAAGCGCTTCCGCGATCTCGACTTGGAAAGCGACGGCT
TTACGGACCGCAAAGTCAAGGAGACTCGTGGAGCTGTGAAGTTGGCAACGAGATGGACAA
GTGGCTCGATCAGTCGGACAACATCGAGAGGTGGGAAACCGCGTCGCTGACAGCTTCTGA
CCGGCGCGTACTGATCACTCAATGGGCGGGAGCGGCCATGGAAAAACTCAACAGCAATCA
GGGGTACCGACACCGCCTTTTCGAAAAGTGCGGGATGGCGATGACCGTGGACGGCTCAGG
CGATGATCGAGTCACCTTGGAGGGTTTGGACCAGCCGTACACCTTCGCAAACGATGAAGA
CTCCAGCGAGAACGAAGGAGGTTCGGAGGACGGCAGCGATGGGCCCGAGGGGAAGGAGGA
GGAGGGCGCCGGAAGGCGCGAGCCGGTCGTCGGGGATGAGCGCAACGGTGCCAACAGCGG
GGAGGGCATGGAGGGCGCTGGATACAGCGATGAAGACGACGACAGTAAGTTTGATTGGCA
CTACATAGAATACAGTTAATTCATTGTCCTTTTTGTTCATCTTGACGACAGTAAGTTTGA
TTGGCACTACAAGACTACAGTTAATTCATTGTCCTTTTTGTTCATCTTTCCTTGTGCTGT
TTGGGATATTGCTGATATTCTGTTTCCGCGTCACGTCTACGAACAAATGGTGTGTTCACT
TCAGTTGAGTAACGGCGATGACACCCGTACGTTCCTTCTCGTGTTTCACGGTACCCTTCG
TCCCAGACATGTCTCAATCCCAGACCGACGAGCTAGCTCTTTTGGACGAGGACGACAGCA
TGGACCCAGACGACCCGGAGGACGAGACGCAGGGAATGGAGATCCCGGCGGGCTTTCGCC
TTCAAGAATTTACCCCCGCTGCTCTTGACAGATTGCTTTTGCAACGTGGAGTGCTTGTTC
GGCTGGGCATGGGGTGGTTCGGTGGGTTGATCATTCAGCAATCTCCGCAGCGCCACCTGT
ACGACTACTGTGTGCAGCTGGAAGTAGACCACAGTACGCGCAAGATGAAGCTGCCCTTAG
ACAAGTACAGCGGAGATCCGGACGCGGCGGTAGGCTCATGGGTTTTGCTTGAGAGCGTCA
GTAGGGCGGGAAGGGTACGCACCCCCAACGTCACTCTTGTGGACCAAGACGGTTGACAGT
TGCCCCATGGGGGGGAGTTTGCGGGTATGAAACTCTGCCTCGAGTGCAGTTGAGTAATGC
ACCAATTGAGCAATCGATGATGAAATAAGAACAAGAACACCGTTTCTGGAGACAACTTGA
CGACGAAATAAGAACCTGGCAAATAAGAACTTGAGCTCGGCTTGGGGCAGCCAACAAGAA
GCGAGCCTCGCTCCAAATAAGAGGTTCTTAAGTGCGGGCCGGTTCTGTAGT
>Sagan-1_Ec32#DNA/Mariner-Tc1
cagtggtatttttccggcccccagcccaggcacaattgattaatatctccactatgcaga
cgattcacacagcaaactatatatcatgtgaaagctatgaacgagagctttcgaatgaac
acacttttggctgcggcaaattagatgggcacgagctacgctgggttggccgttttcata
gaatcggcgagaaataggaaaaacgcgcaatcgacgacgaagactttttttgccgcaaaa
aaaagttccatttttggaatccccgcaaaaaatgggttctaaaaacgtttggttggaacc
tccgagcgtctgcatagcagaggaaaatttcaaatttctcagggcgtgcagggtacgctt
ttgccacagatcttgggcgggaccatggaccccgatacagatgcgctgctgcatgtgaag
ggaactctgcctgctgagtacgagctcggagaactcgaggtgcacagaggggctccacga
aagtaccgcattggtctgaaagcaagacacagcagccaggccggccagccgttacttcag
tggcacagccggacgttcaccacgaagagtgcacgtggcagagacagagccgccgagtct
caagcatgcagaaccatcacagcgcaaacatggttagaccttgcagcaaagaccatccag
catgaagcgatccagcaaccaccctcccgggttacaacgggtgtcagacttgcagctccc
gcacctggttctcttcaagaacctggtgttggaggcgccgaaaggttgcgagaagggtgc
ggcggcgccagagagggcgccgggaggaagaaaggaagcctaggaaagagggcccggcga
gaaagagctaccatgctgcgcgaggagctcgtcaaagcctttccaggcgcactcgaactt
caagctgggacgctggcagaattgttgcgggcgtggaaggcaactgagcctgagatggcc
gatgaggcgatgaagaggtacatgaacaagggcacgtacaacacatcgcaggctagaaaa
aagatcaagcgtgctcgcgaggcagatctcagagcacgggcggttgaggcggcggcggat
gaatttcgcgcggacagcatcgagtattttgataccgtgttgagggatgcgcagaaggcc
atcagtgcggcagcggcactggaagatgtgagtgttttttttgagtgtgtaaagaactgc
tgtacagcagtaatgtactgccgcaaactactttctcctttaaccactgtactgctgtgt
acagtgtcaccactcgaataagtatactgctgtaaaacactgctgttaagttgctgctgc
gtccgcccagcaccatgggcgcctctgctgtgcagtgcacatccgaaagcaatactgtaa
cgttcatttcatcgacaacagttgtttaacccccccgtccccacaccctcgctctctccc
tccggcattctccacaggacgaggcgagcgcaccgggggctgccctgtccaactaccagc
tggcccacgtggttcaacaggccatgacgttgctccatctgtaccttctccagcaagacg
gggtcaaccgcaccgatgcgctagcagctgccgcacgagtgggcagacgaagcattggaa
ccgtaaacgactgggagcatggttttctagcacgcggcaaaatcaagccgccagaaaaag
gtcgcttccagcggacctttctcctggagctcgacgaaggcatccaaaagctggtgaagc
agtggatgctggacaactgcggcatactgagcggtgaagccaacaagacggcagaagatt
tccgcaagtggatcaacaagaccatcatgcccaagctggaggcgctggagacggaggact
tcgaccctttcgacggcttgagagtgcggcgggaagaaccaacagagaaagatggcgagc
cccccgttcccgggaagcgtttcatctccctgtctacagcaacggcatggctgaagaagc
tagggtgcgagtaccacggtgccaaaaagggtctctacttcgacggccacgacgacccgg
agaccctcaagtaccggaacaacgactttctgccgcaactgttcgacgctcgcgaccgca
tggacgtgtggattccggtgccgaacgaggaagccgaggcctggggcattgacgtgaacg
aagtgccggaggccgaccgcatgcaggaaggtgacggtgtctgggtgagtgtcgacgatc
tacaatcggcgttggcggacctgtcgcctgacctgcaagctaaagtacagagcaagaaaa
cgtacccggacgggaagaaggccttgcttctctaccaggacgagagcatcttccgaggtt
agtgggaagtcaagtcaaaacataaaaatattgtagagcaatgcaaaaattgtcgtccac
cacgtgaagttaaagttgcaaaaatacttcgacaaggttgggttgtgtgcagtggtctcg
cacatacagcagtactgtgtaggagtactgtacattacagcagagtactgaacgtttttg
ttgcactctctgattcttttttttttggccgcccctgttttcttcttctttcttcggcag
ccaacgacgaccagaagtgggcgtggttcaggaaagaccagcgtgtggtaataaagaagt
cacccggccagggcatcatggtgtcaggaacgatcatccacaacgttggcttcttttcgg
cgtcgccgagccaggtagctgaggccgagagcaaccggaagaaacgttgccgtgagtcgg
ccgctgcagctagacgaggggagaacatcaaaccagagaagtaccggccaatcgacatgc
tgcatgtcgacgacgacggcaactattggtccttccatctcttcgagtacggcaagaaca
aggagggctactggaccggtctgaaaatgctggaccacacgaacgacgtcctggatgtgg
tggccgtcctctaccccaaccacaagcctgtgtgcctgttcgactggtcgtcctgccatg
actgcctagaggtcggcgcgccaagggtgagcgggatgaacgtgggtttcggtggagtga
gaaagggagaagagcttgcggcgatggatgccgtgacgattctggaagatacgccactcc
tcaaagctggcacgacacagcacttggttttccaaaggggggacgacccccccttctacg
ccgagcacctccgaccgtcggagtatgtcgggaagctgaaggggatgcggcagatcttgt
tcgagagggggttgctgaagaagggcatgtcgaagttgggggggacgggcgagaagaagg
acctcagcatgagcatggagcatgttctgggagagcagcgagacttcaaggaagttgact
ctagtctggtgctgttgatgcggcggcacgggggagtctgcgtgatgctccccaagtacc
actgcgagtgcaaccccatcgagctcgtttggggccgtgcgaaggactggacgcgccaga
actgcacatattcgatggaatgcttgcgcaaaaacgtgccgttgagctttagaccggaga
aggatagacaggccattgcggtagtccaggcttactgcaagaaggcttacacgcatgccc
tcgtgtacctgaaggcacgtgcacttggacccacgggcaaggagatctacaagaaattca
agtcccacaggcgcccgacgccgaacacgtggaggaagtagagaggcatgcgtttgtatt
ccttgtgctgtccagcactgacttttttccccctgttttcgccacattttctcagctttt
ttacctgtttttttttttgtgtgaatacacgtattttgtgcggttgctcgttgccaaaag
ttgctgtagggtgatacagtacagtaggtgaagggtacctgcgtttgtgcggtgtttggg
ggtgttttactcgacgtgacgcatgtttgcaaccaaaaaaaagaaaaaagaaaaaaaaat
cgacgcaaaaaaaaacaaaaatggtgcaaaaatgacccaggactaacgttcgagccccgg
cgaaaggcataattttcccttttttttttttttccgactcgctactcttttgcgcctctt
cgcgggcgttaataacatgttttttttttttttgttctccacttcagtcaaaagttatgg
agggacaacgaaattcggcctcaggaaaaataccactg
>family072#DNA/hAT
ATGATAAGTCAAAACTTATCTAGATAGGGATAAGTTCTTATCGCGGTGTTGTCTTATCGG
TACCGTTTGATAGGGTTTGATAGGGTAAGGGTCAGTATATTGGTCCACGTTGATGAGAGC
AGCGGCAGGAATTTCCCACACCTGTGTACGGCCTTCGAAGGATGGCGATAGGTTTCTGCC
AAAACCTATCGTCGCGCGTAATAGTTATCGATAAGTTCTACAGACAGCCTATTGGTTAGG
CAAACACCTATGGTATACGTGATCATCTACCTATCGTTGTGTATGACTGATTGTTATCGA
TACGTGTTTGTAACTACCCTTCTTGTAAGAAGATATTATATATATATATCGATAGCCAAT
GGCTCAATCTTATCGAATGATATGATAGCTATCGACAAATTGTTCGCCAGCATATCGTCC
TGGGGAACCCATCGTTATACAAAGCATCAAATCAGGATCGGGGCCAACCTCCGACACAAA
GATTCGAAAAGATTCGCCGACCGCGATGGGATAACGGGAACCATACATTCCAAAGAAAAG
TTTCACCGACCGCGATTAGAAAAAGTAGTCAAGATTCCAAGATAACAAAAAAGCGCCGGC
AATCAACGAAGTGCGGTGAATTTTGCCGAACAATCACCCGATTAGCGATTATTACATGTT
TGCCGAGCTGGCGATCAGATTACGCGCCCTCGCGCCCTCTACCCATCACCACACATTACA
CCACCATGGCCGATCCCGATGATGGCCAGCATGCTGGCGCATCCTCCGGCACCCAGCGCA
CGCCACGTCCATTGAGTGGGCACCACACACAGACCTCGATGAACAACTATCTGCCGAATG
ACGGCGGGGGTGGTGGAAGTAGTAGCCGTAGCGGTAGTGGTGGTAGTGGTAGCGTCGAAA
CGCGAACCGCCGAGCGGGAGACGGATGGATGTACACAAACTGCACTTTCCCAGCGACATA
CCAGCCGATGTTAAAACGGCTATCCTAGACTACCAGCCGCCGAATGGGTACTCGATCTGT
TCCATCCACAACGTCAAGTCGAAGCCGAGCTTCATTTGCTTTTGGGGCGTGCGGGTCTCC
AAACTGCTGGACGGCAAGAAGAAGAGTTACTACAAGTGCATGGCAACACACACCTGCCGT
GCGACCAACAAACTGCTATCTTGCTCGGGGTCGACCACTGGGGCTACGGAGCATTTGAAG
AAGGTCCATGACATCGAGAGCGCCACCAGCGCCGACGACAAGAAGTGAGTGCTTTCATTT
CTAGGAGGTGATGTTTCTTGAATTCATACTCCATCGAGTTTTTTTTCTGTTGGATGGGGT
GTCTTGTTTCTGTGGTGCATGTGTTTGGCGTTTCTGTTGTGCATGTGTTGGCGTTGGCAC
TGGCATTCTCCATGACGAGACCTGCAATCGATGAGTTACAATCGATGAAGTACTGTTGGT
GGTTGTTGTGCTTGTCACGCTGAAAACAATAACGCGCCAATCGTCCGCTGGTTGTAATCT
TGCTTGCGAAAAAAATGCAGAAAGCAAGACACGTTGGACAAGGTCGACCAGGTCAAGCAG
AGCATGATCTACAACTCCGACAAGGTCCGCCACAACATGCTCGGCTTCACGAAAGCGTTC
GTCATCTACGCCGCCTCCTCTTTCAGGCTGGTAGAGCAAGTGCCAATCCGCCATTGCCTC
GGAGTGATGGTCCCCAAGGACGAGCTCGAACCGGCCCGTCTCAACAACAAGTAAGTCGGT
AAGTCTTTCAGTTCATGAGGAATCTCTGGGGGAATATGTGTGATGGTGGTGTGCTGCTGT
GGACCAAGCTCCTTATACCTTGGATGATAAGGCTAAGAATAGGACCGATCGCCGGCGATA
AGGTGGGTTTTAGGGCCTATCGATAGGAATTGGCGAACGCAATAGGTTTGTAGCTCGGCT
TGTTGATGATTTTGGCAGAAAACGATAGTATTCGGAGACACTTGTCGATATCCTATGATG
CCGATCAACGCAGTCGCCGACACGGTGATCAGCACCCTTTGTTGGCGAAGACAGGGTTCG
GTGAAACATGCGGTCAGTTGTTGTACGTCCAATAGGATCTTATCGCTGGCGATCAACAGC
TATCGTTGGAAAGCAATAAGTTGGCGAAGAACCGGTCGATGCTGATCGCACTCCGCGATA
CTGTTTCGACATGACATGTCGATGCCCATCTGTCAATGACGATAAGATCCCATCACCAGT
AAGAAAGCCTGTCGATTTTAAAAGTGTCTACGTGTGTCTAAATATCTATTTGTCTCCTCA
CCTCACATGTGTATCACACCCACGCTGCACTCTCTTAGCCCTTAGCCCTTGCGGGGGGCT
TTTGAATCTGATTGTCACGTAGACTGCTGTGCTGTGCCGTGCTGTGCCCCCCTCTCACGT
AGACTGCTGTGCTGTGCTGACAAAGGGCGCCGGCGGCGCCGATTTTGCGACGACGACGAA
GGCATCGCCAACGACACGACGAAAGACACTCCGGTGGAGGAAGACCCCAGGAAGGAAGCG
GAGACCATCATGAAGGCGTGGCTCGCAGCTCAGGTGGTTATTGCATTTGCGCATGGGTTG
TAGTTTTGCTGTCGGCCTCGGCGACACGGCTTGTACGTGGAACAATGATTGAAGCCAGTC
CAGATCAGCCCCCCTCACCCCACCCGTAGGTGGTGGTGCCGTGGGGGTTCATGTAAAAAT
AAATGAAAACACCCAAGCGCATGTAAACCTCTGTCCCGGTTCAAAGCACTGCTCTACTGT
CTATACATAGTTTCCAGCACATGGTTCGGTGCAAAAATTACTTTATGACATTATTTTACG
TGCATTCAAATGCGCGAGTTGGGTACCTGTTTTTGGAGAAACTCCAAAGGGGGCTCTAAT
TCTGAGAAGAAACACACCTCCCTCGGTTTGTTGAATAGGCGTTTCGATAGTATTTTTTCG
CTTGCCAATAATCCACGGGCTCGACTTAAAGGCCATGGCCGGCTTCACACTTGTATGCCC
AAGGTTCAACGCTCGCGATCAACGTTTTCGCACCCATGCACAGATTCCAAAAGAGGAGCG
GAAGGAGAACGTAGCGGACTACTGGCGTCTTCACGGCAACAAACACCCCTTCGCCCTCCG
ATTGGTCGTGCAGGTGGTGTACGGCGTCCCTGCCTCAGCGGGTGTGGTGGAGCGAGATTT
CTGCATCGCGGATATGTTCATGCCCCACAAGCGCGCCTCGCTTGATCCAGCCAACTTGGA
GATGCAGCTCTACCTACGAGCGCACTTTGACCGCATCCCCATGGACATCCCCAGGCTGAA
CGACGCTGCCGTGGCAGCCGCCATCCCGAACCGTTTCACGGACCCACAGGCCGTGAAAGA
CGTGCAGATCTTGGACTTCCTGGAGGAGGAGGAGAAGGAGGTGGCGGTTTTCGACTTCGT
GCCGGAGGAGGAGGGAGACGACGTCGACGGCGCGGACGCGGACTTGCCCGCTGGCGGAGA
AGGGGTGGGGGACAGCTAGACACACTCCACCAGTTTCGTGCTCTAAGCACTTGGTGCAGG
GTTTGTTTTTCCTGCGGAAGGCGTAACATTTGTACGCGTGCCGACCTTCCTTGTGCTTGC
ATTTGTTTGGTGGTGTTCCGTGTTCCGTTTTAGCATTCTCAACAAACCTGAGCAGCACCT
AGGGGTATGAAGGAGCGGGCCTGCCGTCGAATCGGGGGCCTATGCTACAATGTCTGTAGT
GATTTGAATTTGAACAAGTCTCGTAAGACGTGGGCCTCGGCAATTTCGTACATGCGTGTT
CGGGAACACAATGGGTGGGTCTGTGGTGCGCACACCGGGCTGTGCTTCGTCGCTGCATTT
CTTTCTCGAGGTTTTCTGGCGTTGAAATTAACGCTTATAGAAGAGTAGACTTGTATAGCG
AATTTCAACGCCAGAAACTTATCGACAACTATTACGCGCGACGATAGGTTTTGGCAGAAA
CCTATCGCCATCCTTCGAAGGCCGTACACAGGTGTGGGAAATTGCTGCCGCTGCTCATCA
AAGTGGACCCAACGAATTGATACGCGAGGGCCCCGACACACCGCCAGCACCAATAGCTAT
CGATATGCGAGGGCCCGACATATCGCCAGCACCGAAAGCTATCGATATGCGAGGGCCCGA
CATATCGCCAGCACCGATAGCTATCGATATGTCAGAGCCGAACTTATCGCCATGTCAATC
GATGCCAACAGGCCCCGCCCCGATATATCGAGGGCGGCAATAGGTATCGATAATATTAAC
CGTCCTCTACTGGTCTAAATGATATCCATCGATGTCTTCGCGGGAAACTTATCGCGATGA
ACGAAACAAGGCGATCGCATAGCTCTCAATCCACTTGGTGTCCACGATAGGCATCGATAG
GCGCTTTGAAAATCTTACCTCGTCGAACGATCTATATCGATATGTTTTGAGTGGAAGCAT
CTTTCCCCGTGATAACTACCGATGGGTAACCCTATTATCTTATCGGGACCACAAATTCCA
ATCGATCGGATGATGGTTAACCTATCGGTGGGTCGATAAGACCTATCGTCTATCTGATCG
TCTGTGGTGTG
>family073#Unknown
TCGACATTTCGATAATTCGATATCGATATTTCGATAATTCGATAAACACTCCACGGAACC
CCCCACAGCAGCACATCGCACAGCACTGCTGTGCACACCCTCGAGGTCGCTAACGAGCGT
GCGGGGGTGGAACATCCACGTCACGAGAGCAAGGACTGGGAAAACGCGGCGGAGATGATG
GTGACAATGCTGGAGCCGTTTGCGGATGCAGTCGAGGCCTTGGGAGAGTGATGCCCTTGG
CCTGGCGGAACTTCCCTGCATCATGTCCGTCTTGAATGCTCACATCGAGGCGGAGGCAGC
GGCTTTTAACGACGGCCCGTTCGCGGATGCTGGTGGCGAAGCAATGCTAAATAGTCGACC
ACGCCGACCGCTGGGACCGAGCTTCCCGGGGTTGTCAAGATGGCATCCGCGCTAAGCCCA
CGCACGAAAGGGCTCGAGTGGCTGTGTTGGGCCGCGAGAAAAAAGCTTGGCGCAAACTTC
TTCTGGCCGACCTGAAGACCCTGTTCTCCAAAGACATCGCCGCCGAGAACGAAGCAGGCG
GGTCCGCGGATCGTGGTGGTTCCGGCGGCACGTCGGACGAACAGCCCCCGGCGAAGAAGC
AGAAGAAGAGCTTTCGCTCCAGGTGTGTATCGACAGCGAAGGCAATGGGTATGGACGGTG
GATCGAGTAGAGCGGATGGTGATGGAAGCAGAAGCGCCGAGCCTTACTCCGGAAGGCTCC
CACTTCAGGCACGGATGGATGCGGCCGAGCTGGAGCTTGGGCGGTTCATTGCTGAAGAAG
GCCTCGACGAAGGCTCGAACGGACAGGATGATCTGAAATGGTGGTGCCGGCACCAATCCG
CGTTCCCATCTCTTGCTAGGCTAGCAGTGAAGTACCTCGTGATCCCCCCGTCATCGGCTG
CGTCTGAACGCGTCTTTTCCATGGCCGGCAACATAGTCACGAGGAAGCGCAACCGCCTCG
GGGAGGACACGATCGATGCGCTCGTGTTCCTGAATGGCTCCCACGGGCTGTCGTGGTCCA
GCGGCATTTCGCAGAAAGACCTCGGCCGGAAGCAGAAATGAACTCTCGTCGCGTGTCGTA
GAGATGTTGCGTAGTGGTGTCGTGGTGATTCTCTGCGTACTGCGTACGGATGGTTTGTTG
GGCGTCGGGTGGCTGGCTTGCTTCCACTTTTTTCGTATTTCTTTGTGGGTCGTGGTTCGG
TAGTATTGAACGCAGTGAAGGAGGTCACTAAATAGAGGTCACGAAATGTGAACATGTATT
TAGCCGATAGCGGGAAGCCAAGCAGCGGTAGCTTTGTGAGAACTTGGCTTTCTAGGACAA
GGTTGCGATAGTTAAAATGATGACACCATGAAACACTTGCTGCATCTTCCGACTTCATGC
GTTCACCCTAGAAGCTAGTTCACCCACACGTTTTTTTTGTTAAAATAGGTGGCTGTACCC
TGCCGGCTTTGGAGGCCTATTTTTCGAAATATTGTGATGGGAAATGAAGCGAAATTGC
>family075#Unknown
TCCGGGATCCCGTGCGGCGAAAACGGCGGGACGTTGCACCTGCGCTTAAAAGTGAGTGTG
TAATCATTTTGTTTTGTGTTCTTGGTCGAACGTTTTAGTGTGAAGACAACAATAAGAACT
AGCAGGGCAACTTGTATTTTTGTTCTCTTTTTTTTTCGTTGGTGTTGCCAGACTCGAAAG
AACGTGTCAAATTATTTCCGCGGTGTTTACCAAAACCTACATTTCGTCCGCGAATAAAAT
CCCGCCCTATGAAGTCATACCCATGCGCCGCGATGCCGTTTCAGTAATCCACAAGCGCGG
CGTTCTCGTGAGCCGATCTGTTCGCGTTACTTGGACCGAAAAAAGATAGCAGGTCCTTGT
AGTGGCAAGGGATGTGGGAAATGCACACGACGTTTCCCTTTTAGGTTCCAAAGTCGGGTG
TATTCATGCAACCATCACTTCCAAATATCGGCACTACAATGTTGCGGGTGCCGCCCGTTT
TTCCAACTGTTCGCATCATGCCTGTGTGTGATTTCAGCTCGCGCGGATCCATGAGAGACA
AGGAATATCTCGTCCAAGCTGATGTGCGTGTGGAGAGGGTGGATGTTGTTGCCGAACACC
CCGACGTCGACGAGGGTGACAGCGACTCTAGTGACGGAAGGAGCGACGATGACATTCGAC
GGAGACTGGTCGCCACTGGTGTAGAAGCGGCATGGTGCCAGTGCCAGTCGGGAGCGGGGG
GGGGTTGCCACCACGTTTGCCAGCTCCTGCAACTAGTGCGCCTTCTGCAGCTGACAGAGC
ACGAGCTAGAGACGTGGGACCCGGATTCGCTCACGAGTGTCGCTTGCCAGTGGATCCTCA
GACACTGTGGGGGGGGACGAAATACTGAATTCGACATCTTCAATGGGGCGACGGTCAGGG
AAGTCCTCGGAGAGATACGAACGCTGAGAGATCCCAAGAGAGTCCCGTTCGAGGGGGGTG
GTGACGACGTTGCGAACACTCGTGGAGTGGTGGCAATGGATCGCAGAACTGAGTTTAGCT
CGCACCCCGATCATGGCAAATGGGCGAGCGCCCGCGAGGACTTTGATGGTGGCGAAAGTA
TGAGCCACGCACAGTGGGACATGCTGTCCAGGTTTATTGACGGGGAAAGGGTTCCGGGAG
CAGGAGGGAGCACTAGCTTAGAAGTCGACGTGCTGAGACCCCGCTTGAGGCGTGAATCTA
CTTGAAGACGCACGGTATCGACTTCTTTTTCCGTGTCGCGTCGAATGAGTCTGAATTTGA
AAAAAGGACTCAAGATACATGGTACCCTTCCAAACGAGTTTCGCTCATTTTAAGCAGGTG
CTTGCGAACAAATGTACGTCGAAGTACACCGCTACTTGCAGCGTGGGTCGCGCCCTTTCT
GTGCAGCACGATGCCCCTCACCCCAATTGCATCAGAGACCACATTTGTGCTTGAAGAAAA
GCATCAATGGTCGACCTTGGCACCGCCCCGAATGAGAGTCCGCGACAGGGCCATCATACC
TAACCCCCCCCCCAAAAACAAAACAGCGGACAGGGTCGGTGCACGGCTTGTTGTTTGTAC
AATAAATTCAAGGGCAAGTACAAATGGTTAAAGAACGTTCAGCTCGTCCGCATGTCTCCC
CCCTTTCACATAAACTGCTGATATGTACGGGGAGCGCTCGTTAGCAGTCGACGTCCTGAG
ACCCTGCTTGAGGCGTGAATCTACTTGAAGACGCACGGTATCGACTTCTTTTTCCGTGTC
GCGTCGAATGAGTCTGATATTGAAAAAAGGACTCAAGATACATGGTACCCTTCCAAACGA
GTTTCGCTCATTTTAAGCAGGTGCTTGCGAACAAATGTACGTCGAAGTACACCGCTACTT
GCAGCGTGGGTCGCGCCCTTTCTGTGCAGCACGATGCCCCTCACACCAGTTGCATCAGAG
ACCACATTTGTGCTTGAAGAAAAGCATCAACGGTCGACCTTGGCACCGCCCCGAATGAGA
GTCCGCGACAGGGCCATCATACCTAACCCCCCCCCCCAAAAACAAAACAGCGGACAGGGT
CGGTGCACGGCTTGTTGTTTGTACAATAAATTCAAGGACAAGTATAAATGGTTAAAGAAC
GTTCAGCTCGTCCGCATGTCTCCCCCCTTTCACATAAACTGCTGATATGTACGGGGAGCG
CTCGCGCGCAGACAAAAACCACAACGACCACCCAGGATAAAAATATATAGATTATCACTT
CGCGTAGTCACTTCGCAGACGCAAAGGTCTTGCGAGTGAGGTTAACCATGGCAGCGCAAA
CCAGAGCTATCTCTCCTATGTTTTGTCCATCTGCTGGGAATCGAACTTGGTATCAAAAAT
ACGCCACTTTTTCATGGCTCCTATCGTTCGTTCTACGTGAATACGGAGGTTGGCCACCTC
CCGAGTGACGCCGGCATCCTCCTCGTTGAACTGATCTTCACCCTTTCGCTTGCTCGGCGG
CGCAACGTAGTGCATTCCAATGTTGATCAGGAGTGGTGCCATCGCGTTAAATCCTCTATC
AGCCACTACGTGCATGCCCTTGCCCCCGAAACCCTGCTCAGCCAACTCCTCCACAATCCC
ACACTGCCTAACCAACTCGACGTCACTCGTTCGTCCAACGAACGCATCGGACAAGTAGCA
GATGGCCCCCGCGGGGATGATGCCGATGAGTATCTTCGCTGTATACCTCTTCTTGTACTG
CGACCACAATGCATGTTGCGCATCTGACTGCCACACTTTATCGCACCAAATCTCTGTCCC
GTCGAGAACAACGGCCACAGAGGAAAGACCTTCCCTTTCGAAATTGGGTGGGGCACTCGA
CACCACGCTTCCTACATCTGGCAGTCGCACGAGGGGCCTCAAGCTGTTCGCCAATAAGTC
GAGCCAACCCGTGAACGCCCTACCACCGTTCGAGTCACTGACACCGAACAGCGCGGACGC
AACGCGAATGGAGGTACCTGTACGCAACACGAACAGAACGAAAAACAGGCCGTTGGCCCC
CCCCAACGTCTTCGGGCGCATGACTACCCTCCGCCCGTTTTCTTTCACACCCTCTGCCTG
CACCGGGTTCGCGTTGTAAATGTTCATGTTTTCTGCCACGCCGCCGATGTTGAGGAAGTT
GTACAGGTTCTGCTTAGCATCGACAGACGGCAGCAACAAGTACAAAAATAGTCGGGACCT
GCTGCAAGTAGTCCTGTTGTTGGTGACACGATCGACCTCGGGTCGAGGCTAAATGTGTTG
TTCGTTTACACCGCCGAGTACCGGTTACTTGGCCACTGCGGTGGTACAAAGTTTGTACAA
GTCAACGACGGAAATGCTTACATACAACGGAGCCTCGACATTACAACAGCAGTCGCAACT
GGAGTTGATTTTGAGTTTAGTCGCGGATGGATCTGGTGCACCAAACAACAGCAGTAGTTT
TCAGGACTTAACATTATTATCGAACCATCCCTGCACACCGTAAACCCTAAGATGACAACA
CGACGGTGTGCGCCAGGCATACCTTCAGGGATTCCGCGCTCCTGAGTCCACACAAGCTCC
TAGCTGCCTCGTCTCTCTTCCCCTCGAGAATGGAATCGTCCATCCTGCTGCTACGTGCAC
CCGGTGCCTCCCCATCCTCCCCTCGGTTCGCCCTCTGCTGTATCCCGTCAACCGTGAGCT
CGCGGATTGTCTTCTCCAGCATGTTGACTCGGTCCTGTAGTTCTTGTATTCGAGCATCTT
TCTCTACGTCCGTCATGCTTGCGTCAAGCAGGGATTGTCGGTGGCGCTCCATGATGGCGT
TGCTTCTACGCAGTGCCGACAGTCCCTTCGTACCGGCAGACATCTGTTCGTCCGTTTGGC
TCGGAAGAGCCCCTTCTACTAGCTTCACCACGACGTTTGTGCCCCAAGGCCCCGAACCTT
GCTTGCTAGCCTCCACGTCGTCAGCTGGGAAATGACCAAGCCACACTCTTGGGTCTTGCA
AGGTGATTTCATCAGCCAGGCCGAGTGCGTTCTGGTAGGTCGCTCTTTTACACAAGGGCA
CCCGCATTTCTCCCTCCCCACCGACCTCTCGGCACACCCGTGAGTTGCAAATGCATTTTC
TCTGGGTGCTGCTGTACATCTCAAGCTTTTTCCGGCTTCTGGGTACACCCTGTGTCTCCT
GTTATGTCAGCGTGCGGGGGTGTGTCCACTGCTGTGGGAGGTGGAGGTTGCGTGCCCTTG
CTCGTGGCCCGGCTGCTGCTGTAGAGTGTGTCTTCTTAAAAAAAATGCGGATTATTTAGA
TTCAATTGTTTTGTACCACCACCCCCCCCCGCCCAGAGCATTTTTTTTGGTGCGGGGGGT
CCTGTTGCAAGTGGTCTATTGTGTAGGCAGCTACAACGAACGCTACAACAACACTACTAC
TACTGCTGTAGACAAGTAAAACATATCAGCAACACATCCACACTCGTAGCGCCACACATA
CCACCCTCGCCCGAACCTAGGAAACCACGAGGTACAGGTGTGTGCTGGTGGATGTGCATG
TTGTTTGAAAAACACAGGAGCTGTAGAGAGCTGGCAGGGCACATTTCGGGGGGGACAGAG
AACGTGCACCACCAGTAAAAAAACAGGACTATGTGTCAGGGTGCCTAAACGACTCACAGC
AGTCGATCCAGGGTACTGGCTGTCTTTGCGCATCTAGTGCTAAAACTCGCGAGTTAATCG
AGGGCGAGATGGTCGAGTAAGGTCGAGTCAAACACGTGACGGATCGCAGAACTCTTCCTA
AAAACCCGGGGTTTCCTCCTTTTCTTTTTCCATTTTTTTTTCATGCACCACCAGTAAATA
ATCGCCCTGGTGGTGCACGTTCCGCACTGGTAGCCACTTTGCTCCGCCTTTTGCGTACCC
TGCGGGACCAACACCCTGTACACACCCTGTACAGACCCTGTCGAGACCCTGCCAGGACTC
TTGTTCTACAAGGTCGCCGTACCGGAGACCTTGTGGAGAGACCACCCTGGTCAGGGGTGC
ATTGCCTATACCCTGTGCCACTTGGCATGTATTTAGAGTGCCAAAAGA
>family076#Unknown
AGAATAGGTTTCTTGCAATAGCCCCGCATTTTTTACAATTCGCCTGTGGGGGGGGGGGGC
ATGCGCTTTTTTGGGCACTCTAAAACCAAGACGAATTGGGGAGGGCTTTTCAAAACTTGA
AGCCGCTGGCTTGACAGCTGCGGAGGCCGTGGCACCACTTACCGAGCAACGATAACGCCA
GGATAGGACAGCAGAACACTCCTACGCCCCTTGGCATACTCTAGACATTCCCATCACGAA
GAACAGCTCGGCGTCGGCTTCGTTTTAGGCAGCTCCTTTTGCGGCGAGATTTGGGGACTC
CGCGCAGAATTTTTGAATTTATTAAAAAAATTTACATTACGTGAAATTTAAATCAAACTG
CAAGACCGTAGCCGCCGCCCGGCCTGCTTCGGTGGTGCATCAGCGCGCGCACACGCACAG
CACCCGGCAGAAGAGTCACGTAGGGTTAAACGGGGGCGGTCTAGGGTGAGGACCATGGCC
CTTCCATCGCAAGCCGGCGGTGCTGCAGGGGCGGGAGCCGATGGGTCGGCTCGTTGCTAC
ATCCTGGGAGGCTGTATCTGCGTAGGCCTTCCCGGTGGGCAACACCACTGCAGAGCGTGT
GGCCACCTCGTCCACAACCTGTGCCTGCAGTATCTCCTCGGCACGGATGACAGCAGTGAC
GCTGGAATTTTCTGCGGGGGCCTCGCCTGCATGACGACCATGGGCGAGGAGGACAAGTCT
AGGCAGATAGCTGCCGGGCAGAGAGCTCGTATTGAGAGAGATGAGCGGCAGAGAGCCGAG
CGCGAGCAACGATGTGGCGCAGGGGATCGTTGCGTTGGTGGAGCTGACAAGATCTGCGCA
AAGGCCTCTTGCTGTGGTTCCCGGCGCCACTTCAAATGTACAGGACTGCCGTGTCAGTCG
GGCTGCTCGGCGGAAGGTGAGCTCGTGTACATTAACATGTTTACCAGGAGGGACGCCCTC
[truncated: 1,983,266 more chars]
