# Supplementary material for: Characterization of the transposable element landscape shaping the Ectocarpus genome
Source: Genome Biol. 2025 Sep 29;26:320. doi: 10.1186/s13059-025-03742-z (PMC12477816; doi:10.1186/s13059-025-03742-z)
Supplement: Supplementary file 2 — Supplementary Material 2. [file 13059_2025_3742_MOESM2_ESM.fa]

>RTEX-1_Ec32_EN-RT#LINE/RTE-X EN-RT [Ectocarpus Ec32]
MRMVKKPGGWKQKLWKGDRLELLLFGIPRDMTRIEFKNCCDTEGLHCLARGEVGREHEHFRVKLTKGDSQECLGVDIEKLSNYVRKFGWRVCVANMIETEKVRRQEARAMEAKKGPGGGGEQASQKNAEKKRKANDRVRKISNREKHKLRVGSWNVCGFARSERKRLEIVDQVEQSDLDVVGIQETWELKDGDVVSKLGKYRWVGKARKGLDPKKRGEGGVGFLVKEHLFDVVEVVVKTEFEESLWLKIPGERGEKDLFLGNVYVPPSSKKVASKAQENFGQIGEDVQRFSRKGEVVMVGDFNSRVGKACSRGQAIGQHGEDKVNDNGVRMLEFLGSNELMVLNGRRECDKPEFTRQRAVCNEYSILDYILVDRGSTQIPELHVSAIDIGSTDHFLIWANIDRSRKTESKKQRKVFRWKVERLGDEGTRDEFQKGLAGSVEPFRKLLRSVEDGQVDVQAAGDRVIEGWESIVNTTAERVVGKKVVRCGVSVKWWDDELKEEIGERREVFKQYLSEGSEESWEKYRAKRKQVKGLVKKKKKCIWDEVVQKANGGLEGNAKQMWEGISGMVKKTAQGGDTGVATLRGVNGGLVSSGKGKREVLAGHYKRLGVPSENEDFDQVFKKEVDAWAQKEEETSKADVGNVELEKEFTEDEVEACVNKLQCHKAAGADGIVNEFMKFGGKGMIQLMVLLYNWVWKNEYAPSRWREGVVVNLFKKGDKTDPGNYRGITLLNTVGKVFCKLLNDRIVGVLEKKRSISEGQAGFRQKRGCVDHAFTVGRIIQGRKRAGKPTYCFFLDVKKAYDTVWRNGLWKQLSKYGIKGKMWRVLKKMTECTKSAVMLDGELSKFFDIEQGVPQGCTLSPTLFQVFINDLLEVVEAVRKGVKVGDTETSVSGMLFADDFVGMSDTPEGLQLQIDAAKKFTDKWRLSANVKKSAVMVCNEDREEPVEHRWKWGIEEIAVVDQYTYLGVEIAKDCSWNAHMSKVAEKGKARAGKLHPILANRHLDTRIKLTVLKSVIVPPLEYAGEVWEGNKKVVKELEAAQMKAAKIILGCSKRTSNAAVRAELGIQSLRSGRDARKLTWQYRMCGMGEERLPRIVWEAKWANKKRGRQPTEWVKVVEDVWKGLDIDEDETLETEGLQGFKEKISVACADREEQNLRKETKDKEGLEVYGMLKEGIGFKDYLHGPMDAGTKLKVKFRTGDIGLRERRRRHRTVDDEDDKFKCDCGFECEDRVHVVAECPWYEEEREVYMTELGKIQGTYREMFEAWNREERTVAVLGSRKWFEKAGRDIVRIDRLGKTFLSHLWQSRKERLAIGDRSCGNNAPSSRGRVVNGLTAKACKT
>RTEX-2_Ec32_EN-RT#LINE/RTE-X EN-RT [Ectocarpus Ec32]
MTRLEFKSRCEEVGLYCFARGGVEREGNHFRITFGRRVSAEWERLEVEKMSAWVRRLGWRVCIANRIQEVRRSPRLAENKGGQEARKGQKGKQAKVGEGGGSDRIRQKGRQMRDKRNPERHRKVESRSKEIRIGSWNVCGFATDERKRLEIAEQAAEKDLDIVGVQESWEKDGGEIGKEVGSYTWIGKMRRGQKIKSRGEGGVGFLVKEHMCDIIEVISDTKFNESMWIRVPGERGRKDLFVGNVYMPPESKNMVKDIRIGFEEVAADVQNFKRKGEVVLVGDFNSRIGRTTNPHGTIGQYGEGATNKNGEEMLRFLDSSEMKVLNGRVRKTEPEWTRQCFKKGERSILDYIVVENGGKETEVRVCTTDVGTTDHALVWTALQQKRVIQSRRRRKMYRWRIDKLEVEETRVEFQEEMAINDKKLSELMEAMGTPKDAEGRDQAGSRIIEGWEELVNTTASRVLGRKLIVCKRAVKWWDEEIKQAIRVRRESHAKYAAGKTDAGWKEYVESRKRVKELVVKKKKGLWEEVVQKTNEDFEGGMKQMWVGIQGIVGKKRGGDTEITTLRSAEGKMVSSSKGKREVLVEHYRKLGTPTTNDNFDSEFEKEINSWAEENVERSQRERSDVDGLQGEFTREEVEDCVAKLKNRKAAGADGIVNELLKQGGEGMINMLVRIFNWIWKHEYAPKRWREGVVVNLFKKGDKADPGNYRGITLLSTVGKLFGKMIDNRMGDMLEGKQKISEGQAGFRPDRSCVDHVYTLSKIIQGRKDAGRTTYCFFLDIQKAYDTVWRNGLWKKMWDIGIRGKMWRMLKKMTECTRSAVMLDGEISKYVDILQGVAQGCTMSPTLFKIYINDLIRAVEAVRQGVQVEGKSVSGLMFADDFVGVSETPEGLQEQIDAAVGYTRKWRLSANVGKCAVVVCNEDKKNPVEFKWKWGEEELPVVDKYTYLGVEISKECSWDAHIAKLIGKGKAQIGKMDEILTDPHLDTRIKRCILLNVIVPKLEYAGEIWEGNEKAVKQLETVQMAAAKKILGCSSTTSNTVLRAELGMYSLKTKRDMQKLKWQYKVSRMSDDRLPAMVDEAAWGKATPGKKGIRWDKVVEKVWKEIGDEEETLDTEGFGGFKTKVKEMLESREETTLRKKVRSEDHLEIYGKLKEGIGMKKYLDGPMDYAKKLKLQFRVGDLDLPERRKRYTSRRREEEEDRHTCPCGKSEESRPHIVGECELYRKEREDLEEEMRQRGCDMDKFGKLDNSEKTIAIIGDRWWAQEALEDGDKMCKKFLWSLWQKRKELPNVGGVSSRCRNGAPSRKGRVVNGQMTTASNK
>RTE-1_Ec32_EN-RT#LINE/RTE EN-RT [Ectocarpus Ec32]
MRLDPNAPAWTPGLCSSREHGEGGGVTARRGGMPQREERRESRDGRPHRSGTRRQLYGKQGKNRGNYHISPSVRKKIAKKQKKRGRWRRRRGRAARRLAKRAARAARKRQQGQLLRVATWNVRTLAVNGANGYGRAYSILHEAARQNVSVVGMQETRRAGRTEFAAAGFRVFCCGTETGGVHGVGIAVKESLCKTSTFTTEFIDERLMAMRFLLAGHRGAVNFVAAYAPTEPSTADSKRVFWGKLDSLVRRIPSKECVYVLLDANARTGDRLDGGDGRVIGMYGRDELNDNGMLLLNFATENRLALTNTFFETRKGGIWHTYNGVSGNDCKRLDYILTRQAHHGRVSNVVVTPQPVRPVKADSDHNMVVATVNLGGRLAHNRAVRTKPKQQQFNRRELQFEAARGAVTNRFLLNLDTRLDERTTTAAELATDFTNALLEAARTTLGEEPRRRRTQEWCETPETRAALEEALTKRREARRAMRGNWNSATWRTLKAACKGVATAVETGIYAHLDGYVTELEAIYKDRDMRGLYQHLKRSVGLSGRQAGGQQFVADENGVLLRNRDDILQRWARFFSTLLNTKSPTLNPDIIERVTQRPATRDSQRLGEVPELEEVARAAKGLKNWKAPGHDSLPAELLKIDDDEPVVLRHLHTILVKVWNGGDIPQEWKDATIKVLYKKGDRSNCNNYRGISLLSHVGKVPIKIITNRLSAFCEANNILPEEQCGFRPGRSTVDMLFVVRRLQELGRRKKIPLYMCFVDLKKAYDSVDREMLWKVLARAGIPAKLIKVIRQFHDGMRARVRMDDGELSDWFFVTQGVRQGCVLSPLLFNIFFAEVLEVVVIRFSEDDVVLRNLVCLEEGKTEAGGGEETPLDRVRRAVWGMLYADDAGVVSRSAEGLARMMTIIVEVFGEFGLTVSEKKTETLLMRAKDKPTATSQPPPPPPPPLTIEAAGQKYAQTTEFRYLGGLVNEHGDLTREISYRSRGAWACLRRYGQELFDRPKAPFRLKIRLLQAEAMEALLYGCMTWSPLSGHYQTLRSTHHRLLLRVIGYKRKKDTYRQLSYAQTLKRVECQSVEATIRQRRLLFAGALARQPDGRLPKRLMLGELAGGEKPRRGGQEQNWPKCVLDDLKAFGADHGSTKTDPCCLGIPVPKDTAPKLRWTEAAKVEGGVPWHAAVLQGAERFMTSWHEKEEEASRQRALKRNHKPTTNGAGGGQETDETAREESKREETDRVARHVPD
>RTE-2_Ec32_EN-RT#LINE/RTE EN-RT [Ectocarpus Ec32]
MKKIIXSGMSSITSCSGSRRRCVYVMMDANARTGKRTEGDNLEEEGVLGPYGRDELNDNGKRLLNFAIDNKLAITNTFFSTRKGGISHTFNGAKGTRVGDLKRIDYILTRQAHRRRVRNVVVHPQPTYPTKPDSDHNMVVATVDPLGIRIANNRAARDKPKRRQFSRKALQEEAQRYKVIDQFLQNLDQLTDQPNLSAPEAAREFTQAILEAAQSVLPAETRIPRMPEWCQSPETRTAVEAALAERRKARREMKTDRNPATWKALRAACKAVRTAVDDGIYAHLEKYVARMESILEDRDMRGLYKHLKSSVGLDGKQTGGQQPVKDENGVMLRSKDEILQRWARFFGSLLNAKSPTLNPSIIEEVKQRPKVPTTEGSQHLGSAPTLEETRRAARGMKNWKAPGHDSLPVELLNIDDVDDPIVIKRFHAILVEVWNGREVPQEWKDATIKVLYKKSDRSNCNNYRGISLLSHAGKVLLKIVANRLSDYCEKHDILPEEQCGFRPGRSTVDMLFVVRRLQELARRRSIPLYMCFVDLQKAYDSVDRELLWRVLARAGIPEEMIAVIRQFHDGMQARVRMDDGELSEWFEVTQGLRQGCVLSPLLFNIFFAAALEVVLVRFSEDDVILRDLVYLEEETGTRATTPLERVRKAVWGMLYADDAGFVSRSAEGLARMMTIIVEVFGAFGLTVSEKKTETLLMKVPEKKPKKGAPPPPPPPPTAPLVIEAAGQKYAQTAEFRYLGSRVREDAELTQEINQRSRAAWACLRKYARELFDRPTAPWGLKIRLLKAEAMEALLYGCMTWAPRRKHYDLLTTTHYRLLLRVIGYRRTRGQYRQLSYAQALKKVGCQSVEATVRQRRLLFAGALARQPDGRLPKRLMFGDIVGGKDPDSGRPEKNWVLCLKDDFVEFGANAESTDDDLRTFGIPRGCWPIAAKVEKGVPWYKGVMEGAEKFMVKWHKEQEKLSILRAEERNKKNTGQKTKRTAEQGGKGTRGGKRRKIEDTTAAEESRTEMAERIERCVPD
>CRE-1_Ec32_RT-EN#LINE/CRE RT-EN [Ectocarpus Ec32]
MGGVMNQDLSPPSPGPGPAPRCPTEVRYSCPLCISEGSTNLTARNLATHQHREHKGRGKELLLSLSPPGSLRSSSQAPDYAACGTCGDLFSPRTKHCCESGTTSSPSLSGSLQSSQEDDDDRRHLLLPWDLNDVSSALDQVRQDTLETSIFSTVKHVDPQLAKVFCKHFQHVLILFVQAFGAVHMDQQESDTSDLSPLAAERYTAARVERQLQLVRATNLLHLTPALHGSTDGRMNRVSRFNRFANGDLSEPIAWLMLYEKNRRLQYYADTEDNRQRRATRLAHERGGITKAASALISPAPSPRNNATLEHLRNLHPNEDPEDIAAAWDSSIKTAEDSEGTHKIDSIAEADEPFEIKFIKQSVNKASPQSAPGPDGLRFSYLQAGGMSDFFSETLADFSFKVFYYGDELPDFFWNLHTSANLSALGEKKRPIAVGGVLRRIISGSFCRQYKQGIANVFEAANQFGGGVPGGVEIVASTAALSHQQGSTILSFDGKNVYNSMRRSSILPAVATHTPHLVKYFGNIYARTKAKLLFKMEDGSIKVVLSQRGVQQGXNLGGFGFCLGLLGIMKEFNNKPPVPGVKLIGYVDDLQAHLPPGLARNMQAISTVTNWIQERLSQKGIELSLPKSKVLFPEGLCMSSLTNDEQQQLTKIGLSVAEGGMPVVGIPVGTEEFQRNFVSNFARGDPAELILRLVTLDDPQASYQLLRLSGVPRLFHLLRTIAPSITISAARKHDNMMMWAMSKIVLGKMADSMRIPTEREVRADPTKSEVDFFKGTARAQVHLPMREGGLGITSNVLIRESAFVAGQALVFSKSVQASTGYTVEQCLPRLAQLPTGLALIDSLKKLEEIITKDKLEKAVGQSWAKLATCDDLTPTLKGVYLLEAGKAGKTSEDGNPDVEHQPPSTCGRNEFGQHYQVFGAQAVLSKPFHAAVRHMVETDLQKVASKETSRKRALIRLEEAKGKGVLSWLTTQGLSADERMLPDLYRESIGRVLGSHDRTDCDTGRLCGAGALSPCKERLSRAHSLVCTKTGASTFLHNRMVRVILKTLRECHMPIAVEDSSPFTTGTGRGKGLYKMDLVIPPGLHAGDKEEELCTKSILVDVTIVNPSAGRSIDKSIQKPGSALEDRAASKANHYAGTFNPSRSTLLTAAFSTNGGLGKGTNRLIVAIANHLAHEAFCRGNFDDERALVRLKAFHTNRIRRRFTFELARFLSVRTRDVFKRHGLLIDQFPPRPIGWDLCSSADRNDNDGNEGNSFGSDGEEGKGKGRKEDEDNNGGGKHEGVEESKRFEPDDLPHNKRRRAREELPRNCCENDDENDGGESKEDNGESTPKRTRVQGSSLGRRVQFSSVATVSVFDPENSLASPMPPPHGVPVHGI
>Chlamys-1_Ec32_EN-RT#LINE/Penelope EN-RT [Ectocarpus Ec32]
IPVGAYEPQRTGRPYPIWISSGEDSNSGRPLPRKNIVTIYAIVNLSNGLKYVGRTVDNPYARFAGHLGTGDRLGRTLDLDWTKFAVFELETQVFELETLPRYLPEGHRYGXLLHWRQRENSWIACMDTVRNGYNTKREIACPPSPGLPSHGFGTRPIKRSRHEARKTTTNGDCQKRMFRSRDWKRRIQYLAKLIQYKPYKVDAYIKALAPKNMLRMIRYVGQVGITEDVHLAFQTLRNAYLATFPPPLVKQRKVPQLVVISFTSSVADSLGLRGMFMRANILAYIPPQHRAFRDAVQRIIPCFKYGDTLDSMMFNTTNVARDVNHGKYRCICNDPQWSKYTVVAKDGSKCLITTDAGCLNDANAAAVLNLQAGFRAEYAEALNDLSFFESLIDAIESYVGDLCHELKVPRGDIEDWEDALYDAIEQKVTDADKGEVPKPLTNHIDFAAARTSFHQLHKKVVFTRVDKAANCICITCKACYIRLAKAELEGPGYRTVHGELELVKQTTIDRQHKFLVDEKLPIPQRQYKDEDGDTQYENTEKLPTRYLTAKLHKPLVATRGITACCGTITEGVAKVVNAVLVGIRPCLHTIWREECAKVGIAATDCWITSSGESILEVAQDVDIRAQMEGCTDAHVFQTFDFVGMYPNIPVVPLKEKLREALKLSFEHQTERHGFKSMQLRWGIGPDNKTPFVRDIGWSKENPSNVTSSRGRPNHIGWERVCKWIDFILDEGFVQFGNGMYQQASGIFMGTAPAPELANIFAFIHEFDFLKEMVEEYLIAKQAGTTPLYPFEFIEQYSIGTKRYIDDIFTVRYGNQTGPTFEDIIYKEGNQYGGMYPTMVLDMDGDEIENPVRITLEQCGESAHFLDMQIGQDIPGKTCIGMYNKRQHMATLKQYRAFPHWETVLSTRCKMSTLHCQIYADLLLDVLIFDFFKQPQPD
>Gypsy-1_Ec32_gag#LTR/Gypsy gag [Ectocarpus Ec32]
MVTSDDLSEIYLRGVATDRVSVXWMLNLASTQGRSPPGSQHNYPYSSASSPEVEPVCIHTTHPNGNLLTREPGDNSLIVASAALRVLVEFLARWWHYFAIXMAKKKKKIVEEVTHPEEWQDGEQLVDYEPASPAGPXSPSPSSSSSPSSDDEGHRSDQSSGDDDGLDQLSSXZLLEATCKAEVKNYLRALKQRRTPPELSPATIAWQQRLLTESXGSSSSVASASSSSSSSRGASSRGAXTXARSVVSSSVPFLAPSLPGPTPLSPGAPSFVPSAQATSGSNPLSSPSLTVPVNTSTSVSCTSGSATLESSTSQVAPASAQSSVVASPVTSTTQVAPTNAQSSVVAPXVTSTSQVAPTAVATEPPVRTFLQAATVSISAADLRSVPKLTGDRTENVIEILNHFRTVVGLKAAAINPDSSFADGVALKHVALVGTGEVLTLIQQILSGQIDCSKASTFTEPEEKGSFPSPTTWDAMCSVLLDSLLPANSVEEEAHNLATFVQGPQESVSSYALRFRTVMARFQAAVGRDGSRTAWNCMTVALWQNGLTPEVRKLQRGYTPVKSLKEAIDRARRLEESEPVLTVSATHSVPSATARPTAVFQARPTQTVTFKKSPGPRPPSTARRGTPAARGRGSGGGGGQRRPSFDPCTHPTCRSHKTHPIERCWVRLAEEEDRQGRSAPKRSKKNRRPKKKDDSSDSE
>Gypsy-1_Ec32_pol#LTR/Gypsy pol [Ectocarpus Ec32]
MTRFGAVLDWKNERLTFECSDTIVPAIHRKKSQHGVDPSPSPRVAAVHRNAEEHSVKLRHRYNIRPRHAMIVKAFTECXPSVETAVVVEPRILSADELSLDTVPPEFERLIVARTVSTWSAVDGSVVVQIANPSSEYLAVHVGLEIGTLSPVTMVAQEQLHVHAVASSPKTASEIAAAKAELVEPLSKAFTNSTFSKEQQTRVLDLCAKYRPVFSLNRKELGKCKTAQATFPMPPNTKPVNRRPYRANPRTEAVIQTCVKDMLDDDIIEELPSQWGSPVTLVARKDGKPRFCVDFRSTVNKHIIRKTWPLANMESNLDSVGSAKFISVADVQSAYWQIPVHPDHVERTAFVTNSGKYCYKRMPFGVCNAPWIFTEMAHKTLGHIPELLIYMDDFCVLSATFENHMKSLESMFVALQAAGLTLKPSKISFGPKSIEYLGHIISAEGISVGKDRIQAVQNLPTPRCLKDLRSVLGVVNFVRRFIPDYAEITNPLVELTRKEYATKSRFVKAWKKSHDASFAHLKRLLTSAPVLHFPDFDREFVVHVDASEHGCGAFLAQPSKADPESLDIIAYYSHRFKHGQRHYSASMKECCGVVLAISHWRPYLFGKHFTVITDHQALTHLFYMQDTSNMLTRWAIALQNYDFTVKHVAGKLNVVPDALSRLFGEIESESVSHKPALASICRNVPSDRPYHPPGPRDYEISADSLNDVDIVQNDNELFASAVSLFPVLDPAKLRREQYKEFGPYIDYVKKPKTAPLPSSENKGTMSNYFLNENVLFRSYLPGYLRKRSSFRDQLVVPTVLRALVLDSCHDAPASGGHLAFKATYDRLRDRFWWPTMSRDASKHIQHCSSCQHRKTSHRRPLLPVGHRPVTRPFQCVAIDLVEYNSVSQGCKYVLSVIDHLTRFLVLIAIRDKKATTIAQALVERVFSVFSPPETLHSDQGTEFENELVKELQAVFGFKKTRTSAYRPQGNSVLERVHSTMHGMLAMYANVRFDNWAELLPFVQLAHNTAYNQTLEETPHYLMFGRQALLPVDVILGVPSHDSSASRMEYSRRTVDNLQLAYEIARRNLKERTDKQADSNEKLSVPQFTPGEQVLVHRPHTVIDGPNPKLISPWHGPFTVRSKVSPVIYRVCKDGELAETSVHLGRMKKYYAFQRDSVPDFTELDEMFLGQTLPIPDLDGTVFTVKIGSYVVEGIDKFKRGAGKPSLHNFQYYFLLKDRPASLGCWKHFKEVPQCHEMIRSYRACVLRDNPHAFDHSPRK
>Gypsy-3_Ec32_pol#LTR/Gypsy pol [Ectocarpus Ec32]
MAKQGAARYVSQDARIVGTVECTTPVPTTDTSATSGSASASSGEDGVAHTPDHGSFSAVVNAYTPRLGTQGATCLEGGSPSFNTARAACTRGSFSAVVSKYTPRLGTQGATCLEGGSPSFNTARAACTTHDYTTLPPANQPEPLRVGYTNARVGLRCGYGRSGLSSMPKRSAQTSSWKTVRTPTLSTIHEVSPGLATSSDALDMSTTYGSSTACGDTADGTRDGNKSHSPHGEASMTDCVERNTRRFPVVCDSRSTKTERSPTATTEVLTTPYSEDAPIAPLAEQTAKNSRPSSREVRHVSNVMDSSESTTDYTPPPGCAVGRVEDLGKQTSPSSAIAGIRIYPPPPTDARCSPPAFDPSKEYCTPDMVLFWQAPSVFSQWTPSIFTVDGVEYSCGEQFFAAAKARLFGDQDTLRRIMRVSDPIKHKRYGRQVKGFDEAVWERERENVVRVASYYKFSQNPAMRQHLLGTGDKMLVEASPFDAIWGIGHRADDPAAIQPSLWRGSNLLGKSLQVVRDLLREHAPTPTLPPQVSSDAQLRNTIHEVNPATQERISTAAAEEAAPSSGYRIKSAHVPRDHSAEVLAVTSAEYHEEDRVPLLAEHGPCLVGGVVTVDDASFTTRVKIHAGPAKSQYGCAALLDSGSPATFINSNAVGTLKAMGAISEACISHGNSRSWGGFGKSESLQTSDTVRLSVQFFHGDTPSASLAVWAHIVPANTMQFPILLGRDSFMRFNTRTYRMLPPRPLDNRVFGEYTLAHQDDSGAVAYVPDFTAPADQFQLRYAGPTGTSLSDDHQMIEVNLVRSNGTPALTGQYLVDMLPDVSSNEEIFVSDGRQFVPLAGAAELEPGDLLGTAAAPLMRVPVEHLEQQFSDEADTSCSVPGPILGSTEDNADRTVDPQVRCHDPFVHNLRSTDPPVPDPGKSPPAAPAPAHTSPSPPPQHVMERLSADQRVSFESLWNRLPPHLKLVKFDLHGPGWSPEVITELGDLLHDFQDVFSTSSTDLGSCSLMPFEIKVPPDCPPVTSKPYRMNPLVAKQVDAILDQYLAAGLIQHSTSPYSSPIVVIPKKSGGIRITVNYRKLNHISSFGQLPIPRVDEILTKLNRGSIFSLFDFTGSFHQITVHKDTIPLTAFATPTRLFEWLRMPMGASQSAGHFVKVINEVIKGLDGVEAYLDDVVVFDEGPLQHVRNMRTLFERLRKYDLKLSPSKATIGTTKADFLGHTISSKGVLPNARKVAALAGMPMPTTVKQLRSLMGGLSYYRRFLRDMAKRVKSITHLLKKGVPFAFTSDMETTVRSLLAELAKPPILVFPDWDAIADGTRPLRLCCDASSDGLGAALEQEQKDGSVRPIVFISRATLDAERNWTALDLEAGAVVWAIKRLREYLRGTHFRIYSDNKALESLSKISEHNPRVQRWIEFLEAYSYTLEYRRGASNGNADMLSRLPIEPTAADINGNSRLTSPEDVGVYLIRATGHAPPGQTTPGVGLGGLAPPSENAALGGLPLTSDDFADFRKHGPRMRIDDLDAPAGEFVARVFPYVNARGPLRHLADDRALSCTDHSVFAVPEVTSAATQKIQGAVPALRSSASPVVSPMRPLYRDTATVYGPSARPHTDTAAFALPVHDTQTADDNSRLPPVVSPATATVDAGSHSDRLDAADSLPPPSTSRLQPHRIDPSELISTRTRRRTAAAAGQPQPDVNYGFGPDLSIPPHVPRAGASRRQTRVTPAATTPEPAVEPVPTVPIAPPETVTDAPTGPLLGLSQPAAAAGKATPAVDSMVLNPAELEFRESVERYTRADWAREQQKEPVCEATIRYILLKRPQSLPVDFFARVSYHSRHRPSLEDIRELADKGRLVTDDGLCLLVRKNTKPPVSSDRPGGRAARLLNDEPTRIYVPMLMRPWVMQACHANALCHLGTARTLSLLERFYWWIGMSISTRWWIRRCLKCQARKTARQTIRWPILTIPLPSAPGVAISVDYFGPLPTTPRGFSYILLFTDRFSRRANMYAVTDAEFTAEGTADVLVNKYMPVWGCPLSILSDNGLQFCSKLSVAILKLLRVRKITTSAYHPSGNGGVERVNHTMAQMLAMVVNERQDDWDIHLPHVEFAYNNSVSAATGLAPNEVHMARLPRFPLTVFDNIYARGHQSLARDQLEYCNLAADRQRRSYELVREQHALTVSRMERRNSKLSDALHKLPVYATGGWVWVYNHLATIRQGAKLTSKARADADSQVLKKKLSLNWTGPFKILAVGPCNKAPDGSPVADKLLYLDLPSDMPGVDAKRRVSVARCKPCANPHDSDDMPRFLPAGLTQYVLNNYTTKSPPYHVTADDVSAPVRRLEVEKITGHQSVRGRGGVIAVMYETHWKGLLRPSWEREMDLQHSRKQILLYWAGTPDQHRQTNRLYRRMRIGAAERELSRIKGERSSSPGYEYVPRDVWARRFRNTVLPVGAHFWYKAQDALWWLGKISGHTPTTNVFVVRFLDDPGPVKITLSPSRYTTALGAVCGSWCLQLHRSSPFMRGILRNVDESRGTAIDA
>Gypsy-5_Ec32_gag#LTR/Gypsy gag [Ectocarpus Ec32]
MSNTHDAKPEPSKLPYSECPPIFKTLYSASDWDELDLTQQQRAVNKASAAAXIAIDAEAAAAKHAQELLQXEREQKASEAKKKSKKLRDLQASAAARLAHLQKETAALQRQQREHQQALDLAESEELAAISERDNPSDDFHTPQRAHNRRQKGGHTAASPPSPPSPSGPSSPHTTFKVTGVKPTYAAATRRGLEDSTAWYHSTPLVVIARTYQRAFSNPHRDRVQTAARNLLDTLPNHMGETADCSNVWSYVDHNKDNGVSTSATVAVANALAIFVDTAAAAYRNRSNTTIDYSEKPLPQPFRGQYPTIKSTKGRHSSSPGGNRTPRGKKKSTAKHRGRNWASDSSDNSGGRGSKRNHGSDHRPSPRSHGNRQRSQGHEEEKGGSKEPSSRRQAPPQEEEHHEPHRQERGPSPHRAFVPDESQGQLYDRNMFDFGTPDSTDNDNKGQVIPPLAAVAQSNSALLHHNGLPISSSTAVQRQNVIDEQAAKVEQARIRSIAAKYATIDLKHVEKIRPQLPLASGRAGTNALGQLLESTKRAMHDILLQADPLVNFDNSDTWVPGWQRPIQRALTNVISSTSPQSADLYSVINGFFAQVETQLKQGMSGGEAFKLLLRLMAGQFGEQNRGATFSQLNDYKVPNGTTFAKFLQQYRVAVSNVTNYSSLLAPDARWVIEVTRNKINDQFPSMMTSCFPGSLANAVSPYATLDDMWVAFDNFSSNKTAAVNGPGHGAVSAAFGNLSLSTPSQGHRSSNRSSSSQQSHASGSSRNPIVMNVRSNSHSDVFDQHYNAWPLASDDHWYTVFQVSESFTSRKLPSLWTPLVSRHEREQAFRDNQGLCLNCHSTAHSMRNCDQPFTNRSGILNEDLRHLNDNDDTFQTWLQRLRCHRTTRGPNRQQSNRQNSNRRTNNRRNNNRGYNSYNNHGNGNNNSYGNGNHTHSSGNNNANAYNGQQQGSLTVYQPAQSAASAQSVNTVNSQDARLHGNQSSNATGTRNGRG
>Gypsy-5_Ec32_pol#LTR/Gypsy pol [Ectocarpus Ec32]
MPTTDTTIGPRHPRTASNAQPSTANTKQGELQPSATGTPALRAAHANHASAPSIPSPSSTTGISTGSRNSGTSRSAPPRTTATYDYSSLPPAQSTATPRIRPPGETMALRRGYTARSPEPHSASSCDTGNAPHTSNVLGPQQVAPAAGPXADTGSATLSTIFEPVHGPSSSQDVQRPPENYAAATASSTVLTQSSTRTREGADPTLSEGRFGQNPAKRMGSSRPPSGWTRPEPPASTRLNRLLPGTSTPSDDDTRSQRTSDCPPLDSATITAPSTEPRQYRHFPQSSRNHRQPHDTAFDATREYVNNNVILFWQPPSIFSQWTPSTFSVDGVEYSCAEQFFAASKARHFGDKSMLHNIMLSSDPTMHKRYGRQVRGFTQQEWEKVREYIVLVGTFEKFSQNPAMRQYLLNTGSSILAEASPFDNTWGIGMRADHPEAANPSNWTGKNLLGKALQSVRDLLRSSAPLPMPPLEDPTDSALDNNGIHEINTDTQQPINPTSESPPEPTGINALWPSDAPPDYDDDILHIAAANFHVDNHPKVLAEHGPGLVDGIVTVDDASQSTKVRIHSGSATSGYRCGALLDSGSPATFINSNALGTMRATGCATQDCIATNNTRSWGGFGSAQPLVTNQMVRLSVQFYHKDQPTASLAVWAHVVPANTMRQPLLLGRDSFMRYTNRTYTVLPTPSPTQRVLGEYAFSHHQACGASAYIPDPSAAPGRFHLKYAGKSGISLSSNHQLVEVNLVRANGYPALEGHYIVDTIADLSPSDELFVSHGRQFLPLAGCAELEPGDILGTAAAPLMRVSIDTIQQFSDRQQSKHFQVPGPTHSADAAHCDDPFIGNVSTGNNGGPAQHSPPPPNNPSPPTLPPQELLDRLDAAQQKSFLSLWDRLPPHMRAITFNLHGEGWTPAVIDELADVLHNFRDVFSTSPTDLGCCPLLPFKIDIPDGTPPVRTKPYRMNPLVAKQVDAILDKYLAAGLIQHSTSPYCSPIVVIPKKSGGLRITVNYQKLNRISSFSQLPVPRVDEIMNKLHQGSIFSLFDFTGSFHQIPVHPDTIPLTAFATPTRLFEWLKMPMGASQSSGWWMKVINEVIKNLEGVDAYLDDVVLYDKTPADHIRTMRAFLQRLRKHKLKLSPPKATIGTTHSAFLGHTITPDGIRPNANKVAALAAMPMPTDLKKLRSLLGGLSYYRSFVKNLSKRVRPVTTLLKKNSSFTFTADMEAIVREILKELSEPPILVFPDWKAIEDGTRPLRLHCDASLDGLGATLEQEQADGSVRPIVFISRSTLDAERNWTPLDLEAGAIVWAIKRLRGYLRGTHFQIWTDNQALENISKVGDHSPRVQRWLEFLTAYQYTLKHRPGSSNSNADMLSRLPIPATPQDITGDSRITMPDDVGVYMIRATGNTPSGPSPQGIALGGLVPNNGTDTLSGSPLTPADFQDFRRHGLRMSIDDLDAPPGVFAARAFLSVSNNNSRLRSRHSPALCDINTVHQSALPRHLDHHSKDPTTVRPPSSNLQHHPGTLQSAAQSPAQPASSTMPPATAALSRSDILEAPALQRPLSPSRLRPRSLDPSDLISTRTRRRAAATSGNPLPQVTYRFSPDISATAAPAPAAPPRRPHTNPSTPPAQTTAELVPTVPTANNTAPSEPLAEPLPESADTPSTGTPSTSASSSLPAPLPSPAEISFMDSVARFTHADWHEEQQKDVTCNSAIRYIQLGQPLALPTDFYGDTPEHLRPSLTNIKELATKGRIITDDDGNPLLVRQFTKPPNSDNDRPSGRAARLLDNEPTRIYVPVHMRPWVMLQCHSNTLCHLGTAKTISLLEQLYWWVGMSSCARFWTRQCYTCQGRKSARQTIRWPILTIPLPSGPGVAVSVDYFGPLPTTPRGNAYILLFTDRFSRRADMYAVSPAKYTAEGTANIFVNQYIPLWGCPVSLLSDNGLHFTSQLSDAIFKLLRVRKITTSAYHPCGNGGVERVNHTMAQMLAVSVNERQDDWDLHLPHVEFAYNNTVSAATGLAPNQVHIGRLARFPMTVFDNIYARGHQSLAKDQLEYHNLAVDRQRRAYDLVREQHALNVDKIERRNSSLSDALHRRPVYKTGHWVWVYNQVSTIRQGASTTASASASDSQVLKAKLSLNWTGPFKILAVGPSDKAPDGRPIADKLLYLDLPNDMPGADAKNRVSVVRCKPCHHAHDTDIPRFLPAGLTRYVLNNYTNKSPPYHVTADDVSTPLQRLEVEKITGHQTVRGRGGVLAALYQTHWKGLLRPSWEREIDLQHSRHHILRYWCGTPDQHSQQNRLYRNMRIGAAARELSRSKGERASSPGYTYVPRDTYIRRFSATAIPVGAYFWYKAKDALWWLGKISRHTTTADLYIVRFLDDPGPIKISLAPGHYSSEHHAVCGSWCLQVHRNSSFMRGIRRNVDESRGATTAPTSATTAPASATTAPPSATAR
>Gypsy-6_Ec32_pol_fragment#LTR/Gypsy pol [Ectocarpus Ec32]
MQTIDGATRAVAFASHRFSQTDARRGPTERECMGVLWAVEHLRPYLAGRQFKLVTDCSALTWLFRSRELCPKLHRWAVRLMEYDMVLEWKAGVEHVVPDALSRLPIAGPAVVDVDDSFPDDMSSAVAGAAVEPLGPELDGVRLAELDPVQAEPAEDAVVHDRASHSALEAVDANLSALRVLPFATCAALDAESGGPRRSGRSRTPSVRLRPIGDVQLPPVGETGRLPSRMAAGPTPVESADPVPPLPTLPPLPVQPGHDDIGEVLAARGEVPRSSSGPGWSGTAVIDSTAQVLTKPALLAQRQRDDTLLGQVRKSLNENANTSQGGRADKRYDLGEDDVIRYVDGKGRKLPTIPDSMVADIIALVHTLHGHAGTGATLSLLRDHFHWPTMTRDTRQYVLSCSCRRRKRPQSRRVAMMPGRPLEPWDELQMDILKIDTPSLTGNNYVLLVVDRASKFPFGFPLETKQAVGVARVLIELCLTFGVPKTIRCDGGSEFGAEVVRHLCRWLHADIVFGPADHPRGQGSVERLGGWLQELLAELCRSWPDRWDEYVSPSIWIKRTLPDTSLPSHMTPFELLFGRKPRTTLDSLVPLTDEAGQERGLDNFVERRKQNLREVRLALEKRHELQVAARAKANASIERSSAGVAVGQDSLVLVRETDSRRHRDRRGRKLQHDLYTGPWKVTDVIQPGLSVGVSMQGRKKRSRRVSTADVKPFHLRPPRSDIPSPTSSRLTLGDPISNSLRGPQRCWDLSPLWTAIEPDQPLALS
>Gypsy-7_Ec32_gag#LTR/Gypsy gag [Ectocarpus Ec32]
MAQRGEGGEVTSDEGRVGHSGHRGGGGSKGGGVDDEGLSTGGDESTDKGDESADKARAVKGEMLKERPREEGKKRSGGDVEVGDSRQTREVLSKDVEQTSEDAQRTEAEVSGGRGGWPEGKAGYEGVAHAGGGSVSQKGGRVDDLEKGVSSSLAKGLTQITGDRGKEGCEDDVSDSRGRGLTRDSGAGARRLSADRKMAMEAMAMPGFQALAPRSKRGGEEFYSRRTSEMRRSKKSQTADAGRFISRTSGDKGDQGPVKEEDSRKRVGDAQVEDKGGEEDAESQDEESAEVGEVRSSSSALLDLLHSHFGGDLEAFRSLVSNMGGGGKTGPESDAEIAIRLGGEERARVLREQQQLEASAKLAREMESTFQAADKYVPPSKHALESSCEGDESSQLVFSNSETVSGQSVLEGNRFESLVDDSEDDQFPPLPSVPRVTNPWQVVGQRGSKKKRMEPPPSEMSFTSQMVILSEKNLEVKRKAFEGSKSELGEVRVQFDKLKETVSVLTKKWERAKKDPELEKLTTDIAKLAQKEEEAKKRMKDAEKKRSYYEQEVEKEKSNLARAKTDRINLQKRADLTRANGGAGLKASLDKSQDELDRLRDKFGEVNLKNLQCRKEAETAASAVRTAKEAAGVEILPEPDAPIEQTKAKKAQPQPSNKGGGEKGKREESRKGGDSKVEGKAVPQSKGYTIPKIVPPTQEDSVYEQIRAKYPGLDGKALADKVKEGERRAAFDKAMKQKEGEGDTSSRESVSSASSSQQGRGWGRGRGPGREEYGFGTLSSSSSSPRGGRGRGWHKSGRGSPRRNSFVGGGRGNGGRGMPRDFRGGGQGGEGTRQNSGGDERAIFHQGQVPPPQQWQPQQQQLLQQQPQQQQSQQQQSQQQQWQPQPPPPQMQAPQQYWSQGGGGHDGGPQGGTVYQDQKGNFHTGRWVGVDKGGDVSVKEEVKEEEVLREEKTTHVDDKLQTEFQEELSNKEKEIETLKQKLAEMGGQFKQLSLQDSDVRPVNQKQQDVVSTPVATVEKEPEGVTIQPLTERMKQKIMTGYVTINMKDWTKLPLIPLSESPGELVSFNRRLEETVNDVMLAVGDYNGWWVPGWEKPVHRHLMTSVTRSMSAAQTMTFREKIDKVFSDTSEKMARGSTGREALTFLTSALGRVVSSSSPEKLVYDLQTFTVPTGTPYSEYLTTLHGLVHNVRNLGIVTPQDNTIQLAVRESVSDQYSVLTASVFKGKQLGLVPFDNIDTLMQELRNFEAVKGGATTPTRRSAQVKGSSGGGRDRKGMEEGGQGQVERIPFGPRLRAGWMVDMGGEG
>Gypsy-7_Ec32_pol#LTR/Gypsy pol [Ectocarpus Ec32]
MKIHMLSRDKGGRDGEERGERYCENKKKFREVEVKGERGERYCENKQKFREVEVKGERGERYCENKQKFREVEVKGERGERYCENKQKFREVEVQGEGGPGYYHDEKKYRGQKGRKQSQGPGSKKNLGGAGVSAKQSSRENIEDDSQGGIVEEEGGRSVVHNTEGDGLATGSVSSNHGKRRFSVSKEYSKQGGSNYPKLHVVSGADKLNCTGVGRGSKNVLGSRPPQEILGHSVSQDARVQLQEIITSKTNRIFPEVGVPSTPPSSDQTKSSIDKKGNVGGNAKPAGNALTSQRKKIRKANSPRTVKYPPDPQAEHTVGRNGAKKGSINRDTRMEKSVTVDRAGSKQNHETVALQVIREEGVIGDASASDNSLKREVEVTAQEGGNFGETQEGTDRIFAVQVSVSSVSGQRSDAVYPPPPFTFAAGEAVDYLSPFTRSVGGDLTMDRHRHTTRVQVFAGSRATKMMSWEALLDTGSPASFVQERCVQKMLACGSASDDSIETGLNKKWGGFHGVPLVTDRRMRLNIEMWKGGKSAPVHFGTPTVRTSVYAYIVPDAAMGHDLILGRDSWADFPVRRFQDVSDTETIVTFVGSNTDKVAGDHRFDEWVGNAVGMVETEGDGKVVVKSNGRRRRLPNAMSWVEVKLTNLDGSDAAVGTYRVQFGKKWFPQEALVENGTSEIPLRRVGDSSCLVKPNDILGYGGEPLEVVNLDDARLVENEEFKNVFAVQEGEEADMPNDEPPADVMSSLNGAQQVAFRRLWQRVPPHIRDVHFDFNAKLWEPEDIDKLGDLLCKFEHRFSKGGSDLGRVTVDPFRIILKPGAQPVRQRPYRYSPVMNEKVQIEIDKLLLAGVLRRSYSNWASPLVVVAKANGGVRLTVNYKRINKMSVIPKLPIPIVEDILAELDKSKIFSTLDLVSGFFQCSIEEDSIPITAVITSTGLYEFLSVPQGLSSSPGWFHSVMARVCDGLERVRLFIDDVIVFSRDGAEHVRDLERFFERMVKFNLKLAPKKTNLGVKVVTFLGHQVTAEGIGPDPGKVRPLREVPMPTNVSQLRSLLGSLSYYRKFLRNMSAKLKPINAMLKKGAKFAFTADHVAVVRKMMDILSGPEVLAFPCYEGAISGERPFRLTADASISGLGAVIEQEQRDGSIRPLCFLSRSTFPNETRWSPTELEAGAIVWAIKKNRTLFYGIPFEVYSDHQPLRNMGSLAEKNNRVQRWYDFLSAYTYELKYRPGRENANADLMSRLPLPATKEDEAPDLRLTDPSDLDVYMIGASGVLPSRLGPVYTEREALAGSNHRDDFVVGESGCTSASLTTDELADKTWALIQRGKGVFNPLPDGACVPDDTRLVEPSGEVVSGQFEPGLILHAVPLTEVGRRLLGLVEKPRVYAISQEGGSASGGGGGSSSNARESGAVAGGGGGSNARSSRAVARGRGRGGAARGRGVAGSGRGRGSGGRGPAAPPLPQIPLQEYDEEQTQAAIEFGENLCDKTASDWADIQEEDDTARLAIAAIEGHADPKRMKEEDIPDDVDVDLDELKRLVAQGTLLVLPNSKHLLVRKESKPPAENQNRNPGQFERLVGEEPVRTYVPRMLRPWVMDCAHKEAVHLGEKVTLGILQRVYWWIGMAESVRWWIRRCYSCQFRKVPRHTKCWPLVSLPLPSRPGQMVSFDYLGPLPKTTKDKEYVFLVVDLFSRHAEGYSLTKAQKNAKGFVSIMVNDYIARWGCPHTMLSDRGAEFANEVAKGVYKMLGTVKKFTSSYHPQTNGMVERLNHTLCQMLSHLVADDQANWDEMLPHAVAAHNNNVSRGTGLAPNVVHIGRYPRLPMTILEGRGVSGNQGLKQDQLDYLNLMRDKQRKAYELVREQDKITKAKHEKSNQVLNSIIGKRPKYKKGDWVLVYDEKSTISGGGEHVLKSRENSRGKEKSFALIPKLAHNWTGPYKVLIVGPGDGLDGEKVGPNILFLDVNKDEPGKNINERVSVYRCKKCYTQHENEDRPRFLPWGFSKYVLNKFSELAPPFHLTAEDVEEEVDSKELVPCKISRHRICRGISGKGAVQYYTHWTGLAKCTWEHEVELEQYGDVVLKYWNEQPEQSAGGNIRYRRYRIQGAKRTIASRKGERHVQKDYKLCCDTRGRPSLRSRAMIGAYLYFKTVKAGWQFAKVVQVTPDPRWEEGIKHTIKLVDIGKNINVALVEKNLTTDNLVQDPGTWCXHAHRTAKSVKKYMFELEDD
>Gypsy-8_Ec32_gag#LTR/Gypsy gag [Ectocarpus Ec32]
MGSKGGGKKKDGGSQQQQQQLKKQKPLMTKQQTKPRPDAAAPNHQGSAKPQEGQSTPSQAGDTAGAAASVAPSQTGNRGGYFQALVGGSRDDSDNNSSAGDGAEAVTTRHRDTDPNSDDNDDDSEEGAVGDDDVDDDLAHDILRNRASAASQQSGSLLASGGSLEAVLVGAVTKAVEAEKTPPAWVLNMLMPGAVHQHDIQQVNPRSLASDLDAENRSGMRTTVSVQQTPAQNMNVSTPTNSSINPVHQNTVNQASPNQVNQQTVNQDTTTPVTQTTVNQEVISTARFTLKANDLPPDLKLEGLPHEDVPEKMALYRAHIGLLSADNVSQRTIDHRAIKHLALFVRGAAAQSLSLMLSSSLEWRPPAQLNALRARGEVIRITPPKTWKEWVTAFTTSFAPANRIALLARDVMTLEAKSSQSVDVFALRVSRAYARLLAEAERTAPLNVPPHEHAFNQALTASFENGVHPHIRVEMMRADPSDSFMESKARARRHESNKLRSPPAPISATASTVYGSARSGQLQTTAQDNRDRISALENYISGQEAFVSSGGAYSTQRGGRPQRGTDKRDRDNSKSRGPPARAKAKVSFAGTTKSDTDNTRKECDFIGCRFSSIRFTHTRAECKNEEAAKKEGYKVTKD
>Gypsy-8_Ec32_pol#LTR/Gypsy pol [Ectocarpus Ec32]
MRTDRNEEFQAFYMSALAGYPVCPSVLRSTSKRVRVPARINNESVDEITIDTACDIPCISRKFMRSHKTLKNTEIFPVPPGAINLRSADGSPLKIAGYTRFELTLGEITLPVEALVLPSLGPDNMLLDNSIMGAFGGVLDWQAEELSFKTAATKIPAVHRKTRYPTTDQGNSLNCSVVAVERDTPVMPVYTTRKCSIPAQHEIAVEIHSLEAPDETTAAVVEPRIVTSDDVGKQDTPDAFRRVIVARTVCHWYQHNKSAMVQLANPSHRPVSLKRNTLIGYISPVKTVLPQTMSSVQSSPAETEKIRADLTKALAKAFRDTTFSPDQCEEMLKLCTKYRSVFSLSPKELGRCTLTEADFPLQPGTKPVNRAPYRANPRMQEVIDKCVGEMEEAGIIEQRASPWGSAVTLVAKADGSPRFCVDYRATINKNLIRKSWPMPEMASHIDTVAGAKYITVCDVQSAYHQIPIAEAEQDKTAFVTRDGKWVFKRLPFGIANAPFLFQRTMALTFAHFGPKSGLLVYMDDLICCSSTWEGHISLLENTFQALQAAGLTLKPSKVQFGPKEVKYLGHVLSADGIRLGDDRIKSILELPTPTNIKSLRSVLGTVNYVRKFIPDLAAVTAPMVDLTKKDAVKSVAKRWGPKHDEAFAEVKRLLTNAPVLHFPDFSKEFVIHVDASEVGAGAFLAQQNGDDVNIIAYFSQRFNKSQQHYSATMKECYAVVLAIQHWRPYLWGRHFTCVTDHAALRYLYTMQDTSNMLTRWAIALQSFDFTVKHKPGKLHVVPDTLSRLFVFENEQERTAPNLAPICRNVPDDPKLQQHMPNRPYQVSIDKLDDVQPVLSDRELFTVNSNFVSAMKVFESVDHEKLREKQAEEYGEYVQYILDAKAPLPDNETATSMSYYSIQDGLLFKSYLPGHLRKRSTFSDQLVVPHDLTGLVMHAYHDHALSGGHLAFRPTYEKIRQKYWWQSMNRDIRTWCLECQACQRRKTPHRRPKLPTGHVPVQRPFERVSVDLVEYKSLSTSAVGMRCKYVLSMMDHLTRYAILTPVPNKTAETVARVIIDRIISIFGPPKKKKNDQGTEFENKIIYQLQTILGYKKTRTTPYRPQGNSVSERVHSTMHSMLAMHSSLDRDNWAELLPMVQLAYNTSFNKTMHETPYFLMFGRQARLPVDVILGIPHVGSTADTESFAQNTRENLQIAFELARRNLTERAEKQAAKNEKLPQYPVFKPGQQVLVYRPHQDSDGPNPKLFLPWRGPYVICSQLSPVVYRVQRVNETREISVHLAHLKQYHEKEKPPAPQFEKLAEYFLGKQIPLPALTANDENQPKIERYVVLKVVGHRSGQGRRGPHNYRYRLRLKGYGPESDLMYRADEVPQCHEMISAYRSKHDLDIAPAKKSSEAPQKIAKRKRDEGRDPSTNKRARHKAKPTKACTKPTKCVNKESAQRKSKRSPKANKRYISKVSKR
>Gypsy-9_Ec32_gag#LTR/Gypsy gag [Ectocarpus Ec32]
MPKTSSQKRRDLRDEVREANALVADKNAALARQAQELEELRKQLGVTVSPSPLISETPGRGTPSQRVSAQRPSRGDHSQQESIPEEDEPGTGEEKGATPENSDNDGDEEHDGDEEWANQSERHIMYQLLEGFRSQDVSADDRQALMTSAGGQFADMLSRHWKEQSNPPEWLVSLFRPTATPPTTTPASAAEVAQVNTSSTARSSIPVEGNQSSGGSTSPGLVFRQPILPAVTQNTPVHPRNLAPDLTSTPDSQDSDYRPSNPVAPELAPTPDSQDSAHRTSNPVALSTPPLARFSMPTSTPTSTHTSGHNQKFTFRQNDLPKEISFSGTPGDSDVVEILTRYRARVKLASVAADDPPESVVDQRAIQFLPFVIRGQAYDTLVELVSGTLEWRSAHRLTALRNTGQVVRPRAPATWDEYCQAFTFHFSAPNRIAVLAREIAVLRQEGETTVDGFALKVTQARTRLLAEAARSGPSHISHYEHAWDVFMTATFENGLKPHIRVECVREDPPNSFQDARLRAKKHEANNLRGAASPISDTVSAVAYPEPPQLKQTVSSNTAVIKDLQAEVTRLKSMRGPTKTSSSQGAPKKARTTGKGSSSSATKAEPCPYPGCKFNHPIEQCGLKKKHALEKGWTWTKA
>Gypsy-9_Ec32_pol#LTR/Gypsy pol [Ectocarpus Ec32]
MPFNHNTERHASVSSASSGGPTYAAFHASALSKYPQHPNALNSSSKRVRIPARVCNHAVSDLTIDTAADVPCISASFIKSHPVLQRLPLKPVPPGAIQLNSADGSALEILGYIRFKLTLGDITLPVEALVLPNLGPDKMLLDNSIMNAFGAVLDWCGEQLSFKNSTRKIPATHRRTNSQADTNNDAPAQISIVTLDPSIGAVPVYLSRRYCIPPESEMALDVVTKHAPQANTPALIEPRIVTAKDIETSENIPEAFRTIVVARTVCNWSATDKSAAVQVANPSKRHVHIARDTILGYISPVKSVADKTVSAVNSDQTTFRHKRDELKRAMKKAFTNTTFTPQQCSQVLDLCAKYRNVFSLSPKELGKCKIAKADFPLEPGTKPVDRAPYRTNPRAQEVIDKCVEQMEDEEIIEQRPSSWGSAVTIVAKADGTPRFCVDYRSTINKSLIRKSWPMPDIESHIDTVGGAKFITVCDIQSAYHQIEVDEAEQEKTAFVTHKGKWVFKRLPFGIANAPFLFARMMSLAFSHFGPRSGLLVYMDDIICCSSNWESHLTLLESMLQALQAAGLTLKPSKVQFGPQEVKYLGHILSAKGIRVGEDRIKSIVDLPAPKTIKALRSVLGMVNYVRKFIPDLSTVIAPLVELTQKEHVKSIAKRWNQEHDKAFAEIKRLLSKAPVLCFPDFTKDFVVHVDASEVGAGAFLGQKNGDDVNIIAYFSQRFNKAQRHYSATMKECYGVVLSLQHWRPYLWGRHFEVVTDHAALRYLYTMQDTSNMLTRWAIALQSFDFTVRHKPGKLHVVPDTLSRLFAFDHQQQLEAPQLAPICRNVPDDPALHSNVPPRPYQVSADRLENLRPVQSDRELFAEKSVYISATNVFETINRDILREKQALEYGKYIDYLTKPDAQLPDDETTTSMSYYFVRDGLLFKSYLPGYLRKRSTFSDQLVLPYALTGLVLHAYHDHVLSGGHLASRPTYEKIRQKYWWPTMNRDVRTWCQECQACQRRKTAHNRNKLPTGHVPVQRPFERISVDLVEYKVESVSAAGVRCKHVLSMMDHLTRFTVLTPIPNKSAITVAQAIIDRIISIFGSPELLHSDQGPEFENSVVHQLQRILNYKKTRTTPYRPQGNSVSERVHATMHAMLAMHSSMNRDNWASLLPFVQLAYNTSFSSTMHETPFFLMFGRKPRLPVDIILGIPHVGTTANTEEFSKTTQENLQVAFELARRNLSERTKKQAAKNAKLRPIPVFKPGDLVLVYRPYQDSDGPNPKLLLPWRGPYVICSKLSPVVYRVRRQNETREVSVHLAHIKQYYARKTPPAPDFDKLSEFFLGRQIPLPELDHPDEAQPKIESYVVDKVVSHKSGKGPKTPYNYKYRLRLRGYGPESDLEYRADEIPQCQEMISAYRIRCGLEIVQPNKSSSRAPVEQGDPKSPSKTGKRKRKQAATPQEPLSRKLATQSGSEPPNKTKKRRRRLLKEGPLPKSRSATTQSDTQLPCRTSKRKRTRARKLND
>Gypsy-10_Ec32_pol#LTR/Gypsy pol [Ectocarpus Ec32]
MAAVSAGTKQVWVKAVVWHPTKVNLRMTIVVLLDTGAGGGNYASAAFIKSVETTARNGQDIVNKKGRGLLKAANPSNSQVPPMKILGSTDLPLVFPPEDQVHIVTVRVVDKLPYGLIIGAAFFRQQESILSFTDEGGFKPNPGSRWIPFLSHAKLIAQEYRQKRRKGWRAKPRKFKFRDGFEVRDLANETQFAAVKPSGEEDEPHYLKNPTEIPVIGNAAWEDDGTLQWVLYNGDDILVEGFVSVQINTFVKGPQPQDRQLVLISPLPAYDLELGVGLGTARGVQWWYPYTPIRSKIVNVTNAPIKLQKGRAIATVYAMNATDVERMSLLEATRLEVSRVHIPVSKGSAVDESAEVDSSLKQVDLSEANMGQLTPRIKAELMSLLQDYRDKGLFALDPKKVKPCKGDPMELPLIDETGTPFASKPRKWSPEEVTMIQTGVDKLQKAGVIRRSNSPWAASLVLVRKKDGTLRMCQDYRVLNQRLVSNSGSMGDITTIYSDMGRVGCTTSIDLASGFNQIAIAEKDKYKTAFHDAHGQLWEFNQPGFGLKVLPACFASLVSKALGSLKGRGVRNWLDDILIYTDTIEEHLPLLRSVLEALSKAGLSLNLAKCKWCCSQQEFLGLIIDRLGLRPSPSKIEAIQGLKPASNVEELRALIGMAGFLRRFVPKFSEIVAPLTDILRNDSRFASKRGRKLAIPWGPAQDEALAQLIHCLSSPPILVLPNWHERFVLYTDASEVGGGAALSQIQDSIERVIAFASHRWTRTDSRRSPTEREAAAVLWAVEHFRHYLWGRRFTLVTDCSALTWLFKSQHLSPKLYRWALRLMEYDTDVQWREGRSHHLPDALSRLPRFDMPTKDIDAHFPDVSSTKLSFRGPQGPVLDGILLKDLGVEDISYQDGSANDQSLTNTTTIAALLETDMIDAQLLDESYQSPPHLFEYQPAAVVLCCGGGGNILAAEGILDVKVAIEADWRGLECARFNPGDGRPRLIRSFPGEPLCTQLLQEVHPEVVVCNVEKGCDMNQVRLIMDTLLRTTAEIIVIECAGPFMASRTWTQEIYPTASQAYYVESVDLRAIQVNIPSGRRRTYISLVKRGRFPRSRERLKAWKKIVERSGGATPSLGEFLNKSGTYFLERKKGERHIFSFGEPTLAISRSHIMGTIPLPGDYQVHKADSGDIKEAVELELEDFKQILTSKRDFVIPRALSRGAAANILSNYSLPPMMREVLLGLKFQGFFRELENSLDYITEGLAALEVTPAVTRSATRRTRVVESIQPAPEFVQSSPAVEEEKMETTTQEPVSSPIFPEPTSQPIPASPTISPPLNTVECKSSLVSETLRLLKDSAFILNQQRADPFLKSQLSPEGTAIGDFITDDEGILWHCSKGAEPTLAIPRSLVSRVMSLIHTTYGHPGVARTTLLVTAKFSWATLKRDVREYVLSGGCRRRKRAMSRKVHMLPARFLNPWEVLEMDIQDLHQVSAAGNRYLLVVVDRASKFIFGYPLPSKEALEVSKKLLELMLTIGVPVSILSDAGGGFTATVVNHLCKWLNVTLDHGPADFSRSQGAAERMGGWFQEVLSILCQSWPLRWDHYVLPACWIQRVTPDPTLPGNPTPFSILFGRTPRTPLDSMTRHIDGTEFRGGMDSYVAEKHQSFVEVRNALEKRQAQKNKQRGTANAAIQRASAGNRVKEGNLVMVLEADSSLSSQGLHPKLIQDHYTAPWIVTEVTRLGQSIRVRLNGRRIRRRVVSGASVKLFHLRPKELRHDFEDEFAHWAWGAELGLTDVSVTACPLFTLLDRRVLWKNDRVWCWEYRGRYQDGRESEWINEEEAYNSFTSLQLDVFHALWEEYHDDTCRPRPPEYPSKEDRDAASREQALKDFPVGTKVRQSFTDGGGQVSEQTGMVYDFREPYWKVRYPDGDWEELSRREVNRGKTKADLYKASSSQ
>Gypsy-10_Ec32_gag#LTR/Gypsy gag [Ectocarpus Ec32]
MCEDRRGISWMMSRTLIKNINNNIMFFFLHVFRMSSFSGNTPDSGGASSTAPPPVDSSTGSTNTGGPSAAIQVTPLPPAATNASDGQQPPPPPPRIPSVPLQDPAQPQGLFNMYTNRQDSPFKARLNGPSVPINTSTFPHTMSQGTSSHTQMVSGGHAFAPPPQSGSYMHPIQSQDHAMNRMPFSGASMVDPGYNRKSARQSMERIIKSMKPRPGDETAFVGVSTGESHKLSSHNDAVAFVDELSRKMQVEDGGIWAFPVDQHCTDGYTRPVADALTSLRVECLSKLIPLGLATRSMMIPGTLINTYLITGGRLMVPFEQVTITDWTRLLVAELAATPVARQAAVQALSAIKLQKNEAWASASARLVLHYRAANVDHYKPYSSEYQLHWSFMPDDALIQLMDRTRALFLPVQVDFMSLESHMVSTVRHIKDYLSSMPIDVTNPLSQAMMYRGETVKHSHTQFVSDLTNRGSTFYSQDERIRRQRNSSLAANTDLISHKRLLDNDHDTPSKKKPLTKTALLGALRDLLSQEQKGGGDQQHEDDSNSDVVELDTVDTFTTLLAAFANRPASVPGRTGTPFTRGGEARSQTARPPSLPVEQAPRIAVNRSRPTSSSGKQRRVVDPTVSAPNEEEEELPLPSEDDEVIFKALKARKICFYHARGLNCPHQKNRRGCRYSHDTSIVPLGYYAKEQVFAVQASADACTDMQRAYGADYADSDTSSTQLDTPERNSS
>Gypsy-11_Ec32_pol#LTR/Gypsy pol [Ectocarpus Ec32]
MASANIDLAGAAARRPPSGSWTGTTSPAPPSLSGSSPSEMRTRPLGSPPPVPGARSLPLRPAPAPPFDDKCEYASDDVLLFWKPPSVFSQWTPSAFDVLGVRYSCGEQFMMSEKAKLFGDMTSYDKIMAATDPKTHKYLGRNVRPFDYAEWERRREEIVLTGSYAKFAQNHDMKQHLLETGTRLLAEASPFDRVWGIGMSACFPEASISSKWASSGKNLLGKALMEVRRLLRDHPLSGEALPASTSPTPPISQPLPHGRRRIHEVATAAGSSSREDRGEDPACLRLDAPGDHAPGVHLVASTSACADQPPLLEHGPDLVGGTLLLDSDSYTTRVLLHGGPTATSQLARVALLDSGSPASFVSDSVVTAMIAAGALTAGSVRVSPSRRWGGFGDGPALVTTRSVRLTVNFLHGARATASLAVWACVVPDAAMGHAVLLGRDSWMRFNSRVFTTLPHPGPDGRVMGELTLSPRFTAGACVYATHDDAPASSFHLKYAGSSGISLGPEPALVEVDLVRSSGMPALIGEYLVSFRPEVGALSSPDAFVSNGLQRIPLAGCAELEPGDVIGVSAAPLLRVPVETLKAAPSSTPTAPPSSTSPHRVNAVGPKSGTRRSPDPASAPPPPKPPPQELLDRFSEAQRSSFLRLWTRLPAHMHDIAFDLHNPGWTPEAIDRLADALVEYSDVFSTSKTDFGSCTVMPFTLSVPAGTKPVASRPYRINPLMQKKVDAVLDQYLAAGLIQHSTSPWASPLVVIPKKDGSVRITVNYKRLNALVDLDGQPLPRVDGILDSLYTGKVFSIFDLNSAFHQIVCDEDTVPLTAFCTPTQLFEWLRMPQGANASPSWFVKVINRVVHGLERVLAYLDDVICFDEEPLGHVLNMIEFFKRLRQYNLKLSPGKARVGATHANFLGHTISPAGVSPDGVKVRALTHMPPPTNVKQLRSLLGGLSYYRKFLQNLATKVRPLNSLLKQGVPFKYTPGMVKVVKTLLSELARPPILVFPDWAAVEDNSRPLRLCSDACIDGFGASLEQEQLDGSVRPIVYISRATLPAERNWTVLDLEAGGIVWAIKRLRGYLWSTKFIIYSDHKALESIGKVGEHNARVQRWLEFLSNFTYTLKYRKGSANGNADFLSRLPLPAQDTDTTGPDCIDGVDHAGVFLIRACGLNYHSSSTPEVGLGGLRPPCSAGVFSPPALQPSDFGDFRRHHPRLLDVRSDSPIDYQDSRRSSGVFVVSHVSASPVPVSCLAPATSRGMSPAASLANRYVHVLSSLPERGPLISSRTRAKTTAASGGTVTGPTYFGRQPRATIVPRASSTARRPSRSRSTNKTIRTGTRPLPSSATPTSAFSSTASAPQVPSPASARAASSVLPSIQVSPGTSPXPMPPPGVTPXSATSPXVEAPRSXASSVGSLXSGLEPTDLDPSHLRACVQSFGTVDWAREQQRESECVVAMRFLSRGSPSPPPSDLLTLSAPLRSPRLDDVLALAAKTRLHTTDXNVTLLVHKPAPSPIGRSGGRTTRLPDTGVPRVYVPMLMRPWVLHACHTAASFHLGVHRTQRLLERFYWWIGLDRSVRWWLRACLVCQARKTSRQTARWPVIAMPLPQGPGTVVGVDFFGPLPVTAKGNSYILLFTDRFSRRADMFAVTAAEFTAKGTAHIFVNQYMTKWGCPTTLLSDNGLHFCSKLSMAIYEXMKIKKVTTSSYHPQTNGGTERVNHTMAQMLAVVVNEQQNDWDXHLPHVEFAYNNSVNQSTGLAPNEIHIGRIPRLPLSVFDHPTVGGHQSLARDQLEYCNLAVDRQRRAYDLVREYNALKISRVERRNSSLLDAIHKLPQFTVGGWAWVYNTAATIRQGVRNDTDXQVLKAKFALSWTGPYKVLAVGPASADATPDGSPLARKLLYLDLPSDLSGPAARCRVSVLRCKPCRNPYETDDLPQSLPAELSRYVLHSFGDKCPPFHVTADDVSVPVGRLEVDYISGHQLVRGRSGVLAVLYQTHWLGLTTPSWERESDLDQFRRHILLYWSREVCQSKQGNRTYRVARTRAAQRELARNRGERYLPPGADLVLHATWLRRFSISPLPVGARLWYKARDGLWWTGRIGAHQDGSYIVRFLDDPGPSVLPLPAHLYSTALDAVCGSWCLEKHRSRPLGDARDRTPPITDSLPSAVPNISS
>Gypsy-11_Ec32_gag#LTR/Gypsy gag [Ectocarpus Ec32]
MLACDAFAKRPRDWDLAKDTRLGGHRDVVGDFSYARRPSQAILSASAVHEVISVADTLCMKQPELLSLCSGTRDDSMLPASATTSTAFMPAYRPMSADFPVVLSDLTPLVSTWRALCAHKLGVSRPTSLPSIFRNHMEIFFGASFTLKAFELETFQQRKPTAVFARTSAPVAEERRAALRVFWSDNLVSPFNTGPFVLASTAVYAWHGVLLDAFSAWLDPLQPRVHQAFIAGRMLSCGYLRFSHGPRFASTAITPRFTVSAAIGSAVATAVGGDTSTVAGRSALVKIDSSCPSSGPVFLKKENTMSSGYVELMDGNEEILDYEAEGEPSTAELLAGAGTGDESESTPGASXADDLRYNIATADPADLEQAYTAGRISLRDVVRAARLSPGSPICARPFSLPQEDMVMHLSQDEFAAFQELTEMWHRGLASEVAAAEERKLLEEREAALADDARKQEEERQAALAEAARKQAKEREAALAEAARRQEEEREAALAEAARKQEEEREAARAAAQKKAELAAREEYVRAARAKQGALRSRLEDLGHRPQASTLLSRPARRRVVPPPTPQAAPEVAAAPQFSVTLGGPAGDADGASDDEAEEYRFHAEDTAFLSRPLSTPTDVITFHDADRTSALFAWAGLQQIVRDRCPDSYTDLGFAHLVSSPFLDQLEPSLRQSVFRLVSALRRASFTEGPQGTAVVVHNGGIRLPLARTATNDDFQHDLQLPQQDSASRAHGSGGTKDYSLSAAPASTSRRSRWGDQAPTAKSGTAERTSRGPGVEDGGRGYAGTQPPKSSSKRRHRESRSRSRSRSTDRQPRHAPSSRRGRSRSSDRRGSNTPSRRRSRSRSPTRSGGNSRATSSDSGRGGKGRRKSGRGRRQVQYDRCDFRSSGLLGERKTASEDGSLCSSPPVLLPPADVGPPPVSTLAFKLANMQLREHSAAVKSHAPTHTVVDQPTSSLLLDERVGSPRNAASHASTSASRTEMLLEQVLTLLRAQTPGQVVDAAADSNVPPSVPSNAPSMPPSAPPFSSRAHLAPLQDHASSSSGVRSGYEVHDEAAARATAVSSSSAPAAPALPQQPLVVSSASTAPALPQQPLVVSSASTAPALLQQPLVVPPPLPRTSILIDPRPATGHVMASPANATSPLPQDDASLPLSSTGARTRQEALDAADAAAAEADTIRIQDKMDKLKPEQLDSVTRLPLGSDPDEFARFASSCKGVVTEILNKSDVKRKQTFASSTWVAGWLPLLRKRVRAAVVEGQTTNRATLEFLDATFQQVENHLRKEPAGPSTYAFFIQKLAAAWDTQDKSSGIDRLRSFGVSTGETYGEYIRRYKALAMTVMVSHHAFKPSDAQVQIAVRDSMLKQFPVVSGQVYKDEQLSMEAPFGRHASCLDDMWDVLDKRAFAHTPAVHGDDFFSVSSTNARSSSAVSRAVASSALHSSVTPSWSRGSSAAVMSVDPLPNDDRDPFLLHYSDWPLQGHFQEVYNVASEMALTKNDPPLFTPLVSAEDRRNALRLYKGKCLNCLGEDHSFKSCTRGFINATGLLNNDIKLCMEKDPALWSRWKKRMTSYRRPTGRNPPRNHSSGRARRSFDTSDMKQSSHTESSSETSTSAKRGWKGKK
>Gypsy-12_Ec32_pol#LTR/Gypsy pol [Ectocarpus Ec32]
MDVHAVNYNAGVSAASASTTSASAATSASADRTPGVSTPAVPAVFDPSNEYCTPDMVFFWQPPSPFSQWTPSTFVVDGVVYSCAEQFFAAEKARLFEDHCALQNIMRVSDPALHKKFGRGVRGFDPSLWEXERENIVLTGSYAKFSQNSELREHLLGSGDKILAEASPYDRIWGIGLQADDPDALSTSRWRGLNLLGNALQRVRSLLRCNAPPPERSSRLLPPNDHVSTSSQHNAVYEVSPSTHQRLRMASTPPSTERFASFSQYAANVPSDHDTAVWAVSSGCPQPSSSSSLLPEQGPDLVDGVVTIDDDSFTTQILTHSGSASVQFGCVALLDTGSPQSFISASAWESMKAASAASSLSEKQTQPRCWGGFGESAPLQTSTIVRLSVQFLRKRLPTSSLAVWAYVVPDGVMHHDVLLGRDSWMRFSDRSYRTLRAKRPGDRVFGELTLAQHSSCGATAFAHDLSSTDGNYQLRYAGKHSVQLHPEHSLVPVNLVRSDGSPALVGNYLVDMLPQCAMFSSEEHFVQNGCQRLPLAGISSLEPGDVLGTASAPLLRVPLSAVSRHSLSDGLQSAAQDPTTASGSWVPGPVSTDGIDSSATHRIDDPFVYNLHERPTPSQSGKEDPGSASASLSSPPPALLERLTSEQRQSFSRVWDKLPCHLREISFDLHGPGWTPDVITQLGNVLCDYHDVFSSSPTDFGSCSLFPFKLTVPPGSAPVTSRPYRVNPPVAKQVDAILDQYLAAGLIQHSTSPYSSPLVVIPKKSGGVRITVNYRKLNKLCALSQLPIPRVDDTLDKLLKGRIYSLFDMKSSFHQITVHRDTIPLTAFVTSSGLFEWLKMPQGSSAAPGWFCKVVNEVIKNLHGVASYLDDLIVFDDNPASHVDTMRALFERLRTHNLKLTPPKATIGATEADFLGHTISPDGVRPNGAKVAALTKMPMPKDVKQLRSLLGGLSYYRKFLPNMATRIRPLTTLLKKQATFAFTPAMEQAVRVLLSELANPPVLVYPDWDAVTDGSRPFRLYCDASRDGFGGTLEQEQPDGSIRPIVFISRATLDSERHWTPLDLEAGSIVWCIKRLRGYLWGTKFRIFTDHKSLEHFAKVGENNARVQRWLEFLTAYNYTLEYRKGSANGNADFLSRLPIDAAECDRSGRSRLTPDDDEESVFFIRSCGLTPSGHRAVGVGLGGLVPTSPTSVLGGLAPSTDDFVDFRRHGPRLSPSGLSSPPGVWNIAPWPSNNSRGLSPSLRRLCGRTLDWSGSLHSSVEDILALEPESSPAVSPTAASRRTLDPTQLISTRTRRRTAVVAGTPLPPVDYGFSEDPPAPTRISASPRSFRRSPPAQSASTAPPVLTRLVSAPGADTSIPDLHTPLARGRDLASSTHPATSVAPAQQSSAAPDSSESSTXLVSTTCTPSSSVSAATLPSGGLQPEPQESAPSSIEAALHSSADLAFRASVERFSHADWAREQRNEPVCDAAIRFILLGRPSALPPDFLDHLPSARRPPLSEIRDLSNKGRLHVDDDGLVLLVRKQTAPPSSTTTRPGGRAARLLNDEPIRIYVPMLMRPWIMQACHADASCHLGAARTLSMLERFYWWVGMSVCTKWWVRHCLRCQARKSSRQTPRWPTLCLPLPSGPGVSVSVDYFGPLPLTPRGNTYILLFTDRFSRRADMYAVTAAEFTAEGTADVLVNRYIPLWGCPLSLLSDNGSQFCSKLSQAVYARLAIRKVATSSYHPNGNGGVERVNHTMAQMLAMVVNERQDDWDIHLPHVEFAYNNSVSAATGLAPNEVHMNRLPRMPMTVFEHPYARGHQSLHRDQLEYCDLAADRQRRSYDLVREQHNLSVSRIERRNSALSDALRKVPSYTVGGWVWVYNTESTIRQGVRSGTDDKVLKAKLSFLWTGPFKILAVGPCPDAPDGCPLASKLLYLDLPSDLPGPDSKNRVSVARCKPCANPHDTEDLPRFLPAGLTPYVLNSYANKSPPYHVTEDDVSTPVERLEVDRISGHQSVRGRGGTIAVLYQTHWKGLLRPSWEREMDLQHSKPHILRYWTGSPDQHRQTNRRYRAMRIGAATREMARAKGERALPSGYSLVSRSTWDRRFANTPLPAGAFFWYKARDGFWWLGKITGPPLPSDFYVVRFLDDPGPVKLALPDVRYSTAETAVSGSWCLQVHSGSALFKGILRNVDMSRGDPGADSLPDNVARPH
>Gypsy-12_Ec32_gag#LTR/Gypsy gag [Ectocarpus Ec32]
MSQSSVGSSDSASASPEHSERSRSPVSSPRVATFGSPAAGRQATQLLLSSDGARAADPVADAARLSELRAQRIRERFASPASVDANPVGAVLKPPAPTPGTSVSASVSLGVQQQSVSTAAGDELSEFPREPHVDSNFPLAPSTVEHPALGTDIGFDHVAGPVVPRLSSRSASRSTLQFDYTVPAIPPFSSRSDRVQAAARAQRLRDRRASASVTSPLADSAASPTTVPVVSTTRAISIASGTLPTVASSTPALSVDSTASDPVVSPTQAISFASDALASVVSTTRAVSTANVPVPAVSTAVGVFAPIPLAPPLPTVSTVRGAAALAAPPLRTVSTLRTAVTSAPPHAYHVPTTGAPVSAVSTAARVLLPIPLAPPLPTVSTAGDAIIPAAPPLRTVSTLRTVSSAPFPAHTTSTQNPVSAASAAVNTAVSMPVDTPLLAFSTDSRVHTAGFDPTVSTDSAMLAPASAPLAATSVVSAVPSAPTLSPYPYAVPPPPPMLSSSHERAATADALHRLEIAERYNRHLHGLLSTMVTTTPAPKHEPTSSXRLSTPELRDSXTGGGTRSAVTGRPAEPVXMVLPPAASAASATTAASAAPSASATTAASAAPSASATTAASAAPSASAATPASAVPPASATTSAPASATASATASATASPPASAPASATASATAPATAAPLSCPRWIPAALWDVMSADARSTAWTDAVRMASGAAVDADRAAARQAQDDLADAEFHQEVSVREEELRLLRATRASNAKQIIDLEALQKKCEQQRSQLAATLTADRRQEDALVEAGRKAGKRREQDLREREERSSRVSGIGGRAASAPTTSAASSRTYAAAASTSPVTRSSSSRRGPIAFEPGDYRFTPAKLADVAQYQQFNFLPEDSQSVRDLATEVAIALPAAATIQEAVDVANASRPDLRDLAGRFLAGMRTANARATAPVVYPGCSGPPLEASYVFQQPAPGRVKQAQPSRESGPGSSGEESGWSSAGASRRPPAPSSSSVGGSRERKVAKRGGDGARGSKNKSKTGSGSDTSLPRKPGRQRQVVPSLMDATSDARFFLRDDFVPPASAPPVSSETRVAFSNLPASAPPVSSETRVAFSNLPASPPPVSSETRVAFSNLPASAPPVSSETRVAFSNLPASAPPVSSETRVAFSNMPQASAPPVSSETVAPPVFSTADYAVGSGIAHNPGFSNPTPPSTFVPVQDVHHVVPSWDRVPPAAPSVAAAAPPVVSDDSVLPLSSNIAHARQATVDAAASAVRKAHVVTVQRAYITLNLKKVGNVATMPFPSTLLPGDGYQQLIRTTRTALSDILLLCDDQSEGLDSTDYVPGWERPLEKKLSGAITPDKPSTADLVLSIADYFQQVKRSLDGGATGPEAFQLLLRHLAEQFDVGDRQESFLRLQQFGVADGTSFADYLRAFRLLVSSVTGSERTLAPSVSMVLEIVRHSVCKQFPSLSPILYPGALATAVTPFASIADMWEAFAPLATNKTPAIGGSSYFSLSSTRGSSQPRRSQHRAPAPSGQWAPGSAQNPVVLPVQSHDADPFTRNYNSWPASQADWSDVYALTSSFRNTEDPFLWTPLLTQEARSQAFRENRNRCLNCSGEDHSMKQCVAPFTNSSGLLNPELGLLNDDSAAFRRWQGRMRSFRRKSADNRQNNQGRRHQRSSSSSSQRRNHAGNRRSDGGSSPHTHQTQSHNSGYAPGNSAGNSHPQQHPSINTNHTGALSLYQPQTHAHTGPSSGIMVSTNHNARQPGNFQNGGRSRSG
>Gypsy-13_Ec32_gag#LTR/Gypsy gag [Ectocarpus Ec32]
MTRWGTFCFDVWAFAPVVCATGVCSGCARDGRTGLMREGFPSHGFVFTKGRLGGRWPFFPHLLGKHARVGLLSIHECFDLVHDVHVTKDMPLCSQDDTFLPAFGGKPYASHALGYPPAWRRQAAEWPLCWHDLLPSGCSGLRSFAQSFTGISEIREKGAVFEHFDRGLVSTDLWPEDILPAPVSDRVLRLLNRGFVKAGRSKRRPRTATLSGEKFRSSHSHHDFFFLDFVSAASCIWCFQDQLMPFALAALKSLDGKGRHSLLDWVSTSHSISDSPADDVVSPSSFPIADDAAAAVLSSVFPPGDNTHVSPMATQGACMSVDLDTTADPAAMAKLKEDLQADTPVSPVTAGEQGSSPAAGTLPAPRETNDGGGTPTLSLSAGGQXGTPSKSTAVSPGASKGTGSGGIPRQIAAVSQETAAVAVPRLSTAELEARASRRETDQQKAREHHARLEQAIALAEAAARARSERLRKAREEEERLEAQRYTALLAEDAEAQREHTAWMASASGTARDLEKQLARLQAAENFPELSDVTVAVSAAAAAAPAAAVAAPVVAAAAAPAAAPAAAVAAPVAAAAAPAAAPAAAVAAPVAAAAAPAAATAVAAAPPVVAAAPVAASVATGVADASAVANPVFVAAPVATGVDAAPVSADAAAAAVASAAVATADTTGFDSDAAAVATNTMPVEEGGTETRSRSSSEITTISAGGPVGRVRKRRKPRKNSSSSSSSSTSSSSSSSSSSSSSEAGDFQAXSLDTRLLGLTIDGLIEFVNTSIFATSEAKDAGLALVYKISFDLASLRDETVGRLLYSPLWSSKKRRRLERLVXDLRSVRAADVGISARSREDVDTSARSRSGSAGSGGRRSQMGGQPSEPSGWGTSASAGSYHSSRTHDRPHTQKYLRQDAGRSRGHDSRGRTDAHPGAGGGSHRNDGGGSRRNAGGGEASDRGGHTHLSYYGPTNSRQVQYGIAGQNVPFFQQPWAVDALGNPYPLQPPFMGPGGQQWPVTMQDPITVASAQMSAAAMPPVSSLPPHIAETSVKATQPIVDHPEPELERARQLLHRMSLSSFPQQRQPSATASPSVAAFDVPSSRLPSPMSPLSVPSPPVPPLQMPPQPVLQPSVPPVPMPQVPQPPVXQPPVPQSSVPPPPVPRPPVPQPPPPQQLPAPPPSVLQPPVPLVPPVPPVPQPPVMPQQPVPLVKSEPPSVASALPSHTSFAAVKTEVPPPASVVKTETTQVSGVVPTLSQRVLPQEPPVSAIAVSVARPPLPAVHAAASDSADDRALPLSSAGARTAQAQLDANAVAAAEAYALSVRKGYGKLKVNELYAVVPLPPAEFSAFARSTESVLAEILSAADPSGKQTIKSPSWVAGWYAPFHKRVLMAISNPQGANAATRELVDSSFSQVKRFLETKDKSGPSAYRRLLKLLADEWEPKGFNRGIDKLQDFGVPNGTPYSKFVTKFKALAMSELASHRAFAPDLRMVQRALRDALLEQYPNVLSSLPLKEKILHNVVFSDQDELWDALSSEEALKHSPACNGDRYFTTVTSGFSSAPTRAMTATVGQQRPPPPPPLQPSAWSPGTQFPAGVMAIDPVPSDNTCPFEQDYDCWPLRGHYGFVYSVVASMAKMDPPLFTPLLTPADRAQALRRFSGQCLNCGQAGHSLKTCPYAFTNYTGLLNPAIASHADSVQVFQRWQSRMKSHRPRVHNKNGPGKSSGHTQGDGRRSGKRNSTTHAPPPAPAVGAAATPAPAAVPGTPYTRSSGTPHSRGN
>Gypsy-13_Ec32_pol_fragment#LTR/Gypsy pol [Ectocarpus Ec32]
MAGDGLLHTSPSTAPGVRCTTSSQDVRITQTPSGSPMLVSQPFISQMSPHASSQPVLDDRRDSSAPNTVLWCGRGADQTSGVSRTLAPMSTPPGGMAPASPTVSAAPGGLVNHAGAQEPSGQPQARRGGSSTLVPTAPPPDPSRRSSTEHQRRTVLTAPPLPSASNGFPKSEGSCSLSRNSGPEPPAAADHVGRAPAMKAAFNEQAYADVLRENARVDRLVSHASAAGSPLLPASPRNPQSGPPSGGTQIVLPVAGAISLDDISSGKVSAPARQAPVFDGCQEYYNDEVFLFWKPPSFLSNWTPCEFSVHGIRYVCGEQFMMAEKARIFGDDAAYAKIMATSDPREHKSLGRKVRGFDHALWELRREDVVFSLLYAKFAQNADARERLLATGDRQIAEASPYDGLWGIGVDAFDPRAASPSKWTGKNLLGKALVATRTLLRVRPVEPDKPLRPEHSGQPAPVCPTIHEIAPPGEDSSANDSSPEDARGPLDVPANTPADHSKQVLHIASAAFREAAASPPPLLAEHGPDLVSGDVLVDCDTSTTRVRVHSGTGAVCTAPGVALLDSGSPSSFISDAFLEAMEASGAASVHSRRSVPVRQWGGFGSGNALETTSSVRLSVQFFYGDSATASLAVWVYVVPAAAMGHALLLGRDSWMRFNSRLSTTLPTRSASGRIMEKLSLSSDFAAGASAYVAGPSAPGASYFLRYAGRKGVSLSDKPTLTRVNLVRNSGTPALTGNYLVTFLPKHGALSASDAFVSDGPQHIPLTGCAELEPGEVLGVATAPLVQIPLASIDPTPQTAEGVGLSDPPPPARSADGPPSRVNSLHSNIPVADPEISDSPAASLPPKPPPPDLLERLSEAQRVSFRELWQRLPAHLHDVTFDLHDSGWTPEAIDSLADVLCDFSDVFSRSPSDFGCCSVKPFRLEVPPGTKPLASRPYRLNPLVEKKVDAILDQYLAAGLIQHSQSPWASPLVVMPKKDGNLRLTVNYKKLNKLCSLGQQPQPRVDHIIDSLHKGKVFSIFDLNSAFHQITVEEDTVQLTAFCTPTQLFEWLRMPQGSSVAPSWFTMVINEVVKGLDHVLAYLDDVIVFDADPIHHVANIRLFLERLRKYNLKLSPFKSRVGAKEAVYLGHTISPAGVSPRADKVEALTKMPLPNNVKKLRSLLGGLSYYRKFIKGLAMRVKPLTDLLRKDAKFCFTPAMADTVKELLAKLSEPPVLAFPDWDAVADGSRPLRLCCDACIDGFGAALEQEQADGSIRPILFVSRATLESERNWTVLDLEAGSIVWAIKRLRGYFWSTHFLIYSDHKALESIVKVGEHNARVQRWLEFLSSFNYTLVYRKGTANANADFLSRLPLPATDADRHGDTSIAVDDAAGVYLIRACGRSYHSSSTPNIGLGGLDIDDQRDALAHAPLTEDDFGDFRRFGPQMVLPALSPSSVVDSSKFSPPGVFAVVCDAAPESSVPDGPPPASVSAEPDVAPSSTVGTSSAALSLSRGPLISSRTRARTNSASGMAHSRPNYFPKQPRAVVVPRXPRPPRTPARSSXAARSTRTVGSPTSGPLPSSAPAELRRRRRPRLLPPPRRHRRPRRPCRQCCRPRVLALRLPWCRPRPLRKLTSATVCIHSRMPIGPENSCQKVSV
>Gypsy-14_Ec32_pol#LTR/Gypsy pol [Ectocarpus Ec32]
MVERGAPALRNAGALAPAVSSPYSDKRVGNAQDDAVPLLPSDISLATSATSPLXMGTFSGNDSPEXSAVLRCGNRATRRAGPPSVVRQLPPASAGKTGKSNALYMIEEDSSEVVNSDASSDTCDSSVLAAAVGPPAAAAPVAVSSGSDRRFSPGGAKQTPPIANENDRAEVQTRNIPRSTLRVLTAPSPEDASETPAVNTVCSRSLSRRTGQEHLAPSKVVLTDKALVSAPSESDLYAPWSGSDAGTVEDLETDSPIRSVAPPFISANSAVDSNSPMDPPPDLGNLAMDVNSFARTPGTGPSAEDVDHNAAQASPTSGRLAVDTHPARTSRHRPSSKDAGFDATQEYSNSDVVLFWKSPSPFCQWTPSTFVVDGTSYVCAEQFFAAEKARLFGDRECLQNIMRVSDPDLHKKYGRAVQGFDQTLWEKERENIVLTGSYAKFSQNPEMRLHLLGSGDKLLAEASPYDCIWGIGLRADHPDACRPSRWRGLNLLGVALQNVRQLLRSNAPQPERSSRLAALGKTPSPDRCTVFEVNPSTHQRLSTAPVPSSSERFASFSQYATSVPSDHDNSVWAVSRDTDHPGPQSPLLPEQGPSLVGGVITVDDDSFTARILTHCGSASTQFGCVALLDTGSPQTFVSSRTWESMKAAGAASSLFETRTQPRCWGGFGESAPLQTSTMVRLSVQFLRRKFPTASLAVWAYVVPDGVMQHDVLLGRDSWMRFSDRSYRALPTRRPNDRVFGELTLAHHKHGGAEAFVHDVTAREGSFQLRYAGRHPIQLLPEHQLVPVDLVRSDGSPALVGNYLVDMFAQTSMFSSEEHFVTHGRQRVPLAGVSSLEPGDVLGTASAPLLKVPLGAFPCDTDGAGLPATAVSPTPVSDTSQSDHTDPGPVFNYDGSGSTASPTAHSFVYDLHERTAKPPHPAPGSNPSDSTPLSPSPALLARLAPDQRASFSRVWDKLPRHLREITFNLHGPGWTPDVITELGKVLCEYHDVFSSSPTDFGSCSLFPFKLTVPSGSEPVTSRPYRVSPPVSKQVDAILDQYLAAGLIQHSTSPYSSPLVVIPKKSGGVRITVNYRKLNKLCALSQLPIPRVDDTLDKLLKGKIYSLFDMKSSFHQITVHRDTIPLTAFVTSSGLFEWLKMPQGSAAAPGWFCKVVNEVIKNLRGVASYLDDLIVFDETPAAHVATIRSLFERLREHNLKLTPPKATIGATEAEFLGHTISPDGVRPNGEKVVALTKMPMPKDTKQLRALLGGLGYYRKFLPQMAKRIRPLTTLLKKNVKFEFTGSMESVVRQLLEELANPPVLVYPDWDAVSDGSRPFRLYCDASKDGFGGTLEQEQPDGSIRPIVFVSRATLESERHWTPLDLEAGSIIWCIKRLRGYLWGTHFKIFTDHKSLEHLAKVGENNARVQRWLEFLTAYSYTLEYRKGSSNGNADFLSRLPIEATERDRSGRSRLTPSAEDETVYFIRSCGFVPSGHQAGVGLGGLVPSAPSSVLGGLPPSSADFADFREHGPRATVAHSDVPSGVWSVRGLTPTVIGASGSTTARNRPPLVASGRSAVSTAAGVFSVQDATETPATRPGASSRRALDPTDLISTRTRRRAAAAAGTPRPAVDYGFSQPEDSLLEPTVPQSVARAPRVHQSSAPRPVDSAASAPLSPIPEMAVRPDPTPPTPASGPLLGSVRVPPAVDTPVLSGVELDFRESVERFSHSDWEREQRGEPVCDAAIRYILLGQPPELPPGFLDHLPSHRRPSFSDIRELAHKGRLHVDDDDVVLLVKKPTTTASATSTRHGGRAARLLNDEPIRVYVPMLMRPWIMQICHANASCHLGAARTLSMLERFYWWVGMSVCTKWWIRHCLKCQARKTSRQTARWPILSLPLPSGPGVSVSVDYFGPLPTTPRGNTYILLFTDRFSRRADMYAVTAAEFTAEGTADILVNRYIPLWGCPLSLLSDNGTQFCSKLSQAVYKRLAVRKVATSSYHPNGNGGVERVNHTMAQMLAMVVNERQDDWDVHLPHVEFAYNNSVSAATGLAPNEVHINRLPRLPMTVIEHPYARGHQSLDRDHLQYCDLAADRQRRAYELVREQHKLSISRIERRNSALSDALHKLPTYTIGDWVWIYNTESTIRSGVRSGTDDKVLKAKLSLLWTGPFKVLAVGPCSKAPDGSPLAAKLLYLDLPSDLPGKDSKRRVSVARCKPCANPHDAEDLPRFLPTGLTQYVLNNYTTKSPPYHVTENDVSTSVERLEVEQITGHQSVRGRGGVIAVLYQTHWKGLLRPSWEREMDLQHSRSQILRYWTGTPDQHRQTNRRYRAMRIGAAARELARAKGERYLPPGYSFVSRSTWDRRFADTPLPVGAFFWYKAQDGLWWLGKISGPTERADHYIVRFLDDPGPVKIALSVVRYSTLGSAVCGSWCLQVHSGSALMKGLLRNVDMSRNVEAEHSPPNDPARTD
>Gypsy-14_Ec32_gag#LTR/Gypsy gag [Ectocarpus Ec32]
MPFPASLLPADAYQQLIRTVRSALTDILMLCDDRSVGLMDSDFVRGWERPLQKRILSAISPDKPTTSDLVLSISDYFQQVKRRLDEGATGPEAFTLLLRLLSEQFDVGDRQESFLRLQQFGVSNGTLFADYLRAFRLLVSSVTGSERVLAPSVSMVLEIVRNSVSKQFPSLAPMLYPGDLATAVTPFDSIDAMWQAFAPLATNKTPAIGGSEYFSLSSTPGSSQPRRSQNRAPAPAPSGRWAQGSAQNPVVLAVQSQGGGDDPFSRDYSAWPATQGDWSNVYQVSSSFRNTGDPFLWTPLLTQDARSQAFRENRNRCLNCSGDDHSMKHCPAPFTNSSGLLNPELGELXDNSDAFRRWQGRMRSYRRKPHTGSGAGGGRNKRHSSSSRRNHAGDYRNNGNSQNDGRNNGNFAHNSRQPSTDNTHHTGALSTYRPQSSVHTGSPPGASVSSNYNARQPGNFQSGGQNGHNARGSN
>ECR-1_pol#LTR/Gypsy pol [Ectocarpus Ec32]
MAQRRSNVGKGALGGQQGSAGDIGELGAGLTDLVLGNGPKPPEYGRTFSRASSLRFYTQYTEYERSMGLCNSGQSIRRPLLTVSQLLRQSIRKCLSRTYFDGTELEEADLREALAKHAECWTDDTLEPSIAAAAVSRMVVMGTETTAVDRIDAVQSRLEQYFENPSAERVFRDSSGAFKKGPAAVLSKAVVAGLSPPEFKVKVESKLDMQGSWKDKPELVFEIVRDVAVEWRTVELADRQRGQSRGGGVHARKKPSQQQSWAKAKAPDGAGGAGASPSAELVTCFRCKKPGHAPQNCPLQRFPAKASTQHAGHGGHFRGTGDARGYQQQQQQQQQQQPHRAQGQAPQQQRPPGQQQQQPSSGGGRGSGGASSTNFHQRHVGGRAVFSGESQGQAAPTPFLPPDPFPSATTAPASFPAPSEGVGVPPGPEGPFVPAFRGVQPGGMSGFDSEGIAVDSQEKWCQVSLSVPGAADMTAIDAVAILDSGSGLTTMSAGIASRLQAAFPDVQVVGGMQNPGKLKVADGRVLAVTQKTCPVRIALHTSWGLVSVDPLSFAVMPGNDEVVILGNPTLKALGIDVYESLGACARSRASVAGVETAAYKQCRRVTLAVDALQQREGPEQVEPDPAVERLVARGPDMDMSPEEEASARSASLDSAVSSAAAAGLEEPHVGRLRGIISKRWNAFRRGLRHGDPPANVEPLRVTLKPGARPVKARPRVYNPIKTAWLAGCMASLVALGLVFLNMQAVWASAAMATPKKGGYRLVSDFRAANKQVEKVPGVMPNPEASMAQLSAAKFYGSLDLLQGYWQCPLAPEAQEIFTIATPGGLYTPKRVPQGILNATSYFQATLTRILDGLNCFVWVDDVVYWGMDEDDLLDTLDLILDRLEGAGLYVAAHKCTFFETSITWCGKVYSEGQVEHDPERLSGLATMRRPETAGELMQFLQAVNWLRTSLPRMAEVVWPLRVFLEQHLVGAKSRTKRVAENRAIAEDAWTPALVEAWTAAQDLVARAVALSHPRPGCAVLMFPDASDEHWGSFLTQVPQHQLDRGVPVEDMAHEPMGFLSGTFKGAQQRWATVDKEGYAIVSTFKRLEYLLWDGVHIFTDHRNLAYIFDPEACVSAVAKTTAQRLDQWKAVLGQYDYTIRHISGERNCWGDLLSRWVSVPSVSVRAAAVYAPSEPDAAMPSKQVVCDAQQAARSKLGALAGPATSFSTAVGTATLDDEGLFRVGMNGRDVLWIPDQASALQVRLMVCAHMKEAGHRGAVATLQRLSEYCCWFRMEEHVTDFVKQCLHCMDSKAGEKVPRPLGETVHGTRPGEVVHFDYLYVGASGPLGDDGLDEEEGFKYILVMMDDMSNWVWLEPTGACTARLTAQHLLTWCKILGVPEVWVSDTASHFKNHLMAALETALGVDRKFSVANSPWSNGTCERMMREVVRTLKAMIQEERRSTRDWVDLVPAVQWALNTAFRERYGSTPYHVMFGRAPRTALSTLASSTGAEWKVDVLDEKSLRLKVQHVVEAQRHLHKEVLDKVQASRSKHRASARVGSLPDFVVGDYVLVARVRRRGSTPKLLMTWTGPWRIVAAERLHVYGVQNIVSGEVRDVHVARLRFYADAALEITAELKEVFQHAFTQGEFEMAAIVDMSVAEDGPGFDVEVEWVGFDKEENTWEELSKVWDAAPQFVKSELRRLGLPKKVRAQLKQQYGIAL
>Copia-1_Ec32_pol#LTR/Copia pol [Ectocarpus Ec32]
MASRREDESRPAAEARQAAEDARIEELVNERVAARMEQLMEEKLAKKMAEMEVRHRAEQQRGGNEEQEAAHQQDPGRPTPNPSADELADAIATAMAGRLQTSGDIGAVSHPATLRMTESRRIEPWDGVFKSGDSRQQKLLIFRSSMVARFAQEDVHEVVMSNQDIPVGRQGISMTDLKTEYGEQKVAKAIVAWNVLITSISYMPILSEIVSDGSPSGGWRIFLKYYEPQAKAEKKRLLKEYHGFAMHANEHPQEYFGRFSILRSRLASHGTVYPDNEANDHLVSALSSDYKIEKKLLDRTPDLTFEQIEDSVKEAHTDLVRAREEEQKSGVGHAFVASGAPRGDGRVPNGSSGNGGGQDGKGDGRSRSDETRGDRRCHFHPWSNHTNAECYQQQREKERKQRQQQRRQQSSQQQQQQPQQPQQQHPQQSQQQHPQQPQQQQYYHPRPQQQQQQQQQQQGGRGGGGWRGGPQHGPHGGRGAQQRYGNSVPPRPQQQQWRPSHGHANVMHHEHGAPPYGGPANSSEYGGWEQPQPQYQQPPPDYTQQQQPYYPPPTPYYEQQQPPTQPPPPPTFQQQQHSTHAPPHSSPPGAAAPAPGSLHFLMARFVSAGEIVPSGVVASTERENGNGFALSAQNSLSHFGREKFWADSGATNTFVSSSHHMFDLRPVPTGKEYIQVGNGAYLRVQCVGKVNMAFHMQDQSGEHDFCVQMSDVYVVPGITFNLFSLHHTQRRQRIVLDETGVHLFDGRLSFAYSDVGCSLWATRLPQDYTGSAVTYSPDAPPRVSAQASPPGVGTGLVAANPPFPQSAGAGATSSASASTGFQSVAAVGVVPASSGFQSVATAGVVPSTPGVQPTGSDGVVPSTPSVPSTTSGVVLPICAFPSVEVDPIPTTIPDFQPVITAAVESSSIVPPPAVELTDYREIEINPLVSQDELPIMDMSMFLDVGLMDGKDTVPPGDFFPDAHEFSASAEPPPLAFTVQHDDLEVLRGFLSECNEQQAVAPPSLSHALAIIAPGASPFSVGKSTPTIDINLFHASTGHVNEFLMRETAKQQGVRLVGELQPCVGCVEAKGRRAPVPRRGTRAAVPFGKVHIDLTGPFTEAMDGSRYLIMFVDSASRWQRAYGMRAKSDTLKYVKRFLADMNGMGTPGCFRMDNGGEFTGAAFIEFCDAAGIRREYTAPNTPKQNAVAESAIWRAMKGGHAARRHILSMAHVDLASVPNIGANGQRLWLSSALWASGCFNRSATKANQGWMSPFEAFFGRKPPLTVVPFFQEGRMRVKRATKADVQSARCFYLHGANNHSTSTAVVLRADTGRLALTNNVVWVNRRAGAPAPVPAIGGGSSVTAAPSPAAAVPAADAAPPPPPRTWTYYPPAPATTAAPPPSPSIFTGSSAPSPISVAPSSAPPSTAATPPRSPPGLPPPPPKPASTAVPAPPHPPLSKRAVKELGREDTRVHGRTRGDGVRFMDEQQKPPSPPSGGTALHHRLELLDMMDKDTLISSLATREAVDQGRRDLPPPPQPDPSPGGRGSGGCGSWGARGFRGGDRRCSQRCSPPARMWTPLFAPSVLLTRCLTFRTAWPATSASRRRSTRPCGLNIQSYGMMQSVESFSVCWMQELLVRCSNQXXXMQRASIDFGELFAPTVSVSSVRLLAALACEQNLDLCHFDIQQAFVQSELDEDVFMRLPQGCGRLSGLIVKLCKSLYGLKQASRHWHAHLTRCLLLLGFLQCLADACVFRLMEEGRVIMIIVVHVDDIFAVGQKERCDKFGRDLNEMVPVKNLGELRWYSACFYERDVERGLLRISQQRFAEELAAEYGIEWGRSVPLPVSVKLTDFDENEACADVPFRELVGSLMWLATQTRPDIANAVRAVARYCASPKMVHWKAALGILGYVRRTSWMGITFERGVVTGISMQVFVDADYASKATDRRSVSGGLVMCGGGCVTWFSRTQKCVTLSTTEAEYVAIADVLKEVLFLRQVWRFMLPDAGMPCIPVFEDNQGAIQIAHNPITNSNSKHIDVRHHFIRELVERKEISITHVPTQFQHADFLTKAISKESFALHRDFVMNLQ
>Copia-2_Ec32_pol#LTR/Copia pol [Ectocarpus Ec32]
MTVFDGHTIFQSFDGMLIKTAYRLEDESVGSVLTALTPSNPKHESKMDVNEFRNIYAHSHEGLLRTTAKRLGIELTGKMHACTGCSMSKAFKKGIAHETKCRSDKKLGRVFVDLGGRKDVASVGGKHYPMIVKDDFTRRTWMYFLKSKSDAASAFRSFLASVRADGIPSLVEIVRSDNGGEFFGGEFASVCNELLIKQEFTPAYSPQYNGVAERGLGLIEAAAMAARIQAKVLFGHVQLPKTDRLWAEAMHWACEAINHTACSANPDSKSPYEMWHGEASHARPYPFLKPAYCRWQRPSKLLPKGEACFYVGPSRDHPRDCHRVLTRAGTIQETRNVTWEALPSQLPPLQPSLLPIEVAEQGGEERDDDVEAEVWPLLGRGVPHILLRRDISGGTIDEVGSVDAGSVGQPPSMPSSPAINSPSSAAPPVSSPADEFSDEGGQGGPETGQTESAGPGGQEVESESQEGLDQELVEPGGQEVQSEAFPPATHVPSNRRARHELASYNTAMNENVEVREGRTRAQTRAVNQQSVPGLMATLGPISASEIILALLVEQRASDAMELPKVLIQDVESEPGSYQEARQSKYSTIWDEAMSVEFEGLLRAGTFALAVKAPIGCNVIDARWVYKWKADETGKIVKAKARLVAKGFKQKHGVDYLETFSPTANAASIRLLVALACKYDLEFLHFDIEQAFVQSELDHEVFMKLPPGCESMTGKVVRLDKSLYGLRQASRTFHKRLVSDLKRIGFEQSLSDPCVLRFIMGDEVLGMIAIHVDDILYAGIERLAKMVVEALGDSLPTKNLGEVKFFLGCAFVRDREAGTIEMSQESYIRSVLERFNVCRTSSIPASPANDYRSVMEDEGAGDVPFREVVGSLMWIANQTRPDISNAVRAVARHSHEPKKSHWKAAQKILNYLLETAHLTLKYKQDTMVDVGTLVYVDADFASKATDRRSVSGALVLVADCLVAWISRTQKCVTLSTTEAEYVAMGDGVKEALFVNGMLEFLRPSEKLGKIQVREDNEGAIALAENPLSSCNSKHIDVRHHFLRNLTEEGVLEISHVASERQHADILTKALPRDLFEVHRNFALGSRSEK
>Copia-2_Ec32_ORF1#LTR/Copia ORF [Ectocarpus Ec32]
MSGPAGDHVDDPPPGYSQDVIGGERLDSIETLLSQLTSIIKSLVGQRGDQVESSVSFAAAPGSGGTEYAGVHQSDVTGRTVGGTDSSVQGFGMSSMWVGSSSLADSGLNLRVIVVCRSSAGGRASGGTDAGWHPVDATGRTAGGKGSSAQVLGMSSVRVGSSSLLDSDLNPHASAVNRPSAGAASFGSIGTVSGASGSSQSFGSGMVSGTLGSQSSIPGMVSGALGSQSSIPPPSTPSSEWWGCVASGNTYIPGVGINNTGENLGRSPFQSSQSFCF
>Copia-3_Ec32_gag-pol#LTR/Copia gag-pol [Ectocarpus Ec32]
MAQDSKHFQLLRSLHKFSGRDTEYPEWKYTTRRTLALYRPNINKLLGENWRPTPIYELHDENDDGDQDDGDEDGGDQEHEDXEDTGDRDDQDSAYQEALQQLRSAESASVEAQEKAALARKVLTDADEEQKTITRAMKDASDTAERLAVQAETIVRLYKEQLPRKRSSQGQQEPRTRRTALRSSSIGRSRSIVNQQELDEFEEADSQLFNILYHILIGPAKYVLRRHAPVDESSGSGLAVWKELESKFQPADEHRRRNLERELESATMRTGTDPDIFITHVWHLAEQLRFIGGTVTDEKLGDIILQGLPAEYHLIRYHASSRNEYNDLADITQTARNMWYNRNRKDGAITTFKDRRSSARDAGYSAITEAPRQPRRRDGGYSTPPYNRDAVECYNCHRLGHVQRNCPELYSGSGRAPTRNYSSSGGNRRNGYYFQQRSRNNNGLRGSNNGYQQRSRSSRPVRQVRDRPTRRQQQQRQRKWCSLHNTHLHDDSECRAQQQDGMGTRHASTGRGGPITEETQGARQANPVRHQVQDRDGTWIFNPRMYNGDHRTINRAATAHEETRGSAHNRNVRTTSQPTEETVVEGYNGNLGYPCVSRMEMAAQRAAYVEFDQGKFNLLVDSGASGHYLDSDLLPDLENILDDFTYITTPTKIIGAGGIELEGISEGIINVFAKDGEGNDRRVRFKCTVVPGLGRHLFSTGTAQKKGANTIMSDQPRIELPTTSRDESRIALVLREVGTLYFLDVRLDTSQRERRQRIHEENMNTYEKAYIAVPRAEPYNLWHRRLAHCHKGIIEAAARIKETGVKLTDNLDPCETCKLQKSTQRKHPKTAQHTAVQPCQRVYTDLLGPISPPAKGGFNYVSKFTDEYSRMNVVYLIRTKDEAIDTLERFIDDIVIPNGFRLERLRSDCGGEYTAEYYKKFCKTIGIVQEFTAPATPQQNGISERAGRTLMNIVRCLMHGGQLPEYLWGELCCTAVHITNRLPHVHLNNETPYYRMFGKQASLRHLRVIGSSAFVHVETYKXKLANRAWPGILVGYSPNSNAYRIYNPHTKRIVPSRNVTFIEPMDAAMPPVIPTIEELRDYEPENELSVSADVDIPGNEGEVKDNSKYEEDYYEEEGQQEQEQEQEQEQGIIPRMHLRSSGRNTDIQQATNNKRQQAELRRLSPWNKLATFVDQDQDQDQDIRIKNPSAGEPVRPPASIPVPTTYQEAMRSVDANQWKAAMDKEMRSLKDHDVADLVPIQSLPPGAKPIGSRWLYKMKATGVMKARLIVQGWGQRHGIDCGGTYAPVSRFSSQLVLMAIAAERGYVVETMDVVTAFLQSKVEEEVYVRQAKGYEIMDEVTGLPLVMKLKKSLYGLKQSPRNFGNAFAKGIKEIGFTALLSDPCVYVYGAGPTYAILCVYVDDCTLAGKTPSVVQDLKKQLSDKFKMTDGGPAELLLGMEISQSDGEIAVSQHKYVMNILDKYQMKDCKSAATPGCGPEIEQEPENAIYLSDEDKKLYQGIVGSLLFLTNTTRWEIGYAVMILCRGMNKPTNQHMVGAKRVLRYLRGFPDMPLKFRRGQWNLKCYCDANFAGSGERLQKRSSTGYIFILAGGVISAASTLQKLTAQSSVHAEIIAMATAAREAIYLQGVLSELGFPCGNIPLHSDSTGALSTAGNSMFRGRSKFISTRYWLLRQNVNQGNIVLKFVRSEEQLADILTKHLERVQFVKLRTLVQERGGSTK
>Copia-4_Ec32_gag-pol#LTR/Copia gag-pol [Ectocarpus Ec32]
MAESSSSGLHRMLDSIGKCAGHSGFREWKIKLRQAVILHAPELLPVLNGNARPSATAANAQDVAAWDKANGRLFSLLFFVTSGSAQLTVHTHEGAADSDMGDGTAAWRALNERFDAQTQEARRACHNELFNLRHLAGGDPIDFFTKGWDLKLRLKVLGEEVSDPVYLDIMLSGLTKAPEFKFIREMHYRDNFTSVDSLQATANRFFVDQQSCNASGPVVSGRGAAMAVASDTDQCRRCKAYGHFQRDCPQQVQKSRPKQGKKKGANKRGSGGSAQPKWCSYHNTKTHSDAECQKQKEIRENKQKELEGLAANLVLLQSAGHANFLQLPNIGSAHLAQSSPAVAQQAPTEPTSFGFSFNALGTSLAEATSSSASSQPPSAASAATQAAPASASSTSSAQDHRLPSGFFGAFMATHAELSLAPFRSNGSFIRMVVDSGATDNYLDPGLTPGLRAHMRDVEHLRVPHQIVAGGQHVLKGVATGTIFGAVTDDKGNDRHVSFRVIMVPGLGTNLFSVTLAMLKGVATLFHPDNPRLESGDVVFPMQNLGVDATTRKCVYSIEVKLGGEPGGPTVLGDAPDALALKVESAGLWHRRMGHINRKSLDVLRKEPVNGVDYTGDVKDCSVCPLGKSAQQPHPKQATYGVLRPFQHVSVDTLGPFTPTALGGFKYATKFVDQQTKWAEIVLMKDKTCSVDSLALFNKGTVVPTGERIHCLRGDQGTEFTSAEFRQYCQDIGIKLEFTSPNTPQQIGANERAGRTILNIVRCLLADSTLPNFLWGELIQTAVYLSNRVPHAALQNGTPYKALYGKDAYLGHLRVIGSRAFVHEETHTRKMEHRAWEGRLVGYSMDSKSYRIYNSETRRVRVSRNVVFIETPPVAPALDEGGFDGGEFTYDNHDDMVRDVRNYTFNHSVDSLSPDHDVGDIPVIELLEQIRATTNRDLGVSPAGTAPNDDASRTSGGTPTGGSPASPGGVNPLETDDGASPPGSSPDSAPLGSSPSGPAPSSAVPRGGSARGRGLSRGGRSARGGSSRGGSAQGGITPRGGRGSASGSGSRGGRGSTSAPAVTRSSSRMPTSKTIRELRRISYAFTAKGEFPDVAHRDASFGFTEYAYAMGASQPDVPRTIQEARAMPDGAQWNAAAEREIASLKERQVYKLVPRKAVPPGRKRIKSKWVFKRKADGSFKGRLVAQGWNQVPGLDCGSTYAPVCRLQSIRMLACIAVQFNLELDQMDVSTAFLYADILENVFVEQPPGFEVKDKDGGDLVMQLQKSLYGLAQSPSNWFHTIDPFLVEIGFVPLKSDTCVYLYDHDDDQVYLTLYVDDLLLAGNNANVILMIKEKLKQRFKKADMGDVKLVLGMEIKRDRTQGTLTVSQEAYSKSILERFGMSECKPTSTPGYGSELSNKQPEDTLLGEEETRRYQGIVGCLMYIAQVLRYDIMYATGQLARAMAKPSKIHMVAAKHTLRYLAGTMDFRITYKVGGFKLATFSDSNWANNPDNGKSTSCYLTMLGNAPVSFKSGIQGPTAMSTMEAELIASALAMKEAVFCSNVLTELGFGKEFAQVPLYCDNTATLHALGNRSFSSRTKHIALRFFYIRELVSEGRISIHYIPTESNPADIGTKHLNKHRLKHLLDIIRSFNVNDFISNKFK
>Copia-5_Ec32_gag-pol#LTR/Copia gag-pol [Ectocarpus Ec32]
MATGSSGEIRRGFAKFSGDPGDYVGWRTLQTSLFMEDKLHKVLLGVEKAPTDPGPSATPNQTLAYQTALEGYQDKNGQIFTRLMLATSETGGYQSAASQTVQAYAPIGSSYNGDGRGAFLALERKYQAAGVYRTQELHEKFISLAVTADHDFDPANVIQDMRRICTELAVYNDTVADHRKTFAFLKALPDDHYKEFKTGLLCGQAAGSVLSFEEVADRATSFHAMHIRGKVASKNASGSSSRALNTVTHGGARSFRKGGGHHGRGRAQRGGRGRGSWNNSSNRNNGSSRGNNSNDQNHGGATSGNGAGGASSDNRPSGRPNHSQQRRGYDRDGLCSYCHNSTEHTWTNCPLRASNATRFSNREQQQPQQQQQVNTIAEATTQAWLTHAREVDLTLESFDIAIGDPEQVPFAPAASTPEEASDVNVGQVLAAPATASLPLLERAVPLQVPIAPATAEETEEPAASYEQEMDPPAAIQHEELVAYTNVFRAVDKTAPAEHTRVFIDTAASGHMVSGESPVSQHVVDLVDCDVRIKGSCGTSSATKKGTLKFKLKNDKGQPVPIELEVLLVRDLGANIFSVGALDEKGVKTDLLSAPPALRSRNLSFPISTAEVPRMYVVNLILDDLNLDLPSSPLVFRADTDAGVWHRRMGHCNARALKQLSDKEGTGIKFITNIQPGDCEVCDVSKSKKASHPPVGRARSLTRMMLMHLDLWGKHGVPSYSGCQHIVMFTDDKSRMRWGIPLKTKDGVTDALETLIKEVADPEGICIGKIHCDGAADFKGRFLAMCRSFGIAVETSPPYVPQGNAVAERGFGTVIGAARSLMLGAPHLPRQLWAEAVKAAIYIKNRTPTDVLDGKAPLEVWEDKPLGSLKHMHEWGSVAFKHVEARSRNDKFSARAKKYYMVGYNTTSKTWRLWDPAEPLKITNSAEVSFREVDARDVARPMHGSDPFPEQGQIFQPGIITTGAETKDEEPELAETNDGPDEEPPAVRKSGRTTRPRDRLNLFTTEQVFETEYALVIGGEIGNLGQGIPGQLGYMPADPPNYRAAVNGPDAVGWMKSMEEENRSLLDHDVYEWVDPPCDAQIIPSKYIYKWKYNEAGIAVRQKSRIVVQGFYEAETGTDNAAPVASLQAVHLIVAHAAKNGLVLRQADIRTAFLHARMEPRSKPVYVIPPEGFSCDSGRARQVWKLRAWLYGLRFSPKGWWGTLHDFLLKIGFVESTAEPCLYILDDGDVLLLVYVDDILLTGEGENKVLSIVDQLNERFETVDLGGARFLLGMGINRDRAAGTILLEQEAYTNAVLDKFGMADARPTTSPSEAGPVSVLEDEVLSAEDTTYFRSATGSLLYLSRCTRPDITHSVMVLTRSMAKPGPRAMQKLKRVLRYLKGTISIGVRYGEDAGDGNVITAFVDSDFAGDLDKGYSTTGVVLYFAGGPVEWTSSKQTVVATSSVEAEFVALSKGCNIIKYFRHLLDTINQTQEEATVVWEDNSGALKLTRSFRITPRTKHIDVKFHHVRSLVADGVVDVKQISTSLQKADIFTKGLNPSEFLRARGMLLGV
>Copia-6_Ec32_gag-pol#LTR/Copia gag-pol [Ectocarpus Ec32]
MEDIDLSALSGEELQQKVEEIVQQRVQAELEANRINEGEVTIAQPPAGNPATPTGNPVPPTGNQPSPSSQGTPATFNDPSSVAHIVAQAAKATAEAIAQQQGFARSGTLRVNPGSEIEPWLGSVKKEQDLYIMFDIFRGKMISYFQEEGVHDALELEVEVKVGKRGVNVGDLRRLFGNEVVDKSFKLWNILISKVMYPPIQSLILACESPQKGWKIVTEFYQEKKQSEKSRLEQDWKELEMKESESPQDYIARSEALRLRLASVGTIKDETDANKDIARGLPSSLYAVQKGILLAHDVLTLRTLETVVRDAHVEMERERSKGERREVELALAASGMGRRGGGSGGASWGQDGGQAAAGGQNRDGEKKNSDVFNDDPGGFCRYHQSELHTNEQCRLQQQLRRARSREGAEERRSGGGSRGGGGSQRGGRPPPGPGRGGGRWVRIEQQHHTGHGGGGWSQASPPPRPLRGRGPGGRLGRHPGGRGPAGRHSSDGRAERDRAGRGPGHARSGHGREQAYVVYYAHDDGGYYEDYGDYDEGYSYDDGYHDAGYAHYAGGGDSYSYSSGYEDSRSSDGGIHYVYYPPAGQDSSSEQPRQPPPAGSSSTASSSSSAPSPGAPPSSGYLHLCTAQSVPLGKSHPEDFFGRIGVTIGVESAASASSLLSVESSEGPPGSERWVADSGASNSFTNSSLHMYDLQEIPANRKYVVVGDGRLLEVQAIGSINLSFFQEDENGEKTTMCVKLTDVSVVENLSFNLFSTHAVSRKQQILHDERGATLQNGLLFAREEKASAAYAMRLPYDPSATIVDSSALPAFVTAPDSAPAVGSTRSPSQKGGSAESLVSVLRFPPAGSASVVPSSESVTPAGPTSVVPSTDSVTPTGPTSVVPASESVPPAGSAGVVPSSASEFVCVGTFPGMDLGDTSVLTDEQLMDGYDDTPYQEFFPAFIPETDAANVAAVLDSIDGGADFDLGAAALGPGASPFALGSTEKSVDINRFHRSLAHACEPLLRETAQQRGIVLTGKLEPCTDCMKAKGRRGSVPRGPGARASKPLGRVHLDLCGPLVPSLGGNLYLFVAVDSASRWNKVYGLRRKSDALAATKRLLADVGRYDLGRIECFRVDNGTEWTRGDFRQFCDDNGIGVEFTPPGTPKYNGVVESAIWRIMKAGMAARRSAGRVFNVDFASIPGLDERGDRLWMESAKWAADALNQSATKANPGRRSPHEMFTGEQGPFRVLPFFQPGFMREDRRTKLDDQATLCFYLNGGDNHPSGTVKVLKASTGRVVYTNNVSWVTSAPAGEGGSAGITAAPTPPPFTPPVVSINFGPAPTPSTAATPPAATPPPATTPPSAPTPSQPPSATSPPPSATPAPGQPSSASSPSPLATLDPDQPPPPDPAMPPLTAHAMRQLRPGTKAEGMIDPRLPSRTRSGTRHSTGLISMLDKNTLVSMLEARSAVDEERRELGGAEAGEPGGAGAGEQAGALAAVDPGAGGAGFPLAFATLLANREDIDATLRDQRPPEQRPDLPHCQASDLRVPKSYKEAMASEHRHLWSDSMQREFYGLLEAGTFTPAKXQLVENAINAKWVFDWKADEFGWPTKVKSRLVARGDMQREYIDFGELYAPTVSVSCVRMLAALACELNLDLCHFDIEQAFVRSELEEDVYMRLPQGCGALSGMIVKLGKSLYGLRQASRQWHAMLKRCLVALGFEQCMADACVFRLIEDGCVVLILVVHVDDIFAVGERERCDKFGADLNKSVPVKNLGELRWYSGCFYERNKETGRLTISQQTFTDELAAEYGVVGGKSVPMSSGVKLSDFDADEVATDFPFRELVGSLMWLATQTRPDIANAVRAVARYCASPKLVHWNAAMDILGYARRTSHFGISFQRGTVEGFSLQGYADADFASKAADRRSVSGGIVTCGGGAVSWFSRTQKCVTLSTTEAEYVALGDIVKEILFLRQIWRFMLPQVGMPCIPVFEDNQGAIQLAQNPISNSNSKHIDVRHHFLRELVERKEISVIHVPSPYQRADFLTKSLPKDAFESHRDFAMNLA
>Copia-7_Ec32_gag-pol#LTR/Copia gag-pol [Ectocarpus Ec32]
MSASDSGSVAGLGEETSATQQQHAEDPAIARLEGQLSQLMSVVMELKRKEPGDAVAGDASRGGGAAVPSQREALPPGGGGAFSRETARDGRNHPRESSWDNIPGASPGVPARVTTGWAGRSGANPVGPAGMSPGVGPDRGEARGLNPQGEQTAIRGAGAFFDGYSSSSQKRVTVNAPRLEGESRGHGYDSWRKALIQAAKTVGLDGQLIGNAEKHAPVGDPNRPSSELYSLGYTSDEVQRGLQAFHFVTTAIVREADKAIVNKCETAKEILAELDKVHNPESQGSKQALMKKMFRFTIPAHSNSNPVEHLYTLELLYSRLREKGLNADTPFVLAHFVDALPPEYQQAKFLLETATNLDRGEIIRVVSTVHASLPEGRRATKGQRKAEHAFLASDGGNRGGAPGRSSGGHSKGGGGGGSQKGKGGGRKGGGGGNSGGGGGGAGSMHGRCFRCGEKGHQAAACTKPEPLRCEKCLGYGHDKSKCSSEQAVLAVELPVLDATALDVAEEALVVRDFTGEWNRVVDRGGVEQARQERFVADTGATNHMFPSANAFENYHECDRRLSVAAGKQAFAIVGYGDVRVSIGSRVGTTDLLLKRVAHVPELNYNLVSLTALLKQTKGRLAADERELEVFVGGGESVYFPLWGDLFVQTGHRIDSGRELACAIIAPGNAKANRTPVDINDFHCAHGHSHEVLLKNTAKQQGVTLVGQLRECMGCSTAKGLSKPIPNRTSTRAVKKLQRVFVDLSGKARVQSLGGKWYTLIVRDDCTRWNRVYFLKNKSDAAEAFERYLAENRADGAPSEVMVVRSDNGGEFFEGEFGKLCRKYCIKQEFTPAYSPEYNGVAERALGLIKDAALAARIQAPILYPEAPSYPSLWAEATAWACNALNCTSTTSNPDKKSPYEMWHGHPPPPEATYPFLKPAVYKVKRTHKSEPKAKKCFYLGPGINTNRDCVRILNEKRQAITTRNFTWQSVPAAPTAHPQPLPPIAEEDEELTTGEHEGGGGASCHGGGRAEGEPEDGGFHLDTTANPGPAEPPARDAPAAPPAAPQESGAGDAGDGAPSSREGASVAPSTTSTGMADVGGGEDDRRSSSSSSSSSRGGGGSSSSSSSSSSSSSSSSSGGGSDSGSDTDIPALRGPEERRLARFGEPAELTSRRLRENPRRNTRYESSTSAEGLLARHASAAGLPTLPITSTEEYTHWMLACVVDVVEGLEARAVQALLCERAEEANIARQEAEDFLLGAEDLVLNSPDAFVRALASTELSTESPIGKRPSDVESPPMTVAGVAKSVYREGWEQAMREEFDGHLDTGTFSFVDGTPEGRRPVSSKWRFTWKTNKEGKIEKFKARLVARGFSQIPNVDYFYSSSPCPSSASIKLMLAVANEKSLKLNHWDVKQAFTHAKLDEDVFLRLPAGCGEKSHKVVKAERAIYGLKQSGRQWGYHAADTLVENGFEQCKADPCVFRKMKDDVVVMIIVIYVDDILVAGSDDDCKELLASLNKAFPTKDLGECVWFDGCAVERDLEAGTLRISQTAYIDSIVNRFDVQSTSPIPASPGADLGPKRDDESGGEWPVREAIGSMMWVSTFSRPDISFAVRAVARHAHAPAERHWKAIRKILAYLKETRDLGITYKRGSGLGLAVYVDASYADAEDRRSVSGLATTVGGTVISHGSKTQAIVSLSSTEAEYIAAGEGVKEALFVRAVLSFIAPETSGGSIQVLEDNQGAMALVQNPLSSARSKHIDVRYHFIRGLFRSGDISIKFVSTSEQHADMLTKALSKSNLQYHRKKLMNLPELL
>Copia-8_Ec32_gag-pol#LTR/Copia gag-pol [Ectocarpus Ec32]
MASAAPTTNPMQRGFVPFDGEDASFPGWVTLTRVLMHKAGLGKIMSGKEQPPEDLTGDETPDARTAHATAMEKFAERNGELYMRLLMSTSDGAGGFSRAASQVVQRYGPIGEAEYGDGRAAFVALDKKYKVAGPYRMKQLHAQLASVAVTAADEYFDPSRAIQELRRISAELGSLGDVVVDSRLSNALHDALPDSHYGELKTALLCESQRSADGTVDFEVLALRATTFHAMRIRGKDSGRADGAGSHDRALNTVTHGGARAFRKQGGRGGRGGRGGRGRRRNGGQTTNGSTGGGSSNGNNGGATTHGDSAGNAQGGRGNGRGSQASGGNGRGRGRDNGQNSKGLCRYCHNSKEHGWHNCPLRLSQEAEEAKEQAAHVTQESTTQAWFTRIEGPSSELEDFAIVIGDDSQVQTEPADYMRVQEAPAAALPETRAADNPQVQKVPGAAQPEERAAGVVQVQDVLAAVLCDECAAGDVPVQAALVAETHLQAEKASDGTEYVTYTNVFQVEPVNPSAVVDTTVYIDSAASSHMVCTESRLSKHVRDPVDCAVRIIGSCGNSNATKKGTLKFGVRNDQNTVVPVAVEVLLVRNLGANILSVGALAEKGVMCDLLLTPPALRHGNHVFPISTAVRRMYVVNVIIDDVNLDAAEVYRTKVDADMWHRRMGHCHPRALQQLADKATTGVKFNRNIEPGDCGVCAVGDSKKSSHPPSNRTRATTRLEILSADVWGPHPVKSSGGCQSAVMFTDDFSRMRFGFLLKTKDGVAESLQELIQNEADPLGTCIGKVHCDGGGEFKGRFQALCESMGIKLETSPPYVPQGNAIAERGFGTIIGTARKLLLGAPHLPGHLWGEAFQTAIYLKNRTPTEVLGGKAPLEVWEGKPLGDMSHIHEWGSVAFKHEEARFRDTKLSARAKKMYHVGYNTKNRTYRLWEPAELLKITNSAEVSFREKETRDVVKPEYGYDPFSEMTPTTIYLPDTVDTNDEENKTAEEEEVSPTPSGPQMEDSNLRRSGRVSNAPDRMNLHTTEEAYERIEHAMLTSDELGNIGTGRPGEVGYMPSDPANYNEAISGLDSKRWQASMSDEGQSLYEHDVFDWVDPPQGVQLIPSKFIYKWKYNQDGVPVRPKSRVVVQGFHEADTGKDKAAPVASMESVHLLIAVAAHHGLVLKQADIKTAFLHARIPEDAEPIYVIPPKGFECSSQQAKQVWKLKAWLYGLRLSPKGWNGTFHVYLLEIGVVQSTADPCLYILNAGEVILLVYVDDILFTGTEKNQVSTIIEQLKGRFDTVDLGDARFILGMAVDRNVQAGTIRLTQEVYIKAVLAKFGMADSHPTKTPAEVGTINVVEEEALSPEDTTMFRSATGSVLYLCRGSRPEIAHTVLVLTRSMAKPGAKAMAKLKRLLRYLKGTSSIGITYREDAEQGNLLTAYVDSDFAGDGDDRRSTTSVVLFLAGGPVDWRSVKQTVVALSSVEAEYVAMSKACTMIIHYRHLLSTINQMQEEATRMFEDNTGAISTSVNNKITPRTKHIDIKYHHVRSLIEDNVVAVEYLESDAQKADILTKSLGAVKFLRNRLLLLGV
>Copia-9_Ec32_gag-pol#LTR/Copia gag-pol [Ectocarpus Ec32]
MAESTGKLTSIVRGIPKFDGNPNKYEDWKVDIKTVLELSRRDMFEILNGDSSRPKEIYARRARASGTMEAPVPSEEVADGDSSKAVGTQEKSSASSAATAVVIPGRTADRDSPGTGSPDLQARDSEQPGPPQNQREIDEWEQINALLYNVLFLTTSGDAKCFMRTYESKKGRKADGQAAWLALENKHQNKSTHRRQQLMTRLANFRMEEGSDPDTFFRNIDQLAEQLELVGEHVSRHRKMDTIMRGMPREYESIKFHVMSNPDFTLEQLKFTIQNMHMNGYATSGRRGRGSAMAAGPARRDTSKVRCYSCGELGHYQKDCTKTGGSADNLGGDTSTPRQNGDTTGKKKWCSFHKTHTHDTSECKASAARKAAPKSSRKQHRQGKSNFANAAAEEDESSSDSVSTKDIARVFKHISLSLQATEEKDSTTSDQDSDDIPKAMGFSFTVTEEEEXLSTSDHNTARLPMMVDSGASAHYIDDKLVPGIKAMMTDYRRLVPSRVITTAGLHKLRGTATGYIRCGITDSHGKTHVARLPITIVPGIGRNLFSSGAAQTKGIETIISDVPRLKRXNVHFPLRRDGSIFKVDLKILPKISSAQAQSAFPXTNEDTDNWHRRLGHLNENSMKTLRSKPDSGVLFQGDLSPCKVCKLGKSAQLKHPKESTVTTTSPFELVYTDLAGPFKPQAKDGSNYFSKFTDHHTRWKAVYPISSKDQAIDTLTYFIQDYVIPLGLRVQRLRCDKGGEYVAEYYRSYCRETGIKMEFASTNTPQQNGVSERDGRTIMNMTRCILIDTGLPKFLWGEICETSVFLINRSPHRALGGSSPYSKLFGKEPDLSGLRGIGARAFVHNERHGNKLEQRAWEGIMLGYSKDSKSYRVYNPHNRRITESRNVTFIETPPTAIPEAGQDKLLSNQDEDEDADNNGADEAYRWDILAHLPLLGTTREEPNNEEDQELEKNNYLEGSPRPLTTTGSGVTFDPPSTPDSVGTPSSRTSFDHGEDSTQGQDPSSSSLLPDTSPDRATSLRSQGPVTSLSRTLRSKGPAQDPPSVDTAGLDGKTRLELKRLATSATFEKEDYAHEPERSSLVEYAYVTETITQSNPDPASITLPNTFKEAKASTHSAQWSKAMDKEMASLHENNVYDLIPRSAVPVGNKVIGSRWVFKVKSDYTFKARIVCQGYAQRPGIDCGATFAPVCRIESQRILMAIACHFDWDILMLDVKTAFLQSPIDSPTYVRQAPGYEKLDAQGKPFIMKLKQAVYGLRTASRVWHLTLDKALMAMGFRATKTDPCMYITEIGGGYCLLTIYVDDILLTSPDKKLLVKKKKQLMDRFTMSDLGEVSLILGMKITRDRVKKTLRISQTDYTTSLLERFGMQDCNPVSTPSVGGELSLDQPAETLLDEDGIKTYQSLVGSLLYLSRTSRWDISYAVLELTRATSKPSKAHMSRAKHVLRYLKQRPELDIVFKSXDFKIQAWADASFAQDLEKRRSTSGYLFLLCGAPISWASSLQSLTALSTTEAEMVSISYAARECCHIQDMLSELGFLNQFSNIRIGNDSTGALSLVSNNSYSARTKHLQLRKWFTTELIESGRLSVYHVPSGDLPADLFTKSTTKAIHRKLVDQILAYSTKE
>Copia-10_Ec32_gag-pol#LTR/Copia gag-pol [Ectocarpus Ec32]
MSTSSANIFKQGYVPFNGNPNEYHRWSSLFRSIMYETGLGEVMSGTEKAPEAPVDGTADAVAAYETKKRAFKQKNGRLFTRLDLATSECAEGFQSAASLVVGSFNAVYPEEWGDGRAAFLALEAKYRKTGAFRMQELQQQLGALSVTAADKYDPARAIQELRRISAELEALGDKVVSTRKTHTFLNALPDQQYGQFKAALVCEQSRDDNSDLNLDFERVAHRATAFHSLQIRGKDTTNDDGSGSHGRALNTTVHGGAREFRKHGGRGRNRRGNGGRNADGNNSSNGNSSSGGTNSNGNPSGGRGARSAQGARGKDRGNQNSGGGRGRGQQNGQDRKRRCRYCHNSTEHQWQNCPLRLSNEAEDAKEQANVSQESTTTQAWFTQVRGGSKGLEDFSIIIDDCPRVQEVPAATQAEKRVAEYPQVPEVPAAAKPEERAAGYTQVLEAPAAAKPEERAAGYPQVLEAPAVAQPKACAAGDTQVLEALAVAPPEERADAVGDVQALKTPGVATDDEPAAVHVQVEEAPGATETVAFTSVFQVKEQVKSLESTTVFIDTAASSHMVWAESPVATHVGERYACNVQVEGSCGQSNATQKGKLKFGLRNDKNETIPVSLEVLLVPDLGANIFSVGALEEKGVLCDLMSTPPALRGGQHAFPISKEIPRMYVVNIIVDDVSLDGSAKLFRTKVDAHLWHRRMGHCNPRALQLLADKEHSGVKFNRNIESGDCEVCSAGNSKKSSHPPSDRPRADARLELVHVDTWGPHSEESYGGSRRAVMFTDDNSRMRWGIPIKTKDEAAEGLETVVKEVADPLGICLDTVNCDGGAEFKGRFDALAQSLGIKITTNAPYVPEGNAIAERGFGIVIATTRRLLLGAPHLPGRLWAEAFKTAIYILNRTPTEALDGKAPLEVWEGKPLGSLKHMHEFGSVCFKHEEARFRPNKLAARAKKMYLVGYNSKSRSYRLWDPTEPSKITNSGEVSFREKDPRDVVPPKVGADPLPEPGRIIYQPGWEETSDEEENQEEQKDDGGMEPTPQQQEPGLRRSGRNPVPRTVMDLHTAEKAYERMEYSLLTGSVLGATGTGSPGEAGYMPPDPANYSQAVSGPDADAWKESMRDEGRSLVEHDVFDWVDLPEGAQALPAKYLFKVKYNQDREPVRLKSRIVVQGFHQADTGEDKAAPVASMETVHLFVASAAQNGFVLKQADIKTAFLHARVPKNAKPIFVIPPKGFECSPEQARQVWLLKA
>Copia-11_Ec32_gag-pol#LTR/Copia gag-pol [Ectocarpus Ec32]
MDMSDGGDTEDIAAVRARLDEALRAIEAAKAETAEVRAAQQQSAGAPAGSPGGDGLVATGGAPSASVGPTGPGGVSHGGGTGVPGLPLGGTIVRTPVPRLPSNCTADAFLSWRRRFRVYADNHDLLHTIAGSAEVPVVSCQDVGYLTRQFGSKLVGEHKRMWGFILEAAVGAPFENTLYSCHSVADAWRMMEDWFLPNHPADCQLLVAELDNITMKDDEDPKVFFSRVAQLETKLRAVGIVKSELEVVQILIRQLPARYDVEKRSSLSKRDLTRAELQDVVRGRYATLKASEMRSAAVTPAVSANPHALVVGRGFGHGGNGGGGGGGGQRRNGNSGDGRGQYWSSGGAVAQQQQQPRQQQQPQSQMQQYRQPQQPQRQMQQPYQQPQQQMRQQQPYQQQSQMQPYRQPQQQQRQQQQSAMIGVGGIYDCGSNAVYYQPESPPPPGAPMGTVHRCMRCGRHGHHAGHCAAPRRFEGTCGACGQYGHMWRNCAKSNRHPHLNVVTSAGAVDPEYAYATTDASAAPYRDIPAADGMYYSDAMMAGGGGGGGSGGDGSGSGGGVGNGAIVQQQVVTPAEPFFEFVDIFHGGGGVDGGDDGLQPNGAMATSDSAGAVPEALGGDGEVTFGGGLFAMHLVCSVSSSPPAREISNLFPHRPGSTVFLGDSGAVVHVVPSGEKVYNRRPPRPEERLLMLGDGKLIPVEFFGDLDMIFHCHEDVRVTLKNVGVVPDLALDVLSLNQIQERHEIKLNRHGASIWGGLVQFTKFPHGNYIQGTRVDPLPHHVKSPAMVAAMLRPGLQSSINYNDLHCSLGHANSKTVYETAKQMGIKVTGTPEYCDGCAESKAIQRSVPKVISPSRRTTRPLERVAMDLAGPFGSSSGGAKYLMQILDHHTNYGWTFFLREKSGANVVGAFRAWYASIKALLATHGELGCVLTDNGTEWVNEEFRGLLAELNVTRELTAVDGPKSNGRVERRIALVMEGGKAGFLEYPKLFPGVLYPTKALSFRAIWPEAFAWMNDSLNIAAEVSKEDKRCPEVKLYGKRRIRVALPFMMPGFRHRHRPSKMHSKGERCFYLNSGHDHSSATHKILTQAGVPTYSEHCTFGFSSEGFRGDGRSWGSVGGMAGVPAVAAGAAASAAAPAATAATSGGSVFPAAAAGGTAGVPAVAAGAAASAAAPAATAATSGGSVFPAAAAGGTAGVPAVAAGAAASAAAPAATAATSGGSVFPAAAAGGAAGVPAVAAGAAASAAAPAAAPLAPDGAWTEVEHEGGTGVRRQGQQGFVATPAVTRSRAKRDGRVPGXFALLAMEDEIKRSIAELPSPGVSEPDLPTGPAYDQETPETYAAAHAGPHHHIWTHAEHKEFCGLNAAGTFQEVGAEXMRGTNVISSKWVYSWKVDEFGQRVRPKARLVARGFAQREGVDFFETFSPCPSITSIRLLAAIACVLGWDTCHFDAEQAFVQSELDEVVYIRLPPGCGALSGKVVRLRRSLYGLKQASRTWHHHLMRGMKRLGFESCAADACVMRLIESGVVTMVVVIHVDDIFSIGRKSRCDQFGVDLNRYVPISNLGELRWYAGCRFSRDTALGTVTISQQAVAEKIVAKFGVTTNKETPMVVGLKLEQYDADEPDVDAPFRSLVGHLMWLANQTRPDILNAVRAVARYSHAPKRLHWQAALHVLMYVRSTSEYGITFQRGMVGGDHMELFVDADFASKATGRRSVSGALVMFAGACVMYLCRTQKSVTLSSTEAEYVAMSEGLKEAIFLRYLWSFIFPDRDVGCTPVWEDNVGAIHLASNPATTPNSKHIDIRHHFIRERVARGEFKVVHVRSDLQHADFLTKPLPKEAFCAHRDFVMNIR
>Copia-12_Ec32_gag-pol#LTR/Copia gag-pol [Ectocarpus Ec32]
MPDGDGRQPPGGQGHGDPSPGEGTGDGGTNYSFTADAEEQDNLGGRAAAGGDQQDSMRQLVDLLKHAFTANSQDQGHRAHSGTSSAQTVELKQRDKVEVPVWSDDFLKNRSMEVALRIFTSAFEAWMENEGVVDAMRGPEIPVAAAQVNVDWMKRSFGEERVKQSRKVWIFMLSKITAQSIQGQLLAAESPQAGYKIFLDYYRRSKNEERQTFDDQWNVLCQRNGESLMDYFGRAKALWMRLVSYGDNRAEVSMCKHIARGFLPEFEKIKERVLFHPMLSSAQMQEALRTAEHEQRYERRSGERGEETRHALVAAGMGRGGGQRRPAIVGMGHGGPQQQQQQQQPQASMQPPQQQQRQQQQQQQQQLGPYICQYHGPNTSHATADCHKLRSEFLANYNEISAYLSGRRDAEAAAHPRGGSQNLGRVGGPSVQQSYQFQHGAGWSQGHPHAPQGPPRGPGPGAGGQMQGRNDGGRGYGGYGPRPYESRGQGGGRGGNFPPANVPAGQLASVPRPFFPAHLAIGGGDSFGGESSSGWQQTSAPAPTPSWAPSPSEAGYGYGLAAHGGNHSGGSYGNAGGGFGFGYFSEDGGPHQQQEANVTYCPSAAGPDAYQPRVYNEAFYVSEQPAPFPQQQASFEQQQEQQYHGVPQAASSSSSPSPDPGDVLPPAGDAPLRLFMARSVCPRGKFDSFLESAFGFKASDVFVPAVPGVDPEMLASHDRNHCFSEQDLHRVASPSLSAMFENYEKETDFHETDAIVPAVPDVVVSTESDGIMHAVHDVRVPSMPAVIATAEPDKIVPAASDVSGMLIVARVTKRPTVDKAFLCQPYMPNPKGSEQWQADSGASAMISNQIDHMYDIRHLGQDEQFIQIGDSALIKVAAVGSLDLRFHQIGADGKQEDIDITVPEVLFVPGCGFNLFSVWKVSHKHEVRINPSGTQLLHGKLRFIRGVSSDSLFASRLPHKDVSQVNVARESFLVKPASTAESSDPSREWAHSCMLNIFMHAQRSEVLTCLLDSDFEPPRVTDVSAESSARMIDVWEGAECDRALAVLGPGKTPFHVGNATKVMDINTFHNRAGHLSEPILRLSAKQHGITLTGTMDSCRWCLPARGTRAPVPKQGGGYRGKRAPNDMFHIDMCGGYTATIGGNHYMLFGVDAATGWIVCYAMRRKSEALAVFKRMVVDAAHKAGTAIKCVRGDCDALWTSGDFKEFCASMGIAIEYSPPGVQQYNGVVESAIQRCLKVGKASRRAAQEILGPAGFSRIRGLSVRGDELWAESAKDAAQKLNQSASPSNAGGASPQELYTGKKRPFRLVPFFQYGFMWERPATKMDDRAVPCFFLNGGDNHADITVKVLKERTAHVCYSSNVAWAALPPSGGGGGGAAAAPPPPAAATAGPSPSPPPPGPASWPAPSPGAAVSPLPWPPAKGTAAAPPPPAAAAAGPSPSPPPPGPASWPAPSPGAAVSPLPWPPVTGTAAAPPXPAAAAAGPSPSPPPPGPASWPAPSPGAAVSPLPWPHAMGTAAAPPPSSAAAAAAGSSPSSSISPPLPEWSSSPIEAEQSPPRRAPQPRQTRLTRPPPTAPGYATPLTPHASRQLGEKGDLRVRGRTRGDARAMSQQQLSTLSEDRQFPSLPNEAVSTPLPPSEITMGLLAQANEDVLLSMLDARRVMNGKTMLRPGLEGDDEQGGGGEQRARSGDAGGSKGILPKGDTGEKGRVGYGWSIGPSERGVPLGLMARLATRDDLDSAISEMEPPLLRPDMPRCHAKDLRVPQTFKEAKESVHSTQFMDATKREVFGLLEADAFKVVGPXXXMQKEYIDFGDLYAPTVASSSVRMLAALACELDLELCHFDIDQAFVRAPLKEDIFMRLPEGCGALSGKIVQLNKSLYGLRQASREWYALLKKCLLALGFEQCMADSCVFRLVEGGEVVLILVVHVDDIFAVGTKERCDQFGKDLGDYVPVKSLGELQWYSGCYYERDREAGRLTISQETYTKELGERYGVEWGGSIPLPTTWRLWDFDVNEPSVEHPFRALIGSLLWIALLTRPDIANAVRAVARYCSAPKLIHWKAALGILGYAVRTSSFGISFQKGTISGFSLITFVDADYASRAADRRSVSGGVVMCAGGAIAWFSKTQKCVTLSTTQAEYVAMADMGKEILFLRQVWRFMLPKELRPCIPLYEDNEGAIQIAKHPISNSNSKHIDVRHHFLRQLVDEKEVEIIHVASQYQHADFLTKALPERDFVFHRDYVMNLN
>Copia-13_Ec32_gag-pol#LTR/Copia gag-pol [Ectocarpus Ec32]
MEALDLSSLTEEDRQALSAHIKEEVERGVQEKIKFTEEKRPASESVDKPPDGGDPRHARPAGTALDPQPEDQPRSLEDRLVESFARAMRRTNTPGEETREVLPPKDTIRVSPVIHVAPFTGVFDSSVDVQVRVQVFESQFRMLLQQEDCLSAIQSEETIKVGKPDADIPNLKEEYGRRAVEKAMKAWQLILAKIQVASIVPAIISSGCPTESWRIFRNYFEVHAHTEKTSLQLEWQQLTQKGDQHPKEYLSRGWVLRQRLSSCGVMITEDDANRHLVRNLLPDYDVYTGFLMSENGLERERVERIIVNAWAEMEARRKKKQESVGAYALVTGGENRSGGGGNTGGPGQSRGQRRTGARQQQQQPQQPXQQNQQYFYRQQQMYPPPHPPEIRYCDLHNTPSHSNDECRWQRGWGGPSGSQDARYGGRYGPQHGGRGFSGGGRHQQQLARGRHGGRGATPGGWGRGPPHQGAPGSNLPAYPVPQQGYDYSAYPPNIYRPQGNEPPIHAADPRKRCENCGEMGHNHIFCPSRVDVGRPAGQPAAPAPPRPPAAGYNTQRPPWAHSYGQANAAQQYGGGPHETGAAAGASAGAAAEAQQHPVTHASGVYQYPPQQQQPEYLPPPVQQQQQSIPSPYAPPAPSTGTSPSAGGDLHACVVWAFPRESENGVLVERRVEGYAMMNMIDESVGDETWLADSGATNHTTGDPRCMYDVVIPPPGSERVVIGDGRIMSVLGIGSLNVKFHNGRSEFCVKLTNVRHVEGMDFNLFSLHKAMGGQRIVMDPVGIHLFDGNLTFPRGERGSSLRATRLPPNYGTPIAVPVTTPFPPPAPRSADYVSVSGVESMHAIPRMQPSPQGVAYVPPPSVSSVPPTVASASSVVPPTVSRFPPTASSVVHPSAPRSIVPSHVSGFPPAASSVVPHGDPPHRNIFHAPVSNFPPAATGVVPSTMYGYPPAANSVVPSAVSGVPPAANSVVPPAMYAPPLADRSVVFSSAPQVPHGMELVGVPGLPSPDVSVFQESIDDDDRGCIPFTEQGDYEWAVYLLERREESDDPHEFLELMFESGFANVFDDVAFAVPVMAPGKRPFSVGKPTTVVDINLLHVSCSHANEFLLRELSKQHGLRLTGVLQPCGGCIQAKGKKAGVPHKMGARASGPHDLWHIDLCGPMTASLGGSFFMIMFVDSFSRWMKLYGMRRKSDTLAFVKKFLADMSGTGVPRSFRMDNGGEFLSHDFIAFCDNAGIRRTYTAPGTPQQNGPAESAIWRVNKAGHAARLEACRLFPKIDFTRIPGYGRDGERLWLESCHWAAGGFNRSPTTANAGYKSPHELFTGRPPPLQIVPFLQPGYMRVTRTRKMDPQAVLCCYLNNGDNHHDSAVKVLKFATGRVCMTNNIVWVSDRAPLLTPPLELPAPAGEGGDSDVAAAPTFLIEYIAPPLLPPSPFARTPTSPAAIPSQAPPATSTPPSPAAPSTAAPPPVTTTAPPATPFAAAPPVTTTAPPATPFAAAPPVTTTAPPATPFAAAPPVTTTAPPATPFAAAPPVTTTAPPATPFVAGPPPAPSVTPSPAAVPPGAAPSTNMPPLTTRTIRELDVGRGDMRVSGRTRAAAKDQGGGRASSMPPLSARANRELDLGRETRVPGRLRDRRVRFQDEGDERSTTHGGSGDAPAHRFGLVSLQDKTTLLSTLTTRSVVDGGRKEIPSSARGHAGAELGGEERGGTKTEGLREEVPFACATLLASREDIDRAMRDLDPPEVAPDLPQCYASDLRVPKTYREAVSSEHADLWMASVEREFRGLIEAGTFEEVLXXXMQRVHVDCGETYAPTVAVSSVRLLAAMACEQNLSLRHFDIKQAFVQSDLDEDVFMRLPEGCGRLSGMIVKLNKSLYGLKQASRKWHSHLAGCLVCLGFIQCMADTCVFRLIEEGRVVVTLVVHVDDIFSIGEEERCDQFGRDLNTMVPVKNLGDLRWYSGCFYERDWDAGTLKISQQTYAEELGMEFGVEYGKEIPLPVGLKLSEFDQDEEVVSRPFRELIGSLMWLATQTRPDIANAVRAVARYCASPKEIHWRAGLGILGYVVRTSALGITFRRGSVAGLSMEVFADADYASKAADRRSVSGGLVMCGGGCISWFSRTQKCVTLSTTEAEYVSLADVMKEVLFLRQVWRFMLPEAGMPCIPVFEDNQGAIQLAQNPISNSNSKHIDVRHHFIRDLVRRKEISIFHVESAYQHADFLTKALNVGNFEFHRNFVMSMD
>Copia-N1_Ec32_ORF1#LTR/Copia ORF [Ectocarpus Ec32]
MAERSGGIGRDSQREETTVVRIKMEERSRNAAEKLRAAESEVERLVKVLRAAEAAEYEKERLRRQQQQQQQQQRWSAQWQQQPSQVQQCSRGGFVRQQNQHCVFTQSHQARQHQQLARQQQQLPPTGVGGIYDCGSNAVYFQQESPPPPGTVYHCTRCGRNGHHGEECAAPRRFEGTCGACGQYGHMWRNCAVHLHGSSGEDDGRIVRGGCWMGVNGGGSCMDIGGSSVVQQQVVVESEYRSDFVDLVHVGGEVMAESEYRSDFVDMVHAGGAVDGDDDGWFGWNDSVDMVHAGGSVCDDVFPAAGAGEMAGAPALATGVAASAAAPAATAAISGGSVFPAAAAGGTAGVPAVAAGAAASAAAPAATAATSGGSVPPATAAAGGMAGVPAVAAGAAASAAAPAATAATSGGSVFPAAAAGGMTRVPAVAARAAASAAAPEATAATYGGGSVSLAATAAGGIAGVPAVAAGAAASAAAPEATVATYGGGSVSFAATAEEAPGGLAATAGVAASAAVPAATAAVPGDTVISATVAGRTTGAPALVVGASVSTAVPAATAAAPDGVVSPAAAAGRMAREPAQVATVAASAAGVATSVTAPPATAATAPAATMATVGNVSPTISVGGAASNGEAVVNGIDDGSDDGGWCAGEVDGCWDDSVCGERGASTHPFDPGTVCSGVRGANYPGVDDLVDGSSSSSSSSSSSGSGSSSNDEAEGMDVAWFGALLRPFDPGKLCRLKAGRVGLVMGMDTPFDRGKMSRGQRPGSPCSRPEQRQEDHEAGKGVRRTGRVQQ
>Copia-N2_Ec32_ORF1#LTR/Copia ORF [Ectocarpus Ec32]
MAREKDMTEREYGHLSEKNDAPARVMAAGRTSTWAAGGAGLGTQRVSMMNDGNCALSGYSSSRIPPKIPKDSAKAVNWLRRLRIFLASEGLEQTLEDTYPTGYVPVISCLDCIYLNRVHGAALVTAHKRAWGYLLEATCGTDIEERLAACDCVPEAWRVIREWVLPTFDAEKTLLVRRLEAVEMSPGENPKLFFARVDGIINIMRAVGIEKSEREIVHIIVRQLSPEYDVERKSILADPTIPRAKVEKVVRTAYANNVEIKELGKSKAIGGLGCGHGGVGQKGKQRRRQQQQQQQQWVHPQPPPVHHPPPNFPTWGSGGLYDCGRNAVYPQEESAPPPGAPMGAVHQCVRCGRHGHSLGDCNAPRRFEGHCTACGEYGHRRRMCCTTGRMQQHVHVGDGEGLNASGNDTMPYQQRKRRRWRRHRHRRQPESLLPFADGAVAWGTATAVGAATGGGGFPATVAGGTAAAQALAAGAAASEAATAARAGTPGNRVFPAAAAGGTAGEQALAVEATVSVVPPAAAPATDELESMKEELADIRRQWGELAAKKPALHVQPGPPLVSSAGVASAAETTVGTTTGIGVFPDSSMGGTAGTPSAAGTVALEVSSTCGQIPPAVSTGGAIAVPTSAATPAPAAQEAEDACDEDGCWLDNGDEGGNSNGGSGDGSFVALSAGAGAGAGHPGAHPTVYNGICVVRDDGG
>Copia-N3_Ec32_ORF1#LTR/Copia ORF [Ectocarpus Ec32]
MKSRKVRSLRLYVEASRQTTNRSRSCSCMITRSHAEAXRFLCVATTLRKISVIVRSGRPRRLAIRTLSVSAEIHGPTVTAAAAGGGGGGGPQRRTGGFSQGRQQGRDGQQQPGWGGGTQGEYNGGYRPQLQQPQQSFHQQAPQQQYQRRFPQHFPQQSFQQQQPQQQQQPQEFTPAMAMGFVPGGPRDPGRNAAWPQEASPIPPGSPMCAVPMCGRCGHVGHTAIICQAPPRFYGRCSICGESGHTARNCKFNTSNNLQQPPRQHAAANTSQVPHLNAVMPPPYQPFSQQPFPQHSHLNSAEPGYSASCVDGSIAHHWPVSAPLPQQHLAVVHQDGSSGGVQPWQGSGGSGYGGVPQQQEPQQQLQQQEGRAWGDASGVDTQVSGGEGECVDGVGGDGHAGSYGTVEPVGPPPDRNALHVFCQHRHPVAYPPAPVPTLLSASGRTDWWVGDSAASTHRTSSTDFVSSPVAAMAPGTSTDAAAVAAATAAGGAAAAAAAASSPVAALAPGTSTDAAAXAAAAAAGGAAAAAAAASSPVAAMAPGTLTCSSSGDDGICGFERGASYPFDPGGFYTLEVRVDGEEKYGGETDDRSSGGRSSSSSSSSSSSSGGRSGGGXDIGDGGNGSGDSSSGVPGRRVGVGCPDGRKGGDEGLHETWSGAPTHPFDPGKTEEEVSSSSSSSSSSEESGGDGNGGEGLDETWSGAPTHPFDPGKTSSRGARRRGAVPGVAYPFDRGRNGSGSSNGGNGGRPDGSGGFGQSSGGDTGGSRSSDESGGFGQSSDGSRRRQRRFWPEPRRRQRRQRRRW
>Copia-N4_Ec32_ORF1#LTR/Copia ORF [Ectocarpus Ec32]
MRRVTTPVGSLLYFIVAGKLAARFFYFCRLQLRRAHQATQHASVIDQESGCCVCANKTAGGDGRRPPRGPGTSSSPHGEDNGGEGRGSLNLPDVDQQGGTKAAADGGEQDPTIALVDLLRRVANFASQTPGHDVRSGTSSSQPIELKLRERVEVPEWNDAFLKDRSVTVAFRIFTSCFSGWMDAEGLEEIMRGEEIPVGSLHVDKTWLRQRYGDESVRKATRVWMCLITKINVQPILDQILASESPQAGWRVFQSYYTTNRTHEREILDGTWNCLRQKHGETLVDYWGRANTVWMQLQSCGDNREETLMSRHFARGLLPMYDDVKDRILFHPMLSRGTLEETLRLVEHEQRIKRRCGEGIEDTRHAPVAAGAGRDGGMRRAAAAGADGGPSHEQRGAFFCQVHGANSSHNTPDCHKLRKDFLFHYNDFMAFIRERDGMRGPGFPQAGGQESGRLSGGSYREQLHQLDQGASWGRGRPFCPRSAGPDADEQRVFNEAFSTATQPATQQQQQQQQQQQQQQQQYIGANPTTSASSTATPSPPPGDTPPASGAPLRLFLTRSVNSLGESDSVSGNEIRVVSDGEVSGVPVAGMSVPDVPVVPVVKPAVTFQAPVWHTRMSTPKGGEQLQGDSGTSAGMFDAREGVASKCDVAVLGRAEQMDVDGFHHRAGYFPQPVLSLTAKQQGNTLPRELGPGAIAASQPAATAAPWPVAAAAAAAAAPPPLPPSPGAPVPPASSPDVAALPDPRMTATRTTAAPLPAAVTTAAPLPTRKSVPTSEADGPHPSPTARIERQADDLAWDDTDR
>Ngaro-1_Ec32_YR#LTR/Ngaro YR [Ectocarpus Ec32]
MQLVEHSVASSSRRTYTSGFNSWCTFRRLTEKPKFLGQRAGDLHVWELIDFVAWCFESEGNLASTISGKLTAVQHFHRLEASVELDLSSPMLKCALRGIARNHVAVGTVRRVRLPVSWRMLLDGESASQNWGEGGRVMWLCLCLSYLFITRSDEVFANDAGRVHEAHCLTRADVALFAGETQLVFSHYRRADRVEMRFRGHKADQEQKGNIRVRTRDEVTGPQSGVRARGGAVALVVELLSCHATFPDSAPLASYRSGRAVRVVRYTAALRALREVVARSGRNPQEYALHSLRIGGATALASGGDIAERVIQREGKWRSDAYKPYARNNVEDSRRVSRKLTDGSRIVSRQPGEGTVWGNG
>Ngaro-2_Ec32_ORF1#LTR/Ngaro ORF [Ectocarpus Ec32]
MLYWCTWRCVSLGVKCFGGCEIRLRWLKHGLRNNYAACRVAGAFRVVLSFLRSRYIFVPFVPCDQEIDRCIGGKSAGGGDMSGDENSSDESMIGRDEYEAERQDSANERAVISASVEDLKADMAARFAEVLEAVRGRGGGAAAGGAAGVAPAPMYGGARAAAGVAPAPMYGGASAAGYSAGHGFHRVESSPGLLQGAGRYGSGGGLGFTPAISSPFGAGGLNMDSGGYGMGTGVSHTQRRMEKVLSDQRVNAWSSANSRMWWVVMGCFPPKLEKPSLQGLMHDSIEVTDEVADMLLNFRGFDPAAFTPRGAVGDRIPISTHLTLMAGAFITIARRGIADEPRLVAASQARVDRVEASFQAVIADVERHARENYAAIQAQHNRAIILTFLVKDMEVYTRXVQMFADEMQRRFVLPPPSDALSPPPLPAFPNIAAYLRSGGLINSAVQGKSGRSSAAAAGAGGRSEAKEQGVCYKFQKDGKCRWGKKCKFAHVAPRKAGGKGGKRGGATGGGAEGGDSKGSPSTAADTNASAAAAPAKRAKVGTAGTKTRSSAKGGAGGGAKDDDDE
>Ngaro-2_Ec32_ORF2#LTR/Ngaro ORF [Ectocarpus Ec32]
MVHAMSQTVAQGTPRATVLAQIAVKCFRFLSRHGGSFECMQAIENGIGVPRVRPEFIRFWFGRLKGFPHTETVAAIVERGAVVPVCGSAEIAAALSYGNHRSVAPHSDTILGKVFDDVRFGRAFVFPKKEAESIPGLRLSPLGVVVSPEKIRIIHDLTYECSTVSRSVNADTDSEAAPKVELGHVLRDIVWRILWLRRTYGPSARIVLSKIDVTDAFRQVAVQWSGAPVFGYSVGDFVVVDRRLVFGWRNSPGNFCVMTAALEHSHNHTSVDNAVVTELGRTATNHVEVPLPSERETPPPFPPGCRIPPGSGGGRSDSFFVRFYVDDGILVEVMWSPTGARCKVASASCASDHFRVFGARGSRDPPLLSPRKLSSWQTRLCVLGWDIDTVAMTISVPTDKLERLRATIREWPPTRCFASESELRGVIGSLLHICEVVRPGKYFVRRMLNQLGLPPVQLTARGVARKRIGPEFHADMRFWRLMVEGGLGSPSRLLTAPLVCFFDQPYSCLLWSDASGDAMGGYFLHAEFRSGVWWRFEFSQEVRERFRQQAEGRDDLSINMLELLAMVVGAWVFIVQSDMRPEYARNSIRMMGDNSSSVAWVNKCRGGSEPRSGALMRMLGCLEMGSGWCFEAAHVRGVDNTIADGISRWEPATIDARLRLSRPNVAWRQQVLSQEVADLCTGVLAASMSASQLRSRLDELTCRVGGLGVLFAA
>Ngaro-2_Ec32_YR#LTR/Ngaro YR [Ectocarpus Ec32]
MIGESEYLSGDVDGAGLEQALLEFVAWCCADKGNIAPTISGKLAAVQYFHRVDKQLELPTGAPLIKRSLLGVARVHVRAGTKSRSRVPVSWETLLEGQQLTASWGTGGRVLWLCLALSYFLVARSDEVFATLSGQCHQVHCLRRSDVEFFHGEYVLAPLHWHKATGVRVRFRGHKGDQSETGACVTRVRDVARGASSQIGAGGGAVAVLVELMACHLALPEDAPLCSFRCRRSNTVKVWGYSKALSALRQIVEKAGGDPRQVGLHSLRIGAATTLAAGGDVPDRIIQREGRWKEGSGTFKIYTRNNMVDVDMVSRKLAKGKKTEQKKG
>Ngaro-3_Ec32_ORF1#LTR/Ngaro ORF [Ectocarpus Ec32]
MWGDLRRVKAWLILGRPPAVSKLSQMEWQSLLRKGVLVTEKVAASLDTLSNFRVEDYRSGSDTPNADVPLEESLSILITTISALLKTGITDSESLQRVGILEESLNVGLEMVTEHCRENRGEMRNPANKLRFAGFINDDLILFASRWFDAAISFKTTNSAPPTVIEDFPPVVTIEWKRITGFIAMGGVGAAAFYQPQIRAGEQLLSPSKRARGTTSGRSRGYCFAFNSSSGCHDRNCPYIHAQNPSHARRGASETPATGARGRAASSVTFRVGRGGVGGSATSDKHRGRSVGHGNGGGRGGEARAAGEGGARPKAADFFTHGKDK
>Ngaro-3_Ec32_ORF2#LTR/Ngaro ORF [Ectocarpus Ec32]
MSQLETILPVPQADPRSVRQWFGGVKQFPSIDLLVRIVSRGVPVQIAAGGDVDEALAYGNHASVSQHTDLIQKKIKEDVRYGRAFVFPRSAAYQIPGLRLSPLGVVVNTKKARIINDLRFSGVNDDTNTSVAPVCKLGHVLRDVVWRVLYLHGKFVRDAHGDTPTILIAKVDSKDAFRQVSVERAHSPKFGYVFGGTLVVDRQLQFGWNLSPPYFCLCTAAIEHSHNKTSAANATPTPQGRLATAHISVVESAEVQTMLPAACAIPPGSGGGVDDPFFARAYVDDVIGVEVHWSHPRGDRCVISSESLVSDHFRLFGDRPHGFPPLFSASKLTSWEASMEVLGWVIDTKAMSISLPQQKLATLREALEGWVVRRSASETEVRSLMGKLLHVCVVVRPGKFFVRRMLNQLGMPPPNRGKRSTSARRGEYARAHRNGSFLWVPSSAPTRRSGV
>Ngaro-3_Ec32_ORF3#LTR/Ngaro ORF [Ectocarpus Ec32]
MMLAEASGLHGEGRLEMPLYSMYLQPHSRTLWSDASGDAMGGYCLESGQYWRMDFSDDVRQRLRRKAVGRDDLSINVLELLGMVVTAWAFTVDADSTPEYPGQSVLLRGDNMSSIHWCNRCRGPREPRSGALMRILGCLEMRSGWCFRARHVKGISNTLADGISRWNHDSIASNLRAFRPDIDWQVQDLGQAGRDFVTDVLACSSSSTQLRLRLEGLTRQASTLGARFGG
>Ngaro-3_Ec32_ORF4#LTR/Ngaro ORF [Ectocarpus Ec32]
MCAKGDCEEPRGYGDGTPCASACVLAYAAGRGKRKPELGEGGRVMWLCLCLSYLFITRSDEVFANDAGRVHEAHCLTRADVALFAGETQLVFSQYRRADRVEMRFRGHKADQEQKGNIRVRTRDEVTGPQSGVRARGGAVALVVELLSCHATLPDSAPLASYRSGRAVRVARYSAALRAVREVVAKSGRNPQEYALHSLRIGGATALASGGDIAERVIQREGKWRSDAYKPYARNNVEDSRRVSRKLTDGSRIVSRQPGEGTVWGNG
>Ngaro-4_Ec32_ORF1#LTR/Ngaro ORF [Ectocarpus Ec32]
MNNGNNLQQQGQGPPQQLQPAQPAQPAPPPPPPPPPPNGPPPAANQQQSSGGGGGAAAAAPHGGGQAVAAGNQPAGAAGNQQAAGNNNAPPAAGGDQNAGGAAPAGLGGPPPPINPVQLLLQMSVLLKEQSDRLGNLELRMQQQQQQHPQYQQQQQQQQQQQQQQQYQQQQQHHQQQQHQQQPQQPGHLPPAGLQQQGQPQPINLPLGGQLVLQPQQAQALGPNINVLNQGLNTQVQKERFRRDTKAWGDEPAATLFLLRGGWFVGTTLSKNAIAQLLRKVAYPDAEMIDSLMTIANVDIAKFSPPLPTGWTPQPRDFIVHLETFAKAFFAVLDHGTHAAGEPSTGRRQQLKAEISRIVSNARDYLSLHSAEIMGQEAAVKTRLITDTNTDINEYLGNISDLGAAIRADHDISPPAADDVQPVPPPAFSRLRGLTAEGNANAIVGKLNNGLAGLPQPQKRKASASSATSGHTASRPRITAAPVANQHAVATLSPFQQDLLTWGTPHRACHSHWKGQKCTRPHCALNHVQVHPSVAPPGPPPIAPVRAPAPATALAPAPAPAPAPAAPRPVVARYSNNYRPHGAAGANS
>Ngaro-4_Ec32_pol#LTR/Ngaro pol [Ectocarpus Ec32]
MDPSNQGVEQPCARLEQVREKDPRNTGENNRPGVNAGKDPRYRGEKDPSHQGEDRKSARPNTCIGDKDRERPSGNTREDPRYRGEKDPSHQGEDRKSARPNTCIGDKDRERPSGNTREDPRYRGEKDPSHQGEDRKSARPNTCIGDKDRERPSGNTREDPRYRGEKDPSHQGEDHKSARPNTCIGDKDRERPSGNTREDPRYRGEKDPSHQGEDHKSARPNTCIGDKDRERPSGNTREDPRYRGEKDPSHQGEDRKSARPNTCIGDKDPYGKRDSDSDGSAALPPPYGKLLAEMWREQKECLARGTRLDEKQEIIHELAKTGSMLLKTNDGKLGDVAREIGGTLVSPPLNLSDLEQHFGTKKHFPDLANLIDIVDNGVPAKTHDSPPNLESALRYGNHSTIDAHTELVWKKLIDDVEQNRCLVFDVADAARMKGVRVSPLGAVVGKKIRIINDFSFDPKLXRGQKGGVNVDTVTEEVPDCLCGETLPAFLAEITRLRVKWPDKRILVSTADVNNAYRNVRVAPDDAQKFCYVIGDVLVADFRLTFGWAGSPGFWGVMASAAEHSHRNTNVHNVQLVDEGIEMMSHVKIVEPWEDGPPARVPRDANVKPHDGGGPHDDFSCGVYVDDFALLKVQHAPDDASALVASASLASDCVRLFGPAEAGQTPILAPKKSTDWNTKVDFLGHTIDTHKMTIATTHERIDAIRTALENDWPQTREFASVQEVLSMAGKLWNMTYVMRAGKYFVWHLLRLTGLHDKANRRSREKRQVRLGWEFHGDLDFWRWALKVKLAEKGESLSAFFFNHVQRTPFRHYLSDASFDAVGGHCPELKVFWRYRFKPAFTAELKRKAEAKETSAITINTLELLGMIITCWVVQMVVGEKPTQHGQAIMMRGDNMSAVSWVNRCGGSRDRRAGLLMRLLGRMEIENGWCHVAKHIPGRENTLADGISRWKSEDVEVNVERLTHDNNWRMQDIGDTGRELIEMILQEKLQNQRMDGLVWSRMASV
>Ngaro-4_Ec32_YR#LTR/Ngaro YR [Ectocarpus Ec32]
MEPHGKRVKKRSNKSKTRMMSKRTKEGVMTLTCSSTGSEHGTKGTSDEGERLLRIMEHGSLNASTLKGYHSKWDTWTDERAKANLSPWLYEEDGVDSAVRELTVFMASRCLVYKNQSQTVKGYLAAIKYFHKLYAGWELPTSHFRVAAVGNAIDRLHARAETKXLVRQPLTVPMIIAGRERALTDVFRLVTWMGIALSYFLLCRASELWAYHNGLVHADFCLTRGNLVFFEGSCRLAWDERRRADRVEVTFRASKADQKRRGAVVTRERVTRDEEVGQMAEKMGALEILLNLLDVHPELGSTAPLMQSVKQGRWAVVSRSEATTALRDMARRVGENPTHFALHSGRIGGATQLAKQGASVIQIQRAGRWKSGAFMTYVRAGGEGANYVSRALASS
>Ngaro-5_Ec32_ORF1#LTR/Ngaro ORF [Ectocarpus Ec32]
MAIETRSRQGRTAGRGRTGARGAARSAGRSTSRAAAAAKSNGRSMSRRPSRAVVRTPERGAGRPSRARSSPRDGGDGGTDRATMDGFRRELEELRRQTAERDDVIEHLQEVVASRNGAIQQLQAEIDDVVRRGPDSDPPEAGAAGAGARAENGEVAIVGTVAPSAGAGRATVTMNVSSGHIQQVAFKEDLKAWRNPAAIKPWLITTERPPFVGMSKTNMQAALRSVAHVSAPVVEMLNNLSDFDMRMFVPNGDDTSGEGISLPEHLEILIEAIQTIISKGVMSDEGLQRVEVLVKGLDRGLKMLRRHCNEFRSKLRSAENYDMMAGLVNDDLNCWAGELFDAATTFAKIHVSPPTAAQFPAVVTPAWPDLTAYVNAGGLRNLSNQPQQRQSSTSGSGKSKAATAARKGGNQYCFAFNSEEGCRRSARDCRWVHAIDPNKRGGKRAGGRGKDAYGSGGGSKGGRGDGTSGSSTDRGGVRNRSSNGGGGRGGGGAKSH
>Ngaro-5_Ec32_ORF2#LTR/Ngaro ORF [Ectocarpus Ec32]
MEPTRTAPRRQQGGIESLDECAVALQQLAQATDSQSIRRSLGTLADLNLEWLDRNDGHFECMLETLRTLPCPRVEAAQVRRWFGTVKEFPNIDLLIQIVSEGAPVAVTGQGEMRAAIEYGNHSSTSRFSVEIRKKIVEDVLAGRAFVFPREAASRIPGIRVSPITVAASASKVRICHDLTNAVAGRGVNDDTDTSAIPECKTGHVLREVIWRILYLHKLGVRDVAVPPRILLAKMDTKSAYRQVPVEVKKSPVFSYMFEDSVIIDRCLQFGWTSSPSLWGVCAAAVEHAHNNTSFSSAEITREGREATSHVHVVPAREHEVRAKLPPECVFPRVPEGGSGTSFG
>Ngaro-5_Ec32_ORF3#LTR/Ngaro ORF [Ectocarpus Ec32]
MLGWMIDTVAMTISVPLAKIAQLRELLAEWPTDRQSASVKDVRSLLGKLLHLCEVIRPGKFFVCRILNQLKLAPLTAKDTTTSGVVDRRTKRYGRVELGPEFHDDLGFWRLVVEMATGADGVTRLGAPLFSCFMQPPSLTLVSDASGDGMGGYCLETGQWWRVDYEEDVRVRLRTRVESRDDLSVNVFELLGMVLTAWALTVHAGTRPEYPGQSILMRGDNMSAVHWVNKCRGAQEPRSGALMRMLGCLEMRSGWRFRAKHIRGVHNTLADGISRWTRDEIAVNLHAYRPDIRWQEQLLGQEATDITSAVLASSSSDDQLRIRLNAITRQVSGLGVSFAG
>Ngaro-5_Ec32_ORF4#LTR/Ngaro ORF [Ectocarpus Ec32]
MMGYEKFLSAESPHTEMVWALIDFAAWCFESEGNQAGTISGKLAAVQYHHRVEAHVEIVTSSPLLKCALRGISRSHAVAGVRQRVRLPITWRMLRGGESMIPTWGIGGRVMWLCLSLSYFLITRSDEMFADSSGVGHPVHCLTRRDVAFFSGEEQLEYVRWREADKIEVHFRGHKGDQDQTGSVRARTRDEINGPQSGYRADGGAVALMLELLSCHATLPDDAPLSSYRSGRAVKVLKYDQALRALREIVEKSGRNPKDFALHSLRIGGASTLAAGGNVSERVIQRAGRWKSDAYKPYTVDNTEDSRMVSRILGDKDKGVERQPGEGTVWGRHKRRLISPNE
>Ngaro-7_Ec32_ORF1#LTR/Ngaro ORF [Ectocarpus Ec32]
MDPSVQNAVQAKIAADAAAAEAAPAYDGAAANAAAPNAAAADAAAAVNAAAAAVAAADAAAAAAAPPAAEHNGGDAPPANNGPEEGAGANPLGGIQAMLTQFMNAHQAQMAALHQQVAQQGQILQQQQQQQQQQQPQQQQQPQQQQQQPAGGILPPANAPVVAASAAPPAPATAGSKMTEKLRAEDWKATGPLWLLARGGFDTRAPVDVPFVKMVAGEYSHITEQGGKQMCSLTDIKIEHCFPPKSANAALAAMPVTVHFDTFITVLFKTIEYGMDTAEENAKLRVAAWRAEFASITRKLATYLTLHYTGLQPHENRVRNALLDAINRGLEDGFRILHKMAYDLRRTHQDGPPTADATDAVPFPRFKLLKTLLEEDHTQSLAEKAAQWPLPTVAAALAPATSAKRKSGTAGAKTATTKRQRTTTTTPTCPPGFCKGWWFSRQCRTPDCQLHHVHAGPAPATSAASPPPQVPPPPQAPPQQAAAPQPLPSQQQQQQQQQQLRQPSVGNFSMTVNGGRGGGGGNQGRGAGGRGGGGR
>Ngaro-7_Ec32_pol#LTR/Ngaro pol [Ectocarpus Ec32]
MSTQPPFPTRIDEIPPRTREADQRVSPLTRKIDXSCHLSPTQAADVXVSDTGRLSSLPQRVEVGDSDTGLASPLTRPPGYSVSDARQPTSPTPLAALNASAATHXPSRTQPHEARVPDEARSTLLTSVTAPGASDTTCPRSPTLPEKVQGSALRRQPSLTHHAHFTPTQQLQRNTQLTLSSSGRAARYRWTNHTHPSDSSTNLDVAESRPLVRSDSRLSPHSRPSALEMSTQPPFPTRIDEIPPRTREAGRQASPLTRMVDMSCHLSPTQAADVAVSDTGRLSSLPQXVEVGDSDTGLASPLTRPPGYSVSDAXQPTSPPPPAALNASAAAHHPSRTQSHEARVPDEARSTLLTSVTAPGASDTTCPRSPTLPAKVQGSALRRQPSLTHHAHFTPTQQLQRNTQPPVGLRSTNSTEQRVLRHRSPPHVGSSSIPNGQGRSETQRKHVARWHEDRATLGKTNLEQPERERILYQLAEVCTQMMRDNRGSVGKVARSLGGTLVTPPVDPNHVRQYFGDLKGFPQIEELMTIVTGGVPVSAPPSKADLASALNYGNHRSADEHLPLIWKKLAEDVRRERCLVIQKSAAYEIPNLRVSPLGAVVTHKVRIINDLSFDADNKGVKGGLNADTDVDSVPPSLCAEALPKFLSELVSLRAKNPKLRILMSTTDVNDAYRNVRVEPEQAHNFSYVVDDLVVIDFRLTFGWTGSPGHFGVMASAAEHSHCNTNLDSVQLLPEGVNMMKHVKIVEPWEEGDPTPVPDDATVHATKGGDRSSNFMSVVYVDDHGLLRTQQSADDLSALTVSASLASDYVRLFGPGEPGETPILAPKKSSNWDTQLEFLGFVIDSHELKISLTTKKAEAIKTALEIDWPRHKREATAQEVFSIAGKLWNLTYVVRAGKYFVWRLLRLTGLHRKHTRNCSHVVELGREFHDDLDFFRWAIEHELLTAGESLNAPCYGVVKRQPKRLYLSDASFDAIGGFCPEKRVFWRYDLPLDFATELKQKAARRETCSVTINLLELVGMVMTAWVMHSLVGDRPKNNNDPVLMRGDNMAAVTWSNRCGGARDKRACLMMRMLGRLEISGEWSYEAKHIPGVQNTLADGISRWPRSELADRVRQFTNTNDWREIPLGSRGEKVCSFVLQKKNLQPRHDRTLWNLMMTPH
>Ngaro-7_Ec32_YR#LTR/Ngaro YR [Ectocarpus Ec32]
MESHDDTSLKIIDKTTPVTSNVSSNPPLTDASGTGQEGGGMSTEVARLVDTLVSASIGGSTHKVYAAKWKTWLEFMKHKGKEPWLNSMDEPEIIALLLEFMTCRLFSFNNQQSTVRGYLAAIKFYHKLCTGWEPPTSHCMITAAGKGIDRIRGMTGKQAQVRLPLTWSMLSQGYHTVASAPDGGKVFWLGLTLSYFLLCRASELFAYANGLVHPDFCLTRDCLRFFQGDIQVETEDRARADSVRIHFVASKADQNREGCTITRTRSPRSEESGRAPFGAFEAIVELLNVHPSLPGRAPLMTRMGASGWKVVTRVEAVVALRRMVACAGKDPAQYALHSGRIGGATQLAAQGVSDLQIQRAGRWKSRAFMVYVREAGEGAEAVSVGLTGGR
>Ngaro-8_Ec32_ORF1#LTR/Ngaro ORF [Ectocarpus Ec32]
MPNTVRLGTLTPMRRRDEEEEEQGGWRGQGRGEDGGSPQRGGGERRRSLSQGERRVTSVEGRGTLRIESRLSPSVHTGGRARHARPRQTRSNSPMVVRRDQSXYVSRRGSSRTQHVPSPQGHRNDSHAHGGSSYGRGAGGGGDGHVGGAGIGADGPAHYGPQGEEMGAAGGGRSRPGGEVGQPQHYHQPEQQHQHQXQQQHQQQWQQQQQLPQQQQQHQQRPQYQGQQQQPQQQQLQTPPPPPPRRQAQGAMNQEGVGGAVDAPAAGAPGGWGGNGQQGGGWRAAAAIATRAGRGVRGTTGGRGSRWGGVGGGEGAGHSCRGGAGGGRGHAARVSRLSPHAAAATGTVHKVHGAAKPVIPAATATTAAAAAAAGATGAPHGGGVPMEHRVGRGGGGGGGMIGGGLLRSTPSYGERLTGPKMSAAEKKYREGEGGGHLDVYQGGW
>Ngaro-8_Ec32_ORF2#LTR/Ngaro ORF [Ectocarpus Ec32]
MLQVSPRSYCDGYPHFCNFYQHVHVFKAPKTSGNLFRIHMRRQQTATQTPHDMSDTTSASIYHLFLRGGGTQKGFTRCFSLCIGGKGHGADTGAKLSDNTAHAISANTVINFNCSGDPVFVVRSLDSAARHLAFLSAASPGAVPSAPDATDPGTGPVSAPMTHSPLARAPHPVASPAPVGPACLRSPRSHFFAAGSPAASAPPLLGTAEPGDDAFAVVVAAGVPVPARVALPKFMGAHVLLPKLRALRLRHCGRRRAPPPLCSFPAPPAAFFVPPYPPPPLPPPPQLPPPPPPLPPPPPAATIAIPAVCVPPPPLPPPPPPPLRPSPPPPKAGASGASGIRRCVWVNCGSGISPNCIPPGIPPPPAFACSASALAVTVAVHSSRSVLNARVNASRNRHPRVNSPFAAQ
>Ngaro-8_Ec32_pol#LTR/Ngaro pol [Ectocarpus Ec32]
MIDASGGGIGHVVRSLGGRLLAPHMDAKKIAGSFGSFEHVDVLVKIAEVGVPIAVGPGGDLKHELAYGNHPSAQKWHGAIWQKVVEDVEAGRAVLFKRKVAEKIPGLRVSPVGVVEEKEKLRVIHDLTIPVAEATGGEGRPVNATTFFEEIPACGMATVMKEVLERFLGLRARYPRRTILLQKMDVKSAFRQIPVDPAGAPAFGYVIGEFLVVDLRLQFGWRGSPGWWGLVASAIEHVHRQTTRDTVRVTPSGVRAAAHVKIAPPTGKGIVPIPPQCKVQPAVGGGRMIRRLCGSSWTMRLVWKCSGKTRGSGVWS
>Ngaro-8_Ec32_YR#LTR/Ngaro YR [Ectocarpus Ec32]
MCRDFARSYALGRVAASTRKTYTGAWNMWIKWRERVQKSPWIAKGSEEGEIVEELAEYMAYCSAFLGNRDSTIMGKLVAVNFYHQQFQNMSLPLSNPYIKGVAQGIKRGHVEKGTQARVRRPLTWGMLSAMQQSVGGEGAGGRVLWIGLALTYLLMLRASELFAEKDGKIHEVYCLCRGDVAFFEGDKQLEGPERLRADKIEVQMRGSKGDQGRKGAVLVRERGRANGAVELMLELFGIYGSEGLSATAPLMVHRREGKWEVWQRRKATEQMRKGIRAVSKMWSKEGKGAGAKLKPEEFALHSGRIGGATRLAAKGVPEAVIKKEGRWSSNAFMAYVRANMQDPAWVSAVLEEGEGVLERQPGQGTEWGRNKEEGSRSKKNKTS
>PAT-1_Ec32_pol#LTR/DIRS pol [Ectocarpus Ec32]
MPPAPLLPPDESEWAQVGAFPTASRGFPTLDEVTRDPMEGELRRLPWQAPVWDAKGFVPGFVRAHAGFWEDCILRDHPLRDTLTSYIRDGVDLYDLLLPKFRGESPSLPYNVDHFPQRIFSNHRWPLEFDNFVDAEMQSLLDRGCISRWADVKSSTGPVRPRMIMALSVETSKPRLIYDARPLNSCTRKIPFAMDTVARVASIASSGCYMTSLDDSSAFHHVLLRPSSWPLFGLSYKGVDYCWCVLPFGFSLSPYVYHTLSEAKAAFQRSKGAPSLAYLDDSWRSNFLATYGRPARDQWLAAGEATHVAMLTSLFCGQFLSLKKCELRPVKALQYLGIICDSETMTFRIPQEKLDKLHGLLQTALADGGVSYRTLQRVAGKCMSMTVAIRPASLWTHAMFAVLSAMDKTNQRQIDLTRDAYADLRQEFQKWLSLTASSHEGPWQRASHLIVKIDGSSDASSLGWGGAINIKGAQYRAGGVFPDDWLHKHINKKEMFALYHLLRLFCARFPASLQRAHVLIDVDNTAVCGSFNRGRARDPETHALLVRLFELQVEYEFMLSLKWVPSAANVVADDISRPSREGIIRLNPAAFQALWADMGPFTIDLMASDASAQRIPESDVVLPFFSRYDCEGSSGVDVFAQDVSLRPGSLDRAFGYCFPPPVMAGHVVQHLAECHAHAVIVVPGSRSYWFPRVQQAAVRSLLISPPNAGGYFQWPCPDGSLKEWKYPRWSMVAYEVDFGSCS
>PAT-1_Ec32_YR#LTR/DIRS YR [Ectocarpus Ec32]
MQKGIVSKLKMAMQEQLGKDSSWDPATRSGNPCCSPLVDSYLVFTGEEQKRVGVAVNQAEAMLPHVLIDLLRDMRSRAQTASSLAERIELTRDVALFSLAFASMRRGHDLSFTMGSQVLRLPAGQGLIFNFQFGKTLRDSVDAVVVRPDVACPSICAVSNVTAYISAAEGIGWDLSQGHLFPIVLLDGTRGCAPLTAVQMTAALQGHLRAAGLPHRYTMHSFRVGGSVAQSLDGTAMDAIMKIAGWRTESVAKRYVGATTSVGATGSKRIRSELYADSNALPLSADFTCDFSACARREK
>PAT-2_Ec32_ORF1#LTR/DIRS ORF [Ectocarpus Ec32]
MATVPSFQLDALHAPGPEAVIEQLYDLCAPKSGNGGERVMDLTRLGVLPHGRQLETASLDDLCRIFGALVDAGSASDKPGMMAVGLPARGNADSVAVGDARMKAALAQALLQYLWRCDHHGGLRLSATAVLLPAPPTLATAPSAAEGAPSSAPSARAGSTPSSPSSASTSAAAAAAASPSSPATTAGEATAGKRLRSEISGAVADLEEESVAGDREPRVKKKSLVYTTISSKVSLVDIIWFLLVFGRPTSHSSRRLSPSLMDFCTAAFVRRALSQHSLPSFSSTQAIAGCPWVSSRGAYNMSGFSFRERPLDIYLFVFNILSFSSPHGARLLPVCSCLGDTAV
>PAT-2_Ec32_ORF2#LTR/DIRS ORF [Ectocarpus Ec32]
MYHFVLESATGAAWQPSCLEHVSTVVGPAFSFPHRFHLDLVVSARLFLRVSPLSQLPISHGFFSLSPFFGSVFSSVSPLQFGFFSSDSPLSQLPISRVFLSLTVFQLGFLKRFSAISATHVSGCFLSFTVSQLGFSSDSPLSQLPISRVFSPSHRFSARFSQAFLRYLSYPCLRVFSFLRRFSARFLKRFSAISAAHLSGFFSLSPFSPLSQLPISRVLSFFHRFSARFSHAFLCYLSYPPLGCFFFLSPFLNSVSLKRFSAISATLSQFFFLSPYFNSVSLQSPLFHIFHSVSRAFSPLFSDVSPLSPVFSSVSFLERFLRYLKCFKWIFSQPFLRCVSYPSLRVVSFTVFSSVLSGVFLRVSGSDVLYPSLRVSLLAVSFHSVFLKRFSAISPFPRLSFFAILPFQFAALWTGLLTSVSGLTTFDASVKHQRVLEIKTKVQELARLAAMDPELTDERTFVDTLAVGIDAAMQCGRPDAAAVWVHDKLMSQTEEGRKTDRGQVVKELSAITKFLGGPKHSSAPAGPWSPPPMQPMALTPHFGGYSPYGMQPQGGHYTPSRGPGGRHRASGGRSSRGGGSGFSRKTALCNTCRRAGKTGADIEHSFRVCPFVQCHKCHGRGHVIQNCPN
>PAT-2_Ec32_pol#LTR/DIRS pol [Ectocarpus Ec32]
MRHKSHTCSQQHTLVMAKQAQFSDIRDFLLHISCVSQVGSGADLFLAERAARTAHIRTQLVGGDLISASAKQSTVDLSNIRRLQQSHCLPDQARMWVTDDFVPAHLQTATEFWRDEILQDTPVGDRNTLLGWVKGVNVYDFVDTKATGIFHGASYNGADLTSIHLPNHVPDEHVSWVTSEVAKLAATGCVARWKDVADVSVYAKPQMVLPLGVEPTKPRLIWDARWLNLMCRHHPFSMDGVGKVAQCAWPGAHQVTIDHKAGYHHVALDKGSWQYFGFEWEGELYVFTVLAFGWCSAPFIYASLSEAVARYLRARDIPVLTWIDDFYLTNFRSTRTLSYDEQLKAAQTTAYVALEVLYSAGYFISLKKCELIPTTSLVFLGIICDSDNRRFEVPEDKLAKLEAILVDAIASESITFQMLEKLAGKCTSLSVAVPVAALYTHHMYKSIAVFQRRGGRKPSMTIPVPKNSGLMFELKRWLEVREHFNGASWYRAEHKQLALTGASDASSGGWGGLIRSPGQPIFKAGGDFPLHVAQQHINVQEGYALQQTLRLFSDSQPSQLAGSTLISKVDSKVLHDAFKKGRSSNTLMHEIITDLFWLQVRRDFTLKLKWVSSEENAEADGISRPGSDDFVRLDERMFGDLCAWAGEQVTMDLMATPASVHKRWVDGRCTSEDLPFYSRYHTQGCAGVDVLTQNVRFMPGSTTEECFGFCFPPTSMVGVFLQHLEECRAKALVIVPDRKQYWFPRIADAATRSRTLSIGSGGESPFFRVHHQKGSERFHFKRSGMLAVVVDFARNAK
>PAT-2_Ec32_YR#LTR/DIRS YR [Ectocarpus Ec32]
MLSDEEFVRLVLNVSPVHVRWFVGQRILYQALQAVFTALGLIVSILEAIIPKRDRLGEAKLPPPPLVKVSASRARVLCPECHSENDDSFRFCQWCGYSIAQHQPRTTPPLQVDEEAISRRYQQFLNAWAEKASARSRSATWALFSNFLASRRNGSVSIENAQPKDVVEFLCWLDSCGSRRRTIVHAKHCEAVGTKDLTACSTDKGECSLRYAFDSLRTNHVSKLSMVFEKEMGVVTPWSKTMRVGNPVKSELVAQYMAFTTSEQKQAGVLVKQAPVILRSHLEKIIFPMQIRLQYASSDVERVTLARDIAFFSVAFSTTKRGVELTNILIQRILRLPNRSGLMCNFQWGKTQRDGADHILTVPYDEEYVAICPVRAVERFIAVGKQVGWDTTSGYLFPDISESMQGEAQRGKLPVATSRMSEALKRYAAAVGETQGFSLHSFRSGGAVSRALAGDSLSTIMQKAYWKSPKTAWRYMRLMEVVAPGSEGTAMVEGVSEEQYRQLNEFGLSEQSRSLSAFSNKPLL
>PAT-4_Ec32_pol#LTR/DIRS pol [Ectocarpus Ec32]
MYLRWLRGVDIREFIDPDTEGEFQGQKYKGSELTPVELPNHVPEAFTGFVDEQVEKYVQSGVVAPWEEVADVSKHPKPHMVMPLGVEESKPRAFLDARWLNLMGRKIPFKMDAVGKVAQCAWTGAFQMTCDHKSGFHHVPLAKESWQYFGFKWGGRYFVFTTLCFGWCSSPYIYHSLSAVVSRYLRTKGIPVLTWIDDFYFTNFRSTRGLEPVQQKQAARVAGYLVMTVFYKAGYFMSIPKCELEATNRLIYLGVVCDSKEQKFFIPEEKLAKLETILTEALTRGVISFQALEKLAGKCTSMSVACPAAALYTHHMYKHIGIFQRNGGRKRNMDIDVPKNGGLRFEMXKWLEVREKMNGAAWYAARHQKLTIVGASDASSSGWGGLIRCPGEEVFRVAGDFPDDWTTQHINEQEAYAIRQLLVLYCQQRPTKVQGSTLVVDVDNQALFYALRNGKSANTRLHEIVAELFWLQVQADFTLNVQWVCSKANAEADDLSRPDADAYVRLEEDKFAELWRWVGRPFDMDLMATAASAQNIPGSDRQLPFYSRFYNEGCAGSDVLSQDLRCLPGSEKACFGFCFPPTTMVGVVLQRMAECGARAVVIVPDQQQTWYPMLADATVRSYTIAKQAEGSVFYRMHHQRGKVSFAFKRWAMRAVEVNFADK
>PAT-4_Ec32_YR#LTR/DIRS YR [Ectocarpus Ec32]
MKSRCATMITYTQFLQSRKTGRVVSMTESQPRDIVDYLCWLDACGKRRRTVVHARECQAVGTSSLDACSTEQGACTKRYAHDSLRTNHVSKLAVAFEKELGCTHDWDSQRRTGNPVRSELVTQYMRFTTKQQKQAGVLVKQAPAILRSHLHQILVPLRAELDFTTSAEKRVTLARDIAFFTVAFSTTKRGDELVNTLIQRILRLPNKSGLMFNFQWGKTQRDGADHVLSVEYDSECLPLCPVSAVERYIGMGRSVGWDMSTGYLFSGISASKTGKKPKREPRPVTAAYMTAMLKNYAKGVGLEQEFSMHSFRAGGAISRALAGESLSTIMQRAFWKNPKTAWRYMRLMEVVAPGAGSEGMVEGITEDQYRELNEFPLSEQSRSLAAFGNTPLL
>PAT-4_Ec32_ORF1#LTR/DIRS ORF [Ectocarpus Ec32]
MKTGPGNVLNNFQERSHTKAHVSQGCLSSPLLWATKCRHGKQEKRESTFCSSSFVRVAPAVRHPGSGSSEAHATSAVLRLSTRVAAAASFLVSPVSTAVVAMSSPARMTADPAAASTIAAGADYAVVQDPILVQRGDSRVMDLERVGVFPGPRSCAGTKNLSVLIAVLQPLVDAHDYEPKPIFLDLWSAARDAGGSGAEILTRAKIALLHATLEYLFKRVNHGDLRVLPGAVFLPSVYSSAPPAAQPVVPPAPAPAASAPASPPAPAAAATTAAATPSAATAAAATSGPAAPPGSHPEDDEEGAKKRARTDGAEGAAGSSLAGEPSKRMAAGDSAGSDRPLFKVSVQAQVSFISACV
>PAT-4_Ec32_ORF2#LTR/DIRS ORF [Ectocarpus Ec32]
MEYVPDLGRAMHIGPGGCATXITHMSAELRELDKLAGQDVTQFKKEREFTAMLVAMIDHSVLVQDPVVGCMALYQELAASSEKSSAVDYEALRKKFKEARLQAGLTKQPNWGGLGGGSGGLMAGGMQPLSLAPAFHAVAPAFPSVSQQYAQPTHRGFGGAGHYGPSHHRVSGRGFGGNRRFGRGGKGAGRGGAAVCGRCSQMGKPADHSFRTCPEQACFKCGMPGHIKRDCPN
>MuDR-1_Ec32_tpase#DNA/MULE tpase [Ectocarpus Ec32]
MKPKEVTKAMKALHEDSDIDINKRAVQNAAAIVHGAEKPRDAADAYEEVMAATADGGVCEIKMDDSGRLTHIWWQTREQVALWNRYGHVALYDDTAVKNRYRMPLGVLAVVDSEYRTRIVGQSITADTTTDTFLWMLKSALESRGKQPDTFIQDADAAMTAAVREVFPDALARRNLWHLNQNVIKALAKVLGGYMKPFMDEFRCVRQQLSLAKFERKFNALIEKYPKAEKYMQVVYDDRARWAEYVSPLVFSVGSWTTSRVEGQNALIRDRCNSRSSLLDVAKYFSGIICSQKDAAMLRDAIDHLPPNRMAAPPATAFKSVLESCEFSIAGWPRRFMEQEMTAAITFCQMGGGEVDGPERAAASGRTFEYIEDKLCDAIYVFGIHEQRDDKAFDYLVLLFSDGSHLCQCRTLQTLRLFCRHVWAAMMYSPRFRFHVGLLHEHWLTEKARGTPQQDWPDVARPRWVVSNRHAAREVDGAAGEGEGEGVGGCSGRWKSFVGSSQTVQTVLLDLKEKGPTDQDRQVLYADVTKKLGQAASILSDRFSPTVAVALVDQFLTMVNVQAGGVGTTTTGGRGAALFMANPGTVRLPARTSNKRRPGAAERYTRGGSKRAATSGSQL
>TcMar-1_Ec32_tpase#DNA/TcMar tpase [Ectocarpus Ec32]
MPCAEGELCLQQNRTPKAPHGHVCKGGCGGRLHGTCGSVEGDFETSRICSSCVAAKTGKRKATAAGVDAGAGPSKRPTEKGGGKKASRARLSNADKVEVLKLLDAKISHEQIADRFKCSERLVRKVKAERKEVEAKAAAGDGSQKTARRGDFPEVDEIVIDLLDKARKAKMPVTRDVLRSFGRSTVATLLAEPATSAAVRARVEDFKAGEKWAKNFVKRNKVLSARLHGEAGSVDPAAIEKGMEEVRSLCAKYPARFIFNVDETGIQWKLMPRRTYLSSSEDRKKARGSKSMYFKDRMSAIMCSNADGTAKVDMAIIGRSKVPRCFTDAPSPLKYFSQANAWSDSATFLKWWLEVFLPFIRRFTHEKVLLLMDGCSSHGDLVDDRGQVTIKFYPPNCTSLHQPMDMGIIAKTKVLYRKELLDVKASTMLVAETLRAQAKASKMKAGTMGLAQGHQPHLRDAAELLQKAWGSVTPQDIARCFVKADTLPQEMAAELTNLHGKTQARIHEPALRSLTKSVHSLSTSVHDAQQQGSRIEDEDLSEMFAELNVSPGEPAPEEAVDLVQAWATIEDDDDVVEAFRQDAADEMTAQLAGTRLSTCREEESEDEADSDHEDTGGGRRAPPAYGELSSHFGVLEVAARESGNGDAAFHLSKAKMAMIAAHAAKGVRQTDMREFVDE
>TcMar-2_Ec32_tpase#DNA/TcMar tpase [Ectocarpus Ec32]
MEADNVVEGGAVSNPAESPAAQTAVGKTPAAAPRSIASFFPPAPGERGAARTTPSAAAHDTARTAEARSIESTATETPTAPAAPATAGAAETCEAEPTAENPAAPTPTPEKAALPPTTNTLSAATAENPAAAPRCGEPSCTNKPLWAEPGKDMPEFCGRHAKSGDVYIKIRNVHLPEAPTTAAAAAPVGDAMFPGESEEWTDGFGGRLDGTPAEGKGKGKRKREPLELEPPNFPIKFGGGQKRKRYDLEFKVNAIKYATMQSPGAQGPNGTIGVSYAQRVLGIPEKITLSAWIKDRTKYEKQLEQADQLGAKRKKKARSVKSFNTGRVRSNAEAELELLDWINDVRSEAISARVSTRMIKNKAVSLNSLWFGPRPAANDLEGSRKYRNKQTHWCRRFLRKNRLSFRAVTRQGQKLPSGWPAIAMKAVKEWRALRHGGIDGGGGRSMGGATSSAPSKPPLLFKEEQSYSMDETAVWMEPAGTSTVAKEVAIKTGGKEKLRITAVLAANMKGGKLPPLLIFKGKPTAPGKTPAANSIEREFKVGKDKKGIVYPQSVVYAVDDKAWHTQRVFRDVWLPQVWNRRPGREGVLGNYRQPDTLLSWDDYTVHKTALCKEAMDKSNTTLFFVPGGLTPKIQPCDGLINKLFKSNMSRLYDDHMASTDAVRNDRGYPDPPSRGLLAQWVKKAWDEVDPESIRSSWRKAGMTLAFDGSEDEAWANKELNSDAQGKPLRADGDAAAAGVEEAGPSEEGETMADLLEVLEIDDDDSSGDGEGNDDSEVEVMADLPGADVVCID
>TcMar-3_Ec32_tpase_fragment#DNA/TcMar tpase [Ectocarpus Ec32]
ITCTSIPPFSYRAVQIERTRGGVTEHVSGINFPPPAPERRLPCTHCPMTFVNEQGLGIHVKTQHSNANMSNGLRLQRMLGKTPKGHVQPWEEAGPGRCWHVKVDGARGAASFVLQRKRFRDLDLESDGFTDRKVKETRGAVKRKRYDYRFKAHVVTQLRLLQEDAADLFKEEKLTPLQYLEDRLKVNYSLIVKWAQDEANIVQSAADDVKKTLLAKQQPKRWFPEEEKKLYNMFLARRRRKLKVSTLWLTVTFRKLVQENHPEDQRAAAFSASFRWARKWAKRHKLSKRRRSNLKNKSVEERLPKIQRFHRRFRKLLQEPVRYRAPEASDVSAMSTVAEGESRDPKYGQFQLWERWNVDQVPLPFVNGLISTWEKTGALRVAISQPFAGLEKRQCTMQVIFGPGEKTMRISVIFRGQGKRISPVEKAAYHKDVDVFFQQNAWADQKFCMEWAKRSYREGLIRGRGELPKARSILIMDNLHAQTTDEFKGYLAKQCNTLAWLGPAECTDEVQPVDAGAGRFLKVEVGNEMDKWLDQSDNIERWETASLTASDRRVLITQWAGAAMEKLNSNQGYRHRLFEKCGMAMTVDGSGDDRITLEGLDQPYTFANDEDSSENEGGSEDGSDGPEGKEEEGAGRREPVVGDERNGANSGEGMEGAGYSDEDDDSKFDWHYIDYS
>Plavaka-1_Ec32_ORF1#DNA/CMC-EnSpm ORF [Ectocarpus Ec32]
MAAFSLGEPHRDARIGMGHSLQAVRWSAKGRVGGVEVTKELTAGRLCREVLQEVFKILPLQTTPAASEDGTTGRRGGRPHGYQQWDAGLGPTRLETGLDAPAWQQAISKTLPSAEQLEKRYDDALGCGRTSQEAPCSRRTCPFCWRNRGQGIVRQTVVVFNHWGQAPAEVSAGIGTIRGGPVKDAGTPTWVRSAASRGNDVEMYLKAEDQRAGNQGLGRTTLGKVAYFFEHQGNDWRRGDSSNAIPEGEFTIWVAVVEYVTAGVGNKRKVDPVTGLDMLRMRTSLTFFPASAIRCVVHMMHACSTTGTSAXRLVDEGSKRPVWRCNLTGNPNYLLNKYFHSVLRDSIA
>Plavaka-2_Ec32_ORF1#DNA/CMC-EnSpm ORF [Ectocarpus Ec32]
MSTTTAPGRTRLSGSAPVLVAFGCCNGSALALATIACLQTSKQRGSQSPGELKGQFPGSAVWAATLFEDGDVCNVAGTWTDRVASGHLRPDEETLSRAYETYYGCGRGEPCENLRCPSCWDDGHASALEVNQIACSTYIRVPLVASCGQGRLKGGDAKTADRPGPRDDWALGGGGGDNVEVYNGPPPPPDVGTVATDQLTLVKILYIFLHEGNPRSLSGEPPPLTWWVLGYEYVGVGEGNERVPDSITGHPTLLLRGRGRPLVFPVDAIRRQVHIYHQCPRRGDVDPGEAFVCEQTQGEGRTTRAWHHRFRLAHPGSHNGYDRYLLNEVHHSVNQDTFV
>Plavaka-3_Ec32_tpase#DNA/CMC-EnSpm ORF [Ectocarpus Ec32]
INIPSETALSKVYPGGKLLRGEEAAGNSLTSDHINCVPTRREGNVMNSNHNDTFARSTPFFGFDGMRARVCGRKVYVTDTCVCEVEGEATLCRMLEIFYDGERGLVLVTVRLFRGASevrgvgneerrggLFRVWEDCTCNLELKANDVLGLVEMETPHEMAAAGHPYPWDRFFGEGFVRQTSTKRALQSNARPKPFAVTXXXGSYFGWAWRTPAVQRLKHQTHVGTLASPGACRQGETGLQCEILGLLKNGCLGRCKLTDEEGAAFEQEVXXXFVRGGLLLMCGDGQGRSKFLGTKAPNNWSKHPCAYCMMSQRDDDTGGDLGNPRFDIDKHRRTWGQITDGLSELDALADVPHEQDRRSRDLGMRSTIKRPGNASGLPLPLFTAMRIVPTENVPVERLHFDALXXXGQSQLCQVFFLEMLSTAGRRLVSAIMAQKPSLLYPPGTRKLKDVVTNYVSLNGSDKWILQSIVLLVFRIVLQDVSAMXXXKENMTTREINDLVTEWGTYDKVLEALRELIKRLSLMSFALRAPSFTETELRQLDKLARDAIGICPDASTGEHTHQVNRSGRGVGCGRRPSLHMALRAIINSALLALSNGLPYRVTRYNRQNRTHEIVALQPGDGCVRLMQSPASFLGHDRVPTDIHAEKDQTPEELSGQYPGSAVWTASLFNNGDEQQLDGEWRTRLASSKLRPDEQTLLRAYRTYYGCGMAGPCSSSRCPDCWDGDTLQQVSIDCSRYTRVPMVASCGLGRLKGGDVKSAAQAGPXXXRPNEQTLLRAYRTYYGCGMAGPCSSSRCPDCWDGDTLQQVSIDSSRYTRVPMVASCGLGPLKGGDVKSAAQAGPRDEWALGSGGGDNVEMYKQLSPMPAAGRADPTDLALVEILYFFRHEGNRPVMGGNPPPLTWWVLGYDYNGVAHANDRVPDSITGHPTLNLRARGRPAVYPVSAIYRQVHLYHACSLSGEGEAGSSHvcgvvtggegsghgagAWRHRFRQATPGTTGYDKYILNECHHSINQDTVV
>Harbinger2-1_Ec32_tpase#DNA/PIF-Harbinger tpase [Ectocarpus Ec32]
MSRLRIRERIARKTRAVVFLQCRQMFEAYTDMWMAYNMAFIYTMASLVTDDVATRVARRDVTNFFSPQDCINFLRFTQPQIMLMLDLLLIPAFIRTDCGFAVSGREALCVLLYRLAFPCRLKDMRLVFGLSESCISETFNWMLHFLEFKWGWLLSLDVERLKPRLVEFAEAIYNADCPLTHCWGFIDGTVRGIARPVRFQRWYYNGHKRKHAIKFQGVITPDGLFVDMWGPVLGTRHDSYLLAQSGLMQKLATHSNSPSGHPYCLYGDPAYGLSDHLACPFSASSHGPLTPDMADFNQRMSHCRVAVEWGFKEMTSKWTFVDMKPQQKYLLSPVGKQYLVATLLSNIHSCLNGGNQISQFFDVQPPTLQEYLKV
>Harbinger2-1_Ec32_ORF2#DNA/PIF-Harbinger ORF [Ectocarpus Ec32]
MSLGGEETPVQGEDSDAEVVAVANPSSAASAGKKKKRVSPKWSTRLDLTLMKHAIQHNTWRVAGLTDSVEDRWALVVEDLNKEPYVRVFGIKTVKHLKSRFDSHIRAQTKKNEEAAKASGAGNTSADDLEGDEAELEKLVQSAVDSRAGERADSRQKKARKAGQNLLGLSAIDMGNSRCGPGAAATTFGEAHASDERRMSGVIDNRRRMPGFTPSGSGSGRSSPANIGGVAGFGSGSGNPSGSGSGRSSPATAGGVTLTPPLGSTLAALLRAPTIERLASKVGVMREQADLFLNAGFRPDQIPHDVATRMMEDVIADYFMGLRDGKSVDAYVRDIVAADEDADGMDSVDTSKAPGLDRYRLGWLVLEGPSDKIFDGLTRALASRLVFDGSDTPLDFAGGGGGADDDGDSGYDDAPPDKQAKRKGKSGRKIRTNTSKKEETDMNRMIERSIHNAEQNEVRRATREDAAAIRSEKKAEDRYQWERDERQLNRKHERDMRADERREEREDRDKREAAEAARRAEEKADKERD
>Harbinger-3_Ec32_tpase#DNA/PIF-Harbinger tpase [Ectocarpus Ec32]
MPERGKRQDPRGIAAQRREKRRRRAIDEEDVAHDKRFTVLGLVRAVVVAAGVVAAGEAHRAHCPQEREPIYEPKRLPWAQHEADLDKRHGWRRSYRMEKGSFHKLVELLRPSLEVNAFFGALRSPTNGAIAVEVRVAAALRILAGGSYWDVALMFGLSRAVTFDILWQVIDAINETPAIGAFDFPLTEEGCMRNANRFKEKSTDGIFSWVVAAVDGLFIKGRAPYAKDTANVLAYYSGSKSAYGINVQAMCTADYRFCAMSAISPGSTNDWVAWNRSSLAKAVARLPTGFHIIGDAAYPIGEKLLTPYPGRLLPAGEDSFNFHLSQLRVKIEQSFGILVSTWGILWRPLRVQFAGRADLITALFHLHNFLQDEKVSPIQLAEEDSRSGRNRPALCATQRTLPDGWQTEQPAPSRSGETPARAAIRTALELKKQWRPDYNRQRNS
>Harbinger-3_Ec32_ORF2#DNA/PIF-Harbinger ORF [Ectocarpus Ec32]
MNNNAVAVAGRPSRTKTVPLRLQGGGESGAAAGHGVAQITPAGAVQLQPAPSGMVRQAVHSRVTPHTDTQQGVPPGAGLMPGFMDGEGAKARQVAIRKILDDKQFGEDPGKNWSESESSDDDNGKDAPMSSGSSNNVSVEESTAPSDIGSQESGDVESGDVESGDIVFAKEIREATFGGGGAGRKKNHGKRKASAGGSAVGNMNSTKASLGASAKKARGKDYPLWAAHLLRRTCAHRKIPRMSKEGDKHVLVQALRSHDGNMNRPCPYYDDLNAITAGKSGRRNGEEDEEEGAIPAKALLTFRNVVGMVAIARDSNVPFQVDNVEYSVADLYDALAKEDEAGKGDSAGGSTPTGGSSTGGAAGPDGDGSVGGSGSNTERKGPHCMMRLVGILCEDAIRPLLIESRLQATRQDLDTSSVGPRNELWTEVTARFRDPDHQVRKIVDDEQVSHVDPNIIQQPNISAEKLSRMWATAKAKWNQPYADWKSESGNNQPWLSFCQGCTDTYVLGCAIEKYPELNQVCNNLLPEGAQREDDGTGEGIVGTGGADRRAAAKREGARLHEQNRRGKKQKNKGVGQSVAEATSAAMKTAIKDMEPLLEKVGGSEKSEWYKKKEEHACKTAEHDSKASGLALQKEMTESHAEFSKKIVEEEKEKEEGYQTRVRFLRKMLAGIEKEMFGDE
>PiggyBac-1_Ec32_tpase#DNA/PiggyBac tpase [Ectocarpus Ec32]
MSQNEKKVVAAMKKIQELKYRRAYLLSNKRRARGLKLKAIRDREKERLKKAAEKEKENQLRPRQEVEEEERQEREELEKQQQQEQEELKAEAEEYPEVAWTDRGIPDFAGTTDHKKRTRRQAVSAASLSASARSKLPSLDTFMGGRDENGEFPLSGLMKTCFNMMFPDKAVDLFVQKTNKYVNLCTTPPPPGATEKRKEHQMKKTRTLGRVTLPEPAFERKHIYGMLGITITMGLTKKTRMRKHWSRSLHDDYPLVRACMPRDLFELLYCRFIHCSDGNAPPRLLDEDNTPNPDFDSKWHIRELEDILNTAWTENMDFNQWLCYDEQMVKTVSRYAHFLMRHQPKKPITHGVKMLAICDVAGYCFVSSVEGGFSGDPKLRKWSDCPLGRTTRHVLHVLLDACKEFGDKIDGSGVHIAMDNYFTSPTLFECLAGHDIFAVGTCRVNRTAGAIPFLQSLDRIPVKRGDMNFARAGNVAFVQWLDSKDIILCSTIHLAQPRAAIGQPKKEDDDGGDDHFAPLPYSLRKAGQKGKPMELQQPWMRKDYVANMGGVDTADQQNGSHAHDHKACTNYWRRVMEAKIEQTFTNIFVMFKALVAFWDGEAKERLERGDLDLESSMELEGVVKELRRLANLERSDWDEQMSTELMGRCGVGSLNKGGRQVKDTEPPKDVWGSVHIKTKRKCMYPGCKKTTRKGCACEAFCGAGREGGGGF
>Sola1-1_Ec32_tpase#DNA/Sola-1 tpase [Ectocarpus Ec32]
MTRETPSGLHRNRSVPSASKWGEPQSAQECWERMKATSNEQQQQQQQQLRCCRLNCIELFANGGGGRDDDEGGASNSNHSSNSSNDNNNNSFCHDGDFLEREQAIFKGFTREEDRKRFVTEHVPLAKLSQGSMIAAGTPVCNRAFREFFRVSDSLICSCKGTEKAPASRSATRCPVQKTRDSPKRDRAIGFLQHYQDTLAQHMPNSDDKYLYLKNKNELFDEYESKTRKELHGELVGLDAALCTREYFNRIWAQEFPHLKLKPTGDFMLCKICTLLKSTIFGTQSCSRGIQDEAEKDLKRKEYDNHMEAISKLKTAAANAKMNGVPWDQPYCMMDGANQSNFVVPLSKDKAHGIDDKGYGERAKVYGVLVAGMVMNVFFAPQILGTGTNLVATALYYQFMELTLSWEHALGDVTVQVDNTVAENKNNYLMGILAAMVGRGIMRTVTLCFMMVGHTHIQIDQIFSCFAKAVKGVDIFTREELGDAFRRGYKKVQVKCRTLENLANFKDLVAPVTRRIPNITNFQAFKIYKEGPSMVVTVKMKMHHEDWLGFSEDGKTVGSGDGFSPWRLMHAHAVHLEATPPYELKLVQDEIIHRVELRQQASWQKLPVAHVGGTFSFFSQYRSTRVSYP
>Sola2-1_Ec32_tpase_fragment#DNA/Sola-2 tpase [Ectocarpus Ec32]
MRVFAVMRDFFSTSRVVDCSRSMRCMPPLAQLPIAVYGECTFGIRIEVKIESQAFILDFFCCYPSADVSKCPHCCTLHLTHPAAQTFQPPEQFEWSDTSPAFVAAMRAMTTTELLRCLAELKVPAADELREQLEEARELQSACRRALKDAAIQGRTKEGRRTFQTLLTAVAYDGDGPSKVTAKRKSEIFGVHPEHLVVARRRVTALRPELPPLQAIDEKAYYFHSRTKRSDATPPEMLELMGTFWHTDEVSRASGNSKDIWRESKSPSAKGHPRRQLIVEGQGEAVYEKFLVWPGWINFKRVWKEENGEVLADPGRTLFLSTRCRCLTSPKTDQCACKIHTQQTYYLAALREVDVQGRDACNCRWCGVENGGSEWKKMWSNLGSFSEAIACPKVDLRAGDPDATGEFMGRKPECGSSDCEVCGFGREGGIPTCKALEESQQLVEWTRYEDLDREGKKPLPNQLVTKEGKLCDLWRDFKQHSKVYMDHHTKAMWGRNCHREDMYTFPNGDLVIEVDFIEKFEHVPPSVLTCARHESTTLMVAVVHFSPQVLEGGGRVHLTETWIFASEDPRHDFDFHLHGMRQIADHYLDGDGSAATAAAREEKRTPRMHIFTDGCAKQYKGKRNFRFLSNSVRQLGYIVEHHFAVTSHFKGSHDGIGAVAKGAMKREMLRPGVSSSPARPAW
>Dada-1_Ec32_tpase#DNA/Dada tpase [Ectocarpus Ec32]
MRITPEFPYNGGWAHPRLPSLHRGAGLPPLGPFYLKKVFVWVPEYLWDEIEYIPCPHCNKRAQPDGWNTEPRRVFLEDDVCYLIGYRYLCKGCTEANKGRPEDERTTQTFNAWDAGVLATMDDYVSKEFPFVLTKKAAISKSVVDRLADDLLEGTGFAAASKSLANTYHARYFNQLRSYVSLANRCVSRHKGMWPNVDLGMIPKFSSIGDPSGFHSSPPSAHYLGDIWHKGFYETPVVQADGCSWTREEYLQRRAQLVDGCSLAGDASFKYAKVIRLSAGADGTRARPVHGIFTIMNEYDQVVFSKAMTTASVHDLKNDLKMMFVKRFLGHGFKLPVIFYSDECCDDRQLLLTMFKEIELETGARLYDTAEEAGGGSPGVEVLPALEFPPGKRGECVFDFRPNSIAPSVVALIDGCQLQGNVLGLDCEWEPSLGGTTPNPVSTVQLSLPDGTAYCFQLQRGNKKTTSSNFPKALQNLLENPSIAKVGVNINSDATYLERDYGIEVANTVDLRTYARQCWVETPSRSLAGMASSLLGRQLPKDPVIRLSRWSSPLSDDQVRLYSNNHASCVGVGEVQDDDTAAEALAGWFPGARRKGRLTQVVVGLSGVFKPAAYTAHKGAPRAASGVGRVTMDEAYKGDRLVLWDVAHVRLVSDWKPSPAAAAPSSNENASEAYNDNAQFFTSPRPPHVVRLQDDEDPDDGDEEEYDGHDCGDLGSSARGDHGLWAGVEAGGGGGGAVNGTGGAGNGTGGAGSGTGGAGSGTGGAASGGDVDMDDWLGDEQCALQVRLDIFHALQRISRLCKKSHGAFKPFMARLKDACFIVNQDDIKEVEQALGSKGMTPEAVAEYKDKSWTYFLRNCRRLVPERQRLLERFNSVINQFCNVVDAKSGEVLILPKVMQAVDQLRKHIESDRLSDPHGVPLYYTTGQNAAGITTRRCVRGTNCTEGYHRYLRRLLSSYCASPALAHSILLEFNFRWNIRMAVKNRGLPREVGEFFDQFEIEIIQRETSSWYPDNPLFPEWISALDAADTGKKSGLSLSLWGPASGGDAPSDLVGEQGLASNAIPMPKLTRSAKKYAEMMNTGMPVAPVHTGAERRKFESELNSQLYVPGDPMGRTQNYQRVNFDTWAVGWNRHCARIESGAVKWEAVYRKTSNQLQSYYQSFIERAHAKVTMLPLRYEHAVLRAHLRQGEAGSAFGGSVGVSVPLAAPRCSVAMSGGGAAGGEHLLEEDSEIVDVGDHEDVICGGGYDIGGGGVEVQAKPKGKKRRNPQICQTCGHRRQQGSYKSAHPPPRRGTGVSRQPCNVPQGECRPESERTGRLKLGHKMWSLCQCAKCCSVDG
>hAT-1_Ec32_tpase#DNA/hAT tpase [Ectocarpus Ec32]
MDKFVQPYVPGSNEAAHIFVLANKPAAAAAGRQRRSVAAAPATGASDNSTGKRSRGVNGLSSSNPKTISASSRCRTFPGEGLVVSAGALYCEPCAKRLGTCLSTIRAHCGLLKDGSHKAEPNQHMQKLEVHLAAEFEAPNRKTRFTQYCNKRRAVYGKTVDPEVNDKRCKLITQVMGAGISLSKLDPLRSMFTSLGADMVGSSKSKEYIGFINEEQIRSIRQDILGKDIGIAIDGTPFNGTETFGVVVRAVGKDLAVIKRLVSLRMLESAMNNRNIAAEVIDVVRDRLDISDRNLVKSFQFDGCAANRKAMRDVLPGFFSQAVYIACCSHLMDNSGKQIDAPRASDFMLKTSSVFSYSFHAKRELVNRAGKTWPRFVNHRWGSKAEVFEFLSTQLPAIEDFIRTFRNSDGRRNKTCQALQDKYLDNVHERRFLLLELAMYRDVLLTFKTACLALEGDDALVFKAYDIIQKVVTTLRLDDLNAYVSLPNVEALLRGNHEGTPDEATLASLRSHVTGCLKDIRSYSSSQFGDGMEVKFRRELDLFKAARIINHVHVRQQPLDDIDPEVLSIFPFISSGDITNLRAEMPEYMNAVTRVRSTYPVRSFWVDNASTLPAWYAVVEKLWLVQPSSAMMERVFSVLNNVFGKQQLSCLNDLVETTVMVRFNETDRTKGSAAQAAALDDEEEHEGGPAQAAALEDEDDEDEGDEDEDEEDTGSGQD
>hAT-2_Ec32_tpase#DNA/hAT tpase [Ectocarpus Ec32]
MCMADDHCRNMSKTLKINNKQTSSATNHLAQTHGIKSGKTKTAEAKAVETYDELEAARNSKLFRTDPQGFIVQEYVKAYPIDSAEPFNRAERASVRRLYSLLNKDFDVTGINNKAVKKVIAKMYHVTTREFNASMQKTLRNATIPILYVNCDLWTSHVSGLKYIGVRVFYLDEKMNVKTHLLAIRGFRPPGAQTGDVVCKWVRQVLGQHGIRDEDIAGAVTDAGSDVRKGVSQAWPWEWCLPHALNRATIDGTGMTQVKEKSKNPLCRDLLELIKGIVGHFNKSAADKIALEEIIDEMSQGKGSTAKLSQAVAQRWISICKMLLRVLERWDALKKIYLDSDKEFPLRSRKKEVEEVYTIINAVKAVVVYSQTTYESTAQGGLQRLVVLATSTLEPMRPLTVTPVRAIGQKEDEVPAASTGPHTDLTKVAMATREAFAEAVAKRFVKGRYGSGLGTHSHRFDMAMFLCPSARGMKYIDTLEASTVGPMGGFKEPDKVKQVIKNQARDLLAKGIAFIREQEKKTPIVVEPEPRAKRLKTAGSVAVDPRQAEFAQEGVLDSSSDEDAEPASDHTNTPEQEADGILTKWRVFKFNKDDKQLSGVEYWRAHGKQWPSALRALAQAVFGAPSSAGIMERDFCIADLYQPCKRGSLGPVYLEMVTYLRGQFDNIPKDISQMTEPELEAALPTRFTDKGMLDEVVVMDFVPEPVVIDEPTDGL
>hAT-3_Ec25_tpase#DNA/hAT tpase [Ectocarpus Ec32]
MSALEGNPGATSSVGDGSAALSVARAAGDSVDGSDSVDVESVATKEPELQSSSESRTVVDAGRGQSISVTLMEPQYGKRRLTSWCWQVMSRFTPSINDKNVVCLVKKNDGTTCNHLMKWTPSEGKQRGSGTTGLSKHIEKAHPTTSQKIRGEEGTPADRKESIRAASAGDSSAGSSTASSSASASSSSSLVNYMVPKLDKKRREMADLRFVIWCCINLRPQQMRHDDGFKLFLGALSPDYVESTMSNDTFDKNLDTLYSRVKTSIVDDLRTLREECLGMGYSGAFLGTQLDLTTVAGEEYITFTVSYVKKGSTDVTRVALACRAFPGTHTADDIRPWIEKLTREYFADFMGEDVEPKDVFLAFTVDQGGNVVNACTALGVPVVNCNCHCVNTAVLWALGIAGNGRRNKVMGELMKKLAALVGVFSHSAVNNDKLKELQRLEEDLHAVYELIRRNDTRWTSQFNMMDRLLALKKPITEYFREQPQNSRKLTPNEWTITNEVCSLLSDVSEVTIRMQGAKDTHISQAMFIIHEVMEMLREGSHPIRAQNATVMPPPPNGIPTEEMQVMELSLAAQGVLGLLLDVMEEKQVGKAVQQVERLSALMDPRRKSLDGEKLENGSATLRKRAEEDLKAVIAQFDVQPSEPAPAPAPVLNVDPVEPAPKRKKLSRLEERRAARVAAASGGGASGSVQAQGSATNRRVLIEREVLVYLAETEQVDVDDFKVLGFWNRRGTDSVCSTTGDVTSPAEMPYLAFIARLFLGIEATSCQAERNFSALSHLIGHLRCNMLSRKVERMMLIRLNRHLVDEVRELDAAVSLARAKAAKSAQKSVACQEERANKSIDLSL
>KDZ-1_Ec32_tpase#DNA/Zisupton tpase [Ectocarpus Ec32]
MKEVSGMLPSTRSAGGAHHDADHDAGADDCVDGAAGRQHKPLSHPLPAAPCANTGESSNFLQQNPPRERTATSSGSEPSGNSHLSVSGAPGGVATVANTFPCDTPAAIGAARRSVSGRESPPAKRHASQSPSSRRSLGRDARNSCEGFGAGERRGRVLHSFLATAVQMSQASEALGTPGELSGDGFEFAEPHTPLSSAIGVHTGPGYCSTGTHGPSAPLLHSEVEGVAQLNYERSRQLGAMLPPWQRLANEVPWRPQQQQQQQQQQQQQQQQQQLSAAGCFGGVWPPPRPPPRLLMAQQGAAGGAVFQPQRDRRVRQPLPPLPLPVQQRTAGGIVGDALNGHGLHLVLQHGAPHGSGTGGHEEEDEEGEAKDASSGKPVPVIVPANATLAKRSWCCSKSKTVTSICRGCLKRWHCHVDHGLIDLTKDRFICCFCDTKTKSACLCHACKKNKADKRAASQRAQAGHIHGSSVSRVVHRQARTSAFKLRLPLTVAARNSRDRQKALFSVSTTARGDRVMVITDVTAEQPGAPASCIVNCCDNRCHNVQAEPEHAPNAEQVAAGQCEHADVILGNGTTPKADIPEAEPVVFGKDGEGIESVGDAAITQMILTQGSFDTILRMAATAEEHGVPLLMRLGETQTYVVYHPGHRSIPGSWAHVETDFPQPPGSKKAPSTRRRTTERKQIQCKANGGTGCTSSKKGSSGKCVHTHIVGLGVMGSDCGSSSPLNLDGGSDEDSGDEGIGSGAAEYKRNAPGFVAKVEQLLRMFGSIKYPVHVLAALSEDGERGKMEADAEIASLEAVCPKCGKEYVHLKSVRVTALVPGPDLVEAVLKIKGCVDCGVEAVTGDDWQEHGYFVFGETLLVHLSHMDATRRAVLSGTAISHAFDNLLRPLADNLIWMARNKLAKRALTNNYLKKLLLDAYLAFEALTDHPYGFFSFIDGFFPLLSSFDGCAKLAVNICIEKYLQQRMKQVIDMDLDAIWLVISMLSPMVFGMRLQFSQNTPLTFCPQNRKSNIIVVPARGHAPRSGDAQAADGQKLMERVRENEDGLGLSEILEGMSLDGLKGLYRLCFGPRAPGISRYPNRVLLIELFKTVEKLWRENNHGKEDCSKFFMERGHGWSRLGWRGYSPDGVQTCHMFMLRAESPTDLAVLLLHHVHMPILVITDIMCRVGPIVHDRCQTAAPNEGVLPRVGEPDEHGMRKVDIPALAPLGNYFLGADQVSEPVPQEKCTQRNVYNLLRDAQTSPPVQRLDFGQLLSVSAWQDREEGTTAVDFVLLARARLRNLRRRSHHSMDLFEVVAVLNVRLTKLVAFISEGQDKEVPPAVLVEEEQMAPGSVLPTLSAQSVFSTRVLAVATGSTTGKAPELPAFSQHLFEPVAGQNDLRPAALDHLVLTYARAKEEFIAIGLQPANQCAKKRAELAVRSGACFGSAVQRTKALQIQVAQHQPGKSADTNGIVEEYGLPFDIQPLQEDPTATVRRTHPLGSNAGPYYGPDALHDCNHGDDCRQKYGGIDSCAQLSGVNLNAHEQNHAKKKNFCTC
>KDZ-2_Ec32_tpase_fragment#DNA/Zisupton tpase [Ectocarpus Ec32]
MFSNRRFMGWTSATLCGTMSRLXRECGSSYYLNKRRQSGPDGTTWHVFYAWDQGIPEEISNKSGKCVLSVAFLTQVALTLSRMRVGFTAICNVYNDTVLRYRGHGSPPLAVDTLLECWSLLATLKMAQGVGPWLTFPPEGLTLVVGNPRLVWVRDIDGEQSGSNHWKGLRELMADQNEGFWENVAWHRHSCDLCRPAVRCMSAPMICPTSVGPGFASTTLLXXXMGKAVENFQQLRRLPAQAKDAGCWHRSGVKLLRVMFSRRNSYGHLVGTLNCGIISGISALAAHEGMECVCAALDLMWPDPLSRPGILFYGLACRLLEYRLWHPHLGWLMCRYIVDRFHFRSHNELSSIRRRPATIPRSGGQAPKDRKNFGGTQVGRKAATAGLKALGSSSNRCLKC
>KDZ-5_Ec32_tpase_fragment#DNA/Zisupton tpase [Ectocarpus Ec32]
MTVDHKWPGRTFVRRQAIAAEPEDMRMLRGILGRKSSWGSLSASWSCGIICGIVPLLEAEGCAEVDAALQKIFPDEDRRPTIIFYDKACVLDRYLTGKGDLSWVGTLLIVDRFHFRGHTEVLCAFFNSPNDQDNPLLWNVEADPPEFYWNSSIAESNNGWLSGFQHVVMRMPKVLNRLVLDNNICFKNELLLDKKLLSQNPTFDR
>P-1_Ec32_tpase-fragment#DNA/P tpase [Ectocarpus Ec32]
MSTVSVGRGFLSTTPFDKTAWLNRVCRERADGMEFVCRCGHNFGDGSGVDEGTALQHEASHKHEESRSPVAKIAQKNSSGNWVCTTCQHYFGSGEGLTQFHVNQHERSTAHMRGAEAKRQRNTMLRFFKPTITTGGGKGSRDVMDSSGGASSDVEVVTTGVAGGREGGAGAGSDAEVVATGVAGGGGGGAGASSDVEVLSTGVAGGREGGTGTGSDGEVVATGVVNGREGCEGASSEMDGTFSDAAHESGSTDMVRVQNPLRCAGLRPNVREPLLQHYPAALHGVVKKGLSWEARIDPNGVALYAVESVSRGILSPGCAGAVEEPGGTCEPCVDIKGSKVYRDLVQRSSLEPEDSRLKHLALDLLTPHQQRGRLTRWKKKFEVQKLYTLNQLRKCAALHGRVALAKSIFIYMADNDVNGIRRLMAQARRDGLSLSGIMHRLEQAVNGKYSAKGFSEDEFDLAILEGLRGVNNKYHPRQIAIICGWVLHVAKVIPPP
>P-2_Ec32_tpase-fragment#DNA/P tpase [Ectocarpus Ec32]
MADTPHTAGTSSQPSRAYPHENQGAGGSPPVARVADWSEQHGWQCRTCQHIFGKHTEGTRHADVDRHEQGKKHSSAMTQTSAPPPPSKQPAVAAIAKKNGKGQWICSCGKHIQNGDRWSQTNVDQHARGQEHRKGTASGGKSRQTSLLSFAQCAPPVIHPAAAPAAVAPAAVGSTPVAPAGAAPSCSTEEGGPVGADTTSSTGEADDDECQVLGVETPPASSTAQPSTTSTPPPASSLTTPSTTTRPSCRGYMPQLEFPMSKNYPFGLIDAGQPWVTVVRQGHVALFATGADGGATAGCEGTVASNGESCVPCQALQHHRLVKGLDCTRNDXXXIAQGTTDAPVSEEGSEDGDDADEGEQRAPVATEEPGLLAGVELDSFLHATENGPGKISSFCEVDGKQIHKQRALTEFMGTEFRNASRDRLKRVRAYTAGPSGSSTGSRGVGKRGGEAAGIDNTDSRGIVVGDPFAMLVATPGRSPAQYALGLFSCTKAPSEEQAQDGAVVKGRLMKLQWSSVAPAIAADRLEEGDGTPSSDIGEDGTPATGSWQHWGELGLHKGELSCKCRLVLPLDPDVVVTPVVVKETVTRTVLREGPMVQEQVEIEKSVDRTSFRFELADLTAVKDILVDEVDALSAWRHLPAQKTSGVDANPLPLHEDLFHVQAGALGVAPSGGLGSEKICCKLCTREVQRSKMRLHVGGHILKDKALQVSTVCGFCGEVGCRSTIHDPPGKARPLVHSTCPSAPRSDARQEAVALNLGSAKAGSDTSPCTNMVLKCLFCSQDTYIWKYGMSEHVTRCHREDILVAAGTTVDRFKEAYTISESEKAKVLQNLKPGGLADVVKETKPSPLAHLGARKGTALSAVTCPAPGPWRTWARRKRKRRRTRNKTTTTTTTTTTTTTTTTTTTTTTTTTTTKMKTTTATATTKTTTTKTKRRKK
>P-3_Ec32_tpase-fragment#DNA/P tpase [Ectocarpus Ec32]
NGGDGAEEQGGTVDEMEQGNYGGGGSVDDVDDGQLPPCPGVLYILPDSNRLPVAGYPFCLRGRGQTPWPWSCTILEGTVSLHAVADPKTGNLACEGAASAYGGPCESCQLLSENRQPKGVIERAKEEVVVVRDGGRKHCELTAHHLAERTNVHKDRTQQQRLPWFDSSKHTGRLTENFDVHKRITLLLGSKNIPGLKRVFAESLRKGRSPHAILDQLTRAMNGVYRTQSYSDADIDMAAVTTMLG
>Helitron-1_Ec32_RepHel_fragment#RC/Helitron rephel [Ectocarpus Ec32]
PFELKHTDLDDPQIITCSHCNAQLWKEEKGLNCCNKGKSCIHPLKSIPHHLMALFETTKLISAQRRYNGLFGFTALGAGGIQKKTWTEPPAPSMLTLHGRAYHRIFDLQQH
>Helitron-2_Ec32_RepHel_fragment#RC/Helitron rephel [Ectocarpus Ec32]
MTDPRDRGNNRRRDDTNTRNRRYRVVNATDINTRRGAQRAASADALNAHRRAQYSASAEAINSRRRTRHADRAQQLNAARRRRRATVINNKRGLPFNDIFHAEDDSTSLRAIVGDRQRALEEARRDQGITAQTGDPCRHCGAKLFAKESKGICCKNGKYILPRLPPLPPSLKELYDSPEPSAQRFRKESRMYNCRCNFASLNVEDGELKKMFGDHLLSVQGRDHDDDTARVAIHITLCRTPQSRHEHSD
>Helitron-3-Ec32_RepHel_fragment#RC/Helitron rephel [Ectocarpus Ec32]
MQFPRVFRHKPVNRSVQHLAAFQNNCHMCFDVCTAAAVVQYIYKYINKGADFIKAKILCDGDEIEACRSARYISAAESAWRLLGRQLRQLFFTLILDGAPANLLWEHFNKDFTSDWRMSMTDLDADNAALCEIDLGLQHHGRTNVIVGLPAVIHRDTQYLRFKHMFNPEQMRMFVAEHLPNFTVEQRHVYDSVVNSVSSGSSNVFMIDAPAGTGKTYTESVLCAHLRSLSKLALCVASTGIAGLQLPGGWIAHSMFKLPLDEKNVSGATCSISAESQRAEVLRKCDLIVWDEIYCLGRNPNEPSFFCRSSSSYTQRSYGQ
>Gypsy-1_tMin_pol#LTR/Gypsy pol [Tribonema minus]
MPPLLWHWRVGRGACPGKRGWLCGEHSTAVDMCPRVCKAYHELHPRTPQVLNACLSSVEVTKALVELDPDLTTISPPCTDYANGLGIEXEAAEVTEKAAQLIVRAGLRCCLIENVVSMLSSRAWARAEAILLEAGYLLYVSKLKGSEFSIACHRRRVYILAVKAGPGVTAAAARFGALLNAIQRSSLPVSVRRVLRCPERCFFWKSRTKGCKSVYAATDCMPSPVRRNPGKPPVDLADYVPDAVNDAGTVHEARVLSLREMAVLLTFTRDLPTSATIEDVKLWLVNLVMPRMAFHLAVALAGSGILDLPASVSCSRGVRLDHDPSAPRPEWMQSDLEGIVHVAETREEQARAQVRVAAITAAHCSWQHRITPDMISAEGLNTGPWSSIDAYQDETVEDETVELEDDSDEEEPLMQSSVSDGDSSHCHPTGSDDNDEPSFDNDPHEVLRRQGRGNPRASAVAARLNEEIGKPLHSIVDPALVRPGETVVQPTGAPSKQCFGRMVARVQRQRRFKEQDFIALLDPGAEAGMMSEEEARKLSPGGICPLEKGDHSVIELADNHTLVKIQGVVYLTLRFGNKLVRHKFYVVNLPITTILGSDFFGLYSTLFDYKDLTYKPLGAEGPTLRMLDNTKVRAASSVLRDAKVAGVVQTSPETCAPPAHRAVCLVEDILIPAHTEMTVEVALNPPVQGLTPYTATIEPSVSQTMLKLQERGVKAAMSIDVVSAQNPVRARLVNFSDQPVLVTRNTYIGDARPVRPDEIIELEAASALQLEQKLLRVAAAHNPDVAFRAAAMQALAAIDNEKSAGMYGATAKASAAAAGDARTRTSQEPCTTEELREMLPKDGDLYEMKAPDGRLYAEHLMDIFNEFSSVFAKDPKNPTVTNLMEFEIDTGDAMPIAEKARRWAQKEAEYIMEHVKAMQLRKQVEPSNGPWACNPVLARQGDKIRFCVDFRRLNAVTKRDSRGLGNIDDMVHQMKGAKFVSSIDMAAGYHQIPLRESDKPKTAFRTPDGGLWQYTVAPFGLVNLPAQFTRLMHNTLGSALGAYAMVYVDDVLIYDDSMEAHLTHIREVLSRIQNAGLSVARHKCQWFQSEIKFLGHIVGAGGIRPDPEKVQAMADMSAPLNAKGRADLKLVRTVLGCFNYYRRYVDHFAELAAPLVELTKTDANMEWDRRRRDAFEGLKQAMCTAKLVSHPDFSLPFVLYTDASQTACSGILTQFKPVQALSGQEAAPAAGRRRTVNGREEMEVVVGYFSKINSTQDAKMGATALECLAVVLSLNHYRPYVWGNPITVVTDAAALRWLLTLQDHNGKLMRWAMRLLEYDITVQHRPGLVNSNADGPSRLPMQRELDAPREYDHADEQWSDSIPCFAAPPSGVKFAAARVNHESEPLAPPQAVRIANFRGRLVSSEWGNPFSLNELAMNDASDGSLVAKLSALTVTQVNEMLDELEEEDCTWTDGETTALSFSPATLHMYANACMDEAAAPDGGVHTSSRATERAEKRRKVAASTTAPQSGGAIPPQRAEDVSERRRKRTISEPSRGLVPQQPAAGPNPTPAMLSREAFVEFQQRDPHSQAIARTLREGILPQDSELALHLMMNQDWYCIEDDGLLVHLATSHPKRGMVLRQWLVPTALRALVLRLGHDDATAGHAGVSATHLRIFERFYWPQMSTDVRAYVTSCTACLQRKKATTGKAQLMLTLPTRMFQRAHTDITATSMTSTDGHVAILTVIEARSGFCWLMPIKNKDKFTIATLLYKVILEAGAMFKELVSDQGKEFLNQVVHDLCRIFQIRKIDTAAYHPQANGIAERQNERIMAVLAAWVNKTQKNWHEGLEAVQFALRATPREETGLSPFFCVYGREPTLPFETFVDETHGGDLHAEVERKIDNLKLAQKVIDDAYGIKVRRIDKANEAVKRAMHVKVGDLVMIRQAPAKGRSKKLGPKFGGPWVIVEQAGGSGLSFSCRMMGRHIRRTRQHVTNMKPFHLRPEVLETDRPYALLNADDLKMLAPDEMMERLVDRRYNPNGSWDYRWLLRDGSTSGWKTEHEALEVAMPWTLDTFHALYELKHENGMPDYAMRVPKGDVRVATKEAALALFPRGTKVAREHRDSLKQRVKYVWGTVVGYLAPYWRVRYEDGEWEDFTKRQLQLAIALAEATQQQAKDVGVTTANPQVVQKMCPGIPADFGETYLGQTVRVKHVTGWSRGVLKEYLPRSGKYTFRVWYNGQPASQLVTVKLRPEYYTTAATTAEAEACPMTSWNLLLLTAQEQSTARDERDPDSDSSNECEAMEVSDDEENFES
