# Supplementary material for: Characterization of the transposable element landscape shaping the Ectocarpus genome
Source: Genome Biol. 2025 Sep 29;26:320. doi: 10.1186/s13059-025-03742-z (PMC12477816; doi:10.1186/s13059-025-03742-z)
Supplement: Supplementary file 3 — Supplementary Material 3. [file 13059_2025_3742_MOESM3_ESM.xlsx]

## Sheet: Sheet1
Class	Subclass	Superfamily	Family	Subfamily	Repbase synonym	Comment	Similarity to other repeats	Status	Length (bp)	TSD (bp)	Action
I	LINE	RTE-X	RTEX-1_Ec32	RTEX-1a_Ec32		single EN-RT ORF; (C)n 3'	best blastp RTEX-4_NV_pol	complete	5867	C-rich	autonomous
I	LINE	RTE-X	RTEX-1_Ec32	RTEX-1b_Ec32		divergent 5' end relative to RTEX-1a_Ec32		complete	5511	C-rich	autonomous
I	LINE	RTE-X	RTEX-2_Ec32			single EN-RT ORF w/ frameshift in consensus; (C)n termini/TSD	best blastp RTEX-1_BF_pol	complete	5582	C-rich	autonomous
I	LINE	RTE-X	RTEX-N1_Ec32	RTEX-N1a_Ec32		5' head unknown, weak homology to 5' of RTEX-2_Ec32 (may not be true SINE); can be present in tandem	60 bp 3' end 83% RTEX-1_Ec32/RTEX-2_Ec32	complete	607	C-rich	nonautonomous
I	LINE	RTE-X	RTEX-N1_Ec32	RTEX-N1b_Ec32			96% RTEX-N1a_Ec32	complete	604	C-rich	nonautonomous
I	LINE	RTE-X	RTEX-N2_Ec32			5' head unknown, divergent from RTEX-N1_Ec32 but similar 3' tail; could be SINE	3' 100 bp 87% RTEX-N1_Ec32	complete	188	C-rich	nonautonomous
I	LINE	RTE	RTE-1_Ec32			single EN-RT ORF; (CAA)n 3'	best blastp RTE-12_Crp_pol	complete	4584		autonomous
I	LINE	RTE	RTE-2_EC32			single EN-RT ORF; (CAA)n 3'; 5' may be incomplete	best blastp RTE-4_AMi_pol	?	4037		autonomous
I	LINE	RTE	RTE-N1_Ec32	RTE-N1a_Ec32		preliminary classification based on perfect match to autonomous RTE at extreme 3' end, possible nonautonomous LINE or SINE	3' 12 bp + (CAA)n repeat w/ RTE-1_Ec32 & RTE-2_Ec32	complete	1320		nonautonomous
I	LINE	RTE	RTE-N1_Ec32	RTE-N1b_Ec32			91% RTE-N1a_Ec32	complete	1304		nonautonomous
I	LINE	CRE	CRE-1_Ec32			single RT-EN ORF, w/ internal stop; (CA)n 3'; 5' may be incomplete	best blastp Cre-2_BM_pol	?	4363		autonomous
I	PLE	Chlamys	Chlamys-1_Ec32			Chlamys-like EN-RT ORF; (A)n 3'; no pLTR, 5' based on two copies	best blastp Chlamys-1_cAtm	incomplete	4637		autonomous
I	PLE	Chlamys	Chlamys-2_Ec32	Chlamys-2a_Ec32		Chlamys-like RT ORF, missing EN due to 5' truncation; 5' based on two copies	best blastp Chlamys-1_mVir	incomplete	3664		autonomous
I	PLE	Chlamys	Chlamys-2_Ec32	Chlamys-2b_Ec32		may be nonautonomous, lower copy number subfamily of 3' tail	87% Chlamys-2_Ectsi	incomplete	438		?
I	PLE	Chlamys	Chlamys-N1_Ec32			deletion derivative, likely nonautonomous; 5' end differs from Chlamys-1_Ec32	91% Chlamys-1_Ectsi	incomplete	2632		nonautonomous
I	LTR	Gypsy	Gypsy-1_Ec32	Gypsy-1a_Ec32	Gypsy-1_ES	gag & pol; 261 bp LTRs, TG-TA noncanonical termini	best blastp Gypsy-15_NV_pol	complete	8702	4	autonomous
I	LTR	Gypsy	Gypsy-1_Ec32	Gypsy-1b_Ec32	Gypsy-1_ES	262 bp LTRs	96% Gypsy-1a_Ec32	complete	8721	4	autonomous
I	LTR	Gypsy	Gypsy-2_Ec32	Gypsy-2a_Ec32	Gypsy-2_ES	561 bp LTRs; single copy		complete	7111	4	autonomous
I	LTR	Gypsy	Gypsy-2_Ec32	Gypsy-2b_Ec32	Gypsy-2_ES	degraded fragment, left LTR + partial internal	~71% Gypsy-2a_Ec32	incomplete	2072	NA	NA
I	LTR	Gypsy	Gypsy-2_Ec32	Gypsy-2c_Ec32	Gypsy-2_ES	degraded fragment, left LTR + partial internal based on single copy and blastx similarity	41 bp LTR ~95% Gypsy-2a_Ec32	incomplete	4138	NA	NA
I	LTR	Gypsy	Gypsy-3_Ec32		Gypsy-3_ES	gag & pol ORFs; possible frameshift in gag; 309 bp perfect LTRs	best blastp XP_003389166_pol	complete	14394	4	autonomous
I	LTR	Gypsy	Gypsy-4_Ec32		Gypsy-4_ES	single copy; at least two ORFs, likely frameshifts; 497 bp LTRs		complete	11086	4	autonomous
I	LTR	Gypsy	Gypsy-5_Ec32		Gypsy-5_ES	gag & pol ORFs; 338 bp LTRs; TA-CA noncanonical termini	best blastp Gypsy-1_LG_po	complete	13544	4	autonomous
I	LTR	Gypsy	Gypsy-6_Ec32	Gypsy-6a_Ec32	Gypsy-6_ES	pol ORF disrupted by frameshitfs; 465 bp LTRs	best blastp XP_003389166_pol	complete	8826	4	?
I	LTR	Gypsy	Gypsy-6-Ec32	Gypsy-6b_Ec32	Gypsy-6_ES	pol ORF incomplete, only integrase domain; 468 bp LTRs	~80% Gypsy-6a_Ec32	complete	7736	4	?
I	LTR	Gypsy	Gypsy-7_Ec32	Gypsy-7a_Ec32	Gypsy-7_ES	single ORF; 511 bp LTRs	best blastp Gypsy-1_RO_pol	complete	9470	4	autonomous
I	LTR	Gypsy	Gypsy-7-Ec32	Gypsy-7b_Ec32	Gypsy-7_ES	gag & pol ORFs		complete	12491	4	autonomous
I	LTR	Gypsy	Gypsy-8_Ec32		Gypsy-8_ES	gag & pol ORFs; 337 bp LTRs; TGT-ATA noncanonical termini	best blastp Gypsy-10_Ectsi_pol	complete	8005	4	autonomous
I	LTR	Gypsy	Gypsy-9_Ec32		Gypsy-9_ES	gag & pol ORFs; 326 bp perfect LTRs	best blastp Gypsy-15_NV_pol	complete	8554	4	autonomous
I	LTR	Gypsy	Gypsy-10_Ec32		Gypsy-10_ES	gag & pol may be single ORF disrupted by frameshift; C-terminal TUDOR domain, homologs in yellow-green algae; 636 bp LTRs; single full length, many deletion derivatives	best blastp Gypsy7_DR	complete	11528	4	autonomous
I	LTR	Gypsy	Gypsy-11_Ec32		Gypsy-11_ES	gag & pol ORFs; 298 bp LTRs, TG-AA noncanonical termini	best blastp Gypsy-74_NV	complete	13989	4	autonomous
I	LTR	Gypsy	Gypsy-12_Ec32			gag & pol ORFs; 268 bp perfect LTRs	best blastp Gypsy29_AG	complete	14254	4	autonomous
I	LTR	Gypsy	Gypsy-13_Ec32			gag & pol ORFs; frameshift in pol; 297 bp LTRs	best blastp XP_003389166_pol	complete	13470	4	autonomous
I	LTR	Gypsy	Gypsy-14_Ec32			gag & pol ORFs; 266 bp perfect LTRs	best blastp XP_003389166_pol	complete	12223	4	autonomous
I	LTR	Gypsy	Gypsy-15_Ec32			protein highly similar to Gypsy-11_Ec32; 284 bp LTRs; TG-TA noncanonical termini	~70% Gypsy-11-Ec32	complete	14518	4	autonomous
I	LTR	Gypsy	ECR-1			Ectocarpus Centromeric Retrotransposon; gag/pol single ORF w/ CHROMO domain; 273 bp perfect LTRs	best blastp Gypsy70_AG_pol	complete	6641	4	autonomous
I	LTR	Gypsy	ECR-2			putative degraded centromeric repeat; two repeat fragments that share an LTR and unrelated internal sequence, presumably part of the same ancestral element, merged and separated by 30x N; 231 bp LTRs, TG-TA termini	74% Gypsy-15_Ec32 61 bp polypurine tract	incomplete	3210	?	?
I	LTR	Copia	Copia-1_Ec32	Copia-1a_Ec32	Copia-1_ES	single gag/pol ORF w/frameshift; 353 bp perfect LTR, TA-CA noncanonical termini	best blastp Copia-1_ES	complete	7353	5	autonomous
I	LTR	Copia	Copia-1_Ec32	Copia-1b_Ec32	Copia-1_ES	351 bp perfect LTR, TA-CA noncanonical termini	~89% Copia-1a_Ec32	complete	7366	5	autonomous
I	LTR	Copia	Copia-1_Ec32	Copia-1c_Ec32	Copia-1_ES	332 bp LTRs, TA-CA noncanonical termini	~80% Copia-1a_Ec32	complete	7282	5	autonomous
I	LTR	Copia	Copia-2_Ec32	Copia-2a_Ec32	Copia-2_ES	gag & pol ORFs in-frame w/ stops; 332 bp perfect LTRs; same internal w/ alternative LTRs exist (see subfamilies)	best blastp Copia-6_ES	complete	5405	5	autonomous
I	LTR	Copia	Copia-2_Ec32	Copia-2b_Ec32_LTR	Copia-2_ES	433 bp alternative LTR		complete	433	5	NA
I	LTR	Copia	Copia-2_Ec32	Copia-2c_Ec32_LTR	Copia-2_ES	425 bp alternative LTR		complete	433	5	NA
I	LTR	Copia	Copia-3_Ec32		Copia-3_ES	single gag/pol ORF; 465 bp LTRs	best blastp Copia-9_ES	complete	8756	5	autonomous
I	LTR	Copia	Copia-4_Ec32		Copia-4_ES	single gag/pol ORF; 372 bp LTRs	best blastp Copia-9_ES	complete	7000	5	autonomous
I	LTR	Copia	Copia-5_Ec32		Copia-5_ES	single gag/pol ORF; 238 bp perfect LTRs	best blastp Copia-5_ES	complete	5467	5	autonomous
I	LTR	Copia	Copia-6_Ec32		Copia-6_ES	single gag/pol ORF w/ internal stop; 325 bp LTRs	best blastp Copia-6_ES	complete	7108	5	autonomous
I	LTR	Copia	Copia-7_Ec32	Copia-7a_Ec32	Copia-7_ES	single gag/pol ORF w/ frameshift in consensus; 254 bp perfect LTRs	best blastp Copia-7_ES	complete	6227	5	autonomous
I	LTR	Copia	Copia-7_Ec32	Copia-7b_Ec32	Copia-7_ES	265 bp perfect LTRs	internal 83% Copia-7a_Ec32	complete	6130	5	autonomous
I	LTR	Copia	Copia-8_Ec32		Copia-8_ES	205 bp LTRs; TGT-TTA noncanonical termini	best blastp Copia-8_ES	complete	5409	5	autonomous
I	LTR	Copia	Copia-9_Ec32		Copia-9_ES	single gag/pol ORF; 1130 bp LTRs; TGT-AGA noncanonical termini	best blastp Copia-9_ES	complete	8054	5	autonomous
I	LTR	Copia	Copia-10_EC32		Copia-10_ES	single gag/pol ORF; 220 bp LTRs	best blastp Copia-10_ES	complete	5515	5	autonomous
I	LTR	Copia	Copia-11_Ec32			single gag/pol ORF w/ internal stop; 191 bp LTRs; internal tandem repeat	best blastp Copia-6_ES	complete	7244	5	autonomous
I	LTR	Copia	Copia-12_Ec32			single gag/pol ORF w/ internal stop; 522 bp perfect LTRs; internal tandem repeat	best blastp Copia-6_ES	complete	9059	5	autonomous
I	LTR	Copia	Copia-13_Ec32			single gag/pol w/ internal stop; 300 bp perfect LTRs	best blastp Copia-1_ES	complete	7755	5	autonomous
I	LTR	Copia	Copia-N1_Ec32			single gag ORF, gag-like ZnF; 187 bp perfect LTRs	Copia-11_Ec32	complete	4811	5	nonautonomous
I	LTR	Copia	Copia-N2_Ec32			single gag ORF, gag-like ZnF; 241 bp perfect LTRs		complete	4401	5	nonautonomous
I	LTR	Copia	Copia-N3_Ec32			single gag ORF; 298 bp perfect LTRs; internal tandem repeat		complete	5467	5	nonautonomous
I	LTR	Copia	Copia-N4_Ec32			single gag ORF; 486 bp perfect LTRs	Copia-12_Ec32	complete	5689	5	nonautonomous
I	LTR	Copia	Copia-N5_Ec32			331 bp LTRs	Copia-13_Ec32	complete	3926	5	nonautonomous
I	DIRS	Ngaro	Ngaro-1_Ec32			A-int-BAB split repeat; features internal variable length tandem repeat; unclear if pol ORF is intact, features YR ORF	best blastx DIRS-24_NV_yr	complete	6500	0	?
I	DIRS	Ngaro	Ngaro-2_Ec32	Ngaro-2a_Ec32		A-int-BAB split repeat; Three ORFs; ORF1 w/ zinc finger, ORF2 w/ RNAseH, ORF3 w/ YR	best blastp DIRS-24_NV_pol	complete	8726	0	autonomous
I	DIRS	Ngaro	Ngaro-2_Ec32	Ngaro-2b_Ec32			85% Ngaro-2a_Ec32	complete	8034	0	autonomous
I	DIRS	Ngaro	Ngaro-3_Ec32			A-int-BAB split repeat; Four ORFs; ORF3 w/ RNAseH, ORF4 w/ YR	best blastp SpNgaro1_pol	complete	8497	0	autonomous
I	DIRS	Ngaro	Ngaro-4_Ec32			A-int-BAB split repeat; Three ORFs; ORF2 pol, ORF3 YR	best blastp SpNgaro1_yr	complete	7334	0	autonomous
I	DIRS	Ngaro	Ngaro-5_Ec32			A-int-BAB split repeat; Four ORFs; ORF3 w/ RNAseH, ORF4 w/ YR	best blastp DIRS-28_NV_pol	complete	9726	0	autonomous
I	DIRS	Ngaro	Ngaro-6_Ec32			A-int-BAB split repeat; ORFs may be pseudogenised	termini ~90% Ngaro-2_Ec32	complete	7757	0	?
I	DIRS	Ngaro	Ngaro-7_Ec32			A-int-BAB split repeat; Three ORFs; ORF2 pol, ORF3 YR	best blastp DIRS-24_NV_yr	complete	7521	0	autonomous
I	DIRS	Ngaro	Ngaro-8_Ec32			A-int-BAB split repeat; Four ORFs, one reverse strand; ORF3 pol (pseudogenised?), ORF4 YR		complete	7273	0	autonomous
I	DIRS	Ngaro	Ngaro-N1_Ec32			A-int-BAB split repeat; variable length tandem repeat in internal	B repeat ~90% Ngaro-3_Ectsi	complete	7756	0	nonautonomous
I	DIRS	PAT-like	PAT-1_Ec32			A-int-BAB split repeat; Two ORFs, pol & YR	best blastp product=Copia2-I_VC_2p10584	complete	10489	0	autonomous
I	DIRS	PAT-like	PAT-2_Ec32			A-int-BAB split repeat; Four ORFs; ORF3 pol, ORF4 YR	best blastp product=Copia2-I_VC_2p10584	complete	9316	0	autonomous
I	DIRS	PAT-like	PAT-3_Ec32			missing LE, pol & YR ORFs recovered	best blastp product=Copia2-I_VC_2p10584	incomplete			autonomous
I	DIRS	PAT-like	PAT-4_Ec32			A-int-BAB split repeat; Four ORFs; ORF3 pol, ORF4 YR	best blastp Kangaroo-1_VC_pol	complete	8239	0	autonomous
I	DIRS	PAT-like	PAT-N1_Ec32			A-int-BAB; carries tandem repeats and fragment of PAT-like pol gene		complete	9475	0	nonautonomous
II	DDE	Mariner-Tc1	Sagan-1_Ec32		Sagan-1_Esi	CAGTG-CACTG termini; 15 bp TIRs; spliced gene		complete	4178	TA	autonomous
II	DDE	Mariner-Tc1	TcMar-1_Ec32			CAGTG-CACTG termini; 27 bp TIRs; spliced gene	best blastp SMAR18	complete	3679	TA	autonomous
II	DDE	Mariner-Tc1	TcMar-2_Ec32			CCGTA-TACGG termini; 25 bp TIRs; spliced gene	best blastp Mariner-3_ACar	complete	4378	TA	autonomous
II	DDE	Mariner-Tc1	TcMar-N1_Ec32	TcMar-N1a_Ec32		CCGTA-TACGG termini; 57 bp TIRs		complete	217	TA	nonautonomous
II	DDE	Mariner-Tc1	TcMar-N1_Ec32	TcMar-N1b_Ec32		CCGTA-TACGG termini; 57 bp TIRs	85% similarity TcMar-N1_Ec32; terminal 25 bp 100% TcMar-2_Ec32	complete	221	TA	nonautonomous
II	DDE	Mariner-Tc1	TcMar-N2_Ec32			CAGAT-ATCTG termini; 24 bp TIRs; preliminary classification based on terminal motif and TA TSD		complete	214	TA	nonautonomous
II	DDE	Mariner-Tc1	TcMar-N3_Ec32			CAGAT-ATCTG termini; 24 bp TIRs; preliminary classification based on terminal motif and TA TSD		complete	605	TA	nonautonomous
II	DDE	Mariner-Tc1	TcMar-N4_Ec32			CCGTA-TACGG termini; 24 bp TIRs; preliminary classification based on terminal motif and TA TSD; some copies contain internal insertion TcMar-N5_Ec32 (excluded from consensus)		complete	871	TA	nonautonomous
II	DDE	Mariner-Tc1	TcMar-N5_Ec32			CAGTC-GACTG termini; 26 bp TIRs; preliminary classification based on terminal motif and TA TSD		complete	1344	TA	nonautonomous
II	DDE	Mariner-Tc1	TcMar-N6_Ec32			CCGTA-TACGG terminil; 73 bp TIRs		complete	325	TA	nonautonomous
II	DDE	Mariner-Tc1	TcMar-N7_Ec32			CAGAA-TGCTG termini; 24 bp TIRs	LE 96% TcMar-N3_Ec32	complete	207	TA	nonautonomous
II	DDE	EnSpm	EnSpm-1_Ec32			21 bp TIRs; CACCC; two spliced genes on opposite strands; protein-1 seems to be a C-terminal fragment without DDE, but has homology to EnSpm tpase; LE can be variable but TSDs present (CACAG terminus); contains degraded RTEX-N1_Ec32 insertion		complete	15164	2	?
II	DDE	EnSpm	EnSpm-2_Ec32			21 bp imperfect TIRs; CACTG; putative 2 bp TSD; two spliced genes on opposite strands; same as EnSpm-1_Ec32; tandemly repeated RE can have variable copy number, all w/ TSD; features insertions of Chlamys-2a_Ec32 (masked) and TcMar-N1_Ec32	mRNA1 DNA2-1	complete	12053	2	?
II	DDE	EnSpm	EnSpm-N1_Ec32			putative EnSpm based on 2 bp TSD and CACAG terminal motif; 21 bp imperfect TIR w/ complex palindromes in subtermini; carries 5' truncated copy of RTEX-N1_Ec32 (masked)		complete	6884	2	nonautonomous
II	DDE	EnSpm	EnSpm-N2_Ec32			putative EnSpm based on 2 bp TSD and CACAG terminal motif; 25 bp TIR; carries spliced gene with no long ORF		complete	11225	2	nonautonomous
II	DDE	EnSpm	EnSpm-N3_Ec32			putative EnSpm based on 2 bp TSD and CACCG terminal motif; 20 bp TIR; carries spliced gene w/ no ORF; carries 5' truncated copy of RTEX-N1_Ec32 (masked)		complete	9275	2	nonautonomous
II	DDE	Harbinger	Harbinger2-1_Ec32		Harbinger2-1_ES	AGAGA-TCCCC termini; 16 bp imperfect TIRs; contains two genes in tail-to-tail orientation, tpase and Ectocarpus-specific (both spliced)		complete	7854	AWT	autonomous
II	DDE	Harbinger	Harbinger2-2_Ec32		Harbinger2-2_ES	AGAGG LE, RE incomplete (based on two copies); no expression	best blastx Harbinger-1_ADi_tp	incomplete	4023	AWT	autonomous
II	DDE	Harbinger	Harbinger-3_Ec32			GGGKG-CACCC termini; 32 bp TIRs; two genes in tail-to-tail orientation, tpase and Ectocarpus/oomycete protein (both spliced)	best blastp Harbinger1_TP_tp	complete	8176	TwA	autonomous
II	DDE	Harbinger	Harbinger-4_Ec32			GGGCC-GGCCC termini; 15 bp TIRs; two genes in tail-to-tail orientation including tpase (both spliced)	best blastx Harbinger1_TP_tp	complete	7578	TwA	autonomous
II	DDE	Harbinger	Harbinger-5_Ec32			GGGTC-GACCC termini; 43 bp imperfect TIR; two genes in tail-to-tail orientation, tpase may be pseudogenised	RE 82% Harbinger-4_Ec32	complete	6032	TwA	?
II	DDE	Harbinger	Harbinger2-N1_Ec32		Harbinger2-1N1_ES	AGAGA-TCCCC termini; Repbase sequence unchanged	termini 88% Harbinger2-1_Ec32	complete	1019	AWT	nonautonomous
II	DDE	Harbinger	Harbinger-N2_Ec32	Harbinger-N2a_Ec32		GGGTG-AACCC termini; 15 bp imperfect TIRs	77% left end Harbinger-3_Ectsi	complete	1100	TwA	nonautonomous
II	DDE	Harbinger	Harbinger-N2_Ec32	Harbinger-N2b_Ec32		GGGTG-AACCC termini	95% Harbinger-N2a_Ec32	complete	1104	TwA	nonautonomous
II	DDE	Harbinger	Harbinger-N2_Ec32	Harbinger-N2c_Ec32		GGCCT-AGGCC termini	91% Harbinger-N2a_Ec32	complete	1116	TwA	nonautonomous
II	DDE	Harbinger	Harbinger-N3_Ec32	Harbinger-N3a_Ec32		GGCCA-TGGCC termini; 38 bp imperfect TIRs; preliminary classification based on terminal motifs and TwA TSD		complete	1243	TwA	nonautonomous
II	DDE	Harbinger	Harbinger-N3_Ec32	Harbinger-N3b_Ec32			88% Harbinger-N3a_Ec32	complete	1232	TwA	nonautonomous
II	DDE	Harbinger	Harbinger-N3_Ec32	Harbinger-N3c_Ec32			86% Harbinger-N3a_Ec32	complete	1221	TwA	nonautonomous
II	DDE	Harbinger	Harbinger-N4_Ec32			GACCC-GGGTC termini; 41 bp imperfect TIR; preliminary classification based on terminal motifs and TwA TSD		complete	1054	TwA	nonautonomous
II	DDE	Harbinger	Harbinger-N5_Ec32			GGCTG-CAGCC termini; 39 bp imperfect TIR; preliminary classification based on terminal motifs and TnA TSD		complete	1254	TnA	nonautonomous
II	DDE	Harbinger	Harbinger-N6_Ec32			GGGCG-CGCCC termini; 39 bp imperfect TIRs; preliminary classifcation based on terminal motifs and TwA TSD		complete	1238	TwA	nonautonomous
II	DDE	Harbinger	Harbinger-N7_Ec32			GGGTC-GACCC termini; 41 bp TIRs; preliminary classification based on terminal motifs and TwA TSD		complete	797	TwA	nonautonomous
II	DDE	Harbinger	Harbinger-N8_Ec32	Harbinger-N8a_Ec32		GACCC-GGGTC termini; 35 bp imperfect TIR; preliminary classification based on terminal motifs and TnA TSD		complete	1260	TnA	nonautonomous
II	DDE	Harbinger	Harbinger-N8_Ec32	Harbinger-N8b_Ec32			97% Harbinger-N8a_Ec32	complete	1260	TnA	nonautonomous
II	DDE	Harbinger	Harbinger-N9_Ec32	Harbinger-N9a_Ec32		AGAGG-CCTAT termini; 13 bp TIRs; preliminary classification based on terminal motifs and TwA TSD		complete	930	TwA	nonautonomous
II	DDE	Harbinger	Harbinger-N9_Ec32	Harbinger-N9b_Ec32			85% Harbinger-N9a_Ec32	complete	918	TwA	nonautonomous
II	DDE	PiggyBac	PiggyBac-1_Ec32			CCCTT-AAGGG termini; 13 bp TIRs; TAIL-TO-TAIL spliced genes, tpase & Ectocarpus-specific protein	best blastp Pokey1_HM	complete	9969	TTAA	autonomous
II	DDE	PiggyBac	PiggyBac-N1-Ec32	PiggyBac-N1a-Ec32		CCCTT-AGGGG termini; 13 bp imperfect TIRs; preliminary classification based on terminal motifs and TTAA TSD		complete	1088	TTAA	nonautonomous
II	DDE	PiggyBac	PiggyBac-N1-Ec32	PiggyBac-N1b-Ec32			95% PiggyBac-N1a_Ec32	complete	1091	TTAA	nonautonomous
II	DDE	PiggyBac	PiggyBac-N2_Ec32			CCCCT-GGGGG termini; 8 bp imperfect TIR; preliminary classification based on terminal motifs and TTAA TSD		complete	648	TTAA	nonautonomous
II	DDE	Sola-1	Sola1-1_Ec32			AACCG-CGGTT termini; 282 bp imperfect TIR; TSD biased towards ending in A; carries additional Ectocarpus specific gene	best blastp Sola1-1_PPa_tp	complete	21549	4	autonomous
II	DDE	Sola-2	Sola2-1_Ec32			GGCGG-CCGCC termini; 26 bp imperfect TIR; tpase fragment from single ORF, possible introns but no expression data	best blastp Sola2-1_HM	complete	4606	4	autonomous
II	DDE	Dada	Dada-1_Ec32		Dada-1_ES	Repbase sequence extended at RE based on two copies, and at LE based on single copy and start codon of Ec32 predicted gene (weak RNAseq, no IsoSeq); predicted gene has fungal homologs that span full length; protein contains WRN-like exonuclease domain within integrase domain		incomplete	6577	?	autonomous
II	DDE	P	P-1_Ec32			CAAGG-CCTTG termini; 39 bp TIRs; carries spliced gene with distant homology to fungal proteins, HHpred predicts P-element like tpase but DDE motif appears to be absent, fragment? Likely new clade/superfamily, preliminary classification as P		complete	3190	7	?
II	DDE	P	P-2_Ec32			CAAGG-CCTTG termini; 36 bp TIRs; carries spliced gene w/ frameshift, related to DNA7-1_Ec32, protein has homology only at N-terminus, does not include P-element like domain		complete	5526	7	?
II	DDE	P	P-3_Ec32			CAAGG-CCTTG termini; 36 bp TIRs; tpase fragment extracted from NCBI		complete	3499	7	?
II	DDE	hAT	hAT-1_Ec32		hAT-1_ESi	TTGGC-GCCAA termini; 23 bp TIR; expressed spliced gene	best blastp HAT1-3_NV	complete	5695	8	autonomous
II	DDE	hAT	hAT-2_Ec32		hAT-2_ESi	CACAC-GTGTG termini; 21 bp TIRs; single intact copy taken from Repbase, lacks TSD but assumed to be 8 bp; spliced gene	best blastp hAT-7_DR_tp	complete	8945	?	autonomous
II	DDE	hAT	hAT-N1_Ec32			TTGGC-GCCAA termini	termini ~92% hAT-1_Ec32	complete	1421	8	nonautonomous
II	DDE	KDZ	KDZ-1_Ec32	KDZ-1a_Ec32		CAGTA-ACCTC termini; termini can be tandemly repeated in different ways, two subfamilies represent two populations but at least one more exists, all feature TSDs; single spliced gene encoding KDZ transposase; carries fixed insertions of RTE-2_Ec32 and TcMar-N4_Ec32	best blastp Zisupton_XM	complete	14684	8	autonomous
II	DDE	KDZ	KDZ-1_Ec32	KDZ-1b_Ec32		features extra terminal sequences, GGGGT-ACCTG termini		complete	16118	8	autonomous
II	DDE	KDZ	KDZ-2_Ec32			GGGGA-GCCCG termini; complex termini w/ long low-identity TIR; two spliced genes on opposite strands, one contains frameshift but has homology to KDZ transposases		complete	15715	8	autonomous
II	DDE	KDZ	KDZ-3_Ec32			GGGTG-GATTG termini; complex termini featuring tandem repeats; homology to KDZ-2_Ec32 tpase, but likely fragmented; contains insertion of a deletion-derivative of PAT-1_Ec32 (masked)		complete	11907	8	?
II	DDE	KDZ	KDZ-4_Ec32			GGGGG-GTCGT termini; preliminary classification based on complex termini featuring tandem repeats; encodes at least two spliced genes, neither have long ORFs; carries major fragment of Plavaka-1_Ec32 (unmasked) and Chlamys-1_Ec32 insertion (masked)		complete	30266	8	?
II	DDE	KDZ	KDZ-5_Ec32			GGGTC-GACTG termini; complex tandem repeats in termini; spliced gene encoding fragment of KDZ tpase, unclear if autonomous		complete	8869	8	?
II	DDE	KDZ	KDZ-N1_Ec32			GGGGC-GACTG termini; preliminary classification based on complex termini featuring tandem repeats and long TIRs		complete	2159	8	nonautonomous
II	DDE	MuDR	MuDR-1_Ec32			GGGCG terminal motif; ~117 bp TIRs; single spliced tpase gene	best blastp MuDR-4_Sbi	complete	6049	9	autonomous
II	DDE	?	DNA-N1_Ec32			CACAG termini; ~33 bp TIR; TSD is low confidence; 5' truncated insertion of RTEX-1_Ec32 (masked); homology to TcMar-N2_Ec32 but TSD is definitely not consistent TA	RE 73 bp ~78% TcMar-N2_Ec32	complete	2966	2 (?)	nonautonomous
II	DDE	?	DNA4-N1_Ec32	DNA4-N1a_Ec32		GGGGG-CCCCC termini; 24 bp imperfect TIRs; possible Kolobok or Sola-3?		complete	823	TTAA	nonautonomous
II	DDE	?	DNA4-N1_Ec32	DNA4-N1b_Ec32		GGGGG-CCCCC termini	97% DNA4-N1a_Ec32	complete	823	TTAA	nonautonomous
II	DDE	?	DNA4-N1_Ec32	DNA4-N1c_Ec32		GGGGG-ATCCC termini	87% DNA4-N1a_Ec32	complete	826	TTAA	nonautonomous
II	DDE	?	DNA4-N2_Ec32			GGGCG-CGCCC termini; 23 bp TIRs; possible Kolobok or Sola-3?		complete	717	TTAA	nonautonomous
II	DDE	?	DNA5-N1_Ec32			TGTTG-CAACA termini; 9 bp imperfect TIR; possible Ginger?		complete	502	5	nonautonomous
II	DDE	?	DNA8-N1_Ec32			GGCAG-GAGCC termini; TIR w/ low similarity; possible KDZ?		complete	1086	8	nonautonomous
II	DDE	?	DNA9-N1_Ec32			GGGAA-TTCCC termini; >500 bp TIRs; possible MuDR?		complete	1519	9 (AT-rich)	nonautonomous
II	DDE	?	DNA9-N2_Ec32	DNA9-N2a_Ec32		GGGAA-TTCCC termini; >500 bp TIRs; possible MuDR?		complete	1326	9 (AT-rich)	nonautonomous
II	DDE	?	DNA9-N2_Ec32	DNA9-N2b_Ec32		internal region is variable		complete	1345	9 (AT-rich)	nonautonomous
II	DDE	?	DNA9-N3_Ec32			CGGCA-TGCCG termini; >1 kb TIRs featuring tandem repeats; no evidence for gene and features internal satellite; possible TA-rich insertion bias and 9 bp TSD, uncertain due to low complexity; possible MuDR?		complete	3386	9 (AT-rich)	nonautonomous
II	HUH	Helitron	Helitron-1_Ec32			spliced gene, on reverse strand, tpase fragment recovered but full RepHel may not be present; TC-CTAG LE-RE; insertion between A-T dinucleotide	best blastp Helitron4_hel	complete	6330	0	?
II	HUH	Helitron	Helitron-2_Ec32			spliced gene; subfamilies w/ variable internal sequence preceeding RE terminus; RE homologous to Helitron-1_Ec32 LE; TC-CTAG LE-RE; insertion between A-T dinucleotide	best blastx Helitron-3_Ptrit	complete	6362	0	?
II	HUH	Helitron	Helitron-3_Ec32	Helitron-3a_Ec32		spliced gene w/o IsoSeq support; insertion bias uncertain, AT-rich regions; possibly AACA-CTTGT termini w/ insertion between T-A, possible Helitron2?	best blastp Helitron-2_AC_hel	complete	5408	0	?
II	HUH	Helitron	Helitron-3_Ec32	Helitron-3b_Ec32		variable internal sequence preceeding RE terminus		complete	3776	0	?
II	HUH	Helitron	Helitron-N1_Ec32			near-perfect match of Helitron-1_Ec32 RE, except final 14 bp which is perfect match of LE; extreme deletion derivative, TC-CTAG LE-RE; insertion between A-T dinucleotide	98% Helitron-1_Ec32	complete	1715	0	nonautonomous
II	HUH	Helitron	Helitron-N2_Ec32			highly tentative classification based on CTAG-T RE terminus-insertion site; AT-rich sites, LE is uncertain but may be non-canonical A-TA		complete	1395	0	nonautonomous
II	HUH	Helitron	Helitron-N3_Ec32			highly tentative classification based on putative T-A insertion bias and CTTGT-A RE, LE uncertain due to AT-rich bias		complete	723	0	nonautonomous
II	HUH	Helitron	Helitron-N4_Ec32			highly tentative classification based on putative T-A insertion bias and CTTGT-A RE, LE uncertain due to AT-rich bias		complete	614	0	nonautonomous
II	HUH	Helitron	Helitron-N5-Ec32			like Helitron-N2_Ec32, CTAG-T RE terminus-insertion site & AT-rich sites; LE may be non-canonical A-TG	75% LE Helitron-N2_Ec32	complete	1438	0	nonautonomous
?	?	?	unknown1-N1_Ec32			possible subfamilies may extend, termini are unclear; features fragment of helicase w/ similarity to bacteria		?	2166	?	?
?	?	?	unknown2-N1_Ec32	unknown2-N1a_Ec32		TTCCC-ACAAT termini; no truncation; internal split repeats (A-gap-BA-gap-B), no terminal motifs; internal is tandemly repeated twice; low level expression w/o exons, no ORFs; possible nonautonomous DIRS?		complete	4243	0	nonautonomous
?	?	?	unknown2-N1_Ec32	unknown2-N1b_Ec32			94% unknown-N3a_Ec32	complete	4275	0	nonautonomous
?	?	?	unknown2-N2_Ec32			TTCTG-ACAAT termini; multiple split repeats, major imperfect direct repeat starts at LE; likely related to unknown2-N1_Ec32		complete	4935	0	nonautonomous
?	?	?	unknown3-N1_Ec32			CAGTA-GGTCC termini, 8 bp sub-TIR at -5; degraded, TSD uncertain; possible relative of KDZ-1_Ec32?		complete	156	8?	nonautonomous
?	?	?	unknown4-N1_Ec32			(CA)n right end, may be SINE of CRE? Left end similar to other possible SINE	81% LE unknown6-N1_Ec32	complete	432		nonautonomous
?	?	?	unknown4-N2_Ec32			(CA)n right end and heavily 5' truncated, may be CRE or SINE of CRE	79% RE unknown4-N1_Ec32	complete	355		?
?	?	?	unknown5-N1_Ec32			TACAA-AGTCT termini, no TIR and no obvious TSDs		complete	229		nonautonomous
?	?	?	unknown6-N1_Ec32			(A)n termini, possible SINE?		complete	321		nonautonomous
?	?	?	unknown7-N1_Ec32			C-rich termini / insertion sites and possible variable length TSDs (7-10 bp); several internal tandem / inverted repeats, possible sub-TIRs		complete	1051	variable	nonautonomous
?	?	?	unknown8-N1_Ec32			appears to be 5' truncated, could be extended based on 2 degraded copies		incomplete	1867	?	nonautonomous
?	?	?	unknown-N1_EsV-1			specific to the Ec32 GEVE; likely targets TGGG and cuts 7 bp upstream, pattern is 7 bp TSD: element: 7 bp TSD: TGGG; could be 8 bp TSD since first base of element is T		complete	435	7 (/8)	nonautonomous
Annotation notes for manually curated Ectocarpus transposable elements
