# Supplementary material for: Characterization of the transposable element landscape shaping the Ectocarpus genome
Source: Genome Biol. 2025 Sep 29;26:320. doi: 10.1186/s13059-025-03742-z (PMC12477816; doi:10.1186/s13059-025-03742-z)
Supplement: Supplementary file 4 — Supplementary Material 4. [file 13059_2025_3742_MOESM4_ESM.txt]

Family name	Copies	Cumulative length (bp)
CRE-1_Ec32	4042	735020
RTEX-N1a_Ec32	3812	1708017
RTEX-1b_Ec32	3007	1059065
RTE-2_Ec32	2552	425155
TcMar-N1b_Ec32	2542	471657
RTEX-N1b_Ec32	2304	771702
RTEX-N2_Ec32	2019	254283
unknown6-N1_Ec32	2002	475949
Sola1-1_Ec32	1989	328524
RTE-1_Ec32	1930	1264938
family210	1926	391829
KDZ-2_Ec32	1921	374405
RTEX-1a_Ec32	1849	1145106
family148	1845	177775
Chlamys-2a_Ec32	1752	315322
family171	1736	364821
TcMar-N1a_Ec32	1703	323640
unknown4-N2_Ec32	1697	244861
unknown3-N1_Ec32	1522	203174
Plavaka-1_Ec32	1510	486452
TcMar-N5_Ec32	1479	179993
family165	1457	188835
TcMar-N6_Ec32	1455	284565
Plavaka-N3_Ec32	1250	297121
TcMar-N2_Ec32	1099	181027
Chlamys-2b_Ec32	1098	127215
RTEX-2_Ec32	1062	1299171
Chlamys-1_Ec32	1057	254831
unknown2-N1b_Ec32	962	214123
Helitron-N5-Ec32	945	212377
unknown5-N1_Ec32	852	149935
family050	841	166226
Copia-7a_Ec32	837	580252
family213	827	154903
TcMar-N7_Ec32	826	133975
KDZ-1b_Ec32	826	695594
Chlamys-N1_Ec32	820	119000
unknown2-N2_Ec32	777	563509
Plavaka-N2_Ec32	721	616356
unknown4-N1_Ec32	658	158619
unknown2-N1a_Ec32	656	337915
KDZ-4_Ec32	656	692222
family064	627	101605
family852	606	141255
Ngaro-4_Ec32	584	213112
P-2_Ec32	574	137649
Helitron-N1_Ec32	561	390183
Ngaro-2a_Ec32	556	763374
Plavaka-2_Ec32	546	204218
KDZ-1a_Ec32	530	502447
Helitron-1_Ec32	525	461367
family049	488	246900
family895	474	89669
TcMar-1_Ec32	469	236291
TcMar-N4_Ec32	458	134099
family212	455	89587
Helitron-N4_Ec32	454	150663
family339	449	47119
family183	437	400708
family888	430	173787
family412	420	66861
family867	414	102325
family177	413	160458
Helitron-2_Ec32	410	163044
family338	403	437987
TcMar-N3_Ec32	384	131410
family161	370	68864
family307	363	28653
PiggyBac-N1a_Ec32	355	163157
Ngaro-1_Ec32	349	967131
KDZ-5_Ec32	347	243439
family826	346	68274
family092	345	146059
KDZ-3_Ec32	343	410899
Gypsy-13_Ec32	335	482405
Gypsy-3_Ec32	335	608222
Helitron-N3_Ec32	334	126957
family218	333	64747
family168	329	188188
Copia-N3_Ec32	323	266028
Ngaro-N1_Ec32	321	284936
family086	318	98892
P-3_Ec32	306	64352
family063	304	111187
DNA4-N2_Ec32	298	134898
Gypsy-14_Ec32	298	258968
KDZ-N1_Ec32	292	121363
unknown8-N1_Ec32	288	233774
family835	265	65913
DNA4-N1c_Ec32	263	132014
family855	261	92619
unknown7-N1_Ec32	261	116608
Helitron-N2_Ec32	258	152223
family131	257	98480
family062	252	86854
family066	250	123622
family090	250	135023
PAT-1_Ec32	245	496455
family663	245	66793
Gypsy-5_Ec32	244	222654
Harbinger-N7_Ec32	236	122545
family782	232	41204
family149	229	48954
family839	229	75440
Copia-11_Ec32	226	266844
Gypsy12_Ec32	224	732688
Copia-3_Ec32	220	248503
Copia-N1_Ec32	220	194814
family172	220	52980
Harbinger-N4_Ec32	217	170533
DNA9-N2a_Ec32	217	129780
Harbinger-4_Ec32	216	320197
RTE-N1a_Ec32	213	136365
family160	209	48682
family216	203	128255
DNA4-N1b_Ec32	201	97997
family202	199	34297
family006	197	111789
P-1_Ec32	197	179129
Ngaro-8_Ec32	196	400706
Gypsy-8_Ec32	196	135705
family208	196	49864
DNA-N1_Ec32	196	82614
PiggyBac-N2_Ec32	194	94996
DNA8-N1_Ec32	193	86412
ECR-2	191	80776
ECR-1	190	331310
family824	189	60047
Gypsy-11_Ec32	184	598882
Copia-N2_Ec32	183	256027
family317	183	72682
family083	181	99278
RTE-N1b_Ec32	180	83628
family844	178	173885
family204	175	187633
family185	175	53421
family205	172	85906
family880	171	13878
Copia-9_Ec32	169	150039
family056	168	34460
DNA9-N3_Ec32	168	147889
family078	164	54911
family145	161	62054
family193	161	69359
TcMar-2_Ec32	159	154960
Ngaro-7_Ec32	158	135619
Ngaro-5_Ec32	158	283518
family070	154	89901
family617	152	40639
Copia-N4_Ec32	152	196336
Copia-12_Ec32	151	532852
family894	149	71931
PiggyBac-N1b_Ec32	147	93935
Gypsy-1b_Ec32	147	96910
Harbinger-N5_Ec32	147	126792
Harbinger-N6_Ec32	146	118840
family051	146	87132
family098	146	178055
family194	146	61374
family877	145	17116
family843	145	41059
family061	143	45304
family511	142	84335
family004	140	95655
family861	139	70137
family346	139	112526
family289	137	12006
Ngaro-3_Ec32	135	215440
Plavaka-N1_Ec32	133	111910
family885	132	29105
family105	132	72469
Copia-1c_Ec32	130	366889
family135	129	78225
family038	127	162742
family020	126	37017
family887	125	47017
family142	124	45763
family055	121	75123
family592	121	9144
family196	121	58225
Harbinger-N2a_Ec32	121	92503
family409	120	8597
family890	120	80241
Gypsy-4_Ec32	120	148474
family651	119	9766
PAT-N1_Ec32	118	91969
family036	118	65755
family645	118	7120
family837	118	106101
family411	117	5329
Copia-7b_Ec32	117	205366
DNA9-N1_Ec32	117	82272
unknown1-N1_Ec32	116	103517
family841	116	45893
family136	115	70355
family130	114	49327
family150	113	18788
family053	112	129445
family067	111	40694
Harbinger2-2_Ec32	106	26771
family306	106	15817
Harbinger-N8a_Ec32	104	105515
family048	103	144036
DNA5-N1_Ect32	103	33186
family842	103	51878
family170	102	457167
Copia-1a_Ec32	102	169020
Copia-13_Ec32	101	168492
family156	101	54997
Gypsy-15_Ec32	100	118009
family167	99	30253
Copia-5_Ec32	98	138789
family872	98	40561
family884	98	12564
family624	98	32160
family840	96	34920
Gypsy-7b_Ec32	95	176072
Harbinger-N2c_Ec32	95	54148
Copia-1b_Ec32	94	162099
family858	93	18118
Copia-6_Ec32	93	339928
Gypsy-9_Ec32	92	148841
hAT-2_Ec32	92	39441
family052	91	119947
family042	90	40004
family081	90	56872
family140	90	28342
Harbinger-N3b_Ec32	90	56177
family025	88	51924
family047	88	80788
Harbinger-N9a_Ec32	87	66053
Gypsy-10_Ec32	87	101362
family765	87	6036
DNA4-N1a_Ec32	86	37752
PAT-4_Ec32	85	69470
family146	85	49273
PAT-2_Ec32	85	192637
PAT-3_Ec32	84	44533
family137	84	77959
Copia-N5_Ec32	82	150460
family035	81	97800
family112	81	8184
family356	80	56030
family854	79	40027
Ngaro-6_Ec32	79	89773
family015	79	48559
family517	78	6843
family031	78	19846
family045	78	61036
family545	75	4504
PiggyBac-1_Ec32	75	434803
family155	75	64326
Harbinger-N3a_Ec32	74	43540
family198	73	99385
family151	72	36975
family257	71	18346
family176	69	25809
family642	67	5954
family220	67	42176
family485	66	67096
Harbinger-N3c_Ec32	66	50752
Harbinger-N2b_Ec32	65	57055
Copia-4_Ec32	65	66547
family211	65	16658
family018	64	113221
family192	64	27756
family468	62	19924
family181	62	37272
family095	61	48125
Harbinger-5_Ec32	61	56505
family043	60	42955
family886	58	75348
family154	58	41089
family326	58	27172
family162	57	133950
MuDR-1_Ec32	56	269267
Gypsy-6b_Ec32	56	63171
family217	56	121968
family830	56	24600
family107	55	35105
family143	55	28125
family075	53	21730
Helitron-3b_Ec32	53	60610
family026	52	176768
family134	52	34509
family096	52	49041
family737	52	11586
family397	50	67366
Copia-8_Ec32	50	48186
family859	49	44497
family009	48	56234
Sola2-1_Ec32	48	76490
family870	47	20695
family429	47	5133
family044	47	52913
family079	46	36694
family864	45	34909
family845	45	15752
family040	44	37050
Harbinger-N9b_Ec32	44	31668
family823	44	22107
family153	43	65248
family747	43	2881
family003	41	49240
family834	41	4262
Helitron-3a_Ec32	40	43715
family856	38	31878
family873	38	30264
family601	38	4231
family700	38	2536
family169	38	12668
family838	38	10344
family797	38	4619
family337	37	27829
family336	36	52631
family350	35	49735
family509	35	13557
Ngaro-2b_Ec32	35	67830
family141	35	13956
family303	35	34393
family851	34	27134
Gypsy-1a_Ec32	34	56318
family497	34	10434
family207	34	25308
family054	33	51068
family694	33	5087
family860	32	83561
Harbinger2-N1_Ec32	32	22139
family480	32	6759
family201	32	40337
family723	32	10841
family687	32	17969
family341	32	7507
family073	31	8830
family599	30	10046
Gypsy-7a_Ec32	29	57087
family847	29	8788
family033	28	14795
unknown-N1_EsV-1	28	11705
family889	27	30272
family152	27	12613
family722	27	6505
Gypsy-6a_Ec32	26	53795
family024	26	88169
family076	26	95771
Harbinger-N8b_Ec32	26	25892
family777	25	14608
family293	25	17144
family214	24	9454
family175	24	23969
family891	23	16316
Copia-10_Ec32	23	45546
family077	23	22429
family836	23	22787
family622	22	2114
family147	22	15348
family203	22	14462
family881	21	74167
Harbinger2-1_Ec32	21	48759
family099	21	23293
family179	21	9900
family273	21	6819
family875	20	49715
family393	20	22892
family556	20	1675
family573	20	2523
family144	20	12018
family288	20	17048
Harbinger-3_Ec32	20	126792
family846	20	17807
family892	19	14936
family825	19	3174
family437	18	9402
family002	18	35964
family581	18	1277
family189	18	10770
family738	18	1432
Sagan-1_Ec32	17	31477
family469	17	1501
family034	17	11757
family490	17	9676
family632	17	2747
Gypsy-2c_Ec32	17	16675
family684	17	4640
family195	17	2943
family774	16	7678
family828	16	7769
family871	15	71536
Gypsy-2b_Ec32	15	10968
family523	15	2198
Dada-1_Ec32	15	15602
family197	15	2561
family253	15	3475
family863	14	955
family013	14	22393
family100	14	80444
family567	14	2271
family129	14	1050
hAt-N1_Ec32	14	7468
family190	14	10478
family829	14	3550
family896	13	13173
family528	13	5296
family549	13	2967
family704	13	7258
Gypsy-2a_Ec32	13	13889
family786	13	2949
family876	12	896
hAT-1_Ec32	12	24251
family016	12	18292
family575	12	2353
family232	12	1202
family690	12	1403
DNA9-N2b_Ec32	11	10252
family037	11	8055
Copia-2b_Ec32_LTR	11	3111
Copia-2a_Ec32_INT	11	10270
family219	11	11357
family301	11	5941
family271	11	9865
family787	11	12737
family057	10	29154
family600	10	3571
family072	10	27000
family647	10	1954
family707	10	2572
family345	10	2180
family893	9	1245
family041	9	8777
family548	9	973
family746	9	2324
family353	8	1981
family866	8	39821
family466	8	2237
Copia-2a_Ec32_LTR	8	5903
family542	8	2081
family590	8	1778
family681	8	644
family275	8	609
family862	7	33834
family879	7	1292
family444	7	854
family012	7	32610
family021	7	5850
family541	7	806
family610	7	1219
family585	7	646
family682	7	2177
family730	7	4934
family438	6	413
family532	6	1011
family536	6	2056
family539	6	7554
family498	6	1307
family270	6	3079
family776	6	4045
family525	5	1302
family082	5	14986
family580	5	427
family132	5	687
family133	5	1099
family721	5	1016
family729	5	2082
Copia-2c_Ec32_LTR	5	898
family744	5	993
family259	5	282
family806	5	372
family363	4	2040
family882	4	1827
family505	4	687
family526	4	230
family102	4	7754
family625	4	486
family659	4	764
family331	4	208
family354	3	2745
family415	3	349
family452	3	541
family576	3	603
family593	3	150
family680	3	772
family199	3	10363
family697	3	331
family750	3	228
family753	3	934
family827	3	203
family282	3	327
family781	3	1515
family330	3	547
family344	3	351
family352	2	113
family365	2	149
family373	2	308
family464	2	371
family518	2	521
family520	2	494
family488	2	227
family109	2	903
family577	2	195
family639	2	141
family598	2	477
family159	2	175
family702	2	670
family706	2	234
family673	2	150
family720	2	170
family226	2	266
family229	2	1666
family243	2	928
family745	2	247
family255	2	363
family763	2	357
family312	2	1085
family764	2	1171
family766	2	264
family767	2	772
family278	2	295
family328	2	199
family785	2	91
family297	2	794
family431	1	65
family454	1	124
family491	1	41
family606	1	80
family607	1	55
family563	1	134
family621	1	163
family586	1	167
family658	1	262
family228	1	125
family683	1	38
family692	1	694
family759	1	683
family269	1	298
family280	1	89
family780	1	255
