# Supplementary material for: Characterization of the transposable element landscape shaping the Ectocarpus genome
Source: Genome Biol. 2025 Sep 29;26:320. doi: 10.1186/s13059-025-03742-z (PMC12477816; doi:10.1186/s13059-025-03742-z)
Supplement: Supplementary file 5 — Supplementary Material 5. [file 13059_2025_3742_MOESM5_ESM.tsv]

Superfamily	Autosome density/Mb	PAR density/Mb	SDR density/Mb	log2FC(SDR/Autosomes)	log2FC(PAR/Autosomes)
DIRS/Ngaro	15107.3932	23744.98895	10784.72959	-0.48626474	0.652368342
DIRS/PAT-like	5051.478461	9595.528558	1944.85684	-1.377041733	0.925656582
DNA/Dada	96.83318572	279.9708739	NA	NA	1.531703284
DNA/Harbinger	7846.705222	15035.38222	40481.44221	2.36710178	0.938202635
DNA/KDZ	32049.91661	76165.61941	71396.60657	1.155534902	1.24881932
DNA/Mariner-Tc1	15560.4746	37088.7989	50869.56522	1.7089167	1.253097484
DNA/MuDR	1460.5714	2250.045642	NA	NA	0.623421381
DNA/PiggyBac	4710.446333	6560.716073	6690.349947	0.506217908	0.47798952
DNA/Plavaka	17592.90654	42090.25993	50948.03818	1.534032743	1.258492568
DNA/Sola-1	24737.85971	52097.26084	832.4496288	-4.893213897	1.074486835
DNA/Sola-2	432.2004025	NA	2225.874867	2.36460017	NA
DNA/Unknown	18110.9783	26467.03677	67795.33404	1.904321506	0.547332202
DNA/hAT	670.3385589	364.9736858	279.9575822	-1.259681669	-0.877097471
Helitron	9748.113784	17258.99704	57788.97137	2.567599194	0.824153633
LINE/CRE	6876.906956	11328.37859	21944.85684	1.674051127	0.720109654
LINE/RTE	12144.30441	18960.68481	24811.24072	1.030714022	0.642731213
LINE/RTE-X	47678.20288	93636.22614	43099.68187	-0.145652637	0.973736932
LINE/Unknown	1251.761426	1428.895637	1557.794274	0.315545095	0.190940925
LTR/Copia	35120.6666	86454.71218	34926.82927	-0.00798455	1.299624372
LTR/Gypsy	34847.38481	39519.29197	46247.08378	0.408312006	0.18150671
LTR/Unknown	4636.088794	5373.776616	10883.35101	1.23114273	0.213028153
PLE/Chlamys	5449.343701	6888.164525	10594.90986	0.959216921	0.338037115
Unknown	374651.6714	493658.3171	168077.4125	-1.15642403	0.397962946
