# Supplementary material for: Characterization of the transposable element landscape shaping the Ectocarpus genome
Source: Genome Biol. 2025 Sep 29;26:320. doi: 10.1186/s13059-025-03742-z (PMC12477816; doi:10.1186/s13059-025-03742-z)
Supplement: Supplementary file 6 — Supplementary Material 6. [file 13059_2025_3742_MOESM6_ESM.tsv]

Family_ID	Chr	start	end	Strand	Length	Divergence	label2	Classification	ConsensiLength	LengthPercent	IntactStatus	mechanism	immGA_mean	matGA_mean	gamete_mean
Chlamys-1_Ec32.1	HiC_scaffold_28	288755	288826	+	71	7	intD	PLE/Chlamys	4637	1.53116238947595	not intact	PLE/Chlamys	0.00605717263545982	0.00606815383845988	0
Chlamys-1_Ec32.10	HiC_scaffold_28	2352010	2352118	-	108	13.5	intD	PLE/Chlamys	4637	2.32909208540004	not intact	PLE/Chlamys	0	0	0
Chlamys-1_Ec32.100	chr_02	3000296	3000417	-	121	24.6	intP	PLE/Chlamys	4637	2.60944576234634	not intact	PLE/Chlamys	0	0	0
Chlamys-1_Ec32.1000	chr_26	3782604	3782729	+	125	15	intD	PLE/Chlamys	4637	2.69570843217598	not intact	PLE/Chlamys	0.00273808396362143	0	0
Chlamys-1_Ec32.1001	chr_26	3875611	3875792	+	181	4.4	intD	PLE/Chlamys	4637	3.90338580979081	not intact	PLE/Chlamys	0.0232431487106826	0.0125777113234376	0.0292220135823914
Chlamys-1_Ec32.1002	chr_26	3996033	3997361	-	958	2.582	intD	PLE/Chlamys	4637	20.6599094241967	not intact	PLE/Chlamys	0.242369697106713	0.196355769692234	0.320675075552552
Chlamys-1_Ec32.1003	chr_26	3997369	3997635	-	266	3	intD	PLE/Chlamys	4637	5.73646754367048	not intact	PLE/Chlamys	0.026814728147019	0.0182726668946207	0.129521356415413
Chlamys-1_Ec32.1004	chr_26	4906446	4906613	+	167	17.5	intD	PLE/Chlamys	4637	3.6014664653871	not intact	PLE/Chlamys	0	0	0
Chlamys-1_Ec32.1005	chr_26	4967418	4967621	-	203	3.5	intD	PLE/Chlamys	4637	4.37783049385378	not intact	PLE/Chlamys	0.0152813875843163	0.0125777113234376	0.0418553156682383
Chlamys-1_Ec32.1006	chr_26	5579615	5579736	+	121	2.5	intP	PLE/Chlamys	4637	2.60944576234634	not intact	PLE/Chlamys	0.0385245362949989	0.011763109409643	0.0584440271647829
Chlamys-1_Ec32.1007	chr_26	6040282	6040714	+	432	5.4	intP	PLE/Chlamys	4637	9.31636834160017	not intact	PLE/Chlamys	0.0280527607426737	0.0361039301427236	0.0102720604536212
Chlamys-1_Ec32.1008	chr_26	6101799	6101888	+	89	3.5	intD	PLE/Chlamys	4637	1.91934440370929	not intact	PLE/Chlamys	0	0	0.0126333020858468
Chlamys-1_Ec32.1009	chr_26	6253183	6253376	+	193	1.6	introns	PLE/Chlamys	4637	4.16217381927971	not intact	PLE/Chlamys	0.0439002598161854	0.0121363076769198	0.0623994365754807
Chlamys-1_Ec32.101	chr_02	3186223	3186365	+	142	5.9	introns	PLE/Chlamys	4637	3.06232477895191	not intact	PLE/Chlamys	0.0322908960742619	0.0125777113234376	0.0766269064397996
Chlamys-1_Ec32.1010	chr_26	6544989	6545584	+	595	21.2	3UTR	PLE/Chlamys	4637	12.8315721371576	not intact	PLE/Chlamys	0	0.00606815383845988	0
Chlamys-1_Ec32.1011	chr_26	6570616	6570742	+	126	13.6	introns	PLE/Chlamys	4637	2.71727409963338	not intact	PLE/Chlamys	0	0.00606815383845988	0
Chlamys-1_Ec32.1012	chr_26	6707097	6707206	-	109	17.3	introns	PLE/Chlamys	4637	2.35065775285745	not intact	PLE/Chlamys	0.0325433868387599	0.0186458651618975	0.0126333020858468
Chlamys-1_Ec32.1013	chr_26	7038197	7038494	+	297	2	intD	PLE/Chlamys	4637	6.40500323485012	not intact	PLE/Chlamys	0.0232431487106826	0.0190190634291742	0.0394940740360126
Chlamys-1_Ec32.1014	chr_26	7395569	7395773	+	204	2.5	intP	PLE/Chlamys	4637	4.39939616131119	not intact	PLE/Chlamys	0.0294767889314196	0	0.0331774229930892
Chlamys-1_Ec32.1015	chr_26	7539377	7539841	-	464	3.9	intD	PLE/Chlamys	4637	10.0064697002372	not intact	PLE/Chlamys	0.0121143452709196	0.0125777113234376	0.0623994365754807
Chlamys-1_Ec32.1016	chr_26	7573939	7574080	+	141	2.2	intP	PLE/Chlamys	4637	3.0407591114945	not intact	PLE/Chlamys	0.0117858313272007	0.00688275575225448	0.0742656648075739
Chlamys-1_Ec32.1017	chr_27	26730	26849	-	119	1.7	intD	PLE/Chlamys	4637	2.56631442743153	not intact	PLE/Chlamys	0.0148524292345411	0.00688275575225448	0.0268607719501658
Chlamys-1_Ec32.1018	chr_27	131109	131322	+	213	19.2	introns	PLE/Chlamys	4637	4.59348716842786	not intact	PLE/Chlamys	0	0	0
Chlamys-1_Ec32.1019	chr_27	132200	132294	+	94	9.6	introns	PLE/Chlamys	4637	2.02717274099633	not intact	PLE/Chlamys	0	0	0.00631665104292342
Chlamys-1_Ec32.102	chr_02	3233033	3233168	+	135	3.7	intD	PLE/Chlamys	4637	2.91136510675005	not intact	PLE/Chlamys	0.0122908128561968	0.00688275575225448	0.0205441209072424
Chlamys-1_Ec32.1020	chr_27	365443	365589	-	146	1.4	introns	PLE/Chlamys	4637	3.14858744878154	not intact	PLE/Chlamys	0.02083357869078	0.00606815383845988	0.0663548459861784
Chlamys-1_Ec32.1021	chr_27	384697	385091	-	394	2.6	intP	PLE/Chlamys	4637	8.49687297821868	not intact	PLE/Chlamys	0.0178430039626605	0.0304089745715405	0.0789881480720253
Chlamys-1_Ec32.1022	chr_27	624358	624521	-	163	3.4	intP	PLE/Chlamys	4637	3.51520379555747	not intact	PLE/Chlamys	0	0	0.00631665104292342
Chlamys-1_Ec32.1023	chr_27	691236	691423	+	187	25.3	intD	PLE/Chlamys	4637	4.03277981453526	not intact	PLE/Chlamys	0	0	0.00631665104292342
Chlamys-1_Ec32.1024	chr_27	839718	840026	+	308	5.8	intD	PLE/Chlamys	4637	6.6422255768816	not intact	PLE/Chlamys	0.0126953499791366	0.0243408207330806	0.0205441209072424
Chlamys-1_Ec32.1025	chr_27	848523	848632	+	109	7.6	intP	PLE/Chlamys	4637	2.35065775285745	not intact	PLE/Chlamys	0.0175144900189416	0	0.0102720604536212
Chlamys-1_Ec32.1026	chr_27	1095630	1095788	+	158	16.1	intD	PLE/Chlamys	4637	3.40737545827043	not intact	PLE/Chlamys	0	0.00688275575225448	0
Chlamys-1_Ec32.1027	chr_27	1188766	1188979	+	213	19.2	intD	PLE/Chlamys	4637	4.59348716842786	not intact	PLE/Chlamys	0	0	0
Chlamys-1_Ec32.1028	chr_27	1189839	1189933	+	94	9.6	intD	PLE/Chlamys	4637	2.02717274099633	not intact	PLE/Chlamys	0	0	0.0165887114965446
Chlamys-1_Ec32.1029	chr_27	1272034	1273523	-	725	7.968	intP	PLE/Chlamys	4637	15.6351089066207	not intact	PLE/Chlamys	0.0475478624317427	0.0113899111423663	0.0868989668934208
Chlamys-1_Ec32.103	chr_02	3358959	3359123	+	164	6.6	intP	PLE/Chlamys	4637	3.53676946301488	not intact	PLE/Chlamys	0.00331908867183838	0	0
Chlamys-1_Ec32.1030	chr_27	1348464	1348592	+	128	24.8	introns	PLE/Chlamys	4637	2.7604054345482	not intact	PLE/Chlamys	0.00331908867183838	0	0
Chlamys-1_Ec32.1031	chr_27	1525654	1525804	-	150	20.6	5UTR	PLE/Chlamys	4637	3.23485011861117	not intact	PLE/Chlamys	0.0087192334198604	0.0113899111423663	0.0102720604536212
Chlamys-1_Ec32.1032	chr_27	1862711	1862908	-	197	16.1	introns	PLE/Chlamys	4637	4.24843648910934	not intact	PLE/Chlamys	0.00273808396362143	0	0
Chlamys-1_Ec32.1033	chr_27	2690950	2691092	-	142	17.9	introns	PLE/Chlamys	4637	3.06232477895191	not intact	PLE/Chlamys	0	0	0
Chlamys-1_Ec32.1034	chr_27	2777627	2777737	+	110	1.8	intP	PLE/Chlamys	4637	2.37222342031486	not intact	PLE/Chlamys	0.0246576488916145	0	0.037132832403787
Chlamys-1_Ec32.1035	chr_27	3016851	3016927	+	76	4	intP	PLE/Chlamys	4637	1.63899072676299	not intact	PLE/Chlamys	0.0153574107635372	0	0
Chlamys-1_Ec32.1036	chr_27	3420320	3420557	-	237	11.8	intD	PLE/Chlamys	4637	5.11106318740565	not intact	PLE/Chlamys	0.00273808396362143	0	0
Chlamys-1_Ec32.1037	chr_27	3502010	3502120	+	110	5.2	intD	PLE/Chlamys	4637	2.37222342031486	not intact	PLE/Chlamys	0.00605717263545982	0.00569495557118313	0
Chlamys-1_Ec32.1038	chr_27	3650762	3650978	+	216	2.4	intD	PLE/Chlamys	4637	4.65818417080009	not intact	PLE/Chlamys	0	0.00569495557118313	0.0126333020858468
Chlamys-1_Ec32.1039	chr_27	4741371	4741541	-	170	1.8	introns	PLE/Chlamys	4637	3.66616346775933	not intact	PLE/Chlamys	0.0090477473635793	0	0.00631665104292342
Chlamys-1_Ec32.104	chr_02	3383711	3383792	+	81	3.7	intD	PLE/Chlamys	4637	1.74681906405003	not intact	PLE/Chlamys	0	0.00688275575225448	0.00631665104292342
Chlamys-1_Ec32.1040	chr_27	4933513	4933639	+	126	2.5	intP	PLE/Chlamys	4637	2.71727409963338	not intact	PLE/Chlamys	0.0121143452709196	0	0.0189499531287703
Chlamys-1_Ec32.1041	chr_27	5071281	5071445	-	164	2.4	intD	PLE/Chlamys	4637	3.53676946301488	not intact	PLE/Chlamys	0.0156859247072561	0.00606815383845988	0.0165887114965446
Chlamys-1_Ec32.1042	chr_27	5071452	5071624	-	172	2.9	intP	PLE/Chlamys	4637	3.70929480267414	not intact	PLE/Chlamys	0.00630966339995786	0	0.0268607719501658
Chlamys-1_Ec32.1043	chr_27	5080310	5080454	-	144	16.7	intD	PLE/Chlamys	4637	3.10545611386672	not intact	PLE/Chlamys	0	0	0
Chlamys-1_Ec32.1044	chr_27	5156269	5156395	+	126	4	introns	PLE/Chlamys	4637	2.71727409963338	not intact	PLE/Chlamys	0.0666533202168935	0.0324113766664065	0.112165571065114
Chlamys-1_Ec32.1045	chr_27	5329519	5329762	+	243	16.7	introns	PLE/Chlamys	4637	5.2404571921501	not intact	PLE/Chlamys	0.00273808396362143	0	0
Chlamys-1_Ec32.1046	chr_27	5749023	5749211	+	188	14.7	introns	PLE/Chlamys	4637	4.05434548199267	not intact	PLE/Chlamys	0	0.00688275575225448	0
Chlamys-1_Ec32.1047	chr_27	5889602	5889782	-	180	7.3	introns	PLE/Chlamys	4637	3.88182014233341	not intact	PLE/Chlamys	0.00598114945623896	0	0.0331774229930892
Chlamys-1_Ec32.1048	chr_27	6089492	6089624	+	132	27.2	introns	PLE/Chlamys	4637	2.84666810437783	not intact	PLE/Chlamys	0	0	0
Chlamys-1_Ec32.1049	chr_27	6733295	6733821	+	526	7.8	introns	PLE/Chlamys	4637	11.3435410825965	not intact	PLE/Chlamys	0.0298813260543593	0.0250872172676341	0
Chlamys-1_Ec32.105	chr_02	3843523	3843679	-	156	19.7	intD	PLE/Chlamys	4637	3.36424412335562	not intact	PLE/Chlamys	0	0	0
Chlamys-1_Ec32.1050	chr_27	6841063	6841322	-	259	1.2	introns	PLE/Chlamys	4637	5.58550787146862	not intact	PLE/Chlamys	0.0192575041435925	0.0125777113234376	0.12007638988651
Chlamys-1_Ec32.1051	chr_27	7187918	7188150	+	232	4.3	intD	PLE/Chlamys	4637	5.00323485011861	not intact	PLE/Chlamys	0	0.0113899111423663	0.00631665104292342
Chlamys-1_Ec32.1052	chr_27	7718876	7718964	+	88	17.7	introns	PLE/Chlamys	4637	1.89777873625189	not intact	PLE/Chlamys	0.00331908867183838	0	0.0418553156682383
Chlamys-1_Ec32.1053	chr_27	7728052	7728307	+	255	7.1	5UTR	PLE/Chlamys	4637	5.49924520163899	not intact	PLE/Chlamys	0.0126193267999157	0.0369185320565182	0.0102720604536212
Chlamys-1_Ec32.1054	chr_27	7738340	7738529	+	189	2.3	None	PLE/Chlamys	4637	4.07591114945008	not intact	PLE/Chlamys	0.00897172418435845	0	0.0165887114965446
Chlamys-1_Ec32.1055	chr_27	7764204	7764601	-	397	4	introns	PLE/Chlamys	4637	8.5615699805909	not intact	PLE/Chlamys	0.0147003828760994	0.0129509095907144	0.104254752243719
Chlamys-1_Ec32.1056	chr_27	7766957	7767799	+	842	4.1	introns	PLE/Chlamys	4637	18.1582919991374	not intact	PLE/Chlamys	0.0458957647053343	0.0247140190003574	0.0505332083433874
Chlamys-1_Ec32.1057	chr_27	7816902	7817072	+	170	22	intP	PLE/Chlamys	4637	3.66616346775933	not intact	PLE/Chlamys	0	0	0
Chlamys-1_Ec32.106	chr_02	3866321	3866735	-	414	3.4	intP	PLE/Chlamys	4637	8.92818632736683	not intact	PLE/Chlamys	0.0205050647470611	0.0174580649808261	0.0789881480720253
Chlamys-1_Ec32.107	chr_02	4107823	4108056	+	233	25.7	introns	PLE/Chlamys	4637	5.02480051757602	not intact	PLE/Chlamys	0	0	0
Chlamys-1_Ec32.108	chr_02	4238833	4239011	-	178	1.7	intP	PLE/Chlamys	4637	3.83868880741859	not intact	PLE/Chlamys	0.025728741909806	0.0113899111423663	0.0394940740360126
Chlamys-1_Ec32.109	chr_02	4335710	4335779	+	69	5.9	intD	PLE/Chlamys	4637	1.48803105456114	not intact	PLE/Chlamys	0	0	0.00631665104292342
Chlamys-1_Ec32.11	HiC_scaffold_28	2367623	2367784	+	161	29.5	intD	PLE/Chlamys	4637	3.47207246064266	not intact	PLE/Chlamys	0	0	0
Chlamys-1_Ec32.110	chr_02	4337148	4337296	-	148	0.7	intD	PLE/Chlamys	4637	3.19171878369636	not intact	PLE/Chlamys	0.0202525739825631	0	0.0521273761218595
Chlamys-1_Ec32.111	chr_02	4661364	4661441	+	77	3.9	introns	PLE/Chlamys	4637	1.6605563942204	not intact	PLE/Chlamys	0.0240006210041767	0.00688275575225448	0.0292220135823914
Chlamys-1_Ec32.112	chr_02	4854979	4855114	+	135	0.7	introns	PLE/Chlamys	4637	2.91136510675005	not intact	PLE/Chlamys	0.0373529988707511	0.0182726668946207	0.0481719667111617
Chlamys-1_Ec32.113	chr_02	5026714	5026841	+	127	0.8	intD	PLE/Chlamys	4637	2.73883976709079	not intact	PLE/Chlamys	0.0147003828760994	0.0344137787612724	0.0766269064397996
Chlamys-1_Ec32.114	chr_02	5362565	5362706	-	141	29.2	introns	PLE/Chlamys	4637	3.0407591114945	not intact	PLE/Chlamys	0	0	0
Chlamys-1_Ec32.115	chr_02	6023491	6023642	-	151	2.7	introns	PLE/Chlamys	4637	3.25641578606858	not intact	PLE/Chlamys	0.00663817734367676	0	0.0102720604536212
Chlamys-1_Ec32.116	chr_02	6067190	6067252	+	62	5.9	intD	PLE/Chlamys	4637	1.33707138235928	not intact	PLE/Chlamys	0.00572865869174092	0.00569495557118313	0
Chlamys-1_Ec32.117	chr_02	6248670	6248867	+	197	25.4	introns	PLE/Chlamys	4637	4.24843648910934	not intact	PLE/Chlamys	0	0	0
Chlamys-1_Ec32.118	chr_02	7000307	7000853	+	546	2.2	introns	PLE/Chlamys	4637	11.7748544317447	not intact	PLE/Chlamys	0.048229311546016	0.011763109409643	0.0410882418144847
Chlamys-1_Ec32.119	chr_02	7009593	7009969	-	376	10.6	introns	PLE/Chlamys	4637	8.10869096398534	not intact	PLE/Chlamys	0.0109523358544857	0.0198336653429688	0.0916214501578721
Chlamys-1_Ec32.12	HiC_scaffold_28	2518338	2518589	-	251	2	intD	PLE/Chlamys	4637	5.41298253180936	not intact	PLE/Chlamys	0.0141954013471033	0.0113899111423663	0.0394940740360126
Chlamys-1_Ec32.120	chr_02	7138238	7138395	+	157	3.2	introns	PLE/Chlamys	4637	3.38580979081303	not intact	PLE/Chlamys	0.0435717458724665	0.011763109409643	0.0703102553968762
Chlamys-1_Ec32.121	chr_03	353835	354006	+	171	4.3	intD	PLE/Chlamys	4637	3.68772913521674	not intact	PLE/Chlamys	0.021667074163495	0	0.0102720604536212
Chlamys-1_Ec32.122	chr_03	485416	485638	+	222	4	intD	PLE/Chlamys	4637	4.78757817554453	not intact	PLE/Chlamys	0.0537815026524797	0.049054839733438	0.0434494834467104
Chlamys-1_Ec32.123	chr_03	697753	697909	-	156	19.8	intD	PLE/Chlamys	4637	3.36424412335562	not intact	PLE/Chlamys	0	0.00688275575225448	0
Chlamys-1_Ec32.124	chr_03	1010013	1010224	+	211	22.6	introns	PLE/Chlamys	4637	4.55035583351305	not intact	PLE/Chlamys	0	0	0
Chlamys-1_Ec32.125	chr_03	1038180	1038611	+	431	5.8	intD	PLE/Chlamys	4637	9.29480267414276	not intact	PLE/Chlamys	0.020581087926282	0.00688275575225448	0.0165887114965446
Chlamys-1_Ec32.126	chr_03	1478699	1478867	+	168	3.1	intD	PLE/Chlamys	4637	3.62303213284451	not intact	PLE/Chlamys	0.0171859760752228	0.00606815383845988	0.037132832403787
Chlamys-1_Ec32.127	chr_03	1610882	1611135	+	253	4.1	introns	PLE/Chlamys	4637	5.45611386672418	not intact	PLE/Chlamys	0.00605717263545982	0	0.0102720604536212
Chlamys-1_Ec32.128	chr_03	1704754	1704996	-	242	1.4	intD	PLE/Chlamys	4637	5.21889152469269	not intact	PLE/Chlamys	0.0307148215270743	0.00688275575225448	0.112932644918868
Chlamys-1_Ec32.129	chr_03	1767829	1767942	-	113	22.3	introns	PLE/Chlamys	4637	2.43692042268708	not intact	PLE/Chlamys	0	0	0
Chlamys-1_Ec32.13	HiC_scaffold_28	2575658	2575750	-	92	2.2	introns	PLE/Chlamys	4637	1.98404140608152	not intact	PLE/Chlamys	0	0	0
Chlamys-1_Ec32.130	chr_03	1787292	1787425	-	133	25.6	introns	PLE/Chlamys	4637	2.86823377183524	not intact	PLE/Chlamys	0	0	0
Chlamys-1_Ec32.131	chr_03	1872141	1872448	-	307	1	introns	PLE/Chlamys	4637	6.6206599094242	not intact	PLE/Chlamys	0.0178430039626605	0.0125777113234376	0.157209222290297
Chlamys-1_Ec32.132	chr_03	1873831	1874245	+	414	2.2	introns	PLE/Chlamys	4637	8.92818632736683	not intact	PLE/Chlamys	0.0320384053097638	0.0186458651618975	0.0939826917900978
Chlamys-1_Ec32.133	chr_03	1915310	1916945	+	1635	1	intD	PLE/Chlamys	4637	35.2598662928618	not intact	PLE/Chlamys	0	0	0.00631665104292342
Chlamys-1_Ec32.134	chr_03	1977426	1977554	+	128	16.1	intD	PLE/Chlamys	4637	2.7604054345482	not intact	PLE/Chlamys	0.203151424190913	0.156422875314711	0.289858894191689
Chlamys-1_Ec32.135	chr_03	2060786	2061088	+	302	5.6	3UTR	PLE/Chlamys	4637	6.51283157213716	not intact	PLE/Chlamys	0.0307908447062952	0	0.0394940740360126
Chlamys-1_Ec32.136	chr_03	2212975	2213146	+	171	26.6	introns	PLE/Chlamys	4637	3.68772913521674	not intact	PLE/Chlamys	0	0	0
Chlamys-1_Ec32.137	chr_03	2529345	2529457	-	112	22	intD	PLE/Chlamys	4637	2.41535475522967	not intact	PLE/Chlamys	0.0340339101989127	0.0178312632481029	0.0394940740360126
Chlamys-1_Ec32.138	chr_03	3216331	3216500	-	169	13.2	intD	PLE/Chlamys	4637	3.64459780030192	not intact	PLE/Chlamys	0	0	0
Chlamys-1_Ec32.139	chr_03	3653960	3654080	-	120	3.3	introns	PLE/Chlamys	4637	2.58788009488894	not intact	PLE/Chlamys	0.00572865869174092	0	0.0126333020858468
Chlamys-1_Ec32.14	HiC_scaffold_28	2749634	2750091	+	457	4.5	intD	PLE/Chlamys	4637	9.85551002803537	not intact	PLE/Chlamys	0.0480772651875743	0.0125777113234376	0.0623994365754807
Chlamys-1_Ec32.140	chr_03	3817373	3817487	-	114	0.9	introns	PLE/Chlamys	4637	2.45848609014449	not intact	PLE/Chlamys	0.0121143452709196	0.00569495557118313	0.0252666041716937
Chlamys-1_Ec32.141	chr_03	3899226	3899299	+	73	19.9	introns	PLE/Chlamys	4637	1.57429372439077	not intact	PLE/Chlamys	0	0	0
Chlamys-1_Ec32.142	chr_03	4035980	4036098	+	118	14.1	introns	PLE/Chlamys	4637	2.54474875997412	not intact	PLE/Chlamys	0	0	0
Chlamys-1_Ec32.143	chr_03	4036397	4038622	-	296	3.717	introns	PLE/Chlamys	4637	6.38343756739271	not intact	PLE/Chlamys	0.0139429105826052	0	0.113759738843587
Chlamys-1_Ec32.144	chr_03	4038766	4039144	+	378	4.3	introns	PLE/Chlamys	4637	8.15182229890015	not intact	PLE/Chlamys	0.0281383119297085	0.0129509095907144	0.0623994365754807
Chlamys-1_Ec32.145	chr_03	4091501	4092418	+	917	3.4	introns	PLE/Chlamys	4637	19.775717058443	not intact	PLE/Chlamys	0.0249861628353334	0.0178312632481029	0.101893510611493
Chlamys-1_Ec32.146	chr_03	4261019	4261198	+	179	1.1	introns	PLE/Chlamys	4637	3.860254474876	not intact	PLE/Chlamys	0.0570340961529111	0.0304089745715405	0.0868989668934208
Chlamys-1_Ec32.147	chr_03	4353821	4353945	+	124	1.9	intP	PLE/Chlamys	4637	2.67414276471857	not intact	PLE/Chlamys	0.00846674265536235	0	0
Chlamys-1_Ec32.148	chr_03	4585660	4585753	+	93	21.1	intP	PLE/Chlamys	4637	2.00560707353893	not intact	PLE/Chlamys	0	0	0
Chlamys-1_Ec32.149	chr_03	4595465	4595675	+	210	6.3	introns	PLE/Chlamys	4637	4.52879016605564	not intact	PLE/Chlamys	0.00630966339995786	0	0
Chlamys-1_Ec32.15	HiC_scaffold_29	872907	872965	+	58	14	intD	PLE/Chlamys	4637	1.25080871252965	not intact	PLE/Chlamys	0	0	0
Chlamys-1_Ec32.150	chr_03	4872831	4872991	+	160	25.1	introns	PLE/Chlamys	4637	3.45050679318525	not intact	PLE/Chlamys	0	0.00569495557118313	0
Chlamys-1_Ec32.151	chr_03	4936293	4936468	-	175	25	introns	PLE/Chlamys	4637	3.77399180504637	not intact	PLE/Chlamys	0	0	0
Chlamys-1_Ec32.152	chr_03	5587469	5587576	-	107	11.3	introns	PLE/Chlamys	4637	2.30752641794264	not intact	PLE/Chlamys	0	0	0
Chlamys-1_Ec32.153	chr_03	5716179	5716387	-	208	4.5	introns	PLE/Chlamys	4637	4.48565883114082	not intact	PLE/Chlamys	0.00331908867183838	0.00606815383845988	0
Chlamys-1_Ec32.154	chr_03	5821206	5821611	+	405	8.3	intD	PLE/Chlamys	4637	8.73409532025016	not intact	PLE/Chlamys	0.0183479854916566	0	0.0355386646253149
Chlamys-1_Ec32.155	chr_03	5873326	5873539	-	213	22.5	introns	PLE/Chlamys	4637	4.59348716842786	not intact	PLE/Chlamys	0	0	0
Chlamys-1_Ec32.156	chr_03	5905173	5905973	+	800	3.2	intD	PLE/Chlamys	4637	17.2525339659262	not intact	PLE/Chlamys	0.00930023812807735	0.00569495557118313	0.00631665104292342
Chlamys-1_Ec32.157	chr_03	5919372	5920549	+	1177	4	intD	PLE/Chlamys	4637	25.382790597369	not intact	PLE/Chlamys	0.0710435019069233	0.0506840435610272	0.0703102553968762
Chlamys-1_Ec32.158	chr_03	5920555	5920762	+	207	5.3	intD	PLE/Chlamys	4637	4.46409316368342	not intact	PLE/Chlamys	0.0117858313272007	0.0125777113234376	0.0189499531287703
Chlamys-1_Ec32.159	chr_03	6397219	6404857	+	483	8.172	intD	PLE/Chlamys	4637	10.416217381928	not intact	PLE/Chlamys	88.6087141652253	78.4625834907107	105.40638977001
Chlamys-1_Ec32.16	HiC_scaffold_29	1238608	1238690	-	82	8.5	intD	PLE/Chlamys	4637	1.76838473150744	not intact	PLE/Chlamys	0	0	0
Chlamys-1_Ec32.160	chr_03	6711741	6711946	-	205	7.8	introns	PLE/Chlamys	4637	4.4209618287686	not intact	PLE/Chlamys	0.00630966339995786	0.023526218819286	0.045810725078936
Chlamys-1_Ec32.161	chr_03	6762502	6762646	-	144	29.1	introns	PLE/Chlamys	4637	3.10545611386672	not intact	PLE/Chlamys	0	0	0
Chlamys-1_Ec32.162	chr_03	6767143	6767237	+	94	23.6	introns	PLE/Chlamys	4637	2.02717274099633	not intact	PLE/Chlamys	0	0	0
Chlamys-1_Ec32.163	chr_03	6987612	6988039	+	427	7.7	introns	PLE/Chlamys	4637	9.20854000431313	not intact	PLE/Chlamys	0.0172619992544436	0.00606815383845988	0.0292220135823914
Chlamys-1_Ec32.164	chr_04	50579	50721	-	142	23.2	introns	PLE/Chlamys	4637	3.06232477895191	not intact	PLE/Chlamys	0.00273808396362143	0	0
Chlamys-1_Ec32.165	chr_04	139660	139846	-	186	26.4	introns	PLE/Chlamys	4637	4.01121414707785	not intact	PLE/Chlamys	0	0	0
Chlamys-1_Ec32.166	chr_04	378911	379006	+	95	25.3	intP	PLE/Chlamys	4637	2.04873840845374	not intact	PLE/Chlamys	0	0	0
Chlamys-1_Ec32.167	chr_04	438746	439309	+	563	4.2	introns	PLE/Chlamys	4637	12.1414707785206	not intact	PLE/Chlamys	0.0241526673626184	0	0.00631665104292342
Chlamys-1_Ec32.168	chr_04	439304	442570	+	1574	4.737	introns	PLE/Chlamys	4637	33.9443605779599	not intact	PLE/Chlamys	3.05097659488479	2.14378640294986	5.12230337637858
Chlamys-1_Ec32.169	chr_04	448848	449061	-	213	4.7	introns	PLE/Chlamys	4637	4.59348716842786	not intact	PLE/Chlamys	0.0247336720708354	0.0125777113234376	0.0418553156682383
Chlamys-1_Ec32.17	HiC_scaffold_29	2788752	2788838	-	86	7.4	intD	PLE/Chlamys	4637	1.85464740133707	not intact	PLE/Chlamys	0	0	0
Chlamys-1_Ec32.170	chr_04	541637	541759	+	122	21.6	introns	PLE/Chlamys	4637	2.63101142980375	not intact	PLE/Chlamys	1.8449275797972	2.76415253938643	1.84193398975731
Chlamys-1_Ec32.171	chr_04	587489	587756	+	267	1.1	intP	PLE/Chlamys	4637	5.75803321112788	not intact	PLE/Chlamys	0.0507149047451394	0.0182726668946207	0.0694831614721576
Chlamys-1_Ec32.172	chr_04	708838	708976	-	138	3.7	introns	PLE/Chlamys	4637	2.97606210912228	not intact	PLE/Chlamys	0	0	0.00631665104292342
Chlamys-1_Ec32.173	chr_04	709965	710145	-	180	11.6	introns	PLE/Chlamys	4637	3.88182014233341	not intact	PLE/Chlamys	0.00605717263545982	0	0.0268607719501658
Chlamys-1_Ec32.174	chr_04	777338	777601	-	263	6.9	introns	PLE/Chlamys	4637	5.67177054129825	not intact	PLE/Chlamys	0.0117858313272007	0	0.022905362539468
Chlamys-1_Ec32.175	chr_04	805648	805793	+	145	5	3UTR	PLE/Chlamys	4637	3.12702178132413	not intact	PLE/Chlamys	0.00598114945623896	0	0.0102720604536212
Chlamys-1_Ec32.176	chr_04	908263	908606	+	343	2.9	5UTR	PLE/Chlamys	4637	7.39702393789088	not intact	PLE/Chlamys	0.0296288352898613	0.0113899111423663	0.0560827855325572
Chlamys-1_Ec32.177	chr_04	1019737	1019911	-	174	7.2	intD	PLE/Chlamys	4637	3.75242613758896	not intact	PLE/Chlamys	0.0132763546873535	0	0
Chlamys-1_Ec32.178	chr_04	1022912	1023109	+	197	20.3	introns	PLE/Chlamys	4637	4.24843648910934	not intact	PLE/Chlamys	0	0	0
Chlamys-1_Ec32.179	chr_04	1118837	1118943	-	106	16.1	introns	PLE/Chlamys	4637	2.28596075048523	not intact	PLE/Chlamys	0	0	0
Chlamys-1_Ec32.18	HiC_scaffold_29	2976233	2976411	+	178	10.3	intD	PLE/Chlamys	4637	3.83868880741859	not intact	PLE/Chlamys	0.0307908447062952	0	0.022905362539468
Chlamys-1_Ec32.180	chr_04	1149614	1150016	-	402	4	intP	PLE/Chlamys	4637	8.66939831787794	not intact	PLE/Chlamys	0.0090477473635793	0.011763109409643	0.0418553156682383
Chlamys-1_Ec32.181	chr_04	1894958	1895383	-	425	4.1	intD	PLE/Chlamys	4637	9.16540866939832	not intact	PLE/Chlamys	0.0087192334198604	0.0198336653429688	0.0537215439003316
Chlamys-1_Ec32.182	chr_04	1965179	1965304	-	125	7.2	introns	PLE/Chlamys	4637	2.69570843217598	not intact	PLE/Chlamys	0.020581087926282	0.0129509095907144	0.0268607719501658
Chlamys-1_Ec32.183	chr_04	1969570	1969671	+	101	4	introns	PLE/Chlamys	4637	2.17813241319819	not intact	PLE/Chlamys	0.00897172418435845	0	0
Chlamys-1_Ec32.184	chr_04	2066813	2066921	-	108	4.6	introns	PLE/Chlamys	4637	2.32909208540004	not intact	PLE/Chlamys	0.00630966339995786	0	0.022905362539468
Chlamys-1_Ec32.185	chr_04	2549807	2549895	-	88	5.7	introns	PLE/Chlamys	4637	1.89777873625189	not intact	PLE/Chlamys	0	0	0
Chlamys-1_Ec32.186	chr_04	3102937	3103346	-	409	2.9	introns	PLE/Chlamys	4637	8.82035799007979	not intact	PLE/Chlamys	0.0114573173834818	0.0178312632481029	0.108210161654417
Chlamys-1_Ec32.187	chr_04	3126385	3126529	-	144	19.3	introns	PLE/Chlamys	4637	3.10545611386672	not intact	PLE/Chlamys	0.00299057472811948	0	0
Chlamys-1_Ec32.188	chr_04	3127070	3127298	+	228	18	introns	PLE/Chlamys	4637	4.91697218028898	not intact	PLE/Chlamys	0.0234956394751806	0.00569495557118313	0.022905362539468
Chlamys-1_Ec32.189	chr_04	3360458	3360607	+	149	29.2	introns	PLE/Chlamys	4637	3.21328445115376	not intact	PLE/Chlamys	0	0	0
Chlamys-1_Ec32.19	HiC_scaffold_29	3148821	3148889	+	68	15.4	intD	PLE/Chlamys	4637	1.46646538710373	not intact	PLE/Chlamys	0	0	0
Chlamys-1_Ec32.190	chr_04	3609389	3609923	-	534	5.7	intD	PLE/Chlamys	4637	11.5160664222558	not intact	PLE/Chlamys	0.0175144900189416	0	0.082943557482723
Chlamys-1_Ec32.191	chr_04	3647531	3647838	+	207	2.4	intD	PLE/Chlamys	4637	4.46409316368342	not intact	PLE/Chlamys	0.133230617254566	0.123706505760269	0.122437631518736
Chlamys-1_Ec32.192	chr_04	3781792	3781846	-	54	22.2	introns	PLE/Chlamys	4637	1.16454604270002	not intact	PLE/Chlamys	0	0	0
Chlamys-1_Ec32.193	chr_04	3802629	3802811	+	182	5.6	introns	PLE/Chlamys	4637	3.92495147724822	not intact	PLE/Chlamys	0.0227381671816865	0.00606815383845988	0.0126333020858468
Chlamys-1_Ec32.194	chr_04	4114923	4115885	+	962	8.4	introns	PLE/Chlamys	4637	20.7461720940263	not intact	PLE/Chlamys	0.0232431487106826	0.00569495557118313	0.0497661344896338
Chlamys-1_Ec32.195	chr_04	4194620	4194713	-	93	28.6	introns	PLE/Chlamys	4637	2.00560707353893	not intact	PLE/Chlamys	0	0	0
Chlamys-1_Ec32.196	chr_04	4756081	4756207	+	126	15.7	introns	PLE/Chlamys	4637	2.71727409963338	not intact	PLE/Chlamys	0.212260301514691	0.123943293269064	0.214059081676608
Chlamys-1_Ec32.197	chr_04	4882888	4883011	+	123	1.6	3UTR	PLE/Chlamys	4637	2.65257709726116	not intact	PLE/Chlamys	0.0265622373825209	0.0247140190003574	0.0623994365754807
Chlamys-1_Ec32.198	chr_04	5174178	5174304	-	126	22.6	introns	PLE/Chlamys	4637	2.71727409963338	not intact	PLE/Chlamys	0	0	0
Chlamys-1_Ec32.199	chr_04	5527570	5527875	+	305	1.3	intD	PLE/Chlamys	4637	6.57752857450938	not intact	PLE/Chlamys	0.0537054794732588	0.0198336653429688	0.0710773292506297
Chlamys-1_Ec32.2	HiC_scaffold_28	393854	393941	-	87	1.1	intD	PLE/Chlamys	4637	1.87621306879448	not intact	PLE/Chlamys	0.00630966339995786	0.00688275575225448	0.0521273761218595
Chlamys-1_Ec32.20	HiC_scaffold_29	3182427	3182495	+	68	15.4	intD	PLE/Chlamys	4637	1.46646538710373	not intact	PLE/Chlamys	0	0	0
Chlamys-1_Ec32.200	chr_04	6097803	6097899	-	96	20.9	introns	PLE/Chlamys	4637	2.07030407591115	not intact	PLE/Chlamys	0	0	0
Chlamys-1_Ec32.201	chr_04	7014912	7015253	-	341	2.1	intD	PLE/Chlamys	4637	7.35389260297606	not intact	PLE/Chlamys	0.0184240086708775	0.00569495557118313	0.101893510611493
Chlamys-1_Ec32.202	chr_04	7100327	7100463	+	136	16.1	introns	PLE/Chlamys	4637	2.93293077420746	not intact	PLE/Chlamys	0	0	0
Chlamys-1_Ec32.203	chr_04	7131220	7131296	+	76	6.7	intP	PLE/Chlamys	4637	1.63899072676299	not intact	PLE/Chlamys	0.0117098081479799	0.00688275575225448	0
Chlamys-1_Ec32.204	chr_04	7181225	7181252	+	27	26.5	introns	PLE/Chlamys	4637	0.582273021350011	not intact	PLE/Chlamys	0	0	0
Chlamys-1_Ec32.205	chr_04	7214718	7214914	-	196	13.9	introns	PLE/Chlamys	4637	4.22687082165193	not intact	PLE/Chlamys	0	0	0
Chlamys-1_Ec32.206	chr_04	7583921	7584098	-	177	4.2	intP	PLE/Chlamys	4637	3.81712313996118	not intact	PLE/Chlamys	0.00299057472811948	0	0.00631665104292342
Chlamys-1_Ec32.207	chr_04	7843658	7843821	-	163	1.8	intD	PLE/Chlamys	4637	3.51520379555747	not intact	PLE/Chlamys	0.0126193267999157	0.00606815383845988	0.0308161813608635
Chlamys-1_Ec32.208	chr_04	7893104	7893190	-	86	5.8	intD	PLE/Chlamys	4637	1.85464740133707	not intact	PLE/Chlamys	0	0.00569495557118313	0.00631665104292342
Chlamys-1_Ec32.209	chr_04	8017361	8017604	-	243	2.5	introns	PLE/Chlamys	4637	5.2404571921501	not intact	PLE/Chlamys	0.0147764060553202	0.0129509095907144	0.118482222108038
Chlamys-1_Ec32.21	HiC_scaffold_29	3755015	3755193	+	178	8	intP	PLE/Chlamys	4637	3.83868880741859	not intact	PLE/Chlamys	0.00331908867183838	0.0206482672567634	0.0102720604536212
Chlamys-1_Ec32.210	chr_04	8269740	8269822	-	82	5.2	introns	PLE/Chlamys	4637	1.76838473150744	not intact	PLE/Chlamys	0.00572865869174092	0.00688275575225448	0.022905362539468
Chlamys-1_Ec32.211	chr_04	8307377	8307527	-	150	23	introns	PLE/Chlamys	4637	3.23485011861117	not intact	PLE/Chlamys	0.00331908867183838	0	0
Chlamys-1_Ec32.212	chr_04	8677756	8678104	+	348	4.4	intP	PLE/Chlamys	4637	7.50485227517792	not intact	PLE/Chlamys	0.0292242981669215	0.013765511504509	0.0252666041716937
Chlamys-1_Ec32.213	chr_04	8733538	8741472	-	796	3.983	intP	PLE/Chlamys	4637	17.1662712960966	not intact	PLE/Chlamys	3.58491058404516	3.14787828905474	6.93489531241157
Chlamys-1_Ec32.214	chr_04	8774034	8774154	+	120	14.1	intD	PLE/Chlamys	4637	2.58788009488894	not intact	PLE/Chlamys	0.00598114945623896	0.00688275575225448	0.0308161813608635
Chlamys-1_Ec32.215	chr_04	8866628	8866838	-	210	2.5	intD	PLE/Chlamys	4637	4.52879016605564	not intact	PLE/Chlamys	0.0479768207815179	0.0327845749336832	0.0955768595685699
Chlamys-1_Ec32.216	chr_04	9223873	9223993	+	120	24.7	introns	PLE/Chlamys	4637	2.58788009488894	not intact	PLE/Chlamys	0	0	0
Chlamys-1_Ec32.217	chr_04	9231170	9231231	+	61	18	introns	PLE/Chlamys	4637	1.31550571490188	not intact	PLE/Chlamys	0	0	0
Chlamys-1_Ec32.218	chr_04	9316961	9319857	-	1740	7.062	intD	PLE/Chlamys	4637	37.5242613758896	not intact	PLE/Chlamys	3.16057597660887	2.6375177447348	1.33335355069553
Chlamys-1_Ec32.219	chr_04	9324614	9326322	-	1708	5	intD	PLE/Chlamys	4637	36.8341600172525	not intact	PLE/Chlamys	0	0	0.0102720604536212
Chlamys-1_Ec32.22	HiC_scaffold_29	4004472	4004649	+	177	9.2	intD	PLE/Chlamys	4637	3.81712313996118	not intact	PLE/Chlamys	0.0202525739825631	0.00688275575225448	0.0410882418144847
Chlamys-1_Ec32.220	chr_04	9678827	9678938	-	111	20	intD	PLE/Chlamys	4637	2.39378908777227	not intact	PLE/Chlamys	0.00572865869174092	0	0
Chlamys-1_Ec32.221	chr_04	9679733	9679814	-	81	18.2	intD	PLE/Chlamys	4637	1.74681906405003	not intact	PLE/Chlamys	0.00273808396362143	0	0
Chlamys-1_Ec32.222	chr_04	9697454	9697501	-	47	4.6	introns	PLE/Chlamys	4637	1.01358637049817	not intact	PLE/Chlamys	0	0	0
Chlamys-1_Ec32.223	chr_04	10098349	10098579	+	230	17.6	intD	PLE/Chlamys	4637	4.9601035152038	not intact	PLE/Chlamys	0	0	0
Chlamys-1_Ec32.224	chr_04	10350700	10350937	+	237	1.3	introns	PLE/Chlamys	4637	5.11106318740565	not intact	PLE/Chlamys	0.0353574939816022	0.011763109409643	0.0394940740360126
Chlamys-1_Ec32.225	chr_05	270648	270815	-	167	22.3	3UTR	PLE/Chlamys	4637	3.6014664653871	not intact	PLE/Chlamys	0	0	0
Chlamys-1_Ec32.226	chr_05	721885	722009	+	124	22.3	introns	PLE/Chlamys	4637	2.67414276471857	not intact	PLE/Chlamys	0	0	0
Chlamys-1_Ec32.227	chr_05	740054	740305	-	251	2.4	intD	PLE/Chlamys	4637	5.41298253180936	not intact	PLE/Chlamys	1.31884261985061	2.07023281336745	0.868809608721313
Chlamys-1_Ec32.228	chr_05	751498	751749	-	251	2.8	intD	PLE/Chlamys	4637	5.41298253180936	not intact	PLE/Chlamys	0.0337053962551938	0.0644495550655362	0.0165887114965446
Chlamys-1_Ec32.229	chr_05	841767	841870	+	103	3.9	intD	PLE/Chlamys	4637	2.221263748113	not intact	PLE/Chlamys	0.00273808396362143	0	0.00631665104292342
Chlamys-1_Ec32.23	HiC_scaffold_29	4240141	4240319	+	178	10.3	intD	PLE/Chlamys	4637	3.83868880741859	not intact	PLE/Chlamys	0.00605717263545982	0.0198336653429688	0.0102720604536212
Chlamys-1_Ec32.230	chr_05	854219	854822	+	603	6.4	introns	PLE/Chlamys	4637	13.0040974768169	not intact	PLE/Chlamys	0.0324673636595391	0.0113899111423663	0.0102720604536212
Chlamys-1_Ec32.231	chr_05	992032	992122	-	90	27.8	introns	PLE/Chlamys	4637	1.9409100711667	not intact	PLE/Chlamys	0	0	0
Chlamys-1_Ec32.232	chr_05	1184096	1184192	+	96	21	intD	PLE/Chlamys	4637	2.07030407591115	not intact	PLE/Chlamys	0	0	0
Chlamys-1_Ec32.233	chr_05	1203288	1203388	+	100	2	intD	PLE/Chlamys	4637	2.15656674574078	not intact	PLE/Chlamys	0.0123668360354177	0.00606815383845988	0.0205441209072424
Chlamys-1_Ec32.234	chr_05	1266662	1266776	+	114	14.6	introns	PLE/Chlamys	4637	2.45848609014449	not intact	PLE/Chlamys	0	0	0
Chlamys-1_Ec32.235	chr_05	1381841	1381903	-	62	4.8	intD	PLE/Chlamys	4637	1.33707138235928	not intact	PLE/Chlamys	0	0	0
Chlamys-1_Ec32.236	chr_05	1495485	1499558	+	4073	3.2	intD	PLE/Chlamys	4637	87.836963554022	intact	PLE/Chlamys	0.0325433868387599	0.025528620914152	0.0268607719501658
Chlamys-1_Ec32.237	chr_05	1518375	1518545	+	170	24.4	introns	PLE/Chlamys	4637	3.66616346775933	not intact	PLE/Chlamys	0	0	0
Chlamys-1_Ec32.238	chr_05	1615989	1616188	-	199	19.5	introns	PLE/Chlamys	4637	4.29156782402415	not intact	PLE/Chlamys	0	0	0
Chlamys-1_Ec32.239	chr_05	1625103	1625163	-	60	18.3	introns	PLE/Chlamys	4637	1.29394004744447	not intact	PLE/Chlamys	0	0	0
Chlamys-1_Ec32.24	HiC_scaffold_30	333122	333768	-	646	4.5	intP	PLE/Chlamys	4637	13.9314211774854	not intact	PLE/Chlamys	0.0351050032171041	0.0182044615153796	0.0773939802935532
Chlamys-1_Ec32.240	chr_05	1841939	1842123	+	184	3.9	introns	PLE/Chlamys	4637	3.96808281216304	not intact	PLE/Chlamys	0.0179434483687169	0.0186458651618975	0
Chlamys-1_Ec32.241	chr_05	1935505	1936188	+	349	21.517	intD	PLE/Chlamys	4637	7.52641794263532	not intact	PLE/Chlamys	0.0087192334198604	0.0170848667135494	0.0102720604536212
Chlamys-1_Ec32.242	chr_05	1988021	1988493	-	472	8	intD	PLE/Chlamys	4637	10.1789950398965	not intact	PLE/Chlamys	0	0.00569495557118313	0
Chlamys-1_Ec32.243	chr_05	2069550	2069659	-	109	23.8	intP	PLE/Chlamys	4637	2.35065775285745	not intact	PLE/Chlamys	0	0	0
Chlamys-1_Ec32.244	chr_05	2599858	2600272	-	414	3	intD	PLE/Chlamys	4637	8.92818632736683	not intact	PLE/Chlamys	0.00572865869174092	0.00569495557118313	0.0703102553968762
Chlamys-1_Ec32.245	chr_05	2603374	2605856	+	393	5.444	intD	PLE/Chlamys	4637	8.47530731076127	not intact	PLE/Chlamys	22.9909548051766	13.1875568074217	21.989688218528
Chlamys-1_Ec32.246	chr_05	2607416	2607539	-	123	4.1	intP	PLE/Chlamys	4637	2.65257709726116	not intact	PLE/Chlamys	0.0175144900189416	0	0.0126333020858468
Chlamys-1_Ec32.247	chr_05	3561413	3561596	-	183	5.2	intD	PLE/Chlamys	4637	3.94651714470563	not intact	PLE/Chlamys	0.0148524292345411	0.00606815383845988	0.0434494834467104
Chlamys-1_Ec32.248	chr_05	3814436	3822040	-	2357	3.221	intD	PLE/Chlamys	4637	50.8302781971102	not intact	PLE/Chlamys	3.78443205833825	3.38966455038334	3.67666421447601
Chlamys-1_Ec32.249	chr_05	3953874	3954503	+	631	5.178	intD	PLE/Chlamys	4637	13.6079361656243	not intact	PLE/Chlamys	0.0190050133790944	0.00606815383845988	0.0331774229930892
Chlamys-1_Ec32.25	HiC_scaffold_30	1265463	1265728	+	265	6.3	intP	PLE/Chlamys	4637	5.71490187621307	not intact	PLE/Chlamys	0.269040503605212	0.177709904530337	0.0418553156682383
Chlamys-1_Ec32.250	chr_05	4190880	4191048	-	168	17.7	introns	PLE/Chlamys	4637	3.62303213284451	not intact	PLE/Chlamys	0	0	0
Chlamys-1_Ec32.251	chr_05	4255023	4255088	+	65	16.9	introns	PLE/Chlamys	4637	1.40176838473151	not intact	PLE/Chlamys	0	0	0
Chlamys-1_Ec32.252	chr_05	4289995	4290117	+	122	2.5	introns	PLE/Chlamys	4637	2.63101142980375	not intact	PLE/Chlamys	0.00930023812807735	0.00606815383845988	0.0205441209072424
Chlamys-1_Ec32.253	chr_05	4383931	4384044	+	113	16.5	introns	PLE/Chlamys	4637	2.43692042268708	not intact	PLE/Chlamys	0	0	0
Chlamys-1_Ec32.254	chr_05	4496436	4496568	-	132	2.4	introns	PLE/Chlamys	4637	2.84666810437783	not intact	PLE/Chlamys	0.0147764060553202	0.00606815383845988	0.0126333020858468
Chlamys-1_Ec32.255	chr_05	4498405	4498515	-	110	2.7	introns	PLE/Chlamys	4637	2.37222342031486	not intact	PLE/Chlamys	0.0145239152908222	0.011763109409643	0.0497661344896338
Chlamys-1_Ec32.256	chr_05	4509795	4509944	-	149	16.1	introns	PLE/Chlamys	4637	3.21328445115376	not intact	PLE/Chlamys	0	0	0
Chlamys-1_Ec32.257	chr_05	5044454	5044555	-	101	3	introns	PLE/Chlamys	4637	2.17813241319819	not intact	PLE/Chlamys	0.0180954947271586	0.00606815383845988	0.022905362539468
Chlamys-1_Ec32.258	chr_05	5076435	5076683	+	248	16.7	introns	PLE/Chlamys	4637	5.34828552943714	not intact	PLE/Chlamys	0.00879525659908125	0	0
Chlamys-1_Ec32.259	chr_05	5111346	5111434	-	88	24.2	intP	PLE/Chlamys	4637	1.89777873625189	not intact	PLE/Chlamys	0	0	0
Chlamys-1_Ec32.26	HiC_scaffold_30	2122330	2122504	-	174	9.9	intD	PLE/Chlamys	4637	3.75242613758896	not intact	PLE/Chlamys	0.0537054794732588	0.0422402893604246	0.0292220135823914
Chlamys-1_Ec32.260	chr_05	5111469	5111571	-	102	2	intP	PLE/Chlamys	4637	2.1996980806556	not intact	PLE/Chlamys	0.00299057472811948	0	0.00631665104292342
Chlamys-1_Ec32.261	chr_05	5111580	5111744	-	164	1.8	intP	PLE/Chlamys	4637	3.53676946301488	not intact	PLE/Chlamys	0.0126193267999157	0.00688275575225448	0.0102720604536212
Chlamys-1_Ec32.262	chr_05	5321681	5321764	+	83	17	introns	PLE/Chlamys	4637	1.78995039896485	not intact	PLE/Chlamys	0	0	0
Chlamys-1_Ec32.263	chr_05	5620957	5621052	-	95	3.2	introns	PLE/Chlamys	4637	2.04873840845374	not intact	PLE/Chlamys	0.00299057472811948	0	0.0165887114965446
Chlamys-1_Ec32.264	chr_05	5654512	5654754	-	242	2.1	intD	PLE/Chlamys	4637	5.21889152469269	not intact	PLE/Chlamys	0.00962875207179624	0.0174580649808261	0
Chlamys-1_Ec32.265	chr_05	5797962	5798068	-	106	20.5	intD	PLE/Chlamys	4637	2.28596075048523	not intact	PLE/Chlamys	0	0	0
Chlamys-1_Ec32.266	chr_05	5852687	5852807	-	120	21.5	introns	PLE/Chlamys	4637	2.58788009488894	not intact	PLE/Chlamys	0	0	0
Chlamys-1_Ec32.267	chr_05	6101877	6102106	+	229	3.5	intD	PLE/Chlamys	4637	4.93853784774639	not intact	PLE/Chlamys	0.0120383220916988	0.0170848667135494	0.0394940740360126
Chlamys-1_Ec32.268	chr_05	6127264	6127643	+	379	2.9	introns	PLE/Chlamys	4637	8.17338796635756	not intact	PLE/Chlamys	0.0352814708023813	0	0.0268607719501658
Chlamys-1_Ec32.269	chr_05	6423441	6423586	-	145	26.8	introns	PLE/Chlamys	4637	3.12702178132413	not intact	PLE/Chlamys	0	0	0
Chlamys-1_Ec32.27	HiC_scaffold_30	2352287	2352465	-	178	8	intD	PLE/Chlamys	4637	3.83868880741859	not intact	PLE/Chlamys	0.0117098081479799	0	0
Chlamys-1_Ec32.270	chr_05	6615558	6615812	+	254	2.4	intD	PLE/Chlamys	4637	5.47767953418158	not intact	PLE/Chlamys	0.0337053962551938	0	0.0292220135823914
Chlamys-1_Ec32.271	chr_05	6667146	6667297	-	151	3.3	introns	PLE/Chlamys	4637	3.25641578606858	not intact	PLE/Chlamys	0.00598114945623896	0.00688275575225448	0.0292220135823914
Chlamys-1_Ec32.272	chr_05	6746498	6746649	-	151	4	introns	PLE/Chlamys	4637	3.25641578606858	not intact	PLE/Chlamys	0.0087192334198604	0	0.0331774229930892
Chlamys-1_Ec32.273	chr_05	7085741	7085857	+	116	16.8	introns	PLE/Chlamys	4637	2.50161742505931	not intact	PLE/Chlamys	0	0	0
Chlamys-1_Ec32.274	chr_06	198658	198794	-	136	18.6	3UTR	PLE/Chlamys	4637	2.93293077420746	not intact	PLE/Chlamys	0.00331908867183838	0	0
Chlamys-1_Ec32.275	chr_06	242932	243062	+	130	26.4	introns	PLE/Chlamys	4637	2.80353676946301	not intact	PLE/Chlamys	0	0	0
Chlamys-1_Ec32.276	chr_06	451748	451950	-	202	3.5	introns	PLE/Chlamys	4637	4.35626482639638	not intact	PLE/Chlamys	0.021414583398997	0.0198336653429688	0.0521273761218595
Chlamys-1_Ec32.277	chr_06	511150	511344	+	194	17.8	intD	PLE/Chlamys	4637	4.18373948673711	not intact	PLE/Chlamys	0	0	0
Chlamys-1_Ec32.278	chr_06	546640	546846	-	206	20.4	intD	PLE/Chlamys	4637	4.44252749622601	not intact	PLE/Chlamys	0	0	0
Chlamys-1_Ec32.279	chr_06	725754	725942	-	188	15.4	introns	PLE/Chlamys	4637	4.05434548199267	not intact	PLE/Chlamys	0	0	0
Chlamys-1_Ec32.28	HiC_scaffold_30	4191855	4192164	+	309	6.3	intD	PLE/Chlamys	4637	6.66379124433901	not intact	PLE/Chlamys	0.0123668360354177	0	0.00631665104292342
Chlamys-1_Ec32.280	chr_06	873066	873338	-	272	3.1	introns	PLE/Chlamys	4637	5.86586154841492	not intact	PLE/Chlamys	0.0302098399980782	0.0113899111423663	0.0647606782077063
Chlamys-1_Ec32.281	chr_06	1111190	1113241	-	585	3.313	intD	PLE/Chlamys	4637	12.6159154625836	not intact	PLE/Chlamys	0.124788295826039	0.0859051664107151	0.300190974716275
Chlamys-1_Ec32.282	chr_06	1149224	1149368	-	144	20.8	introns	PLE/Chlamys	4637	3.10545611386672	not intact	PLE/Chlamys	0	0	0
Chlamys-1_Ec32.283	chr_06	1532957	1533071	+	114	4.4	introns	PLE/Chlamys	4637	2.45848609014449	not intact	PLE/Chlamys	0.0286432934587046	0.0388527287721431	0.0165887114965446
Chlamys-1_Ec32.284	chr_06	1712239	1712359	-	120	2.5	intP	PLE/Chlamys	4637	2.58788009488894	not intact	PLE/Chlamys	0.00846674265536235	0.00606815383845988	0.00631665104292342
Chlamys-1_Ec32.285	chr_06	2138283	2138412	+	129	3.1	intD	PLE/Chlamys	4637	2.78197110200561	not intact	PLE/Chlamys	0.0268907513262398	0.0125777113234376	0.0308161813608635
Chlamys-1_Ec32.286	chr_06	2281870	2281980	+	110	16.6	3UTR	PLE/Chlamys	4637	2.37222342031486	not intact	PLE/Chlamys	0	0	0.0102720604536212
Chlamys-1_Ec32.287	chr_06	2368071	2368206	+	135	16.2	intD	PLE/Chlamys	4637	2.91136510675005	not intact	PLE/Chlamys	0.0277242467989548	0.05468158992538	0.0750327386613275
Chlamys-1_Ec32.288	chr_06	2378778	2378899	-	121	25.3	intP	PLE/Chlamys	4637	2.60944576234634	not intact	PLE/Chlamys	0.00605717263545982	0	0
Chlamys-1_Ec32.289	chr_06	2652725	2652869	-	144	1.4	introns	PLE/Chlamys	4637	3.10545611386672	not intact	PLE/Chlamys	0.0093762613072982	0.00606815383845988	0.00631665104292342
Chlamys-1_Ec32.29	HiC_scaffold_30	4369463	4369727	+	264	6.5	intD	PLE/Chlamys	4637	5.69333620875566	not intact	PLE/Chlamys	0.0970247345812273	0.0563107937529692	0.743243661716598
Chlamys-1_Ec32.290	chr_06	2865533	2865733	+	200	5.1	intD	PLE/Chlamys	4637	4.31313349148156	not intact	PLE/Chlamys	0.0254762511453079	0.0186458651618975	0.0521273761218595
Chlamys-1_Ec32.291	chr_06	2882154	2882301	-	147	16.6	introns	PLE/Chlamys	4637	3.17015311623895	not intact	PLE/Chlamys	0.00605717263545982	0	0.0102720604536212
Chlamys-1_Ec32.292	chr_06	2988817	2988958	-	141	17.5	introns	PLE/Chlamys	4637	3.0407591114945	not intact	PLE/Chlamys	2.94188515507171	1.51424441909881	2.71853437715809
Chlamys-1_Ec32.293	chr_06	2989917	2990058	+	141	17.5	introns	PLE/Chlamys	4637	3.0407591114945	not intact	PLE/Chlamys	2.96116552335803	2.01344844459689	2.99995545895849
Chlamys-1_Ec32.294	chr_06	3291183	3291376	-	193	3.1	intP	PLE/Chlamys	4637	4.16217381927971	not intact	PLE/Chlamys	0.00572865869174092	0.0186458651618975	0.0292220135823914
Chlamys-1_Ec32.295	chr_06	3296583	3296636	-	53	3.9	intP	PLE/Chlamys	4637	1.14298037524261	not intact	PLE/Chlamys	0	0	0
Chlamys-1_Ec32.296	chr_06	3307895	3307981	+	86	22	introns	PLE/Chlamys	4637	1.85464740133707	not intact	PLE/Chlamys	0	0	0
Chlamys-1_Ec32.297	chr_06	3490175	3490295	+	120	18.7	introns	PLE/Chlamys	4637	2.58788009488894	not intact	PLE/Chlamys	0	0	0
Chlamys-1_Ec32.298	chr_06	3710583	3710778	+	195	5.2	introns	PLE/Chlamys	4637	4.20530515419452	not intact	PLE/Chlamys	0.0492148533771727	0.011763109409643	0.105848920022191
Chlamys-1_Ec32.299	chr_06	4136372	4136484	+	112	13.9	introns	PLE/Chlamys	4637	2.41535475522967	not intact	PLE/Chlamys	0	0	0
Chlamys-1_Ec32.3	HiC_scaffold_28	490687	490868	+	181	9.2	intD	PLE/Chlamys	4637	3.90338580979081	not intact	PLE/Chlamys	0.0261577002595812	0	0
Chlamys-1_Ec32.30	HiC_scaffold_30	4980528	4980643	-	115	2.6	intD	PLE/Chlamys	4637	2.4800517576019	not intact	PLE/Chlamys	0.0151049199990391	0.00688275575225448	0.0394940740360126
Chlamys-1_Ec32.300	chr_06	4600365	4600588	+	223	1.4	introns	PLE/Chlamys	4637	4.80914384300194	not intact	PLE/Chlamys	0.0338574426136355	0.0178312632481029	0.0315832552146171
Chlamys-1_Ec32.301	chr_06	5167187	5167333	+	146	22.9	introns	PLE/Chlamys	4637	3.14858744878154	not intact	PLE/Chlamys	0	0	0
Chlamys-1_Ec32.302	chr_06	5213912	5214051	+	139	3.4	intP	PLE/Chlamys	4637	2.99762777657969	not intact	PLE/Chlamys	0.0147764060553202	0.0178312632481029	0.0710773292506297
Chlamys-1_Ec32.303	chr_06	5534388	5534490	+	102	2	intD	PLE/Chlamys	4637	2.1996980806556	not intact	PLE/Chlamys	0.0109523358544857	0	0.0126333020858468
Chlamys-1_Ec32.304	chr_06	5657565	5657704	+	139	26.5	introns	PLE/Chlamys	4637	2.99762777657969	not intact	PLE/Chlamys	0	0	0
Chlamys-1_Ec32.305	chr_06	6353757	6353868	-	111	2.7	introns	PLE/Chlamys	4637	2.39378908777227	not intact	PLE/Chlamys	0.00930023812807735	0.00569495557118313	0.0252666041716937
Chlamys-1_Ec32.306	chr_06	7032529	7032547	-	18	26.7	introns	PLE/Chlamys	4637	0.388182014233341	not intact	PLE/Chlamys	0	0	0
Chlamys-1_Ec32.307	chr_06	7206437	7206893	+	456	4.3	introns	PLE/Chlamys	4637	9.83394436057796	not intact	PLE/Chlamys	0.0199240600388442	0.00688275575225448	0.0418553156682383
Chlamys-1_Ec32.308	chr_06	7284127	7284251	-	124	15.7	intD	PLE/Chlamys	4637	2.67414276471857	not intact	PLE/Chlamys	0	0	0
Chlamys-1_Ec32.309	chr_06	7396514	7396673	+	159	17.9	introns	PLE/Chlamys	4637	3.42894112572784	not intact	PLE/Chlamys	0	0	0
Chlamys-1_Ec32.31	HiC_scaffold_30	5591003	5591267	-	264	6.2	intD	PLE/Chlamys	4637	5.69333620875566	not intact	PLE/Chlamys	0.0151049199990391	0.00569495557118313	0.0165887114965446
Chlamys-1_Ec32.310	chr_06	7429388	7429555	+	167	23.5	intD	PLE/Chlamys	4637	3.6014664653871	not intact	PLE/Chlamys	0	0	0
Chlamys-1_Ec32.311	chr_06	7543046	7544945	+	1899	2.6	introns	PLE/Chlamys	4637	40.9532025016174	not intact	PLE/Chlamys	0.0697294461320477	0.0315967747526119	0.112165571065114
Chlamys-1_Ec32.312	chr_06	7746296	7746468	-	172	25.9	introns	PLE/Chlamys	4637	3.70929480267414	not intact	PLE/Chlamys	0	0	0
Chlamys-1_Ec32.313	chr_06	7767506	7767617	-	111	19.3	introns	PLE/Chlamys	4637	2.39378908777227	not intact	PLE/Chlamys	0	0	0
Chlamys-1_Ec32.314	chr_06	8077173	8077252	+	79	3.8	introns	PLE/Chlamys	4637	1.70368772913522	not intact	PLE/Chlamys	0.00273808396362143	0	0.0102720604536212
Chlamys-1_Ec32.315	chr_06	8094465	8094583	+	118	12.3	introns	PLE/Chlamys	4637	2.54474875997412	not intact	PLE/Chlamys	0	0	0
Chlamys-1_Ec32.316	chr_06	8194383	8194537	-	154	6.7	intP	PLE/Chlamys	4637	3.3211127884408	not intact	PLE/Chlamys	0.00663817734367676	0	0
Chlamys-1_Ec32.317	chr_06	8323080	8323216	-	136	10.9	introns	PLE/Chlamys	4637	2.93293077420746	not intact	PLE/Chlamys	0	0	0.00631665104292342
Chlamys-1_Ec32.318	chr_07	34161	34488	+	327	2.2	intP	PLE/Chlamys	4637	7.05197325857235	not intact	PLE/Chlamys	0.00572865869174092	0.00569495557118313	0.0410882418144847
Chlamys-1_Ec32.319	chr_07	330556	330628	-	72	22.9	intD	PLE/Chlamys	4637	1.55272805693336	not intact	PLE/Chlamys	0	0	0
Chlamys-1_Ec32.32	chr_01	340572	340786	+	214	18.5	introns	PLE/Chlamys	4637	4.61505283588527	not intact	PLE/Chlamys	0.00630966339995786	0.00569495557118313	0
Chlamys-1_Ec32.320	chr_07	713941	714062	-	121	1.3	intD	PLE/Chlamys	4637	2.60944576234634	not intact	PLE/Chlamys	0.00299057472811948	0	0.00631665104292342
Chlamys-1_Ec32.321	chr_07	727568	727748	-	180	6.2	intD	PLE/Chlamys	4637	3.88182014233341	not intact	PLE/Chlamys	0.00846674265536235	0	0.0916214501578721
Chlamys-1_Ec32.322	chr_07	1005165	1005342	+	177	27.3	introns	PLE/Chlamys	4637	3.81712313996118	not intact	PLE/Chlamys	0	0	0
Chlamys-1_Ec32.323	chr_07	1033241	1033393	-	152	18.9	introns	PLE/Chlamys	4637	3.27798145352599	not intact	PLE/Chlamys	0	0	0
Chlamys-1_Ec32.324	chr_07	1582304	1582737	-	433	2.8	introns	PLE/Chlamys	4637	9.33793400905758	not intact	PLE/Chlamys	0.0121143452709196	0.0129509095907144	0.00631665104292342
Chlamys-1_Ec32.325	chr_07	1593493	1594378	-	885	4.2	intP	PLE/Chlamys	4637	19.0856156998059	not intact	PLE/Chlamys	0.0238241534188995	0.0178312632481029	0.0394940740360126
Chlamys-1_Ec32.326	chr_07	2036288	2036394	-	106	22.1	intD	PLE/Chlamys	4637	2.28596075048523	not intact	PLE/Chlamys	0	0	0
Chlamys-1_Ec32.327	chr_07	2390715	2391162	-	313	7.4	intD	PLE/Chlamys	4637	6.75005391416864	not intact	PLE/Chlamys	0.0302098399980782	0.0121363076769198	0.154020886733353
Chlamys-1_Ec32.328	chr_07	2564515	2564784	-	269	4.8	intD	PLE/Chlamys	4637	5.8011645460427	not intact	PLE/Chlamys	0.0087192334198604	0.00606815383845988	0.0189499531287703
Chlamys-1_Ec32.329	chr_07	2566967	2567076	-	109	0.9	introns	PLE/Chlamys	4637	2.35065775285745	not intact	PLE/Chlamys	0.0117858313272007	0.0125777113234376	0.0252666041716937
Chlamys-1_Ec32.33	chr_01	355996	356097	-	101	22.7	introns	PLE/Chlamys	4637	2.17813241319819	not intact	PLE/Chlamys	0	0	0
Chlamys-1_Ec32.330	chr_07	2860750	2861134	+	384	3.4	5UTR	PLE/Chlamys	4637	8.2812163036446	not intact	PLE/Chlamys	0.0578580636178122	0.0335991768474778	0.060038194943255
Chlamys-1_Ec32.331	chr_07	2896719	2896820	-	101	6	introns	PLE/Chlamys	4637	2.17813241319819	not intact	PLE/Chlamys	0.00846674265536235	0.0125777113234376	0.0165887114965446
Chlamys-1_Ec32.332	chr_07	3370105	3370220	-	115	5.3	introns	PLE/Chlamys	4637	2.4800517576019	not intact	PLE/Chlamys	0	0.013765511504509	0
Chlamys-1_Ec32.333	chr_07	3508793	3508935	+	142	5.8	introns	PLE/Chlamys	4637	3.06232477895191	not intact	PLE/Chlamys	0.0271432420907379	0.00606815383845988	0.022905362539468
Chlamys-1_Ec32.334	chr_07	3613961	3614094	-	133	15.5	introns	PLE/Chlamys	4637	2.86823377183524	not intact	PLE/Chlamys	0.00331908867183838	0	0.00631665104292342
Chlamys-1_Ec32.335	chr_07	3639675	3639773	+	98	4.1	introns	PLE/Chlamys	4637	2.11343541082597	not intact	PLE/Chlamys	0.0215910509842742	0.00606815383845988	0.0165887114965446
Chlamys-1_Ec32.336	chr_07	3822857	3823112	-	255	3.6	introns	PLE/Chlamys	4637	5.49924520163899	not intact	PLE/Chlamys	0.0141954013471033	0.0121363076769198	0.0252666041716937
Chlamys-1_Ec32.337	chr_07	4051263	4051416	-	153	16.9	introns	PLE/Chlamys	4637	3.29954712098339	not intact	PLE/Chlamys	0	0	0.0102720604536212
Chlamys-1_Ec32.338	chr_07	4222962	4223100	-	138	6.5	intD	PLE/Chlamys	4637	2.97606210912228	not intact	PLE/Chlamys	0.00331908867183838	0	0.0126333020858468
Chlamys-1_Ec32.339	chr_07	4232727	4232839	-	112	16.9	intD	PLE/Chlamys	4637	2.41535475522967	not intact	PLE/Chlamys	0	0	0
Chlamys-1_Ec32.34	chr_01	505808	506021	+	213	14.5	intD	PLE/Chlamys	4637	4.59348716842786	not intact	PLE/Chlamys	0.0090477473635793	0.00606815383845988	0
Chlamys-1_Ec32.340	chr_07	4453714	4453857	-	143	19.8	introns	PLE/Chlamys	4637	3.08389044640932	not intact	PLE/Chlamys	0	0	0
Chlamys-1_Ec32.341	chr_07	4559294	4560925	-	1631	2.9	intD	PLE/Chlamys	4637	35.1736036230321	not intact	PLE/Chlamys	0.0337053962551938	0.0392941324186609	0.045810725078936
Chlamys-1_Ec32.342	chr_07	4582743	4582931	+	188	3.2	intP	PLE/Chlamys	4637	4.05434548199267	not intact	PLE/Chlamys	0.0238241534188995	0.00606815383845988	0.022905362539468
Chlamys-1_Ec32.343	chr_07	4594011	4594089	-	78	19.2	intD	PLE/Chlamys	4637	1.68212206167781	not intact	PLE/Chlamys	0	0	0.00631665104292342
Chlamys-1_Ec32.344	chr_07	4613604	4613808	+	204	2	intP	PLE/Chlamys	4637	4.39939616131119	not intact	PLE/Chlamys	0.0356099847461002	0.00606815383845988	0.022905362539468
Chlamys-1_Ec32.345	chr_07	4711459	4711609	+	150	29.2	intD	PLE/Chlamys	4637	3.23485011861117	not intact	PLE/Chlamys	0	0	0
Chlamys-1_Ec32.346	chr_07	4751194	4751317	-	123	2.4	intD	PLE/Chlamys	4637	2.65257709726116	not intact	PLE/Chlamys	0.00331908867183838	0	0.0292220135823914
Chlamys-1_Ec32.347	chr_07	4883577	4883893	-	316	3	intD	PLE/Chlamys	4637	6.81475091654087	not intact	PLE/Chlamys	0.00572865869174092	0.00569495557118313	0.103487678389965
Chlamys-1_Ec32.348	chr_07	4888010	4888154	-	144	1.5	intP	PLE/Chlamys	4637	3.10545611386672	not intact	PLE/Chlamys	0.00605717263545982	0	0.0165887114965446
Chlamys-1_Ec32.349	chr_07	5056567	5056668	-	101	13.3	introns	PLE/Chlamys	4637	2.17813241319819	not intact	PLE/Chlamys	0	0	0
Chlamys-1_Ec32.35	chr_01	790130	790203	-	73	1.4	intD	PLE/Chlamys	4637	1.57429372439077	not intact	PLE/Chlamys	0	0.00569495557118313	0.0378999062575405
Chlamys-1_Ec32.350	chr_07	5062373	5062510	+	137	15.7	introns	PLE/Chlamys	4637	2.95449644166487	not intact	PLE/Chlamys	0	0	0
Chlamys-1_Ec32.351	chr_07	5303029	5303239	+	210	16.3	introns	PLE/Chlamys	4637	4.52879016605564	not intact	PLE/Chlamys	0	0	0
Chlamys-1_Ec32.352	chr_07	5455220	5455441	-	221	18.1	introns	PLE/Chlamys	4637	4.76601250808713	not intact	PLE/Chlamys	0	0	0
Chlamys-1_Ec32.353	chr_07	6162634	6162772	-	138	4.4	introns	PLE/Chlamys	4637	2.97606210912228	not intact	PLE/Chlamys	0	0	0
Chlamys-1_Ec32.354	chr_07	6225626	6225892	+	266	2	introns	PLE/Chlamys	4637	5.73646754367048	not intact	PLE/Chlamys	0.0235716626544015	0.00606815383845988	0.060038194943255
Chlamys-1_Ec32.355	chr_07	6248649	6248956	-	307	0.3	intD	PLE/Chlamys	4637	6.6206599094242	not intact	PLE/Chlamys	0.0180954947271586	0.00606815383845988	0.0750327386613275
Chlamys-1_Ec32.356	chr_07	6256594	6256738	+	144	1.4	5UTR	PLE/Chlamys	4637	3.10545611386672	not intact	PLE/Chlamys	0.0126193267999157	0	0
Chlamys-1_Ec32.357	chr_07	6867638	6867786	-	148	3.4	introns	PLE/Chlamys	4637	3.19171878369636	not intact	PLE/Chlamys	0	0.00688275575225448	0.00631665104292342
Chlamys-1_Ec32.358	chr_07	7076949	7077103	-	154	5.2	introns	PLE/Chlamys	4637	3.3211127884408	not intact	PLE/Chlamys	0	0.00606815383845988	0.00631665104292342
Chlamys-1_Ec32.359	chr_07	7401768	7402334	+	566	8	introns	PLE/Chlamys	4637	12.2061677808928	not intact	PLE/Chlamys	0.0238241534188995	0.00606815383845988	0.0308161813608635
Chlamys-1_Ec32.36	chr_01	790228	790585	-	357	1.7	intD	PLE/Chlamys	4637	7.69894328229459	not intact	PLE/Chlamys	0.0271432420907379	0.0129509095907144	0.0521273761218595
Chlamys-1_Ec32.360	chr_07	7658369	7658469	-	100	22.7	introns	PLE/Chlamys	4637	2.15656674574078	not intact	PLE/Chlamys	0	0	0
Chlamys-1_Ec32.361	chr_07	7781947	7782128	-	181	17.5	introns	PLE/Chlamys	4637	3.90338580979081	not intact	PLE/Chlamys	0	0	0
Chlamys-1_Ec32.362	chr_07	7933281	7933408	-	127	17.9	introns	PLE/Chlamys	4637	2.73883976709079	not intact	PLE/Chlamys	0	0	0
Chlamys-1_Ec32.363	chr_08	91729	91945	+	216	17.2	intD	PLE/Chlamys	4637	4.65818417080009	not intact	PLE/Chlamys	0	0	0
Chlamys-1_Ec32.364	chr_08	221494	225227	-	1135	6.226	introns	PLE/Chlamys	4637	24.4770325641579	not intact	PLE/Chlamys	0.146063120373123	0.208355666610672	0.164292947186974
Chlamys-1_Ec32.365	chr_08	506026	506212	+	186	2.1	introns	PLE/Chlamys	4637	4.01121414707785	not intact	PLE/Chlamys	0.0190050133790944	0.0125777113234376	0.0497661344896338
Chlamys-1_Ec32.366	chr_08	1097975	1098133	-	158	4	intP	PLE/Chlamys	4637	3.40737545827043	not intact	PLE/Chlamys	0.0093762613072982	0.00569495557118313	0.022905362539468
Chlamys-1_Ec32.367	chr_08	1125741	1125848	+	107	5.6	introns	PLE/Chlamys	4637	2.30752641794264	not intact	PLE/Chlamys	0.0120383220916988	0	0
Chlamys-1_Ec32.368	chr_08	1193286	1193388	-	102	26.6	introns	PLE/Chlamys	4637	2.1996980806556	not intact	PLE/Chlamys	0.00273808396362143	0.0194604670756921	0
Chlamys-1_Ec32.369	chr_08	1278606	1278793	-	187	4.4	intD	PLE/Chlamys	4637	4.03277981453526	not intact	PLE/Chlamys	0.0090477473635793	0.00688275575225448	0.0165887114965446
Chlamys-1_Ec32.37	chr_01	986214	986381	+	167	1.8	introns	PLE/Chlamys	4637	3.6014664653871	not intact	PLE/Chlamys	0.021414583398997	0.0259018191814287	0.0584440271647829
Chlamys-1_Ec32.370	chr_08	1668325	1668463	-	138	2.1	intP	PLE/Chlamys	4637	2.97606210912228	not intact	PLE/Chlamys	0.0117858313272007	0.0129509095907144	0.0331774229930892
Chlamys-1_Ec32.371	chr_08	1749256	1749357	+	101	11.4	introns	PLE/Chlamys	4637	2.17813241319819	not intact	PLE/Chlamys	0	0	0
Chlamys-1_Ec32.372	chr_08	2193842	2194073	+	231	2.2	introns	PLE/Chlamys	4637	4.9816691826612	not intact	PLE/Chlamys	0.0367719941625341	0.0129509095907144	0.0355386646253149
Chlamys-1_Ec32.373	chr_08	2328140	2329493	-	1353	2.7	introns	PLE/Chlamys	4637	29.1783480698728	not intact	PLE/Chlamys	0.048481802310514	0.0324113766664065	0.106615993875945
Chlamys-1_Ec32.374	chr_08	2403842	2404047	-	205	1.5	introns	PLE/Chlamys	4637	4.4209618287686	not intact	PLE/Chlamys	0.0266382605617418	0.0129509095907144	0.0331774229930892
Chlamys-1_Ec32.375	chr_08	2421115	2421326	-	211	22.6	introns	PLE/Chlamys	4637	4.55035583351305	not intact	PLE/Chlamys	0	0	0
Chlamys-1_Ec32.376	chr_08	2435429	2435533	+	104	21	introns	PLE/Chlamys	4637	2.24282941557041	not intact	PLE/Chlamys	0	0	0
Chlamys-1_Ec32.377	chr_08	2709214	2709390	-	176	9.9	intP	PLE/Chlamys	4637	3.79555747250377	not intact	PLE/Chlamys	0.00299057472811948	0.00688275575225448	0.0102720604536212
Chlamys-1_Ec32.378	chr_08	2718928	2719086	-	158	1.3	introns	PLE/Chlamys	4637	3.40737545827043	not intact	PLE/Chlamys	0.00962875207179624	0.00606815383845988	0.0497661344896338
Chlamys-1_Ec32.379	chr_08	2811758	2811918	+	160	17.3	introns	PLE/Chlamys	4637	3.45050679318525	not intact	PLE/Chlamys	0	0	0
Chlamys-1_Ec32.38	chr_01	1155473	1155575	-	102	14	intD	PLE/Chlamys	4637	2.1996980806556	not intact	PLE/Chlamys	0.00273808396362143	0	0
Chlamys-1_Ec32.380	chr_08	3147785	3147850	-	65	11.5	introns	PLE/Chlamys	4637	1.40176838473151	not intact	PLE/Chlamys	0	0	0
Chlamys-1_Ec32.381	chr_08	3199441	3199526	+	85	18.3	intP	PLE/Chlamys	4637	1.83308173387966	not intact	PLE/Chlamys	0	0	0
Chlamys-1_Ec32.382	chr_08	3452345	3452410	+	65	23.4	introns	PLE/Chlamys	4637	1.40176838473151	not intact	PLE/Chlamys	0	0	0
Chlamys-1_Ec32.383	chr_08	3558219	3558868	-	649	26.6	introns	PLE/Chlamys	4637	13.9961181798577	not intact	PLE/Chlamys	0	0	0
Chlamys-1_Ec32.384	chr_08	3753066	3753212	+	146	16.6	3UTR	PLE/Chlamys	4637	3.14858744878154	not intact	PLE/Chlamys	0	0.0113899111423663	0
Chlamys-1_Ec32.385	chr_08	3831621	3831725	+	104	6.8	introns	PLE/Chlamys	4637	2.24282941557041	not intact	PLE/Chlamys	0.0115333405627027	0.0186458651618975	0.0378999062575405
Chlamys-1_Ec32.386	chr_08	4001837	4002658	-	427	8.351	introns	PLE/Chlamys	4637	9.20854000431313	not intact	PLE/Chlamys	0.359990412833244	0.478351142103598	0.543412049904309
Chlamys-1_Ec32.387	chr_08	4238456	4238526	-	70	2.9	introns	PLE/Chlamys	4637	1.50959672201855	not intact	PLE/Chlamys	0	0	0.022905362539468
Chlamys-1_Ec32.388	chr_08	4299554	4299744	-	190	24.5	introns	PLE/Chlamys	4637	4.09747681690748	not intact	PLE/Chlamys	0	0	0
Chlamys-1_Ec32.389	chr_08	4442540	4442637	-	97	17.9	introns	PLE/Chlamys	4637	2.09186974336856	not intact	PLE/Chlamys	0	0	0
Chlamys-1_Ec32.39	chr_01	1319099	1319173	+	74	1.4	introns	PLE/Chlamys	4637	1.59585939184818	not intact	PLE/Chlamys	0.00879525659908125	0.00569495557118313	0.0165887114965446
Chlamys-1_Ec32.390	chr_08	4713906	4716536	+	600	3.165	introns	PLE/Chlamys	4637	12.9394004744447	not intact	PLE/Chlamys	0.0425006528542751	0.0365453337892415	0.0394940740360126
Chlamys-1_Ec32.391	chr_08	4856344	4856508	-	164	28.9	introns	PLE/Chlamys	4637	3.53676946301488	not intact	PLE/Chlamys	0	0	0
Chlamys-1_Ec32.392	chr_08	4946878	4947001	-	123	1.6	intD	PLE/Chlamys	4637	2.65257709726116	not intact	PLE/Chlamys	0.0266382605617418	0.0129509095907144	0.0292220135823914
Chlamys-1_Ec32.393	chr_08	5040444	5040608	+	164	2.4	introns	PLE/Chlamys	4637	3.53676946301488	not intact	PLE/Chlamys	0.0261577002595812	0.0320381783991297	0.022905362539468
Chlamys-1_Ec32.394	chr_08	5040818	5040895	+	77	13.9	introns	PLE/Chlamys	4637	1.6605563942204	not intact	PLE/Chlamys	0	0	0
Chlamys-1_Ec32.395	chr_08	5142443	5142609	+	166	20.9	introns	PLE/Chlamys	4637	3.5799007979297	not intact	PLE/Chlamys	0	0	0
Chlamys-1_Ec32.396	chr_08	5248805	5248951	+	146	25.9	intP	PLE/Chlamys	4637	3.14858744878154	not intact	PLE/Chlamys	0	0	0
Chlamys-1_Ec32.397	chr_08	5474402	5474483	-	81	16.2	introns	PLE/Chlamys	4637	1.74681906405003	not intact	PLE/Chlamys	0.00299057472811948	0	0
Chlamys-1_Ec32.398	chr_08	5545947	5546029	-	82	8.8	intD	PLE/Chlamys	4637	1.76838473150744	not intact	PLE/Chlamys	0.00930023812807735	0.0198336653429688	0
Chlamys-1_Ec32.399	chr_08	5611065	5611275	+	210	22.2	introns	PLE/Chlamys	4637	4.52879016605564	not intact	PLE/Chlamys	0	0	0
Chlamys-1_Ec32.4	HiC_scaffold_28	580767	580982	-	215	1.9	intD	PLE/Chlamys	4637	4.63661850334268	not intact	PLE/Chlamys	0.0277242467989548	0.0113899111423663	0.0418553156682383
Chlamys-1_Ec32.40	chr_01	1395369	1402380	+	417	8.265	intP	PLE/Chlamys	4637	8.99288332973906	not intact	PLE/Chlamys	94.4252670496104	119.005881933388	107.281334309617
Chlamys-1_Ec32.400	chr_08	5633891	5634044	-	153	24.2	introns	PLE/Chlamys	4637	3.29954712098339	not intact	PLE/Chlamys	0	0	0
Chlamys-1_Ec32.401	chr_08	5813534	5813609	-	75	5.3	intD	PLE/Chlamys	4637	1.61742505930559	not intact	PLE/Chlamys	0	0	0
Chlamys-1_Ec32.402	chr_08	5840670	5840758	-	88	14.5	intP	PLE/Chlamys	4637	1.89777873625189	not intact	PLE/Chlamys	0	0	0
Chlamys-1_Ec32.403	chr_08	6040070	6040241	-	171	5.9	intD	PLE/Chlamys	4637	3.68772913521674	not intact	PLE/Chlamys	0.02083357869078	0.0113899111423663	0.0434494834467104
Chlamys-1_Ec32.404	chr_08	6351430	6351606	+	176	5.1	intD	PLE/Chlamys	4637	3.79555747250377	not intact	PLE/Chlamys	0.026814728147019	0.0247140190003574	0.0497661344896338
Chlamys-1_Ec32.405	chr_08	6390219	6390354	+	135	3.7	3UTR	PLE/Chlamys	4637	2.91136510675005	not intact	PLE/Chlamys	0.0175144900189416	0.0186458651618975	0.0418553156682383
Chlamys-1_Ec32.406	chr_09	222382	222537	+	155	24.5	introns	PLE/Chlamys	4637	3.34267845589821	not intact	PLE/Chlamys	0	0	0
Chlamys-1_Ec32.407	chr_09	269540	269764	-	224	0.5	introns	PLE/Chlamys	4637	4.83070951045935	not intact	PLE/Chlamys	0.0265622373825209	0.00606815383845988	0.0205441209072424
Chlamys-1_Ec32.408	chr_09	822746	822882	-	136	7.3	intP	PLE/Chlamys	4637	2.93293077420746	not intact	PLE/Chlamys	0.00547616792724287	0	0.0102720604536212
Chlamys-1_Ec32.409	chr_09	846375	846438	-	63	15.9	intD	PLE/Chlamys	4637	1.35863704981669	not intact	PLE/Chlamys	0	0	0
Chlamys-1_Ec32.41	chr_01	1484697	1484885	-	188	21.1	intP	PLE/Chlamys	4637	4.05434548199267	not intact	PLE/Chlamys	0.00273808396362143	0	0
Chlamys-1_Ec32.410	chr_09	900508	900616	-	108	15.4	introns	PLE/Chlamys	4637	2.32909208540004	not intact	PLE/Chlamys	0	0	0
Chlamys-1_Ec32.411	chr_09	1119658	1119812	+	154	29.8	intP	PLE/Chlamys	4637	3.3211127884408	not intact	PLE/Chlamys	0	0.00569495557118313	0
Chlamys-1_Ec32.412	chr_09	1258691	1259032	-	341	4.6	introns	PLE/Chlamys	4637	7.35389260297606	not intact	PLE/Chlamys	0.0265622373825209	0.00606815383845988	0.0418553156682383
Chlamys-1_Ec32.413	chr_09	1435241	1435254	+	13	23.9	intP	PLE/Chlamys	4637	0.280353676946301	not intact	PLE/Chlamys	0	0	0
Chlamys-1_Ec32.414	chr_09	1464894	1465334	+	440	3.2	introns	PLE/Chlamys	4637	9.48889368125943	not intact	PLE/Chlamys	0.0483053347252368	0.0198336653429688	0.0268607719501658
Chlamys-1_Ec32.415	chr_09	1757158	1762045	-	245	15.276	introns	PLE/Chlamys	4637	5.28358852706491	not intact	PLE/Chlamys	1.44468034696672	1.40770524596336	1.73378384817386
Chlamys-1_Ec32.416	chr_09	1890760	1891080	-	320	3.2	intP	PLE/Chlamys	4637	6.9010135863705	not intact	PLE/Chlamys	0.478515282000503	0.181578297961586	2.84185912267251
Chlamys-1_Ec32.417	chr_09	1891130	1891338	+	208	0.5	intP	PLE/Chlamys	4637	4.48565883114082	not intact	PLE/Chlamys	0.0307148215270743	0.0186458651618975	0.0126333020858468
Chlamys-1_Ec32.418	chr_09	2126493	2126631	-	138	3.6	intD	PLE/Chlamys	4637	2.97606210912228	not intact	PLE/Chlamys	0.00299057472811948	0.011763109409643	0.00631665104292342
Chlamys-1_Ec32.419	chr_09	2252766	2252986	-	220	8.9	introns	PLE/Chlamys	4637	4.74444684062972	not intact	PLE/Chlamys	0.0380955779452236	0.0129509095907144	0.022905362539468
Chlamys-1_Ec32.42	chr_01	1489209	1489366	+	157	16.2	introns	PLE/Chlamys	4637	3.38580979081303	not intact	PLE/Chlamys	0	0	0
Chlamys-1_Ec32.420	chr_09	2253062	2253242	+	180	6.2	introns	PLE/Chlamys	4637	3.88182014233341	not intact	PLE/Chlamys	0.0326194100179808	0.00569495557118313	0.022905362539468
Chlamys-1_Ec32.421	chr_09	2465205	2465469	-	264	1.5	introns	PLE/Chlamys	4637	5.69333620875566	not intact	PLE/Chlamys	0.0352814708023813	0.0190190634291742	0.0442165573004639
Chlamys-1_Ec32.422	chr_09	2524262	2526757	-	2495	6	introns	PLE/Chlamys	4637	53.8063403062325	not intact	PLE/Chlamys	0.0478247744230762	0.0315967747526119	0.0750327386613275
Chlamys-1_Ec32.423	chr_09	3311119	3311257	-	138	18.7	intD	PLE/Chlamys	4637	2.97606210912228	not intact	PLE/Chlamys	0.00331908867183838	0	0.0102720604536212
Chlamys-1_Ec32.424	chr_09	3389043	3389216	-	173	22.1	introns	PLE/Chlamys	4637	3.73086047013155	not intact	PLE/Chlamys	0	0	0
Chlamys-1_Ec32.425	chr_09	3390096	3390210	-	114	10.1	introns	PLE/Chlamys	4637	2.45848609014449	not intact	PLE/Chlamys	0	0	0
Chlamys-1_Ec32.426	chr_09	3913554	3913670	-	116	6.5	intD	PLE/Chlamys	4637	2.50161742505931	not intact	PLE/Chlamys	0.00331908867183838	0	0
Chlamys-1_Ec32.427	chr_09	3915795	3915877	+	82	4.9	intP	PLE/Chlamys	4637	1.76838473150744	not intact	PLE/Chlamys	0	0	0
Chlamys-1_Ec32.428	chr_09	4354374	4354493	-	119	20.7	intD	PLE/Chlamys	4637	2.56631442743153	not intact	PLE/Chlamys	0	0	0
Chlamys-1_Ec32.429	chr_09	4373075	4373211	+	136	20.1	introns	PLE/Chlamys	4637	2.93293077420746	not intact	PLE/Chlamys	0	0	0
Chlamys-1_Ec32.43	chr_01	1515447	1515525	-	78	16.9	introns	PLE/Chlamys	4637	1.68212206167781	not intact	PLE/Chlamys	0	0	0.00631665104292342
Chlamys-1_Ec32.430	chr_09	4458525	4458707	+	182	15	introns	PLE/Chlamys	4637	3.92495147724822	not intact	PLE/Chlamys	0	0	0
Chlamys-1_Ec32.431	chr_09	4473378	4473415	+	37	17.4	introns	PLE/Chlamys	4637	0.797929695924089	not intact	PLE/Chlamys	0	0	0
Chlamys-1_Ec32.432	chr_09	4590974	4591236	-	262	3.1	intD	PLE/Chlamys	4637	5.65020487384085	not intact	PLE/Chlamys	0.0217430973427159	0.0186458651618975	0.0497661344896338
Chlamys-1_Ec32.433	chr_09	4648387	4648552	+	165	0.6	intD	PLE/Chlamys	4637	3.55833513047229	not intact	PLE/Chlamys	0.0415151110231184	0.011763109409643	0.0481719667111617
Chlamys-1_Ec32.434	chr_09	4696044	4696212	+	168	12.2	introns	PLE/Chlamys	4637	3.62303213284451	not intact	PLE/Chlamys	0.0082142518908643	0.0129509095907144	0
Chlamys-1_Ec32.435	chr_09	4782316	4782398	+	82	1.2	introns	PLE/Chlamys	4637	1.76838473150744	not intact	PLE/Chlamys	0.00299057472811948	0	0.0331774229930892
Chlamys-1_Ec32.436	chr_09	5081479	5081616	-	137	2.9	intP	PLE/Chlamys	4637	2.95449644166487	not intact	PLE/Chlamys	0.00630966339995786	0.00688275575225448	0.022905362539468
Chlamys-1_Ec32.437	chr_09	5115658	5115758	+	100	2	introns	PLE/Chlamys	4637	2.15656674574078	not intact	PLE/Chlamys	0.00572865869174092	0.00688275575225448	0.0205441209072424
Chlamys-1_Ec32.438	chr_09	5218544	5218870	-	326	8.3	introns	PLE/Chlamys	4637	7.03040759111495	not intact	PLE/Chlamys	0.0292242981669215	0.00606815383845988	0.0521273761218595
Chlamys-1_Ec32.439	chr_09	5283961	5284124	+	163	22	introns	PLE/Chlamys	4637	3.51520379555747	not intact	PLE/Chlamys	0	0	0.0102720604536212
Chlamys-1_Ec32.44	chr_01	1623949	1624112	-	163	1.8	introns	PLE/Chlamys	4637	3.51520379555747	not intact	PLE/Chlamys	0.0090477473635793	0	0.00631665104292342
Chlamys-1_Ec32.440	chr_09	5409125	5409492	+	367	3	introns	PLE/Chlamys	4637	7.91459995686867	not intact	PLE/Chlamys	0.0419196481460581	0.0113899111423663	0.0434494834467104
Chlamys-1_Ec32.441	chr_09	5433708	5433820	-	112	2.8	intP	PLE/Chlamys	4637	2.41535475522967	not intact	PLE/Chlamys	0.0129478407436346	0.00606815383845988	0.0205441209072424
Chlamys-1_Ec32.442	chr_09	5515295	5515415	-	120	27.5	5UTR	PLE/Chlamys	4637	2.58788009488894	not intact	PLE/Chlamys	0	0	0
Chlamys-1_Ec32.443	chr_09	5564278	5564411	-	133	20.5	5UTR	PLE/Chlamys	4637	2.86823377183524	not intact	PLE/Chlamys	0	0	0
Chlamys-1_Ec32.444	chr_10	35443	35500	+	57	10.3	intP	PLE/Chlamys	4637	1.22924304507225	not intact	PLE/Chlamys	0	0	0.00631665104292342
Chlamys-1_Ec32.445	chr_10	441206	441343	+	137	3.8	intD	PLE/Chlamys	4637	2.95449644166487	not intact	PLE/Chlamys	0.00331908867183838	0.00606815383845988	0
Chlamys-1_Ec32.446	chr_10	460297	460359	-	62	8.1	intP	PLE/Chlamys	4637	1.33707138235928	not intact	PLE/Chlamys	0.00598114945623896	0	0.00631665104292342
Chlamys-1_Ec32.447	chr_10	922456	922618	-	162	25.1	introns	PLE/Chlamys	4637	3.49363812810007	not intact	PLE/Chlamys	0	0	0
Chlamys-1_Ec32.448	chr_10	1146903	1147000	+	97	18.6	5UTR	PLE/Chlamys	4637	2.09186974336856	not intact	PLE/Chlamys	0.00299057472811948	0	0
Chlamys-1_Ec32.449	chr_10	1181536	1181644	+	108	3.7	intD	PLE/Chlamys	4637	2.32909208540004	not intact	PLE/Chlamys	0.0409245783070875	0.00688275575225448	0.0663548459861784
Chlamys-1_Ec32.45	chr_01	1834398	1834510	+	112	1.8	intD	PLE/Chlamys	4637	2.41535475522967	not intact	PLE/Chlamys	0.0407576387296242	0.00606815383845988	0.0474048928574081
Chlamys-1_Ec32.450	chr_10	1183528	1183922	+	394	4.7	intD	PLE/Chlamys	4637	8.49687297821868	not intact	PLE/Chlamys	0.0508913723304166	0.025528620914152	0.0315832552146171
Chlamys-1_Ec32.451	chr_10	1412389	1412493	+	104	2.9	intD	PLE/Chlamys	4637	2.24282941557041	not intact	PLE/Chlamys	0.00846674265536235	0.0129509095907144	0.0102720604536212
Chlamys-1_Ec32.452	chr_10	1868242	1868381	-	139	3.6	intP	PLE/Chlamys	4637	2.99762777657969	not intact	PLE/Chlamys	0.0263097466180229	0.00569495557118313	0.045810725078936
Chlamys-1_Ec32.453	chr_10	1933502	1933656	-	154	19.5	introns	PLE/Chlamys	4637	3.3211127884408	not intact	PLE/Chlamys	0	0	0
Chlamys-1_Ec32.454	chr_10	2443027	2443105	+	78	29	introns	PLE/Chlamys	4637	1.68212206167781	not intact	PLE/Chlamys	0	0	0
Chlamys-1_Ec32.455	chr_10	2522124	2522298	+	174	22.3	intD	PLE/Chlamys	4637	3.75242613758896	not intact	PLE/Chlamys	0.00572865869174092	0.00688275575225448	0.0102720604536212
Chlamys-1_Ec32.456	chr_10	2609996	2610683	-	687	3.2	intP	PLE/Chlamys	4637	14.8156135432392	not intact	PLE/Chlamys	0.0320384053097638	0.0174580649808261	0.0750327386613275
Chlamys-1_Ec32.457	chr_10	2636666	2637163	-	497	5.9	introns	PLE/Chlamys	4637	10.7181367263317	not intact	PLE/Chlamys	0.0172619992544436	0.00606815383845988	0.0750327386613275
Chlamys-1_Ec32.458	chr_10	2877355	2877675	-	320	2.2	introns	PLE/Chlamys	4637	6.9010135863705	not intact	PLE/Chlamys	0.0153574107635372	0.0129509095907144	0.00631665104292342
Chlamys-1_Ec32.459	chr_10	3336132	3336209	+	77	1.4	intD	PLE/Chlamys	4637	1.6605563942204	not intact	PLE/Chlamys	0.00879525659908125	0	0
Chlamys-1_Ec32.46	chr_01	1901135	1901479	-	344	7.1	introns	PLE/Chlamys	4637	7.41858960534829	not intact	PLE/Chlamys	0.0205050647470611	0.00569495557118313	0.045810725078936
Chlamys-1_Ec32.460	chr_10	3360738	3360886	+	148	2.2	intD	PLE/Chlamys	4637	3.19171878369636	not intact	PLE/Chlamys	0.00273808396362143	0.00688275575225448	0
Chlamys-1_Ec32.461	chr_10	3369360	3369535	+	175	2.9	introns	PLE/Chlamys	4637	3.77399180504637	not intact	PLE/Chlamys	0.020581087926282	0.0417306803346657	0.0331774229930892
Chlamys-1_Ec32.462	chr_10	3654447	3654534	+	87	22.5	5UTR	PLE/Chlamys	4637	1.87621306879448	not intact	PLE/Chlamys	0	0	0
Chlamys-1_Ec32.463	chr_10	3805971	3806047	-	76	4	introns	PLE/Chlamys	4637	1.63899072676299	not intact	PLE/Chlamys	0.00547616792724287	0.00688275575225448	0.137432175236808
Chlamys-1_Ec32.464	chr_10	3995730	3995947	-	217	17.6	introns	PLE/Chlamys	4637	4.67974983825749	not intact	PLE/Chlamys	0.00273808396362143	0.0267164210952233	0.0126333020858468
Chlamys-1_Ec32.465	chr_10	3996940	3997012	+	72	1.4	introns	PLE/Chlamys	4637	1.55272805693336	not intact	PLE/Chlamys	0.00547616792724287	0.0113899111423663	0.037132832403787
Chlamys-1_Ec32.466	chr_10	4374508	4374703	-	195	22.7	introns	PLE/Chlamys	4637	4.20530515419452	not intact	PLE/Chlamys	0	0	0
Chlamys-1_Ec32.467	chr_10	4658008	4658204	+	196	9.9	intD	PLE/Chlamys	4637	4.22687082165193	not intact	PLE/Chlamys	0.0713108858904429	0.0547497953046211	0
Chlamys-1_Ec32.468	chr_10	4671114	4671435	-	321	4.8	intD	PLE/Chlamys	4637	6.92257925382791	not intact	PLE/Chlamys	0.0554484935979097	0.0636349531517416	0.0268607719501658
Chlamys-1_Ec32.469	chr_10	4695319	4695598	+	279	2.6	introns	PLE/Chlamys	4637	6.01682122061678	not intact	PLE/Chlamys	0.0192575041435925	0	0.00631665104292342
Chlamys-1_Ec32.47	chr_01	2008089	2008196	+	107	3.7	intP	PLE/Chlamys	4637	2.30752641794264	not intact	PLE/Chlamys	0.021414583398997	0.0198336653429688	0.0789881480720253
Chlamys-1_Ec32.470	chr_10	4777616	4777730	+	114	10	intP	PLE/Chlamys	4637	2.45848609014449	not intact	PLE/Chlamys	0	0	0
Chlamys-1_Ec32.471	chr_10	4919168	4919265	+	97	21.4	intD	PLE/Chlamys	4637	2.09186974336856	not intact	PLE/Chlamys	0	0	0
Chlamys-1_Ec32.472	chr_10	5380643	5380826	-	183	19.1	intD	PLE/Chlamys	4637	3.94651714470563	not intact	PLE/Chlamys	0	0	0.00631665104292342
Chlamys-1_Ec32.473	chr_10	5396926	5397139	+	213	5.7	introns	PLE/Chlamys	4637	4.59348716842786	not intact	PLE/Chlamys	0.0199240600388442	0.00569495557118313	0
Chlamys-1_Ec32.474	chr_10	5834983	5835109	+	126	16	3UTR	PLE/Chlamys	4637	2.71727409963338	not intact	PLE/Chlamys	0	0	0
Chlamys-1_Ec32.475	chr_10	5908334	5908495	+	161	19.9	intP	PLE/Chlamys	4637	3.47207246064266	not intact	PLE/Chlamys	0	0	0
Chlamys-1_Ec32.476	chr_10	5908494	5908616	+	122	3.3	intP	PLE/Chlamys	4637	2.63101142980375	not intact	PLE/Chlamys	0.0261577002595812	0.0178312632481029	0.0189499531287703
Chlamys-1_Ec32.477	chr_10	5914517	5914628	-	111	3.7	intD	PLE/Chlamys	4637	2.39378908777227	not intact	PLE/Chlamys	0.00547616792724287	0	0
Chlamys-1_Ec32.478	chr_10	5944870	5945032	-	162	20.6	5UTR	PLE/Chlamys	4637	3.49363812810007	not intact	PLE/Chlamys	0	0	0
Chlamys-1_Ec32.479	chr_10	5945568	5946364	-	796	3.2	5UTR	PLE/Chlamys	4637	17.1662712960966	not intact	PLE/Chlamys	0.0177669807834397	0	0.0639936043539528
Chlamys-1_Ec32.48	chr_01	2092032	2092844	+	812	3.1	introns	PLE/Chlamys	4637	17.5113219754151	not intact	PLE/Chlamys	0.0356099847461002	0.0206482672567634	0.037132832403787
Chlamys-1_Ec32.480	chr_10	6207874	6208092	+	218	14	introns	PLE/Chlamys	4637	4.7013155057149	not intact	PLE/Chlamys	0	0	0
Chlamys-1_Ec32.481	chr_10	6544938	6545149	+	211	4.8	introns	PLE/Chlamys	4637	4.55035583351305	not intact	PLE/Chlamys	0.0332004147261977	0.011763109409643	0.0308161813608635
Chlamys-1_Ec32.482	chr_10	6661791	6661944	-	153	24.1	introns	PLE/Chlamys	4637	3.29954712098339	not intact	PLE/Chlamys	0	0	0
Chlamys-1_Ec32.483	chr_10	6673038	6673170	-	132	4.6	introns	PLE/Chlamys	4637	2.84666810437783	not intact	PLE/Chlamys	0.00572865869174092	0.0129509095907144	0.0102720604536212
Chlamys-1_Ec32.484	chr_10	6741142	6741450	-	308	6.4	intD	PLE/Chlamys	4637	6.6422255768816	not intact	PLE/Chlamys	0.020000083218065	0.0121363076769198	0.0189499531287703
Chlamys-1_Ec32.485	chr_11	12512	13054	-	542	11.4	introns	PLE/Chlamys	4637	11.688591761915	not intact	PLE/Chlamys	0.020000083218065	0	0
Chlamys-1_Ec32.486	chr_11	62505	64806	+	2301	4.2	intD	PLE/Chlamys	4637	49.6226008194954	not intact	PLE/Chlamys	0.050876479111395	0.0335991768474778	0.0268607719501658
Chlamys-1_Ec32.487	chr_11	64809	65113	+	304	5	intD	PLE/Chlamys	4637	6.55596290705197	not intact	PLE/Chlamys	0.0309673122915724	0.0178312632481029	0.0292220135823914
Chlamys-1_Ec32.488	chr_11	598059	598197	-	138	1.4	introns	PLE/Chlamys	4637	2.97606210912228	not intact	PLE/Chlamys	0.00299057472811948	0	0.0165887114965446
Chlamys-1_Ec32.489	chr_11	672112	672430	+	318	4.2	intP	PLE/Chlamys	4637	6.85788225145568	not intact	PLE/Chlamys	0.0238241534188995	0.00606815383845988	0.0766269064397996
Chlamys-1_Ec32.49	chr_01	2376791	2376898	+	107	1.9	intD	PLE/Chlamys	4637	2.30752641794264	not intact	PLE/Chlamys	0.0090477473635793	0.00569495557118313	0.0560827855325572
Chlamys-1_Ec32.490	chr_11	718397	718499	+	102	24.5	introns	PLE/Chlamys	4637	2.1996980806556	not intact	PLE/Chlamys	0	0	0
Chlamys-1_Ec32.491	chr_11	880208	880342	-	134	17.4	introns	PLE/Chlamys	4637	2.88979943929265	not intact	PLE/Chlamys	0	0	0
Chlamys-1_Ec32.492	chr_11	918725	918838	-	113	27.8	introns	PLE/Chlamys	4637	2.43692042268708	not intact	PLE/Chlamys	0	0	0
Chlamys-1_Ec32.493	chr_11	1151709	1151781	+	72	4.2	introns	PLE/Chlamys	4637	1.55272805693336	not intact	PLE/Chlamys	0.0148524292345411	0	0.00631665104292342
Chlamys-1_Ec32.494	chr_11	1151790	1152671	-	881	5.5	introns	PLE/Chlamys	4637	18.9993530299763	not intact	PLE/Chlamys	0.0397625688906536	0.0239676224658039	0.110571403286642
Chlamys-1_Ec32.495	chr_11	1407468	1407582	-	114	16.1	intP	PLE/Chlamys	4637	2.45848609014449	not intact	PLE/Chlamys	0	0	0
Chlamys-1_Ec32.496	chr_11	1780880	1780954	+	74	2.7	introns	PLE/Chlamys	4637	1.59585939184818	not intact	PLE/Chlamys	0	0.00569495557118313	0.0268607719501658
Chlamys-1_Ec32.497	chr_11	2004166	2006231	-	1863	6.8	introns	PLE/Chlamys	4637	40.1768384731507	not intact	PLE/Chlamys	0.0529480071797647	0.049054839733438	0.128754282561659
Chlamys-1_Ec32.498	chr_11	2227665	2227763	+	98	11.7	intD	PLE/Chlamys	4637	2.11343541082597	not intact	PLE/Chlamys	0.00273808396362143	0	0.0102720604536212
Chlamys-1_Ec32.499	chr_11	2778673	2778924	-	251	2.8	intD	PLE/Chlamys	4637	5.41298253180936	not intact	PLE/Chlamys	0.0301338168188574	0.0243408207330806	0.0394940740360126
Chlamys-1_Ec32.5	HiC_scaffold_28	1107397	1107576	+	179	5.7	intD	PLE/Chlamys	4637	3.860254474876	not intact	PLE/Chlamys	0.00273808396362143	0.0125777113234376	0.0315832552146171
Chlamys-1_Ec32.50	chr_01	2549746	2549866	+	120	0.8	introns	PLE/Chlamys	4637	2.58788009488894	not intact	PLE/Chlamys	0.0445817089304587	0	0.0165887114965446
Chlamys-1_Ec32.500	chr_11	3194485	3195968	+	1483	5.8	intD	PLE/Chlamys	4637	31.9818848393358	not intact	PLE/Chlamys	0.0450622692326193	0.0186458651618975	0.0292220135823914
Chlamys-1_Ec32.501	chr_11	3401447	3401765	+	318	3.9	intD	PLE/Chlamys	4637	6.85788225145568	not intact	PLE/Chlamys	0.00547616792724287	0.0174580649808261	0.00631665104292342
Chlamys-1_Ec32.502	chr_11	3658213	3658336	+	123	1.6	intD	PLE/Chlamys	4637	2.65257709726116	not intact	PLE/Chlamys	0.0280527607426737	0.0182044615153796	0.0766269064397996
Chlamys-1_Ec32.503	chr_11	3767826	3767989	+	163	1.2	introns	PLE/Chlamys	4637	3.51520379555747	not intact	PLE/Chlamys	0.026233723438802	0.0198336653429688	0.0331774229930892
Chlamys-1_Ec32.504	chr_11	3767978	3768391	+	413	3.4	introns	PLE/Chlamys	4637	8.90662065990942	not intact	PLE/Chlamys	0.058262600740752	0.0368503266772771	0.138199249090562
Chlamys-1_Ec32.505	chr_11	3770424	3770559	+	135	0.7	introns	PLE/Chlamys	4637	2.91136510675005	not intact	PLE/Chlamys	0.0224096532379676	0.0303407691922994	0.0932156179363442
Chlamys-1_Ec32.506	chr_11	3824642	3824773	+	131	10.8	introns	PLE/Chlamys	4637	2.82510243692042	not intact	PLE/Chlamys	0	0	0
Chlamys-1_Ec32.507	chr_11	3829932	3830113	-	181	12.5	introns	PLE/Chlamys	4637	3.90338580979081	not intact	PLE/Chlamys	0.0115333405627027	0	0
Chlamys-1_Ec32.508	chr_11	3960470	3961841	-	1371	4.1	introns	PLE/Chlamys	4637	29.5665300841061	not intact	PLE/Chlamys	0.0283052515071718	0.0250872172676341	0.0394940740360126
Chlamys-1_Ec32.509	chr_11	3991773	3991975	+	202	14.5	introns	PLE/Chlamys	4637	4.35626482639638	not intact	PLE/Chlamys	0.00630966339995786	0	0.0165887114965446
Chlamys-1_Ec32.51	chr_01	2565512	2565622	-	110	25.1	introns	PLE/Chlamys	4637	2.37222342031486	not intact	PLE/Chlamys	0	0	0
Chlamys-1_Ec32.510	chr_11	4013075	4013597	+	522	4.2	intD	PLE/Chlamys	4637	11.2572784127669	not intact	PLE/Chlamys	0.0223241020509328	0.0231530205520093	0.0742656648075739
Chlamys-1_Ec32.511	chr_11	4087266	4087363	+	97	21.8	introns	PLE/Chlamys	4637	2.09186974336856	not intact	PLE/Chlamys	0	0	0
Chlamys-1_Ec32.512	chr_11	4411769	4411964	-	195	18.2	introns	PLE/Chlamys	4637	4.20530515419452	not intact	PLE/Chlamys	0	0	0
Chlamys-1_Ec32.513	chr_11	4476566	4476704	-	138	1.4	intD	PLE/Chlamys	4637	2.97606210912228	not intact	PLE/Chlamys	0.0114573173834818	0.0129509095907144	0.0165887114965446
Chlamys-1_Ec32.514	chr_11	4717838	4717929	-	91	26.4	3UTR	PLE/Chlamys	4637	1.96247573862411	not intact	PLE/Chlamys	0	0	0
Chlamys-1_Ec32.515	chr_11	4734019	4734197	+	178	6.2	intP	PLE/Chlamys	4637	3.83868880741859	not intact	PLE/Chlamys	0.0323669192534827	0.0174580649808261	0.0331774229930892
Chlamys-1_Ec32.516	chr_11	4942913	4943097	-	184	1.6	introns	PLE/Chlamys	4637	3.96808281216304	not intact	PLE/Chlamys	0.00897172418435845	0.00569495557118313	0.0102720604536212
Chlamys-1_Ec32.517	chr_11	5150179	5150298	-	119	3.4	intP	PLE/Chlamys	4637	2.56631442743153	not intact	PLE/Chlamys	0	0	0.00631665104292342
Chlamys-1_Ec32.518	chr_11	5213936	5214104	-	168	17.3	intD	PLE/Chlamys	4637	3.62303213284451	not intact	PLE/Chlamys	0.00273808396362143	0	0
Chlamys-1_Ec32.519	chr_11	5524313	5524657	+	346	0.284	intD	PLE/Chlamys	4637	7.4617209402631	not intact	PLE/Chlamys	0.0545389749459738	0.0304089745715405	0.0773939802935532
Chlamys-1_Ec32.52	chr_01	3091121	3091231	-	110	26.9	intD	PLE/Chlamys	4637	2.37222342031486	not intact	PLE/Chlamys	0	0	0
Chlamys-1_Ec32.520	chr_11	5646582	5646706	+	124	0.8	intD	PLE/Chlamys	4637	2.67414276471857	not intact	PLE/Chlamys	0.0301338168188574	0.00688275575225448	0.0394940740360126
Chlamys-1_Ec32.521	chr_11	5895887	5895987	+	100	2	introns	PLE/Chlamys	4637	2.15656674574078	not intact	PLE/Chlamys	0.0087192334198604	0	0.045810725078936
Chlamys-1_Ec32.522	chr_11	5967136	5967292	+	156	0.7	intD	PLE/Chlamys	4637	3.36424412335562	not intact	PLE/Chlamys	0.0503863908014205	0.00569495557118313	0.00631665104292342
Chlamys-1_Ec32.523	chr_11	6053967	6054089	+	122	3.3	introns	PLE/Chlamys	4637	2.63101142980375	not intact	PLE/Chlamys	0.0651627968567407	0.0113899111423663	0.14457592020445
Chlamys-1_Ec32.524	chr_11	6115366	6115553	+	187	24.2	intP	PLE/Chlamys	4637	4.03277981453526	not intact	PLE/Chlamys	0	0	0
Chlamys-1_Ec32.525	chr_11	6122947	6123092	+	145	5.5	introns	PLE/Chlamys	4637	3.12702178132413	not intact	PLE/Chlamys	0.0240766441833976	0.00569495557118313	0.00631665104292342
Chlamys-1_Ec32.526	chr_11	6142351	6142580	-	229	3.9	intD	PLE/Chlamys	4637	4.93853784774639	not intact	PLE/Chlamys	0.0256431907227712	0.0125777113234376	0.0394940740360126
Chlamys-1_Ec32.527	chr_11	6198047	6198127	-	80	21.1	introns	PLE/Chlamys	4637	1.72525339659262	not intact	PLE/Chlamys	0	0	0
Chlamys-1_Ec32.528	chr_11	6415204	6418571	+	3167	2.161	intD	PLE/Chlamys	4637	68.2984688376105	not intact	PLE/Chlamys	0.0923060389474786	0.0563107937529692	0.142981752425978
Chlamys-1_Ec32.529	chr_11	6439849	6439931	+	82	2.5	introns	PLE/Chlamys	4637	1.76838473150744	not intact	PLE/Chlamys	0.0082142518908643	0	0
Chlamys-1_Ec32.53	chr_01	3556951	3557020	-	69	1.4	intP	PLE/Chlamys	4637	1.48803105456114	not intact	PLE/Chlamys	0.00331908867183838	0	0.0331774229930892
Chlamys-1_Ec32.530	chr_12	233201	233314	+	113	13.5	intD	PLE/Chlamys	4637	2.43692042268708	not intact	PLE/Chlamys	0	0	0
Chlamys-1_Ec32.531	chr_12	402736	402971	+	235	17.6	intD	PLE/Chlamys	4637	5.06793185249083	not intact	PLE/Chlamys	0	0	0
Chlamys-1_Ec32.532	chr_12	403573	404324	-	751	5.5	intD	PLE/Chlamys	4637	16.1958162605133	not intact	PLE/Chlamys	0.0279767375634529	0	0.00631665104292342
Chlamys-1_Ec32.533	chr_12	853546	853632	+	86	20.2	3UTR	PLE/Chlamys	4637	1.85464740133707	not intact	PLE/Chlamys	0	0	0.00631665104292342
Chlamys-1_Ec32.534	chr_12	960419	960589	-	170	17.8	3UTR	PLE/Chlamys	4637	3.66616346775933	not intact	PLE/Chlamys	0.00299057472811948	0.00688275575225448	0
Chlamys-1_Ec32.535	chr_12	962501	962716	-	215	14.7	introns	PLE/Chlamys	4637	4.63661850334268	not intact	PLE/Chlamys	0.00273808396362143	0.00688275575225448	0.0165887114965446
Chlamys-1_Ec32.536	chr_12	1152218	1152670	+	452	3.5	intD	PLE/Chlamys	4637	9.74768169074833	not intact	PLE/Chlamys	0.0210860694552781	0.0170848667135494	0.0292220135823914
Chlamys-1_Ec32.537	chr_12	2036764	2036915	+	151	4	introns	PLE/Chlamys	4637	3.25641578606858	not intact	PLE/Chlamys	0.0223241020509328	0.0113899111423663	0.0205441209072424
Chlamys-1_Ec32.538	chr_12	2055696	2055843	-	147	20	intP	PLE/Chlamys	4637	3.17015311623895	not intact	PLE/Chlamys	0	0	0
Chlamys-1_Ec32.539	chr_12	2270684	2270835	-	151	2.8	intP	PLE/Chlamys	4637	3.25641578606858	not intact	PLE/Chlamys	0.00846674265536235	0.00569495557118313	0.0292220135823914
Chlamys-1_Ec32.54	chr_01	3575780	3575974	+	194	23.5	introns	PLE/Chlamys	4637	4.18373948673711	not intact	PLE/Chlamys	0	0	0
Chlamys-1_Ec32.540	chr_12	2342811	2343346	-	533	7.978	intP	PLE/Chlamys	4637	11.4945007547984	not intact	PLE/Chlamys	0.00299057472811948	0	0.0126333020858468
Chlamys-1_Ec32.541	chr_12	3083559	3083682	+	123	15.6	introns	PLE/Chlamys	4637	2.65257709726116	not intact	PLE/Chlamys	0	0	0.00631665104292342
Chlamys-1_Ec32.542	chr_12	3928513	3928735	-	222	3.2	intP	PLE/Chlamys	4637	4.78757817554453	not intact	PLE/Chlamys	0.0117858313272007	0.0170848667135494	0.0331774229930892
Chlamys-1_Ec32.543	chr_12	4142180	4142302	-	122	4.1	3UTR	PLE/Chlamys	4637	2.63101142980375	not intact	PLE/Chlamys	0.00995726601551514	0.0129509095907144	0.0165887114965446
Chlamys-1_Ec32.544	chr_12	4188784	4189038	+	254	1.6	introns	PLE/Chlamys	4637	5.47767953418158	not intact	PLE/Chlamys	0.0244811813063373	0.0547497953046211	0.0394940740360126
Chlamys-1_Ec32.545	chr_12	4573113	4573246	-	133	3.8	intD	PLE/Chlamys	4637	2.86823377183524	not intact	PLE/Chlamys	0.00846674265536235	0.0178312632481029	0.0292220135823914
Chlamys-1_Ec32.546	chr_12	4615513	4615614	-	101	18.6	3UTR	PLE/Chlamys	4637	2.17813241319819	not intact	PLE/Chlamys	0	0	0
Chlamys-1_Ec32.547	chr_12	4665972	4668070	-	2098	3	intD	PLE/Chlamys	4637	45.2447703256416	not intact	PLE/Chlamys	0.0391815641824367	0.0381063322375896	0.108210161654417
Chlamys-1_Ec32.548	chr_12	4936397	4945394	-	264	18.885	introns	PLE/Chlamys	4637	5.69333620875566	not intact	PLE/Chlamys	3.64607695881533	3.1995278609388	1.71624800261066
Chlamys-1_Ec32.549	chr_12	5836064	5836209	-	145	2.8	intP	PLE/Chlamys	4637	3.12702178132413	not intact	PLE/Chlamys	0.00572865869174092	0.0125777113234376	0.00631665104292342
Chlamys-1_Ec32.55	chr_01	3622021	3622133	-	112	13.1	intD	PLE/Chlamys	4637	2.41535475522967	not intact	PLE/Chlamys	0.0925585297119766	0.113741182307769	0.296175545234612
Chlamys-1_Ec32.550	chr_12	5921037	5921513	+	476	3.2	introns	PLE/Chlamys	4637	10.2652577097261	not intact	PLE/Chlamys	0.0290478305816443	0.00569495557118313	0.0703102553968762
Chlamys-1_Ec32.551	chr_12	6088967	6089057	+	90	17.3	introns	PLE/Chlamys	4637	1.9409100711667	not intact	PLE/Chlamys	0	0	0
Chlamys-1_Ec32.552	chr_12	6118128	6118360	-	232	2.6	intD	PLE/Chlamys	4637	5.00323485011861	not intact	PLE/Chlamys	0.00273808396362143	0.00688275575225448	0.0126333020858468
Chlamys-1_Ec32.553	chr_12	6370381	6370464	-	83	6	introns	PLE/Chlamys	4637	1.78995039896485	not intact	PLE/Chlamys	0.00273808396362143	0	0.0663548459861784
Chlamys-1_Ec32.554	chr_12	6467392	6467808	+	416	3.9	introns	PLE/Chlamys	4637	8.97131766228165	not intact	PLE/Chlamys	0.0424246296750542	0.0292211743904692	0.045810725078936
Chlamys-1_Ec32.555	chr_12	7055112	7055309	+	197	3.1	intD	PLE/Chlamys	4637	4.24843648910934	not intact	PLE/Chlamys	0.0968631602149717	0.0503108452937505	0.412296525710424
Chlamys-1_Ec32.556	chr_12	8438282	8438381	+	99	3	introns	PLE/Chlamys	4637	2.13500107828337	not intact	PLE/Chlamys	0.0123668360354177	0.011763109409643	0.0331774229930892
Chlamys-1_Ec32.557	chr_12	8465520	8465784	+	264	10.8	introns	PLE/Chlamys	4637	5.69333620875566	not intact	PLE/Chlamys	0	0	0
Chlamys-1_Ec32.558	chr_13	240084	240601	-	517	6.8	intP	PLE/Chlamys	4637	11.1494500754798	not intact	PLE/Chlamys	0.0123668360354177	0.00606815383845988	0
Chlamys-1_Ec32.559	chr_13	243398	243892	-	494	8.9	introns	PLE/Chlamys	4637	10.6534397239595	not intact	PLE/Chlamys	0.0293003213461424	0	0.0331774229930892
Chlamys-1_Ec32.56	chr_01	3756838	3757036	+	198	1	intD	PLE/Chlamys	4637	4.27000215656675	not intact	PLE/Chlamys	0.021667074163495	0.035289328228929	0.045810725078936
Chlamys-1_Ec32.560	chr_13	290600	290741	+	141	8	intD	PLE/Chlamys	4637	3.0407591114945	not intact	PLE/Chlamys	0.0139429105826052	0	0
Chlamys-1_Ec32.561	chr_13	507073	507184	-	111	18.4	introns	PLE/Chlamys	4637	2.39378908777227	not intact	PLE/Chlamys	0	0	0
Chlamys-1_Ec32.562	chr_13	550452	550548	+	96	2.1	intD	PLE/Chlamys	4637	2.07030407591115	not intact	PLE/Chlamys	0.0391815641824367	0.0125777113234376	0.0497661344896338
Chlamys-1_Ec32.563	chr_13	559013	559131	+	118	17.7	introns	PLE/Chlamys	4637	2.54474875997412	not intact	PLE/Chlamys	0	0	0
Chlamys-1_Ec32.564	chr_13	608448	608622	+	174	26.7	introns	PLE/Chlamys	4637	3.75242613758896	not intact	PLE/Chlamys	0	0	0
Chlamys-1_Ec32.565	chr_13	827316	827446	-	130	22.8	introns	PLE/Chlamys	4637	2.80353676946301	not intact	PLE/Chlamys	0	0	0
Chlamys-1_Ec32.566	chr_13	882937	883110	-	173	6.4	introns	PLE/Chlamys	4637	3.73086047013155	not intact	PLE/Chlamys	0.0093762613072982	0	0.00631665104292342
Chlamys-1_Ec32.567	chr_13	927254	927384	+	130	16.8	introns	PLE/Chlamys	4637	2.80353676946301	not intact	PLE/Chlamys	0	0	0
Chlamys-1_Ec32.568	chr_13	933575	933735	+	160	17.2	introns	PLE/Chlamys	4637	3.45050679318525	not intact	PLE/Chlamys	0	0	0
Chlamys-1_Ec32.569	chr_13	1011463	1011631	-	168	10.7	intD	PLE/Chlamys	4637	3.62303213284451	not intact	PLE/Chlamys	0.00663817734367676	0	0.00631665104292342
Chlamys-1_Ec32.57	chr_01	4470281	4470391	-	110	18.6	introns	PLE/Chlamys	4637	2.37222342031486	not intact	PLE/Chlamys	0	0	0
Chlamys-1_Ec32.570	chr_13	1131239	1131360	-	121	23	introns	PLE/Chlamys	4637	2.60944576234634	not intact	PLE/Chlamys	0.0122908128561968	0.00606815383845988	0
Chlamys-1_Ec32.571	chr_13	1159422	1159551	-	129	18.7	introns	PLE/Chlamys	4637	2.78197110200561	not intact	PLE/Chlamys	0	0	0
Chlamys-1_Ec32.572	chr_13	1307841	1307957	-	116	14.6	introns	PLE/Chlamys	4637	2.50161742505931	not intact	PLE/Chlamys	0	0	0
Chlamys-1_Ec32.573	chr_13	1338500	1338597	+	97	28	intD	PLE/Chlamys	4637	2.09186974336856	not intact	PLE/Chlamys	0	0	0
Chlamys-1_Ec32.574	chr_13	1359703	1359746	-	43	20.2	intD	PLE/Chlamys	4637	0.927323700668536	not intact	PLE/Chlamys	0	0	0
Chlamys-1_Ec32.575	chr_13	1527552	1527690	-	138	20.2	introns	PLE/Chlamys	4637	2.97606210912228	not intact	PLE/Chlamys	0	0	0
Chlamys-1_Ec32.576	chr_13	1552831	1552966	-	135	23.8	introns	PLE/Chlamys	4637	2.91136510675005	not intact	PLE/Chlamys	0.00663817734367676	0	0
Chlamys-1_Ec32.577	chr_13	1631180	1631351	-	171	4.1	introns	PLE/Chlamys	4637	3.68772913521674	not intact	PLE/Chlamys	0.00572865869174092	0.00688275575225448	0.00631665104292342
Chlamys-1_Ec32.578	chr_13	1690331	1690528	-	197	3.1	introns	PLE/Chlamys	4637	4.24843648910934	not intact	PLE/Chlamys	0.02083357869078	0.00569495557118313	0.0584440271647829
Chlamys-1_Ec32.579	chr_13	1773752	1773930	-	178	6.9	intD	PLE/Chlamys	4637	3.83868880741859	not intact	PLE/Chlamys	0	0	0.00631665104292342
Chlamys-1_Ec32.58	chr_01	5277798	5277922	-	124	21.1	introns	PLE/Chlamys	4637	2.67414276471857	not intact	PLE/Chlamys	0	0	0
Chlamys-1_Ec32.580	chr_13	2108432	2108557	+	125	25.4	introns	PLE/Chlamys	4637	2.69570843217598	not intact	PLE/Chlamys	0	0	0
Chlamys-1_Ec32.581	chr_13	2513628	2513762	-	134	12.9	intP	PLE/Chlamys	4637	2.88979943929265	not intact	PLE/Chlamys	0.0181715179063794	0.00606815383845988	0.0189499531287703
Chlamys-1_Ec32.582	chr_13	3241112	3241281	+	169	23.9	intD	PLE/Chlamys	4637	3.64459780030192	not intact	PLE/Chlamys	0	0	0
Chlamys-1_Ec32.583	chr_13	3808043	3808443	-	400	4	5UTR	PLE/Chlamys	4637	8.62626698296312	not intact	PLE/Chlamys	0.0305627751686326	0.0178312632481029	0.155615054511825
Chlamys-1_Ec32.584	chr_13	4011391	4011521	-	130	18.1	introns	PLE/Chlamys	4637	2.80353676946301	not intact	PLE/Chlamys	0	0	0
Chlamys-1_Ec32.585	chr_13	4121972	4122163	+	191	19	introns	PLE/Chlamys	4637	4.11904248436489	not intact	PLE/Chlamys	0.0151049199990391	0.0425452822484603	0.0126333020858468
Chlamys-1_Ec32.586	chr_13	4187240	4187354	+	114	4.4	intD	PLE/Chlamys	4637	2.45848609014449	not intact	PLE/Chlamys	0.11499260417678	0.0361039301427236	0.0102720604536212
Chlamys-1_Ec32.587	chr_13	4371971	4372111	-	140	12.6	intD	PLE/Chlamys	4637	3.01919344403709	not intact	PLE/Chlamys	0.0978582300539423	0.0806516144860499	0.301665102352817
Chlamys-1_Ec32.588	chr_13	4506500	4506619	-	119	18.8	introns	PLE/Chlamys	4637	2.56631442743153	not intact	PLE/Chlamys	0.00331908867183838	0.00569495557118313	0.0102720604536212
Chlamys-1_Ec32.589	chr_13	4586224	4586236	-	12	19	introns	PLE/Chlamys	4637	0.258788009488894	not intact	PLE/Chlamys	0	0	0
Chlamys-1_Ec32.59	chr_01	5439253	5439476	+	223	1.8	introns	PLE/Chlamys	4637	4.80914384300194	not intact	PLE/Chlamys	0.0279767375634529	0.00606815383845988	0.0813493897042509
Chlamys-1_Ec32.590	chr_13	4604743	4604863	+	120	1.7	introns	PLE/Chlamys	4637	2.58788009488894	not intact	PLE/Chlamys	0.0494673441416707	0.0129509095907144	0.0355386646253149
Chlamys-1_Ec32.591	chr_13	4759781	4759958	-	177	22.7	introns	PLE/Chlamys	4637	3.81712313996118	not intact	PLE/Chlamys	0	0	0
Chlamys-1_Ec32.592	chr_13	4924406	4924513	+	107	18.1	intD	PLE/Chlamys	4637	2.30752641794264	not intact	PLE/Chlamys	0	0	0
Chlamys-1_Ec32.593	chr_13	5057390	5057516	+	126	3.3	intP	PLE/Chlamys	4637	2.71727409963338	not intact	PLE/Chlamys	0.00331908867183838	0.00688275575225448	0.0165887114965446
Chlamys-1_Ec32.594	chr_13	5079601	5079762	+	161	3.3	intP	PLE/Chlamys	4637	3.47207246064266	not intact	PLE/Chlamys	0.0144478921116013	0	0.022905362539468
Chlamys-1_Ec32.595	chr_13	5300801	5300957	+	156	2.6	intD	PLE/Chlamys	4637	3.36424412335562	not intact	PLE/Chlamys	0.0321144284889847	0.011763109409643	0.060038194943255
Chlamys-1_Ec32.596	chr_13	5340786	5341150	-	364	3	intD	PLE/Chlamys	4637	7.84990295449644	not intact	PLE/Chlamys	0.0235716626544015	0.0125777113234376	0.0955768595685699
Chlamys-1_Ec32.597	chr_13	5345866	5346217	-	351	3.2	intD	PLE/Chlamys	4637	7.56954927755014	not intact	PLE/Chlamys	0.0384240918889425	0.0182726668946207	0.11452681269734
Chlamys-1_Ec32.598	chr_13	5350937	5351288	-	351	3.2	intP	PLE/Chlamys	4637	7.56954927755014	not intact	PLE/Chlamys	0.0177669807834397	0.00606815383845988	0.0892602085256464
Chlamys-1_Ec32.599	chr_13	5384530	5384594	-	64	7.8	intP	PLE/Chlamys	4637	1.3802027172741	not intact	PLE/Chlamys	0	0	0
Chlamys-1_Ec32.6	HiC_scaffold_28	1650382	1654161	-	2512	2.969	intD	PLE/Chlamys	4637	54.1729566530084	not intact	PLE/Chlamys	0.189811333830866	0.278568382626632	0.112165571065114
Chlamys-1_Ec32.60	chr_01	5442114	5442296	+	182	21.7	introns	PLE/Chlamys	4637	3.92495147724822	not intact	PLE/Chlamys	0.0297292796959176	0.011763109409643	0.060038194943255
Chlamys-1_Ec32.600	chr_13	5486371	5486502	-	131	23.1	introns	PLE/Chlamys	4637	2.82510243692042	not intact	PLE/Chlamys	0	0	0
Chlamys-1_Ec32.601	chr_13	5570781	5570934	+	153	26.7	introns	PLE/Chlamys	4637	3.29954712098339	not intact	PLE/Chlamys	0	0	0
Chlamys-1_Ec32.602	chr_13	5735289	5735556	+	267	5	intD	PLE/Chlamys	4637	5.75803321112788	not intact	PLE/Chlamys	0.0153574107635372	0.0178312632481029	0.0497661344896338
Chlamys-1_Ec32.603	chr_13	5811017	5811219	-	202	8.9	intD	PLE/Chlamys	4637	4.35626482639638	not intact	PLE/Chlamys	0.0177669807834397	0	0.0315832552146171
Chlamys-1_Ec32.604	chr_13	5821369	5821510	-	141	25.2	introns	PLE/Chlamys	4637	3.0407591114945	not intact	PLE/Chlamys	0	0.00606815383845988	0
Chlamys-1_Ec32.605	chr_13	6047916	6047970	+	54	11.1	introns	PLE/Chlamys	4637	1.16454604270002	not intact	PLE/Chlamys	0	0	0
Chlamys-1_Ec32.606	chr_13	6156636	6156755	+	119	5	introns	PLE/Chlamys	4637	2.56631442743153	not intact	PLE/Chlamys	0.0120383220916988	0.00688275575225448	0.0102720604536212
Chlamys-1_Ec32.607	chr_13	6213307	6213455	+	148	2.8	introns	PLE/Chlamys	4637	3.19171878369636	not intact	PLE/Chlamys	0.00299057472811948	0.00688275575225448	0
Chlamys-1_Ec32.608	chr_13	6399214	6399380	+	166	19.7	introns	PLE/Chlamys	4637	3.5799007979297	not intact	PLE/Chlamys	0	0	0
Chlamys-1_Ec32.609	chr_14	40785	40999	-	214	17	intD	PLE/Chlamys	4637	4.61505283588527	not intact	PLE/Chlamys	0.0821723053466862	0.0733956604665186	0.192687866844647
Chlamys-1_Ec32.61	chr_01	5450230	5450342	-	112	18.6	introns	PLE/Chlamys	4637	2.41535475522967	not intact	PLE/Chlamys	0	0	0
Chlamys-1_Ec32.610	chr_14	83192	83346	-	154	2	introns	PLE/Chlamys	4637	3.3211127884408	not intact	PLE/Chlamys	0.0123668360354177	0.0125777113234376	0.0165887114965446
Chlamys-1_Ec32.611	chr_14	94101	94666	+	565	5.9	5UTR	PLE/Chlamys	4637	12.1846021134354	not intact	PLE/Chlamys	0.0175144900189416	0.0288479761231924	0.0165887114965446
Chlamys-1_Ec32.612	chr_14	111329	111519	+	190	2.1	introns	PLE/Chlamys	4637	4.09747681690748	not intact	PLE/Chlamys	0.036267012633538	0.00606815383845988	0.045810725078936
Chlamys-1_Ec32.613	chr_14	129412	129524	+	112	5.4	introns	PLE/Chlamys	4637	2.41535475522967	not intact	PLE/Chlamys	0.027648223619734	0.0206482672567634	0.0292220135823914
Chlamys-1_Ec32.614	chr_14	247025	247133	-	108	14.3	introns	PLE/Chlamys	4637	2.32909208540004	not intact	PLE/Chlamys	0	0.00606815383845988	0
Chlamys-1_Ec32.615	chr_14	259241	259362	-	121	21.7	introns	PLE/Chlamys	4637	2.60944576234634	not intact	PLE/Chlamys	0	0	0
Chlamys-1_Ec32.616	chr_14	449121	449409	-	288	20.3	intD	PLE/Chlamys	4637	6.21091222773345	not intact	PLE/Chlamys	0.00598114945623896	0.00569495557118313	0.0189499531287703
Chlamys-1_Ec32.617	chr_14	805727	805891	-	164	17.4	introns	PLE/Chlamys	4637	3.53676946301488	not intact	PLE/Chlamys	0	0	0
Chlamys-1_Ec32.618	chr_14	837007	837149	-	142	10.6	intD	PLE/Chlamys	4637	3.06232477895191	not intact	PLE/Chlamys	0	0.00688275575225448	0.0165887114965446
Chlamys-1_Ec32.619	chr_14	884498	884708	-	210	18.4	introns	PLE/Chlamys	4637	4.52879016605564	not intact	PLE/Chlamys	0	0	0
Chlamys-1_Ec32.62	chr_01	5648267	5648483	+	216	18.6	intD	PLE/Chlamys	4637	4.65818417080009	not intact	PLE/Chlamys	0.0112048266189838	0.0421720839811835	0.0165887114965446
Chlamys-1_Ec32.620	chr_14	915689	916070	-	381	4.5	intP	PLE/Chlamys	4637	8.21651930127238	not intact	PLE/Chlamys	0.00897172418435845	0.00606815383845988	0.022905362539468
Chlamys-1_Ec32.621	chr_14	1002180	1002312	-	132	5.3	3UTR	PLE/Chlamys	4637	2.84666810437783	not intact	PLE/Chlamys	0.02083357869078	0	0
Chlamys-1_Ec32.622	chr_14	1594673	1594777	+	104	20.8	introns	PLE/Chlamys	4637	2.24282941557041	not intact	PLE/Chlamys	0.00547616792724287	0	0
Chlamys-1_Ec32.623	chr_14	2138940	2139015	-	75	5.3	intP	PLE/Chlamys	4637	1.61742505930559	not intact	PLE/Chlamys	0.00572865869174092	0	0
Chlamys-1_Ec32.624	chr_14	2149789	2149849	+	60	23.3	introns	PLE/Chlamys	4637	1.29394004744447	not intact	PLE/Chlamys	0	0	0
Chlamys-1_Ec32.625	chr_14	2231091	2231223	+	132	20	introns	PLE/Chlamys	4637	2.84666810437783	not intact	PLE/Chlamys	0	0	0
Chlamys-1_Ec32.626	chr_14	2243376	2243449	-	73	1.4	intD	PLE/Chlamys	4637	1.57429372439077	not intact	PLE/Chlamys	0.00572865869174092	0.00569495557118313	0.0165887114965446
Chlamys-1_Ec32.627	chr_14	2301194	2301317	+	123	22.2	intP	PLE/Chlamys	4637	2.65257709726116	not intact	PLE/Chlamys	0	0	0
Chlamys-1_Ec32.628	chr_14	2555416	2555747	-	331	2.4	introns	PLE/Chlamys	4637	7.13823592840198	not intact	PLE/Chlamys	0.026814728147019	0.0129509095907144	0.0584440271647829
Chlamys-1_Ec32.629	chr_14	2751887	2752109	+	222	0.9	introns	PLE/Chlamys	4637	4.78757817554453	not intact	PLE/Chlamys	0.0263097466180229	0.0242726153538395	0.0726714970291018
Chlamys-1_Ec32.63	chr_01	5699153	5699217	+	64	26.6	introns	PLE/Chlamys	4637	1.3802027172741	not intact	PLE/Chlamys	0	0	0
Chlamys-1_Ec32.630	chr_14	2819765	2819981	+	216	2.3	intP	PLE/Chlamys	4637	4.65818417080009	not intact	PLE/Chlamys	0.0356099847461002	0.0198336653429688	0.0268607719501658
Chlamys-1_Ec32.631	chr_14	2907617	2907709	+	92	10.2	introns	PLE/Chlamys	4637	1.98404140608152	not intact	PLE/Chlamys	0	0	0
Chlamys-1_Ec32.632	chr_14	3620965	3621213	-	248	1.6	introns	PLE/Chlamys	4637	5.34828552943714	not intact	PLE/Chlamys	0.0548674888896927	0.0307821728388173	0.191920792990893
Chlamys-1_Ec32.633	chr_14	3673763	3674137	-	374	5.1	intD	PLE/Chlamys	4637	8.06555962907052	not intact	PLE/Chlamys	0.0145239152908222	0.0182726668946207	0.0868989668934208
Chlamys-1_Ec32.634	chr_14	4144677	4145098	+	421	5.3	introns	PLE/Chlamys	4637	9.07914599956869	not intact	PLE/Chlamys	0.0121143452709196	0.00688275575225448	0
Chlamys-1_Ec32.635	chr_14	4274465	4274623	-	158	2	intP	PLE/Chlamys	4637	3.40737545827043	not intact	PLE/Chlamys	0	0	0
Chlamys-1_Ec32.636	chr_14	4349211	4350143	+	932	6.7	intD	PLE/Chlamys	4637	20.0992020703041	not intact	PLE/Chlamys	0.0112048266189838	0.00688275575225448	0.0331774229930892
Chlamys-1_Ec32.637	chr_14	4472104	4472226	-	122	2.5	intP	PLE/Chlamys	4637	2.63101142980375	not intact	PLE/Chlamys	0.0184240086708775	0	0.0189499531287703
Chlamys-1_Ec32.638	chr_14	4608894	4609538	-	540	4.122	introns	PLE/Chlamys	4637	11.6454604270002	not intact	PLE/Chlamys	0.0292242981669215	0.0239676224658039	0.0916214501578721
Chlamys-1_Ec32.639	chr_14	4686230	4686653	-	423	3.8	introns	PLE/Chlamys	4637	9.1222773344835	not intact	PLE/Chlamys	0.0449862460533984	0.0364771284100004	0.0955768595685699
Chlamys-1_Ec32.64	chr_01	6058372	6058740	+	368	4.6	intD	PLE/Chlamys	4637	7.93616562432607	not intact	PLE/Chlamys	0.0471433253088029	0.0304089745715405	0.0165887114965446
Chlamys-1_Ec32.640	chr_14	5275571	5275675	+	104	3	None	PLE/Chlamys	4637	2.24282941557041	not intact	PLE/Chlamys	0.0412626202586203	0.043428089541496	0.00631665104292342
Chlamys-1_Ec32.641	chr_14	5575482	5575594	+	112	0.9	intP	PLE/Chlamys	4637	2.41535475522967	not intact	PLE/Chlamys	0.0265622373825209	0.00688275575225448	0.0292220135823914
Chlamys-1_Ec32.642	chr_14	5575576	5575901	+	325	3.1	intP	PLE/Chlamys	4637	7.00884192365754	not intact	PLE/Chlamys	0.0387526058326614	0	0.0331774229930892
Chlamys-1_Ec32.643	chr_15	70031	70581	+	550	3.7	intD	PLE/Chlamys	4637	11.8611171015743	not intact	PLE/Chlamys	0.0117098081479799	0.0231530205520093	0.0331774229930892
Chlamys-1_Ec32.644	chr_15	72201	72449	+	248	0.8	intD	PLE/Chlamys	4637	5.34828552943714	not intact	PLE/Chlamys	0.0115333405627027	0.025528620914152	0.0268607719501658
Chlamys-1_Ec32.645	chr_15	123113	123302	-	189	25.7	introns	PLE/Chlamys	4637	4.07591114945008	not intact	PLE/Chlamys	0	0	0
Chlamys-1_Ec32.646	chr_15	642582	642631	-	49	12.2	introns	PLE/Chlamys	4637	1.05671770541298	not intact	PLE/Chlamys	0	0	0
Chlamys-1_Ec32.647	chr_15	645008	645288	+	280	2.5	introns	PLE/Chlamys	4637	6.03838688807419	not intact	PLE/Chlamys	0.00879525659908125	0.0125777113234376	0.037132832403787
Chlamys-1_Ec32.648	chr_15	1066284	1066467	-	183	26.4	introns	PLE/Chlamys	4637	3.94651714470563	not intact	PLE/Chlamys	0	0	0
Chlamys-1_Ec32.649	chr_15	1236480	1239143	+	2663	4.3	intD	PLE/Chlamys	4637	57.429372439077	not intact	PLE/Chlamys	0.0395100781261556	0.0182726668946207	0.0394940740360126
Chlamys-1_Ec32.65	chr_01	6350854	6351582	-	728	6.5	introns	PLE/Chlamys	4637	15.6998059089929	not intact	PLE/Chlamys	0.0232431487106826	0.00569495557118313	0.0623994365754807
Chlamys-1_Ec32.650	chr_15	1461812	1462022	-	210	24.7	introns	PLE/Chlamys	4637	4.52879016605564	not intact	PLE/Chlamys	0	0	0
Chlamys-1_Ec32.651	chr_15	1490974	1491184	-	210	24.7	introns	PLE/Chlamys	4637	4.52879016605564	not intact	PLE/Chlamys	0	0	0
Chlamys-1_Ec32.652	chr_15	1519966	1520098	+	132	17	intD	PLE/Chlamys	4637	2.84666810437783	not intact	PLE/Chlamys	0	0	0
Chlamys-1_Ec32.653	chr_15	1576541	1576980	-	439	2.5	intD	PLE/Chlamys	4637	9.46732801380203	not intact	PLE/Chlamys	0.0205050647470611	0.0129509095907144	0.0876660407471743
Chlamys-1_Ec32.654	chr_15	1742201	1742293	+	92	5.4	introns	PLE/Chlamys	4637	1.98404140608152	not intact	PLE/Chlamys	0.00331908867183838	0.0129509095907144	0
Chlamys-1_Ec32.655	chr_15	1774811	1775090	+	279	3.9	introns	PLE/Chlamys	4637	6.01682122061678	not intact	PLE/Chlamys	0.0171859760752228	0.0113899111423663	0.0126333020858468
Chlamys-1_Ec32.656	chr_15	2088477	2088675	-	198	3.5	intD	PLE/Chlamys	4637	4.27000215656675	not intact	PLE/Chlamys	0.0159384154717541	0.00606815383845988	0.0734385708828554
Chlamys-1_Ec32.657	chr_15	2125885	2125994	+	109	19.2	introns	PLE/Chlamys	4637	2.35065775285745	not intact	PLE/Chlamys	0	0	0
Chlamys-1_Ec32.658	chr_15	2437208	2437334	-	126	14.9	introns	PLE/Chlamys	4637	2.71727409963338	not intact	PLE/Chlamys	0.42932068705356	0.30328240162699	0.824593051420849
Chlamys-1_Ec32.659	chr_15	2437968	2438095	+	127	15.6	introns	PLE/Chlamys	4637	2.73883976709079	not intact	PLE/Chlamys	0.665242365206293	0.431671902732303	0.770104433666764
Chlamys-1_Ec32.66	chr_01	6369994	6370112	+	118	26	3UTR	PLE/Chlamys	4637	2.54474875997412	not intact	PLE/Chlamys	0	0.0121363076769198	0
Chlamys-1_Ec32.660	chr_15	2832238	2832313	+	75	3.7	5UTR	PLE/Chlamys	4637	1.61742505930559	not intact	PLE/Chlamys	0	0	0.0102720604536212
Chlamys-1_Ec32.661	chr_15	2832832	2833088	-	256	3.5	5UTR	PLE/Chlamys	4637	5.5208108690964	not intact	PLE/Chlamys	0.0114573173834818	0	0.0766269064397996
Chlamys-1_Ec32.662	chr_15	3741567	3741712	-	145	15.3	introns	PLE/Chlamys	4637	3.12702178132413	not intact	PLE/Chlamys	0	0	0
Chlamys-1_Ec32.663	chr_15	3959534	3959677	-	143	27.5	introns	PLE/Chlamys	4637	3.08389044640932	not intact	PLE/Chlamys	0	0	0
Chlamys-1_Ec32.664	chr_15	4360829	4360965	+	136	5.2	introns	PLE/Chlamys	4637	2.93293077420746	not intact	PLE/Chlamys	0.00572865869174092	0	0.0292220135823914
Chlamys-1_Ec32.665	chr_15	4482054	4482160	-	106	1.9	intD	PLE/Chlamys	4637	2.28596075048523	not intact	PLE/Chlamys	0.0117858313272007	0.00569495557118313	0
Chlamys-1_Ec32.666	chr_15	4580297	4580421	+	124	18	introns	PLE/Chlamys	4637	2.67414276471857	not intact	PLE/Chlamys	0	0	0
Chlamys-1_Ec32.667	chr_15	4614829	4614910	-	81	1.2	intD	PLE/Chlamys	4637	1.74681906405003	not intact	PLE/Chlamys	0.00605717263545982	0	0.0331774229930892
Chlamys-1_Ec32.668	chr_15	4754840	4755012	+	172	5.3	introns	PLE/Chlamys	4637	3.70929480267414	not intact	PLE/Chlamys	0.0087192334198604	0	0.022905362539468
Chlamys-1_Ec32.669	chr_15	4832262	4832382	+	120	11	introns	PLE/Chlamys	4637	2.58788009488894	not intact	PLE/Chlamys	0	0	0
Chlamys-1_Ec32.67	chr_01	6853078	6853281	+	203	1.5	introns	PLE/Chlamys	4637	4.37783049385378	not intact	PLE/Chlamys	0.0455672507616154	0.00569495557118313	0.0726714970291018
Chlamys-1_Ec32.670	chr_15	5031053	5031168	+	115	25.3	introns	PLE/Chlamys	4637	2.4800517576019	not intact	PLE/Chlamys	0	0	0
Chlamys-1_Ec32.671	chr_15	5117712	5117817	-	105	16.2	introns	PLE/Chlamys	4637	2.26439508302782	not intact	PLE/Chlamys	0	0	0
Chlamys-1_Ec32.672	chr_15	5236213	5236409	+	196	21.8	intP	PLE/Chlamys	4637	4.22687082165193	not intact	PLE/Chlamys	0	0	0
Chlamys-1_Ec32.673	chr_15	5362617	5362858	+	241	24.2	introns	PLE/Chlamys	4637	5.19732585723528	not intact	PLE/Chlamys	0.00299057472811948	0.00688275575225448	0
Chlamys-1_Ec32.674	chr_16	368244	368375	+	131	28.6	introns	PLE/Chlamys	4637	2.82510243692042	not intact	PLE/Chlamys	0	0	0
Chlamys-1_Ec32.675	chr_16	976269	976410	+	141	18.7	introns	PLE/Chlamys	4637	3.0407591114945	not intact	PLE/Chlamys	0	0.00569495557118313	0
Chlamys-1_Ec32.676	chr_16	1220129	1220278	+	149	2	introns	PLE/Chlamys	4637	3.21328445115376	not intact	PLE/Chlamys	0.052795960821323	0	0.108210161654417
Chlamys-1_Ec32.677	chr_16	1253561	1253705	+	144	3.7	introns	PLE/Chlamys	4637	3.10545611386672	not intact	PLE/Chlamys	0.0087192334198604	0	0.0165887114965446
Chlamys-1_Ec32.678	chr_16	1262436	1263798	-	1362	6.5	intD	PLE/Chlamys	4637	29.3724390769894	not intact	PLE/Chlamys	0.0271432420907379	0	0.0876660407471743
Chlamys-1_Ec32.679	chr_16	1716973	1717203	-	230	4	intP	PLE/Chlamys	4637	4.9601035152038	not intact	PLE/Chlamys	0.00962875207179624	0.00569495557118313	0.127160114783187
Chlamys-1_Ec32.68	chr_01	6889602	6889930	-	328	5.8	intP	PLE/Chlamys	4637	7.07353892602976	not intact	PLE/Chlamys	0.00331908867183838	0.00606815383845988	0
Chlamys-1_Ec32.680	chr_16	1844002	1844218	-	216	6.1	intP	PLE/Chlamys	4637	4.65818417080009	not intact	PLE/Chlamys	0.00331908867183838	0	0
Chlamys-1_Ec32.681	chr_16	2294486	2295354	+	646	2.065	introns	PLE/Chlamys	4637	13.9314211774854	not intact	PLE/Chlamys	0.384724084904079	0.583397267051212	0.557639519768628
Chlamys-1_Ec32.682	chr_16	2808613	2808874	-	261	1.5	introns	PLE/Chlamys	4637	5.62863920638344	not intact	PLE/Chlamys	0.0201765508033422	0	0.0916214501578721
Chlamys-1_Ec32.683	chr_16	3078804	3078905	+	101	2	introns	PLE/Chlamys	4637	2.17813241319819	not intact	PLE/Chlamys	0.00273808396362143	0.00688275575225448	0.0663548459861784
Chlamys-1_Ec32.684	chr_16	3192760	3193066	-	306	2	intD	PLE/Chlamys	4637	6.59909424196679	not intact	PLE/Chlamys	0.0201765508033422	0.0353575336081701	0.0876660407471743
Chlamys-1_Ec32.685	chr_16	3226289	3226437	-	148	0.7	introns	PLE/Chlamys	4637	3.19171878369636	not intact	PLE/Chlamys	0.0126193267999157	0.00606815383845988	0.0789881480720253
Chlamys-1_Ec32.686	chr_16	3783056	3783265	-	209	5.3	intD	PLE/Chlamys	4637	4.50722449859823	not intact	PLE/Chlamys	0.0279618443444313	0.0129509095907144	0.116120980475812
Chlamys-1_Ec32.687	chr_16	3940620	3940943	+	323	4.4	introns	PLE/Chlamys	4637	6.96571058874272	not intact	PLE/Chlamys	0.0263097466180229	0.00688275575225448	0.150065477322655
Chlamys-1_Ec32.688	chr_16	4132238	4132407	-	169	14.3	introns	PLE/Chlamys	4637	3.64459780030192	not intact	PLE/Chlamys	0	0	0.0102720604536212
Chlamys-1_Ec32.689	chr_16	4210458	4210625	-	167	21.7	introns	PLE/Chlamys	4637	3.6014664653871	not intact	PLE/Chlamys	0	0	0
Chlamys-1_Ec32.69	chr_01	7396185	7396280	-	95	4.3	introns	PLE/Chlamys	4637	2.04873840845374	not intact	PLE/Chlamys	0.00630966339995786	0	0.00631665104292342
Chlamys-1_Ec32.690	chr_16	4282085	4285636	-	217	22.76	introns	PLE/Chlamys	4637	4.67974983825749	not intact	PLE/Chlamys	0.00299057472811948	0.0125777113234376	0
Chlamys-1_Ec32.691	chr_16	4283877	4284047	-	170	15.1	introns	PLE/Chlamys	4637	3.66616346775933	not intact	PLE/Chlamys	0	0	0
Chlamys-1_Ec32.692	chr_16	4284766	4284972	+	206	29.6	introns	PLE/Chlamys	4637	4.44252749622601	not intact	PLE/Chlamys	0	0	0
Chlamys-1_Ec32.693	chr_16	4369789	4369896	+	107	3.7	intP	PLE/Chlamys	4637	2.30752641794264	not intact	PLE/Chlamys	0.00547616792724287	0.00688275575225448	0.00631665104292342
Chlamys-1_Ec32.694	chr_16	4915881	4916061	+	180	25.2	3UTR	PLE/Chlamys	4637	3.88182014233341	not intact	PLE/Chlamys	0.609753000078413	0.0737688587337954	0.338797934756604
Chlamys-1_Ec32.695	chr_16	5163203	5164041	-	838	5	introns	PLE/Chlamys	4637	18.0720293293077	not intact	PLE/Chlamys	0.0090477473635793	0.00688275575225448	0.0268607719501658
Chlamys-1_Ec32.696	chr_16	5174801	5174894	+	93	17.2	introns	PLE/Chlamys	4637	2.00560707353893	not intact	PLE/Chlamys	0	0.00569495557118313	0
Chlamys-1_Ec32.697	chr_16	5174900	5175040	-	140	2.9	introns	PLE/Chlamys	4637	3.01919344403709	not intact	PLE/Chlamys	0.0117098081479799	0	0.0331774229930892
Chlamys-1_Ec32.698	chr_16	5268403	5268501	-	98	3.1	intD	PLE/Chlamys	4637	2.11343541082597	not intact	PLE/Chlamys	0.00547616792724287	0.00569495557118313	0
Chlamys-1_Ec32.699	chr_16	5287877	5288004	+	127	24.5	introns	PLE/Chlamys	4637	2.73883976709079	not intact	PLE/Chlamys	0	0.00688275575225448	0
Chlamys-1_Ec32.7	HiC_scaffold_28	1878605	1878914	-	309	1.9	intD	PLE/Chlamys	4637	6.66379124433901	not intact	PLE/Chlamys	0.0180954947271586	0.0170848667135494	0.0639936043539528
Chlamys-1_Ec32.70	chr_01	7707211	7707320	+	109	1.8	intP	PLE/Chlamys	4637	2.35065775285745	not intact	PLE/Chlamys	0.00299057472811948	0.0206482672567634	0.00631665104292342
Chlamys-1_Ec32.700	chr_16	5518020	5518194	-	174	20.3	introns	PLE/Chlamys	4637	3.75242613758896	not intact	PLE/Chlamys	0.00547616792724287	0	0
Chlamys-1_Ec32.701	chr_17	203725	203865	-	140	12.9	introns	PLE/Chlamys	4637	3.01919344403709	not intact	PLE/Chlamys	0	0.00688275575225448	0
Chlamys-1_Ec32.702	chr_17	237045	237161	+	116	2.6	intD	PLE/Chlamys	4637	2.50161742505931	not intact	PLE/Chlamys	0.0172619992544436	0.00569495557118313	0.0205441209072424
Chlamys-1_Ec32.703	chr_17	237992	238128	-	136	20.8	intD	PLE/Chlamys	4637	2.93293077420746	not intact	PLE/Chlamys	0.00663817734367676	0	0
Chlamys-1_Ec32.704	chr_17	329978	330094	+	116	1.7	intD	PLE/Chlamys	4637	2.50161742505931	not intact	PLE/Chlamys	0.0334529054906958	0.00569495557118313	0.0126333020858468
Chlamys-1_Ec32.705	chr_17	330922	331058	-	136	21.6	5UTR	PLE/Chlamys	4637	2.93293077420746	not intact	PLE/Chlamys	0	0.00606815383845988	0
Chlamys-1_Ec32.706	chr_17	525418	525685	-	267	29	introns	PLE/Chlamys	4637	5.75803321112788	not intact	PLE/Chlamys	0	0	0
Chlamys-1_Ec32.707	chr_17	888905	889126	+	221	5.2	introns	PLE/Chlamys	4637	4.76601250808713	not intact	PLE/Chlamys	0.00572865869174092	0.00569495557118313	0
Chlamys-1_Ec32.708	chr_17	961660	961821	+	161	28.2	introns	PLE/Chlamys	4637	3.47207246064266	not intact	PLE/Chlamys	0	0	0
Chlamys-1_Ec32.709	chr_17	1241044	1241184	+	140	22.8	introns	PLE/Chlamys	4637	3.01919344403709	not intact	PLE/Chlamys	0	0	0
Chlamys-1_Ec32.71	chr_01	7718452	7718531	-	79	17.1	introns	PLE/Chlamys	4637	1.70368772913522	not intact	PLE/Chlamys	0	0	0
Chlamys-1_Ec32.710	chr_17	1502974	1503117	+	143	2.1	introns	PLE/Chlamys	4637	3.08389044640932	not intact	PLE/Chlamys	0.0388530502387178	0.00569495557118313	0.0252666041716937
Chlamys-1_Ec32.711	chr_17	1630245	1630348	+	103	1.9	intD	PLE/Chlamys	4637	2.221263748113	not intact	PLE/Chlamys	0.0117858313272007	0	0
Chlamys-1_Ec32.712	chr_17	1630360	1630551	+	191	13.2	intP	PLE/Chlamys	4637	4.11904248436489	not intact	PLE/Chlamys	0	0	0
Chlamys-1_Ec32.713	chr_17	2034351	2034499	-	148	2	intP	PLE/Chlamys	4637	3.19171878369636	not intact	PLE/Chlamys	0.00572865869174092	0.013765511504509	0.0126333020858468
Chlamys-1_Ec32.714	chr_17	2065243	2065458	-	215	25.8	3UTR	PLE/Chlamys	4637	4.63661850334268	not intact	PLE/Chlamys	0	0	0
Chlamys-1_Ec32.715	chr_17	2586410	2586505	-	95	4.2	intD	PLE/Chlamys	4637	2.04873840845374	not intact	PLE/Chlamys	0.00879525659908125	0	0.0102720604536212
Chlamys-1_Ec32.716	chr_17	2601469	2601798	+	329	3.7	intD	PLE/Chlamys	4637	7.09510459348717	not intact	PLE/Chlamys	0.0350194520300694	0.0194604670756921	0.0331774229930892
Chlamys-1_Ec32.717	chr_17	2913231	2913355	+	124	8	introns	PLE/Chlamys	4637	2.67414276471857	not intact	PLE/Chlamys	0.0184240086708775	0	0.0165887114965446
Chlamys-1_Ec32.718	chr_17	3015466	3015638	+	172	15.9	introns	PLE/Chlamys	4637	3.70929480267414	not intact	PLE/Chlamys	0	0	0
Chlamys-1_Ec32.719	chr_17	3068753	3068862	-	109	2.8	intD	PLE/Chlamys	4637	2.35065775285745	not intact	PLE/Chlamys	0.0139429105826052	0.00606815383845988	0.0308161813608635
Chlamys-1_Ec32.72	chr_01	7867096	7867274	+	178	17.8	intP	PLE/Chlamys	4637	3.83868880741859	not intact	PLE/Chlamys	0.00962875207179624	0.0251554226468752	0.0268607719501658
Chlamys-1_Ec32.720	chr_17	3134467	3134569	+	102	4.9	intP	PLE/Chlamys	4637	2.1996980806556	not intact	PLE/Chlamys	0.00930023812807735	0	0
Chlamys-1_Ec32.721	chr_17	3177501	3177657	-	156	26.3	introns	PLE/Chlamys	4637	3.36424412335562	not intact	PLE/Chlamys	0	0	0
Chlamys-1_Ec32.722	chr_17	3491560	3491714	-	154	28.6	introns	PLE/Chlamys	4637	3.3211127884408	not intact	PLE/Chlamys	0	0	0
Chlamys-1_Ec32.723	chr_17	3688348	3688518	-	170	27.5	introns	PLE/Chlamys	4637	3.66616346775933	not intact	PLE/Chlamys	0	0	0
Chlamys-1_Ec32.724	chr_17	3697217	3697317	-	100	3	introns	PLE/Chlamys	4637	2.15656674574078	not intact	PLE/Chlamys	0.0082142518908643	0	0.0560827855325572
Chlamys-1_Ec32.725	chr_17	3728372	3728589	+	217	18.8	introns	PLE/Chlamys	4637	4.67974983825749	not intact	PLE/Chlamys	0.00572865869174092	0	0
Chlamys-1_Ec32.726	chr_17	3804238	3804254	+	16	21.3	introns	PLE/Chlamys	4637	0.345050679318525	not intact	PLE/Chlamys	0	0	0
Chlamys-1_Ec32.727	chr_17	3895394	3895513	+	119	28.4	introns	PLE/Chlamys	4637	2.56631442743153	not intact	PLE/Chlamys	0	0	0
Chlamys-1_Ec32.728	chr_17	3917977	3918115	+	138	2.2	intP	PLE/Chlamys	4637	2.97606210912228	not intact	PLE/Chlamys	0.0265622373825209	0	0.0268607719501658
Chlamys-1_Ec32.729	chr_17	4027378	4027584	-	206	1	introns	PLE/Chlamys	4637	4.44252749622601	not intact	PLE/Chlamys	0.0180194715479377	0.00569495557118313	0.0268607719501658
Chlamys-1_Ec32.73	chr_01	8116065	8117985	-	1920	4.9	introns	PLE/Chlamys	4637	41.406081518223	not intact	PLE/Chlamys	0.0539579702377569	0.0417988857139068	0.022905362539468
Chlamys-1_Ec32.730	chr_17	4040216	4040376	-	160	24.9	intD	PLE/Chlamys	4637	3.45050679318525	not intact	PLE/Chlamys	0.00663817734367676	0.00569495557118313	0
Chlamys-1_Ec32.731	chr_17	4244637	4244758	+	121	3.3	intP	PLE/Chlamys	4637	2.60944576234634	not intact	PLE/Chlamys	0.0326194100179808	0.0113899111423663	0.0165887114965446
Chlamys-1_Ec32.732	chr_17	4588075	4588336	+	261	1.1	introns	PLE/Chlamys	4637	5.62863920638344	not intact	PLE/Chlamys	0.021414583398997	0.0295943726577459	0.0434494834467104
Chlamys-1_Ec32.733	chr_17	4662967	4663130	+	163	3.1	intP	PLE/Chlamys	4637	3.51520379555747	not intact	PLE/Chlamys	0.047395816073301	0.0295943726577459	0.045810725078936
Chlamys-1_Ec32.734	chr_17	4821626	4821877	+	251	2.8	intD	PLE/Chlamys	4637	5.41298253180936	not intact	PLE/Chlamys	0.0451627136386756	0.025528620914152	0.0434494834467104
Chlamys-1_Ec32.735	chr_17	4863007	4863047	-	40	29.9	introns	PLE/Chlamys	4637	0.862626698296312	not intact	PLE/Chlamys	0	0	0
Chlamys-1_Ec32.736	chr_17	5029188	5029323	-	135	3.7	3UTR	PLE/Chlamys	4637	2.91136510675005	not intact	PLE/Chlamys	0.00962875207179624	0	0.0252666041716937
Chlamys-1_Ec32.737	chr_18	293068	293266	-	198	2	introns	PLE/Chlamys	4637	4.27000215656675	not intact	PLE/Chlamys	0.0202525739825631	0.0170848667135494	0.0394940740360126
Chlamys-1_Ec32.738	chr_18	294253	294389	-	136	2.2	introns	PLE/Chlamys	4637	2.93293077420746	not intact	PLE/Chlamys	0.0180954947271586	0	0.060038194943255
Chlamys-1_Ec32.739	chr_18	555909	556158	+	249	17.9	intD	PLE/Chlamys	4637	5.36985119689454	not intact	PLE/Chlamys	0.143930462344554	0.0543765970373444	0.33572963934159
Chlamys-1_Ec32.74	chr_01	8119140	8119346	-	206	11.4	introns	PLE/Chlamys	4637	4.44252749622601	not intact	PLE/Chlamys	0	0	0
Chlamys-1_Ec32.740	chr_18	793012	793225	-	213	13.2	intP	PLE/Chlamys	4637	4.59348716842786	not intact	PLE/Chlamys	0	0	0
Chlamys-1_Ec32.741	chr_18	868436	871808	-	3372	5.6	intD	PLE/Chlamys	4637	72.7194306663791	not intact	PLE/Chlamys	0.0266382605617418	0	0.0331774229930892
Chlamys-1_Ec32.742	chr_18	882093	882240	-	147	2.7	introns	PLE/Chlamys	4637	3.17015311623895	not intact	PLE/Chlamys	0.0115333405627027	0.00688275575225448	0.0623994365754807
Chlamys-1_Ec32.743	chr_18	929607	930313	-	706	4.3	introns	PLE/Chlamys	4637	15.2253612249299	not intact	PLE/Chlamys	0.0144478921116013	0.0324113766664065	0.0647606782077063
Chlamys-1_Ec32.744	chr_18	1054535	1054736	+	201	18.6	intD	PLE/Chlamys	4637	4.33469915893897	not intact	PLE/Chlamys	0.00331908867183838	0.00569495557118313	0.0102720604536212
Chlamys-1_Ec32.745	chr_18	1085425	1085529	+	104	1	3UTR	PLE/Chlamys	4637	2.24282941557041	not intact	PLE/Chlamys	0.00663817734367676	0.00569495557118313	0.0560827855325572
Chlamys-1_Ec32.746	chr_18	1350412	1350560	+	148	19.9	introns	PLE/Chlamys	4637	3.19171878369636	not intact	PLE/Chlamys	0	0	0
Chlamys-1_Ec32.747	chr_18	1581616	1581846	+	230	0.4	intD	PLE/Chlamys	4637	4.9601035152038	not intact	PLE/Chlamys	0.0286337654508907	0	0.0537215439003316
Chlamys-1_Ec32.748	chr_18	1773195	1773331	+	136	2.9	introns	PLE/Chlamys	4637	2.93293077420746	not intact	PLE/Chlamys	0.0347764892733853	0.023526218819286	0.0252666041716937
Chlamys-1_Ec32.749	chr_18	2147582	2147775	+	193	3.1	intP	PLE/Chlamys	4637	4.16217381927971	not intact	PLE/Chlamys	0.0148524292345411	0.00688275575225448	0.0102720604536212
Chlamys-1_Ec32.75	chr_01	8182629	8183527	+	725	18.268	intD	PLE/Chlamys	4637	15.6351089066207	not intact	PLE/Chlamys	0.00572865869174092	0.0247140190003574	0.0434494834467104
Chlamys-1_Ec32.750	chr_18	2679807	2679961	+	154	1.3	intD	PLE/Chlamys	4637	3.3211127884408	not intact	PLE/Chlamys	0.0205050647470611	0.011763109409643	0.0394940740360126
Chlamys-1_Ec32.751	chr_18	3379535	3379722	+	187	5	intD	PLE/Chlamys	4637	4.03277981453526	not intact	PLE/Chlamys	0.0531244747650419	0.0178312632481029	0.0165887114965446
Chlamys-1_Ec32.752	chr_18	3566354	3566630	-	276	6.8	introns	PLE/Chlamys	4637	5.95212421824455	not intact	PLE/Chlamys	0	0.00606815383845988	0.00631665104292342
Chlamys-1_Ec32.753	chr_18	3672899	3672997	-	98	23.5	introns	PLE/Chlamys	4637	2.11343541082597	not intact	PLE/Chlamys	0	0	0
Chlamys-1_Ec32.754	chr_18	3701375	3701529	+	154	15.2	introns	PLE/Chlamys	4637	3.3211127884408	not intact	PLE/Chlamys	0	0.00569495557118313	0
Chlamys-1_Ec32.755	chr_18	4131071	4131239	+	168	10.8	intD	PLE/Chlamys	4637	3.62303213284451	not intact	PLE/Chlamys	0	0	0.00631665104292342
Chlamys-1_Ec32.756	chr_18	4551061	4551354	+	293	4.8	intD	PLE/Chlamys	4637	6.31874056502049	not intact	PLE/Chlamys	0.0123668360354177	0.0174580649808261	0.0418553156682383
Chlamys-1_Ec32.757	chr_18	4710419	4710534	-	115	2.6	intD	PLE/Chlamys	4637	2.4800517576019	not intact	PLE/Chlamys	0.00273808396362143	0.00606815383845988	0.0292220135823914
Chlamys-1_Ec32.758	chr_18	4757497	4757612	+	115	2.6	introns	PLE/Chlamys	4637	2.4800517576019	not intact	PLE/Chlamys	0.0205050647470611	0.0206482672567634	0.0308161813608635
Chlamys-1_Ec32.759	chr_18	4765552	4765830	-	278	4.3	introns	PLE/Chlamys	4637	5.99525555315937	not intact	PLE/Chlamys	0.00846674265536235	0	0.0442165573004639
Chlamys-1_Ec32.76	chr_01	8220824	8226710	-	1622	6.381	intD	PLE/Chlamys	4637	34.9795126159155	not intact	PLE/Chlamys	32.5192604294034	30.7837090236421	21.3459036186509
Chlamys-1_Ec32.760	chr_18	5078848	5079158	-	310	7.6	introns	PLE/Chlamys	4637	6.68535691179642	not intact	PLE/Chlamys	0	0.00688275575225448	0
Chlamys-1_Ec32.761	chr_19	339081	339715	-	634	20.7	introns	PLE/Chlamys	4637	13.6726331679966	not intact	PLE/Chlamys	0	0	0
Chlamys-1_Ec32.762	chr_19	557225	557426	+	201	18.4	intP	PLE/Chlamys	4637	4.33469915893897	not intact	PLE/Chlamys	0	0.00606815383845988	0
Chlamys-1_Ec32.763	chr_19	699078	699258	+	180	10.2	intP	PLE/Chlamys	4637	3.88182014233341	not intact	PLE/Chlamys	0	0.00606815383845988	0
Chlamys-1_Ec32.764	chr_19	958835	959619	-	784	3.8	introns	PLE/Chlamys	4637	16.9074832866077	not intact	PLE/Chlamys	0.0385245362949989	0.00688275575225448	0.0773939802935532
Chlamys-1_Ec32.765	chr_19	993318	993485	+	167	15	intD	PLE/Chlamys	4637	3.6014664653871	not intact	PLE/Chlamys	0	0	0.00631665104292342
Chlamys-1_Ec32.766	chr_19	1182418	1182490	+	72	2.8	introns	PLE/Chlamys	4637	1.55272805693336	not intact	PLE/Chlamys	0.00663817734367676	0	0
Chlamys-1_Ec32.767	chr_19	1182531	1182700	+	169	4.1	introns	PLE/Chlamys	4637	3.64459780030192	not intact	PLE/Chlamys	0.0180954947271586	0	0.0252666041716937
Chlamys-1_Ec32.768	chr_19	1254897	1255094	+	197	22.6	introns	PLE/Chlamys	4637	4.24843648910934	not intact	PLE/Chlamys	0	0.00606815383845988	0
Chlamys-1_Ec32.769	chr_19	1679207	1679412	+	205	21.5	introns	PLE/Chlamys	4637	4.4209618287686	not intact	PLE/Chlamys	0	0	0
Chlamys-1_Ec32.77	chr_01	8229186	8229283	-	97	4.2	intP	PLE/Chlamys	4637	2.09186974336856	not intact	PLE/Chlamys	0	0	0
Chlamys-1_Ec32.770	chr_19	1680717	1680847	-	130	11.1	introns	PLE/Chlamys	4637	2.80353676946301	not intact	PLE/Chlamys	0.00930023812807735	0	0.00631665104292342
Chlamys-1_Ec32.771	chr_19	1686666	1686813	-	147	2.7	introns	PLE/Chlamys	4637	3.17015311623895	not intact	PLE/Chlamys	0.0177669807834397	0	0.0126333020858468
Chlamys-1_Ec32.772	chr_19	1776857	1776967	+	110	4.5	introns	PLE/Chlamys	4637	2.37222342031486	not intact	PLE/Chlamys	0.0145239152908222	0	0.0252666041716937
Chlamys-1_Ec32.773	chr_19	1815126	1815291	-	165	14.2	intD	PLE/Chlamys	4637	3.55833513047229	not intact	PLE/Chlamys	0	0	0
Chlamys-1_Ec32.774	chr_19	1850970	1851229	-	259	17.4	introns	PLE/Chlamys	4637	5.58550787146862	not intact	PLE/Chlamys	0	0	0
Chlamys-1_Ec32.775	chr_19	1874234	1874306	-	72	23.9	intP	PLE/Chlamys	4637	1.55272805693336	not intact	PLE/Chlamys	0	0	0
Chlamys-1_Ec32.776	chr_19	1908588	1908637	+	49	8.2	introns	PLE/Chlamys	4637	1.05671770541298	not intact	PLE/Chlamys	0	0	0
Chlamys-1_Ec32.777	chr_19	2342261	2342456	+	195	19.9	introns	PLE/Chlamys	4637	4.20530515419452	not intact	PLE/Chlamys	0.0082142518908643	0	0
Chlamys-1_Ec32.778	chr_19	4024860	4025033	+	173	13.2	intD	PLE/Chlamys	4637	3.73086047013155	not intact	PLE/Chlamys	0.158782891579095	0.136147806325224	0.190326625212421
Chlamys-1_Ec32.779	chr_19	4165700	4166057	-	357	5.7	intD	PLE/Chlamys	4637	7.69894328229459	not intact	PLE/Chlamys	0.0273808396362143	0.0129509095907144	0.0876660407471743
Chlamys-1_Ec32.78	chr_01	8268029	8268205	-	176	13	intD	PLE/Chlamys	4637	3.79555747250377	not intact	PLE/Chlamys	0	0	0
Chlamys-1_Ec32.780	chr_19	4568365	4568696	+	331	0.9	introns	PLE/Chlamys	4637	7.13823592840198	not intact	PLE/Chlamys	0.0249861628353334	0.00688275575225448	0.0418553156682383
Chlamys-1_Ec32.781	chr_19	4757702	4757885	-	183	26.5	introns	PLE/Chlamys	4637	3.94651714470563	not intact	PLE/Chlamys	0	0	0
Chlamys-1_Ec32.782	chr_19	4908757	4908917	+	160	17.4	introns	PLE/Chlamys	4637	3.45050679318525	not intact	PLE/Chlamys	0	0	0
Chlamys-1_Ec32.783	chr_19	5803249	5803371	-	122	2.5	introns	PLE/Chlamys	4637	2.63101142980375	not intact	PLE/Chlamys	0.0126193267999157	0	0.0165887114965446
Chlamys-1_Ec32.784	chr_19	5816671	5825083	-	1316	7.412	intD	PLE/Chlamys	4637	28.3804183739487	not intact	PLE/Chlamys	63.548250351765	55.2503114979504	84.900854007421
Chlamys-1_Ec32.785	chr_20	409665	409796	-	131	3.8	introns	PLE/Chlamys	4637	2.82510243692042	not intact	PLE/Chlamys	0.00605717263545982	0.00569495557118313	0.00631665104292342
Chlamys-1_Ec32.786	chr_20	514534	514715	-	181	3.9	intD	PLE/Chlamys	4637	3.90338580979081	not intact	PLE/Chlamys	0.0221571624734695	0.00688275575225448	0.0623994365754807
Chlamys-1_Ec32.787	chr_20	545236	545478	-	242	4.7	intD	PLE/Chlamys	4637	5.21889152469269	not intact	PLE/Chlamys	0.0589291566360037	0.0543765970373444	0.0853047991149487
Chlamys-1_Ec32.788	chr_20	719891	720014	-	123	3.2	3UTR	PLE/Chlamys	4637	2.65257709726116	not intact	PLE/Chlamys	0.00572865869174092	0	0.0205441209072424
Chlamys-1_Ec32.789	chr_20	824758	824894	+	136	13	intP	PLE/Chlamys	4637	2.93293077420746	not intact	PLE/Chlamys	0.197130960288817	0.107938592160894	0.353852498545642
Chlamys-1_Ec32.79	chr_01	8274310	8275393	-	283	5.175	intP	PLE/Chlamys	4637	6.10308389044641	not intact	PLE/Chlamys	0.0546149981251947	0.0924147238956929	0.124798873150961
Chlamys-1_Ec32.790	chr_20	843302	843969	+	667	3.3	intD	PLE/Chlamys	4637	14.384300194091	not intact	PLE/Chlamys	0.0367719941625341	0.0190190634291742	0.0394940740360126
Chlamys-1_Ec32.791	chr_20	1060236	1060369	-	133	17.7	introns	PLE/Chlamys	4637	2.86823377183524	not intact	PLE/Chlamys	0	0	0
Chlamys-1_Ec32.792	chr_20	1746810	1747055	+	245	1.2	intD	PLE/Chlamys	4637	5.28358852706491	not intact	PLE/Chlamys	0.0178430039626605	0.0299675709250227	0.022905362539468
Chlamys-1_Ec32.793	chr_20	1764935	1765111	-	176	23.1	3UTR	PLE/Chlamys	4637	3.79555747250377	not intact	PLE/Chlamys	0	0	0.00631665104292342
Chlamys-1_Ec32.794	chr_20	2001615	2002217	+	602	8.1	introns	PLE/Chlamys	4637	12.9825318093595	not intact	PLE/Chlamys	0.0223241020509328	0.0250872172676341	0.022905362539468
Chlamys-1_Ec32.795	chr_20	2022976	2023227	-	251	2.4	3UTR	PLE/Chlamys	4637	5.41298253180936	not intact	PLE/Chlamys	1.35210832733362	2.03250693722252	0.662601325795136
Chlamys-1_Ec32.796	chr_20	2083443	2083698	-	255	1.2	introns	PLE/Chlamys	4637	5.49924520163899	not intact	PLE/Chlamys	0.0175144900189416	0.013765511504509	0.12007638988651
Chlamys-1_Ec32.797	chr_20	2193989	2194141	+	152	0	introns	PLE/Chlamys	4637	3.27798145352599	not intact	PLE/Chlamys	0.0439002598161854	0.00688275575225448	0.0434494834467104
Chlamys-1_Ec32.798	chr_20	3010539	3010653	+	114	0.9	introns	PLE/Chlamys	4637	2.45848609014449	not intact	PLE/Chlamys	0.0184240086708775	0	0.037132832403787
Chlamys-1_Ec32.799	chr_20	3363259	3363367	-	108	2.8	intP	PLE/Chlamys	4637	2.32909208540004	not intact	PLE/Chlamys	0.0171859760752228	0.00688275575225448	0.045810725078936
Chlamys-1_Ec32.8	HiC_scaffold_28	2028278	2028380	+	102	27.6	intD	PLE/Chlamys	4637	2.1996980806556	not intact	PLE/Chlamys	0	0	0
Chlamys-1_Ec32.80	chr_01	8519666	8519865	+	199	16.1	introns	PLE/Chlamys	4637	4.29156782402415	not intact	PLE/Chlamys	0	0	0
Chlamys-1_Ec32.800	chr_20	3365541	3365696	-	155	5.2	intD	PLE/Chlamys	4637	3.34267845589821	not intact	PLE/Chlamys	0.0147764060553202	0.0121363076769198	0.022905362539468
Chlamys-1_Ec32.801	chr_20	3592015	3592270	+	255	2	introns	PLE/Chlamys	4637	5.49924520163899	not intact	PLE/Chlamys	0.041414666617062	0.0178312632481029	0.0292220135823914
Chlamys-1_Ec32.802	chr_20	3711600	3711764	+	164	3	introns	PLE/Chlamys	4637	3.53676946301488	not intact	PLE/Chlamys	0.0150288968198183	0.0170848667135494	0.0292220135823914
Chlamys-1_Ec32.803	chr_20	3734312	3734464	-	152	20.1	introns	PLE/Chlamys	4637	3.27798145352599	not intact	PLE/Chlamys	0.00299057472811948	0	0
Chlamys-1_Ec32.804	chr_20	4437451	4437602	+	151	17.7	introns	PLE/Chlamys	4637	3.25641578606858	not intact	PLE/Chlamys	0.00273808396362143	0	0
Chlamys-1_Ec32.805	chr_20	4729396	4729562	-	166	1.8	introns	PLE/Chlamys	4637	3.5799007979297	not intact	PLE/Chlamys	0.00572865869174092	0	0.00631665104292342
Chlamys-1_Ec32.806	chr_20	4759449	4759625	-	176	1.7	introns	PLE/Chlamys	4637	3.79555747250377	not intact	PLE/Chlamys	0.0178430039626605	0	0.0165887114965446
Chlamys-1_Ec32.807	chr_20	4930020	4930175	-	155	18.3	introns	PLE/Chlamys	4637	3.34267845589821	not intact	PLE/Chlamys	0	0	0
Chlamys-1_Ec32.808	chr_20	5180942	5181082	-	140	3	introns	PLE/Chlamys	4637	3.01919344403709	not intact	PLE/Chlamys	0.0093762613072982	0	0.0126333020858468
Chlamys-1_Ec32.809	chr_21	118511	118687	-	176	16.3	introns	PLE/Chlamys	4637	3.79555747250377	not intact	PLE/Chlamys	0	0	0.00631665104292342
Chlamys-1_Ec32.81	chr_01	8549836	8549929	-	93	9.1	introns	PLE/Chlamys	4637	2.00560707353893	not intact	PLE/Chlamys	0	0	0
Chlamys-1_Ec32.810	chr_21	129404	129532	+	128	18	introns	PLE/Chlamys	4637	2.7604054345482	not intact	PLE/Chlamys	0	0	0
Chlamys-1_Ec32.811	chr_21	201938	202074	+	136	15.6	introns	PLE/Chlamys	4637	2.93293077420746	not intact	PLE/Chlamys	0	0	0
Chlamys-1_Ec32.812	chr_21	346996	348366	-	410	4.59	intD	PLE/Chlamys	4637	8.8419236575372	not intact	PLE/Chlamys	1.8506314625926	5.03747647373024	0.4692064051677
Chlamys-1_Ec32.813	chr_21	478115	478195	-	80	5	introns	PLE/Chlamys	4637	1.72525339659262	not intact	PLE/Chlamys	0.0120383220916988	0.00688275575225448	0.0521273761218595
Chlamys-1_Ec32.814	chr_21	497661	497833	+	172	19.2	introns	PLE/Chlamys	4637	3.70929480267414	not intact	PLE/Chlamys	0	0	0
Chlamys-1_Ec32.815	chr_21	1036630	1036757	+	127	13.8	introns	PLE/Chlamys	4637	2.73883976709079	not intact	PLE/Chlamys	0.00273808396362143	0	0
Chlamys-1_Ec32.816	chr_21	1157527	1157758	-	231	3.5	None	PLE/Chlamys	4637	4.9816691826612	not intact	PLE/Chlamys	0.00598114945623896	0.00569495557118313	0.0268607719501658
Chlamys-1_Ec32.817	chr_21	1222795	1222979	+	184	16.6	introns	PLE/Chlamys	4637	3.96808281216304	not intact	PLE/Chlamys	0	0	0
Chlamys-1_Ec32.818	chr_21	1260162	1260256	+	94	1.1	introns	PLE/Chlamys	4637	2.02717274099633	not intact	PLE/Chlamys	0	0	0
Chlamys-1_Ec32.819	chr_21	1337030	1337399	-	369	4.4	intD	PLE/Chlamys	4637	7.95773129178348	not intact	PLE/Chlamys	0.0223241020509328	0.00569495557118313	0.0355386646253149
Chlamys-1_Ec32.82	chr_01	8668111	8668205	+	94	3.2	introns	PLE/Chlamys	4637	2.02717274099633	not intact	PLE/Chlamys	0.00299057472811948	0.00569495557118313	0.0434494834467104
Chlamys-1_Ec32.820	chr_21	1476946	1477166	-	220	2.3	intP	PLE/Chlamys	4637	4.74444684062972	not intact	PLE/Chlamys	0.0141954013471033	0.0125777113234376	0.0726714970291018
Chlamys-1_Ec32.821	chr_21	1584280	1584492	-	212	3	intP	PLE/Chlamys	4637	4.57192150097046	not intact	PLE/Chlamys	0.00547616792724287	0	0.0584440271647829
Chlamys-1_Ec32.822	chr_21	1612943	1613369	+	426	5.3	intD	PLE/Chlamys	4637	9.18697433685573	not intact	PLE/Chlamys	0.0152813875843163	0.0129509095907144	0.0331774229930892
Chlamys-1_Ec32.823	chr_21	2929631	2929996	-	365	5	intP	PLE/Chlamys	4637	7.87146862195385	not intact	PLE/Chlamys	0.00630966339995786	0	0.022905362539468
Chlamys-1_Ec32.824	chr_21	3025834	3025920	-	86	8.1	introns	PLE/Chlamys	4637	1.85464740133707	not intact	PLE/Chlamys	0.00572865869174092	0.00569495557118313	0.045810725078936
Chlamys-1_Ec32.825	chr_21	3661907	3662071	-	164	1.8	intD	PLE/Chlamys	4637	3.53676946301488	not intact	PLE/Chlamys	0.0093762613072982	0	0.0521273761218595
Chlamys-1_Ec32.826	chr_21	3672913	3673046	-	133	16.1	intD	PLE/Chlamys	4637	2.86823377183524	not intact	PLE/Chlamys	0	0	0
Chlamys-1_Ec32.827	chr_21	3812658	3812769	+	111	2.7	intP	PLE/Chlamys	4637	2.39378908777227	not intact	PLE/Chlamys	0.0215910509842742	0.013765511504509	0.0647606782077063
Chlamys-1_Ec32.828	chr_21	3896845	3901910	-	806	3.741	introns	PLE/Chlamys	4637	17.3819279706707	not intact	PLE/Chlamys	0.960296493636346	0.863365323822018	0.856176306635466
Chlamys-1_Ec32.829	chr_21	4267891	4268054	+	163	26.6	introns	PLE/Chlamys	4637	3.51520379555747	not intact	PLE/Chlamys	0	0	0
Chlamys-1_Ec32.83	chr_01	9378203	9378348	+	145	1.4	introns	PLE/Chlamys	4637	3.12702178132413	not intact	PLE/Chlamys	0.0196715692743461	0.00606815383845988	0.0497661344896338
Chlamys-1_Ec32.830	chr_21	4646273	4646352	-	79	24.1	intP	PLE/Chlamys	4637	1.70368772913522	not intact	PLE/Chlamys	0	0	0
Chlamys-1_Ec32.831	chr_21	4949593	4949785	+	192	22.7	introns	PLE/Chlamys	4637	4.1406081518223	not intact	PLE/Chlamys	0	0	0
Chlamys-1_Ec32.832	chr_21	5364975	5365079	-	104	4.8	intP	PLE/Chlamys	4637	2.24282941557041	not intact	PLE/Chlamys	0.0156859247072561	0	0.0252666041716937
Chlamys-1_Ec32.833	chr_21	5583344	5583538	+	194	2.1	introns	PLE/Chlamys	4637	4.18373948673711	not intact	PLE/Chlamys	0.0636722734965879	0.00606815383845988	0.0434494834467104
Chlamys-1_Ec32.834	chr_21	5657578	5657721	-	143	0.7	introns	PLE/Chlamys	4637	3.08389044640932	not intact	PLE/Chlamys	0.0087192334198604	0	0.0252666041716937
Chlamys-1_Ec32.835	chr_21	5910026	5910101	+	75	20.3	intP	PLE/Chlamys	4637	1.61742505930559	not intact	PLE/Chlamys	0	0	0
Chlamys-1_Ec32.836	chr_21	6049445	6049545	+	100	4	introns	PLE/Chlamys	4637	2.15656674574078	not intact	PLE/Chlamys	0.00598114945623896	0	0
Chlamys-1_Ec32.837	chr_21	6146941	6147123	-	182	22.1	intD	PLE/Chlamys	4637	3.92495147724822	not intact	PLE/Chlamys	0	0	0
Chlamys-1_Ec32.838	chr_21	6306646	6306777	-	131	19.7	introns	PLE/Chlamys	4637	2.82510243692042	not intact	PLE/Chlamys	0.00299057472811948	0.00688275575225448	0
Chlamys-1_Ec32.839	chr_21	6330113	6330186	+	73	2.7	introns	PLE/Chlamys	4637	1.57429372439077	not intact	PLE/Chlamys	0.0090477473635793	0.00569495557118313	0
Chlamys-1_Ec32.84	chr_01	9379312	9379429	-	117	2.6	introns	PLE/Chlamys	4637	2.52318309251671	not intact	PLE/Chlamys	0.0436721902785228	0.0198336653429688	0.0165887114965446
Chlamys-1_Ec32.840	chr_21	6372046	6372710	+	664	6.5	intP	PLE/Chlamys	4637	14.3196031917188	not intact	PLE/Chlamys	0.0338574426136355	0.0178312632481029	0.179287490905046
Chlamys-1_Ec32.841	chr_21	6776916	6776950	-	34	18.3	intD	PLE/Chlamys	4637	0.733232693551865	not intact	PLE/Chlamys	0.00299057472811948	0.00606815383845988	0
Chlamys-1_Ec32.842	chr_21	6865474	6865694	-	220	1.8	intD	PLE/Chlamys	4637	4.74444684062972	not intact	PLE/Chlamys	0.0093762613072982	0	0.0892602085256464
Chlamys-1_Ec32.843	chr_21	6916762	6916867	-	105	15.3	introns	PLE/Chlamys	4637	2.26439508302782	not intact	PLE/Chlamys	0	0	0
Chlamys-1_Ec32.844	chr_21	7302300	7302400	-	100	4	introns	PLE/Chlamys	4637	2.15656674574078	not intact	PLE/Chlamys	0.0122908128561968	0.00688275575225448	0.022905362539468
Chlamys-1_Ec32.845	chr_22	384427	384584	-	157	1.3	introns	PLE/Chlamys	4637	3.38580979081303	not intact	PLE/Chlamys	0.0201765508033422	0	0.037132832403787
Chlamys-1_Ec32.846	chr_22	466120	466319	-	199	1.5	introns	PLE/Chlamys	4637	4.29156782402415	not intact	PLE/Chlamys	0.0151049199990391	0.0198336653429688	0.0584440271647829
Chlamys-1_Ec32.847	chr_22	498981	499092	+	111	9.4	introns	PLE/Chlamys	4637	2.39378908777227	not intact	PLE/Chlamys	0	0.00569495557118313	0
Chlamys-1_Ec32.848	chr_22	500984	501096	-	112	19.8	introns	PLE/Chlamys	4637	2.41535475522967	not intact	PLE/Chlamys	0	0	0
Chlamys-1_Ec32.849	chr_22	591169	591249	-	80	2.5	introns	PLE/Chlamys	4637	1.72525339659262	not intact	PLE/Chlamys	0.00598114945623896	0.00569495557118313	0.0126333020858468
Chlamys-1_Ec32.85	chr_01	9635629	9635745	-	116	3	intP	PLE/Chlamys	4637	2.50161742505931	not intact	PLE/Chlamys	0.0292242981669215	0.00688275575225448	0.0205441209072424
Chlamys-1_Ec32.850	chr_22	591363	591566	+	203	4.5	introns	PLE/Chlamys	4637	4.37783049385378	not intact	PLE/Chlamys	0.00331908867183838	0	0
Chlamys-1_Ec32.851	chr_22	672451	672800	+	349	6.8	introns	PLE/Chlamys	4637	7.52641794263532	not intact	PLE/Chlamys	0.0235716626544015	0.0129509095907144	0.0189499531287703
Chlamys-1_Ec32.852	chr_22	738802	738925	+	123	3.2	introns	PLE/Chlamys	4637	2.65257709726116	not intact	PLE/Chlamys	0	0.00569495557118313	0
Chlamys-1_Ec32.853	chr_22	771770	771933	+	163	18.8	introns	PLE/Chlamys	4637	3.51520379555747	not intact	PLE/Chlamys	0.0631821851866134	0.051057241828304	0
Chlamys-1_Ec32.854	chr_22	848017	848144	-	127	22.3	intD	PLE/Chlamys	4637	2.73883976709079	not intact	PLE/Chlamys	0	0	0
Chlamys-1_Ec32.855	chr_22	1077384	1077665	+	281	8.1	introns	PLE/Chlamys	4637	6.05995255553159	not intact	PLE/Chlamys	0.0437482134577437	0.0129509095907144	0.0782210742182717
Chlamys-1_Ec32.856	chr_22	1349463	1349560	-	97	17.2	introns	PLE/Chlamys	4637	2.09186974336856	not intact	PLE/Chlamys	0	0	0
Chlamys-1_Ec32.857	chr_22	1424962	1425139	+	177	26.4	introns	PLE/Chlamys	4637	3.81712313996118	not intact	PLE/Chlamys	0	0	0
Chlamys-1_Ec32.858	chr_22	1595691	1595789	+	98	15.1	introns	PLE/Chlamys	4637	2.11343541082597	not intact	PLE/Chlamys	0	0.00606815383845988	0
Chlamys-1_Ec32.859	chr_22	1595997	1596205	+	208	17.5	introns	PLE/Chlamys	4637	4.48565883114082	not intact	PLE/Chlamys	0	0	0
Chlamys-1_Ec32.86	chr_01	10125879	10125993	-	114	22.6	introns	PLE/Chlamys	4637	2.45848609014449	not intact	PLE/Chlamys	0	0	0
Chlamys-1_Ec32.860	chr_22	1913054	1913205	-	151	15.8	introns	PLE/Chlamys	4637	3.25641578606858	not intact	PLE/Chlamys	0	0	0
Chlamys-1_Ec32.861	chr_22	2258767	2258917	+	150	1.3	introns	PLE/Chlamys	4637	3.23485011861117	not intact	PLE/Chlamys	0.0187525226145964	0.0433598841622549	0.022905362539468
Chlamys-1_Ec32.862	chr_22	2262307	2262494	+	187	11.1	5UTR	PLE/Chlamys	4637	4.03277981453526	not intact	PLE/Chlamys	0	0.00606815383845988	0.00631665104292342
Chlamys-1_Ec32.863	chr_22	2425874	2426010	-	136	6.8	intD	PLE/Chlamys	4637	2.93293077420746	not intact	PLE/Chlamys	0.0224096532379676	0.0125777113234376	0.0102720604536212
Chlamys-1_Ec32.864	chr_22	3052487	3052602	-	115	2.6	intD	PLE/Chlamys	4637	2.4800517576019	not intact	PLE/Chlamys	0.00930023812807735	0.0129509095907144	0.0189499531287703
Chlamys-1_Ec32.865	chr_22	3080382	3080520	-	138	5.1	intD	PLE/Chlamys	4637	2.97606210912228	not intact	PLE/Chlamys	0.00273808396362143	0.0129509095907144	0.0252666041716937
Chlamys-1_Ec32.866	chr_22	3365706	3365853	+	147	0.7	introns	PLE/Chlamys	4637	3.17015311623895	not intact	PLE/Chlamys	0.0540339934169777	0.0129509095907144	0.0355386646253149
Chlamys-1_Ec32.867	chr_22	3473835	3474060	+	225	9.1	introns	PLE/Chlamys	4637	4.85227517791676	not intact	PLE/Chlamys	0.0147764060553202	0	0.0647606782077063
Chlamys-1_Ec32.868	chr_22	4022284	4022483	-	199	16.1	introns	PLE/Chlamys	4637	4.29156782402415	not intact	PLE/Chlamys	0	0	0
Chlamys-1_Ec32.869	chr_22	4090420	4090497	-	77	19.5	introns	PLE/Chlamys	4637	1.6605563942204	not intact	PLE/Chlamys	0	0	0
Chlamys-1_Ec32.87	chr_01	10504917	10505169	+	252	5.2	5UTR	PLE/Chlamys	4637	5.43454819926677	not intact	PLE/Chlamys	0.0151049199990391	0.00688275575225448	0
Chlamys-1_Ec32.870	chr_22	4370294	4370409	-	115	0.9	intD	PLE/Chlamys	4637	2.4800517576019	not intact	PLE/Chlamys	0.0117858313272007	0.00569495557118313	0.0521273761218595
Chlamys-1_Ec32.871	chr_22	4669406	4669481	-	75	8	introns	PLE/Chlamys	4637	1.61742505930559	not intact	PLE/Chlamys	0.00273808396362143	0.00606815383845988	0.00631665104292342
Chlamys-1_Ec32.872	chr_23	327327	327550	-	223	2.7	introns	PLE/Chlamys	4637	4.80914384300194	not intact	PLE/Chlamys	0.0144478921116013	0.0332259785802011	0.108210161654417
Chlamys-1_Ec32.873	chr_23	352199	352299	+	100	14.4	introns	PLE/Chlamys	4637	2.15656674574078	not intact	PLE/Chlamys	0.0418436249668373	0.0125777113234376	0.0647606782077063
Chlamys-1_Ec32.874	chr_23	391819	391947	-	128	27.3	introns	PLE/Chlamys	4637	2.7604054345482	not intact	PLE/Chlamys	0	0	0
Chlamys-1_Ec32.875	chr_23	667412	667522	+	110	7.3	introns	PLE/Chlamys	4637	2.37222342031486	not intact	PLE/Chlamys	0.00331908867183838	0.00569495557118313	0.00631665104292342
Chlamys-1_Ec32.876	chr_23	839215	839423	+	208	4.2	intP	PLE/Chlamys	4637	4.48565883114082	not intact	PLE/Chlamys	0.0435717458724665	0.0190190634291742	0.0474048928574081
Chlamys-1_Ec32.877	chr_23	1036311	1036528	-	217	21.3	introns	PLE/Chlamys	4637	4.67974983825749	not intact	PLE/Chlamys	0.00273808396362143	0	0
Chlamys-1_Ec32.878	chr_23	1073956	1074328	-	372	5.4	introns	PLE/Chlamys	4637	8.0224282941557	not intact	PLE/Chlamys	0.0112048266189838	0	0.0315832552146171
Chlamys-1_Ec32.879	chr_23	1075109	1075249	-	140	24	introns	PLE/Chlamys	4637	3.01919344403709	not intact	PLE/Chlamys	0	0	0
Chlamys-1_Ec32.88	chr_02	280199	280334	-	135	1.5	introns	PLE/Chlamys	4637	2.91136510675005	not intact	PLE/Chlamys	0.0152813875843163	0.0113899111423663	0.0189499531287703
Chlamys-1_Ec32.880	chr_23	1227434	1227590	-	156	0.6	intD	PLE/Chlamys	4637	3.36424412335562	not intact	PLE/Chlamys	0.0156859247072561	0	0.0481719667111617
Chlamys-1_Ec32.881	chr_23	1527471	1527558	-	87	11.9	introns	PLE/Chlamys	4637	1.87621306879448	not intact	PLE/Chlamys	0	0	0
Chlamys-1_Ec32.882	chr_23	1553342	1553490	-	148	16.1	introns	PLE/Chlamys	4637	3.19171878369636	not intact	PLE/Chlamys	0	0	0
Chlamys-1_Ec32.883	chr_23	1795600	1795771	+	171	15.8	introns	PLE/Chlamys	4637	3.68772913521674	not intact	PLE/Chlamys	0.00299057472811948	0	0.00631665104292342
Chlamys-1_Ec32.884	chr_23	1807284	1807425	-	141	18.7	introns	PLE/Chlamys	4637	3.0407591114945	not intact	PLE/Chlamys	0.0093762613072982	0	0
Chlamys-1_Ec32.885	chr_23	1857434	1857496	-	62	23.8	intD	PLE/Chlamys	4637	1.33707138235928	not intact	PLE/Chlamys	0	0	0
Chlamys-1_Ec32.886	chr_23	2025185	2025510	-	325	3.5	intD	PLE/Chlamys	4637	7.00884192365754	not intact	PLE/Chlamys	0.0147764060553202	0	0.0205441209072424
Chlamys-1_Ec32.887	chr_23	2431496	2431634	+	138	4.5	introns	PLE/Chlamys	4637	2.97606210912228	not intact	PLE/Chlamys	0.0271432420907379	0.00688275575225448	0.0165887114965446
Chlamys-1_Ec32.888	chr_23	2792955	2793098	+	143	0.7	introns	PLE/Chlamys	4637	3.08389044640932	not intact	PLE/Chlamys	0.0145239152908222	0.0129509095907144	0.0292220135823914
Chlamys-1_Ec32.889	chr_23	3030489	3030671	+	182	15.6	introns	PLE/Chlamys	4637	3.92495147724822	not intact	PLE/Chlamys	0.00299057472811948	0	0
Chlamys-1_Ec32.89	chr_02	283524	283625	+	101	18.2	introns	PLE/Chlamys	4637	2.17813241319819	not intact	PLE/Chlamys	0	0	0
Chlamys-1_Ec32.890	chr_23	3478661	3478841	+	180	26.1	introns	PLE/Chlamys	4637	3.88182014233341	not intact	PLE/Chlamys	0	0	0
Chlamys-1_Ec32.891	chr_23	3481838	3482007	-	169	12.7	introns	PLE/Chlamys	4637	3.64459780030192	not intact	PLE/Chlamys	0	0	0.0165887114965446
Chlamys-1_Ec32.892	chr_23	3505106	3505207	-	101	19.2	introns	PLE/Chlamys	4637	2.17813241319819	not intact	PLE/Chlamys	0	0	0
Chlamys-1_Ec32.893	chr_23	3597203	3597338	-	135	2.3	introns	PLE/Chlamys	4637	2.91136510675005	not intact	PLE/Chlamys	0.00299057472811948	0.013765511504509	0.0165887114965446
Chlamys-1_Ec32.894	chr_23	3642004	3642043	-	39	24.6	introns	PLE/Chlamys	4637	0.841061030838904	not intact	PLE/Chlamys	0	0	0
Chlamys-1_Ec32.895	chr_23	3680037	3680175	+	138	2.9	introns	PLE/Chlamys	4637	2.97606210912228	not intact	PLE/Chlamys	0.0233191718899034	0.00606815383845988	0.0331774229930892
Chlamys-1_Ec32.896	chr_23	3791501	3791640	+	139	21.8	intP	PLE/Chlamys	4637	2.99762777657969	not intact	PLE/Chlamys	0	0	0
Chlamys-1_Ec32.897	chr_23	3799155	3799310	-	155	28.4	introns	PLE/Chlamys	4637	3.34267845589821	not intact	PLE/Chlamys	0	0	0.179287490905046
Chlamys-1_Ec32.898	chr_23	4280846	4280997	+	151	25.6	introns	PLE/Chlamys	4637	3.25641578606858	not intact	PLE/Chlamys	0	0	0
Chlamys-1_Ec32.899	chr_23	4458153	4458366	+	213	15.7	introns	PLE/Chlamys	4637	4.59348716842786	not intact	PLE/Chlamys	0.0975297161102234	0.0429866858949781	0.216420323308833
Chlamys-1_Ec32.9	HiC_scaffold_28	2068608	2069074	+	466	7.7	intD	PLE/Chlamys	4637	10.049601035152	not intact	PLE/Chlamys	0.123778332768047	0.157610675495783	0.0623994365754807
Chlamys-1_Ec32.90	chr_02	469843	470536	+	693	4.9	intD	PLE/Chlamys	4637	14.9450075479836	not intact	PLE/Chlamys	0.0183479854916566	0.0186458651618975	0.0165887114965446
Chlamys-1_Ec32.900	chr_23	4571713	4572035	-	322	4	intD	PLE/Chlamys	4637	6.94414492128531	not intact	PLE/Chlamys	0.020581087926282	0	0.0710773292506297
Chlamys-1_Ec32.901	chr_23	4976892	4977086	+	194	3.6	introns	PLE/Chlamys	4637	4.18373948673711	not intact	PLE/Chlamys	0.0386765826534406	0.0243408207330806	0.102660584465247
Chlamys-1_Ec32.902	chr_23	5148277	5148492	+	215	19.5	intD	PLE/Chlamys	4637	4.63661850334268	not intact	PLE/Chlamys	0	0.00569495557118313	0.00631665104292342
Chlamys-1_Ec32.903	chr_23	5371197	5371338	-	141	25.4	introns	PLE/Chlamys	4637	3.0407591114945	not intact	PLE/Chlamys	0	0	0.0537215439003316
Chlamys-1_Ec32.904	chr_23	5379926	5379997	-	71	25.4	intP	PLE/Chlamys	4637	1.53116238947595	not intact	PLE/Chlamys	0	0	0
Chlamys-1_Ec32.905	chr_23	5448205	5449640	+	1435	4.6	3UTR	PLE/Chlamys	4637	30.9467328013802	not intact	PLE/Chlamys	0.0392575873616575	0.0125777113234376	0.0497661344896338
Chlamys-1_Ec32.906	chr_23	5469005	5469124	-	119	13.8	introns	PLE/Chlamys	4637	2.56631442743153	not intact	PLE/Chlamys	0.00299057472811948	0	0
Chlamys-1_Ec32.907	chr_24	37024	37214	-	190	18.3	introns	PLE/Chlamys	4637	4.09747681690748	not intact	PLE/Chlamys	0	0	0
Chlamys-1_Ec32.908	chr_24	261105	261240	-	135	0.7	intP	PLE/Chlamys	4637	2.91136510675005	not intact	PLE/Chlamys	0.0122908128561968	0.011763109409643	0.022905362539468
Chlamys-1_Ec32.909	chr_24	917776	917875	-	99	22.1	introns	PLE/Chlamys	4637	2.13500107828337	not intact	PLE/Chlamys	0	0.00569495557118313	0
Chlamys-1_Ec32.91	chr_02	490910	491965	+	431	9.826	intD	PLE/Chlamys	4637	9.29480267414276	not intact	PLE/Chlamys	0.0703864740194855	0.0319699730198886	0.0331774229930892
Chlamys-1_Ec32.910	chr_24	1283444	1283679	-	235	18.2	introns	PLE/Chlamys	4637	5.06793185249083	not intact	PLE/Chlamys	0.00598114945623896	0	0.00631665104292342
Chlamys-1_Ec32.911	chr_24	1327355	1327544	+	189	25.7	introns	PLE/Chlamys	4637	4.07591114945008	not intact	PLE/Chlamys	0	0	0
Chlamys-1_Ec32.912	chr_24	1773352	1773459	-	107	4.7	introns	PLE/Chlamys	4637	2.30752641794264	not intact	PLE/Chlamys	0.0274717560344568	0.0186458651618975	0.00631665104292342
Chlamys-1_Ec32.913	chr_24	1924501	1924912	+	411	3.3	introns	PLE/Chlamys	4637	8.86348932499461	not intact	PLE/Chlamys	0.0351050032171041	0.0239676224658039	0.0497661344896338
Chlamys-1_Ec32.914	chr_24	1955475	1955936	-	461	8.7	intD	PLE/Chlamys	4637	9.941772697865	not intact	PLE/Chlamys	0.0120383220916988	0.00569495557118313	0.0584440271647829
Chlamys-1_Ec32.915	chr_24	1967824	1968973	-	1149	7.5	intD	PLE/Chlamys	4637	24.7789519085616	not intact	PLE/Chlamys	0.0213385602197761	0.025528620914152	0.00631665104292342
Chlamys-1_Ec32.916	chr_24	2034644	2035149	+	505	2.9	introns	PLE/Chlamys	4637	10.8906620659909	not intact	PLE/Chlamys	0.0177669807834397	0.023526218819286	0.0315832552146171
Chlamys-1_Ec32.917	chr_24	2304798	2304883	-	85	21.9	introns	PLE/Chlamys	4637	1.83308173387966	not intact	PLE/Chlamys	0	0	0
Chlamys-1_Ec32.918	chr_24	2393722	2393827	-	105	1.9	intD	PLE/Chlamys	4637	2.26439508302782	not intact	PLE/Chlamys	0.0109523358544857	0	0.0165887114965446
Chlamys-1_Ec32.919	chr_24	2431060	2431238	-	178	2.3	introns	PLE/Chlamys	4637	3.83868880741859	not intact	PLE/Chlamys	0.0177669807834397	0.0113899111423663	0.0205441209072424
Chlamys-1_Ec32.92	chr_02	568340	568450	+	110	16.2	introns	PLE/Chlamys	4637	2.37222342031486	not intact	PLE/Chlamys	0.0132763546873535	0	0
Chlamys-1_Ec32.920	chr_24	2439883	2442172	-	510	3.346	intD	PLE/Chlamys	4637	10.998490403278	not intact	PLE/Chlamys	0.0570245681450972	0.0441744860760495	0.134303859750829
Chlamys-1_Ec32.921	chr_24	2449887	2450650	-	763	2.9	intD	PLE/Chlamys	4637	16.4546042700022	not intact	PLE/Chlamys	0.0093762613072982	0	0
Chlamys-1_Ec32.922	chr_24	2650031	2650105	-	74	27.4	introns	PLE/Chlamys	4637	1.59585939184818	not intact	PLE/Chlamys	0	0	0
Chlamys-1_Ec32.923	chr_24	2657768	2658101	+	333	2.9	intD	PLE/Chlamys	4637	7.1813672633168	not intact	PLE/Chlamys	0.0093762613072982	0.0121363076769198	0.0434494834467104
Chlamys-1_Ec32.924	chr_24	2783330	2783458	-	128	27.6	3UTR	PLE/Chlamys	4637	2.7604054345482	not intact	PLE/Chlamys	0	0	0
Chlamys-1_Ec32.925	chr_24	2888182	2888331	+	149	29.1	intD	PLE/Chlamys	4637	3.21328445115376	not intact	PLE/Chlamys	0	0	0
Chlamys-1_Ec32.926	chr_24	2895236	2895373	+	137	2.9	intP	PLE/Chlamys	4637	2.95449644166487	not intact	PLE/Chlamys	0.0171859760752228	0.00688275575225448	0.0165887114965446
Chlamys-1_Ec32.927	chr_24	2896201	2896354	+	153	1.3	introns	PLE/Chlamys	4637	3.29954712098339	not intact	PLE/Chlamys	0.0444052413451815	0.0247140190003574	0.195109128547837
Chlamys-1_Ec32.928	chr_24	3118478	3118640	+	162	17	introns	PLE/Chlamys	4637	3.49363812810007	not intact	PLE/Chlamys	0	0	0
Chlamys-1_Ec32.929	chr_24	3354493	3354658	-	165	21.5	introns	PLE/Chlamys	4637	3.55833513047229	not intact	PLE/Chlamys	0	0	0
Chlamys-1_Ec32.93	chr_02	1024481	1024604	+	123	4.9	intD	PLE/Chlamys	4637	2.65257709726116	not intact	PLE/Chlamys	0.0119622989124779	0	0.0126333020858468
Chlamys-1_Ec32.930	chr_24	3534603	3534732	-	129	4.7	introns	PLE/Chlamys	4637	2.78197110200561	not intact	PLE/Chlamys	0.0093762613072982	0	0.00631665104292342
Chlamys-1_Ec32.931	chr_24	3640492	3640618	-	126	18.9	introns	PLE/Chlamys	4637	2.71727409963338	not intact	PLE/Chlamys	0	0	0
Chlamys-1_Ec32.932	chr_24	3685365	3685600	+	235	2.6	introns	PLE/Chlamys	4637	5.06793185249083	not intact	PLE/Chlamys	0.00605717263545982	0.0307821728388173	0.00631665104292342
Chlamys-1_Ec32.933	chr_24	4038498	4038657	+	159	27.9	introns	PLE/Chlamys	4637	3.42894112572784	not intact	PLE/Chlamys	0	0	0
Chlamys-1_Ec32.934	chr_24	4141514	4141649	+	135	22	introns	PLE/Chlamys	4637	2.91136510675005	not intact	PLE/Chlamys	0	0	0
Chlamys-1_Ec32.935	chr_24	4356062	4356249	-	187	5.8	introns	PLE/Chlamys	4637	4.03277981453526	not intact	PLE/Chlamys	0.00273808396362143	0	0.00631665104292342
Chlamys-1_Ec32.936	chr_24	4396962	4397056	-	94	9.6	intD	PLE/Chlamys	4637	2.02717274099633	not intact	PLE/Chlamys	0.0120383220916988	0.0129509095907144	0.022905362539468
Chlamys-1_Ec32.937	chr_24	4450345	4450523	-	178	3	introns	PLE/Chlamys	4637	3.83868880741859	not intact	PLE/Chlamys	0.00299057472811948	0	0
Chlamys-1_Ec32.938	chr_24	4707438	4707823	+	385	2.1	5UTR	PLE/Chlamys	4637	8.30278197110201	not intact	PLE/Chlamys	0.0207575555115592	0.0243408207330806	0.0355386646253149
Chlamys-1_Ec32.939	chr_24	4759404	4759542	-	138	23.2	introns	PLE/Chlamys	4637	2.97606210912228	not intact	PLE/Chlamys	0	0	0
Chlamys-1_Ec32.94	chr_02	1283039	1283191	-	152	25.3	introns	PLE/Chlamys	4637	3.27798145352599	not intact	PLE/Chlamys	0	0	0
Chlamys-1_Ec32.940	chr_24	4790945	4791036	-	91	26.8	introns	PLE/Chlamys	4637	1.96247573862411	not intact	PLE/Chlamys	0	0	0
Chlamys-1_Ec32.941	chr_24	4824890	4824982	+	92	18.9	introns	PLE/Chlamys	4637	1.98404140608152	not intact	PLE/Chlamys	0	0	0
Chlamys-1_Ec32.942	chr_24	4824983	4825151	+	168	3	introns	PLE/Chlamys	4637	3.62303213284451	not intact	PLE/Chlamys	0.00572865869174092	0.011763109409643	0
Chlamys-1_Ec32.943	chr_24	4899477	4899655	+	178	20.1	introns	PLE/Chlamys	4637	3.83868880741859	not intact	PLE/Chlamys	0	0	0
Chlamys-1_Ec32.944	chr_24	4901278	4901506	-	228	16.2	introns	PLE/Chlamys	4637	4.91697218028898	not intact	PLE/Chlamys	0.00299057472811948	0	0
Chlamys-1_Ec32.945	chr_24	5123638	5123810	-	172	0.6	intP	PLE/Chlamys	4637	3.70929480267414	not intact	PLE/Chlamys	0.00663817734367676	0.00569495557118313	0.0521273761218595
Chlamys-1_Ec32.946	chr_24	5208630	5208842	+	212	15.9	introns	PLE/Chlamys	4637	4.57192150097046	not intact	PLE/Chlamys	0	0	0.0268607719501658
Chlamys-1_Ec32.947	chr_25	436715	436838	-	123	17.4	introns	PLE/Chlamys	4637	2.65257709726116	not intact	PLE/Chlamys	0	0	0
Chlamys-1_Ec32.948	chr_25	532914	533100	+	186	17.6	introns	PLE/Chlamys	4637	4.01121414707785	not intact	PLE/Chlamys	0.00331908867183838	0	0
Chlamys-1_Ec32.949	chr_25	587961	588101	+	140	5.7	intP	PLE/Chlamys	4637	3.01919344403709	not intact	PLE/Chlamys	0.0311193586500141	0.00569495557118313	0.00631665104292342
Chlamys-1_Ec32.95	chr_02	1355700	1355819	+	119	28	introns	PLE/Chlamys	4637	2.56631442743153	not intact	PLE/Chlamys	0	0	0
Chlamys-1_Ec32.950	chr_25	916882	918210	+	740	7.384	introns	PLE/Chlamys	4637	15.9585939184818	not intact	PLE/Chlamys	0.0580861331554748	0.0486816414661613	0.0189499531287703
Chlamys-1_Ec32.951	chr_25	953679	953793	+	114	4.4	intD	PLE/Chlamys	4637	2.45848609014449	not intact	PLE/Chlamys	0.00331908867183838	0	0
Chlamys-1_Ec32.952	chr_25	997117	997233	+	116	17.9	introns	PLE/Chlamys	4637	2.50161742505931	not intact	PLE/Chlamys	0.00605717263545982	0.00688275575225448	0
Chlamys-1_Ec32.953	chr_25	1230848	1231011	+	163	19.5	introns	PLE/Chlamys	4637	3.51520379555747	not intact	PLE/Chlamys	0	0	0
Chlamys-1_Ec32.954	chr_25	1254834	1254934	-	100	20.6	introns	PLE/Chlamys	4637	2.15656674574078	not intact	PLE/Chlamys	0	0	0
Chlamys-1_Ec32.955	chr_25	1349832	1350044	-	212	3.8	intD	PLE/Chlamys	4637	4.57192150097046	not intact	PLE/Chlamys	0.0141954013471033	0.0129509095907144	0.0766269064397996
Chlamys-1_Ec32.956	chr_25	1908024	1908147	-	123	18.5	introns	PLE/Chlamys	4637	2.65257709726116	not intact	PLE/Chlamys	0	0	0
Chlamys-1_Ec32.957	chr_25	2846772	2847064	+	292	5	introns	PLE/Chlamys	4637	6.29717489756308	not intact	PLE/Chlamys	0.0153574107635372	0.011763109409643	0.00631665104292342
Chlamys-1_Ec32.958	chr_25	3016188	3016298	+	110	3.7	intD	PLE/Chlamys	4637	2.37222342031486	not intact	PLE/Chlamys	0.0087192334198604	0.00688275575225448	0
Chlamys-1_Ec32.959	chr_25	3147050	3147229	+	179	16.4	introns	PLE/Chlamys	4637	3.860254474876	not intact	PLE/Chlamys	0	0	0
Chlamys-1_Ec32.96	chr_02	1456642	1456814	+	172	18	intP	PLE/Chlamys	4637	3.70929480267414	not intact	PLE/Chlamys	0	0	0
Chlamys-1_Ec32.960	chr_25	3243914	3244240	+	326	4.1	intD	PLE/Chlamys	4637	7.03040759111495	not intact	PLE/Chlamys	0.0456676951676717	0.0113899111423663	0.120843463740264
Chlamys-1_Ec32.961	chr_25	3423819	3424238	+	419	7.7	intD	PLE/Chlamys	4637	9.03601466465387	not intact	PLE/Chlamys	0.0382720455305008	0.00606815383845988	0.0165887114965446
Chlamys-1_Ec32.962	chr_25	3581165	3587554	+	286	18.357	introns	PLE/Chlamys	4637	6.16778089281863	not intact	PLE/Chlamys	0.123182434840808	0.136155064150604	1.40755919543214
Chlamys-1_Ec32.963	chr_25	3686903	3686999	-	96	22.6	introns	PLE/Chlamys	4637	2.07030407591115	not intact	PLE/Chlamys	0	0	0
Chlamys-1_Ec32.964	chr_25	3692303	3692397	-	94	28.9	introns	PLE/Chlamys	4637	2.02717274099633	not intact	PLE/Chlamys	0	0	0
Chlamys-1_Ec32.965	chr_25	3919487	3919576	-	89	19	introns	PLE/Chlamys	4637	1.91934440370929	not intact	PLE/Chlamys	0	0	0
Chlamys-1_Ec32.966	chr_25	3940384	3940515	+	131	24.4	introns	PLE/Chlamys	4637	2.82510243692042	not intact	PLE/Chlamys	0	0	0
Chlamys-1_Ec32.967	chr_25	4092939	4093189	-	250	8.9	intD	PLE/Chlamys	4637	5.39141686435195	not intact	PLE/Chlamys	0.00299057472811948	0	0
Chlamys-1_Ec32.968	chr_25	4176568	4178825	-	156	4.486	intP	PLE/Chlamys	4637	3.36424412335562	not intact	PLE/Chlamys	12.5930194437187	8.71508634835131	11.7956146741142
Chlamys-1_Ec32.969	chr_25	4176766	4177236	-	470	3.7	intP	PLE/Chlamys	4637	10.1358637049817	not intact	PLE/Chlamys	0.02083357869078	0.00569495557118313	0.0165887114965446
Chlamys-1_Ec32.97	chr_02	1648904	1649125	-	221	18.1	introns	PLE/Chlamys	4637	4.76601250808713	not intact	PLE/Chlamys	0	0	0
Chlamys-1_Ec32.970	chr_25	4218575	4218748	-	173	1.2	intD	PLE/Chlamys	4637	3.73086047013155	not intact	PLE/Chlamys	0.00273808396362143	0	0.0315832552146171
Chlamys-1_Ec32.971	chr_25	4270060	4270203	+	143	2.8	introns	PLE/Chlamys	4637	3.08389044640932	not intact	PLE/Chlamys	0.0356099847461002	0.0327845749336832	0.0623994365754807
Chlamys-1_Ec32.972	chr_25	4436497	4436579	-	82	25.3	introns	PLE/Chlamys	4637	1.76838473150744	not intact	PLE/Chlamys	0	0	0
Chlamys-1_Ec32.973	chr_25	4488254	4488373	-	119	22.2	introns	PLE/Chlamys	4637	2.56631442743153	not intact	PLE/Chlamys	0	0	0
Chlamys-1_Ec32.974	chr_26	25589	25752	+	163	1.2	intD	PLE/Chlamys	4637	3.51520379555747	not intact	PLE/Chlamys	0.0386005594742197	0.0327845749336832	0.0331774229930892
Chlamys-1_Ec32.975	chr_26	25741	26154	+	413	3.4	intD	PLE/Chlamys	4637	8.90662065990942	not intact	PLE/Chlamys	0.041414666617062	0.0194604670756921	0.111398497211361
Chlamys-1_Ec32.976	chr_26	469556	469744	+	188	15	intD	PLE/Chlamys	4637	4.05434548199267	not intact	PLE/Chlamys	0	0.00569495557118313	0
Chlamys-1_Ec32.977	chr_26	996571	996699	+	128	22.4	introns	PLE/Chlamys	4637	2.7604054345482	not intact	PLE/Chlamys	0	0	0
Chlamys-1_Ec32.978	chr_26	1053282	1053383	-	101	5.9	introns	PLE/Chlamys	4637	2.17813241319819	not intact	PLE/Chlamys	0.00930023812807735	0	0.0126333020858468
Chlamys-1_Ec32.979	chr_26	1119271	1119347	-	76	24	introns	PLE/Chlamys	4637	1.63899072676299	not intact	PLE/Chlamys	0	0	0
Chlamys-1_Ec32.98	chr_02	2875743	2875986	-	243	1.2	introns	PLE/Chlamys	4637	5.2404571921501	not intact	PLE/Chlamys	0.0296288352898613	0	0.126393040929433
Chlamys-1_Ec32.980	chr_26	1261551	1261656	+	105	4.2	introns	PLE/Chlamys	4637	2.26439508302782	not intact	PLE/Chlamys	0	0	0
Chlamys-1_Ec32.981	chr_26	1282834	1282993	-	159	21	introns	PLE/Chlamys	4637	3.42894112572784	not intact	PLE/Chlamys	0	0	0
Chlamys-1_Ec32.982	chr_26	1396715	1396863	-	148	18.6	introns	PLE/Chlamys	4637	3.19171878369636	not intact	PLE/Chlamys	0.00331908867183838	0	0
Chlamys-1_Ec32.983	chr_26	1498120	1498275	+	155	1.3	introns	PLE/Chlamys	4637	3.34267845589821	not intact	PLE/Chlamys	0.0650012224904851	0.00606815383845988	0.045810725078936
Chlamys-1_Ec32.984	chr_26	1517471	1517612	-	141	16.9	introns	PLE/Chlamys	4637	3.0407591114945	not intact	PLE/Chlamys	0.0087192334198604	0	0
Chlamys-1_Ec32.985	chr_26	1550656	1551069	+	413	6.8	introns	PLE/Chlamys	4637	8.90662065990942	not intact	PLE/Chlamys	0.0315334237807677	0.00688275575225448	0
Chlamys-1_Ec32.986	chr_26	1621978	1622152	+	174	5.5	intP	PLE/Chlamys	4637	3.75242613758896	not intact	PLE/Chlamys	0.0184240086708775	0.00569495557118313	0.0268607719501658
Chlamys-1_Ec32.987	chr_26	1622154	1622417	+	263	8.3	intD	PLE/Chlamys	4637	5.67177054129825	not intact	PLE/Chlamys	0.0300577936396365	0	0.022905362539468
Chlamys-1_Ec32.988	chr_26	1966648	1966805	+	157	22	intD	PLE/Chlamys	4637	3.38580979081303	not intact	PLE/Chlamys	0.00299057472811948	0	0
Chlamys-1_Ec32.989	chr_26	2223338	2223510	+	172	14.4	introns	PLE/Chlamys	4637	3.70929480267414	not intact	PLE/Chlamys	0.13272563572557	0.120387150551229	0.262998122241523
Chlamys-1_Ec32.99	chr_02	2948616	2948737	-	121	23.7	intP	PLE/Chlamys	4637	2.60944576234634	not intact	PLE/Chlamys	0	0	0
Chlamys-1_Ec32.990	chr_26	2258980	2259175	+	195	6.3	introns	PLE/Chlamys	4637	4.20530515419452	not intact	PLE/Chlamys	0.0245816257123937	0.0125777113234376	0.0126333020858468
Chlamys-1_Ec32.991	chr_26	2280120	2280226	-	106	5.7	introns	PLE/Chlamys	4637	2.28596075048523	not intact	PLE/Chlamys	0.0152813875843163	0	0.00631665104292342
Chlamys-1_Ec32.992	chr_26	2399767	2399876	+	109	3.7	intD	PLE/Chlamys	4637	2.35065775285745	not intact	PLE/Chlamys	0.00962875207179624	0.00569495557118313	0
Chlamys-1_Ec32.993	chr_26	2947825	2947934	+	109	3.7	5UTR	PLE/Chlamys	4637	2.35065775285745	not intact	PLE/Chlamys	0.0090477473635793	0.00688275575225448	0.00631665104292342
Chlamys-1_Ec32.994	chr_26	3061941	3062066	+	125	23.8	introns	PLE/Chlamys	4637	2.69570843217598	not intact	PLE/Chlamys	0	0	0.0102720604536212
Chlamys-1_Ec32.995	chr_26	3141791	3141867	-	76	9.3	introns	PLE/Chlamys	4637	1.63899072676299	not intact	PLE/Chlamys	0	0	0
Chlamys-1_Ec32.996	chr_26	3164014	3164198	-	184	6.7	introns	PLE/Chlamys	4637	3.96808281216304	not intact	PLE/Chlamys	0	0	0.00631665104292342
Chlamys-1_Ec32.997	chr_26	3207830	3207965	-	135	16.7	introns	PLE/Chlamys	4637	2.91136510675005	not intact	PLE/Chlamys	0	0	0
Chlamys-1_Ec32.998	chr_26	3468415	3468589	-	174	5	intD	PLE/Chlamys	4637	3.75242613758896	not intact	PLE/Chlamys	0	0.0121363076769198	0
Chlamys-1_Ec32.999	chr_26	3517406	3517821	-	415	3.2	intP	PLE/Chlamys	4637	8.94975199482424	not intact	PLE/Chlamys	0.0271432420907379	0.011763109409643	0.0766269064397996
Chlamys-2a_Ec32.1	HiC_scaffold_28	280323	283057	-	1495	2.126	intD	PLE/Chlamys	3664	40.8024017467249	not intact	PLE/Chlamys	1.3969627854588	0.92761026274983	0.928907823735533
Chlamys-2a_Ec32.10	HiC_scaffold_28	2113069	2114125	+	475	8.199	intD	PLE/Chlamys	3664	12.9639737991266	not intact	PLE/Chlamys	0.0278858211652104	0.043428089541496	0.0687160876184041
Chlamys-2a_Ec32.100	chr_01	1517253	1517306	-	53	5.7	introns	PLE/Chlamys	3664	1.44650655021834	not intact	PLE/Chlamys	0	0	0
Chlamys-2a_Ec32.1000	chr_13	5786004	5786142	+	138	26.4	introns	PLE/Chlamys	3664	3.76637554585153	not intact	PLE/Chlamys	0	0	0
Chlamys-2a_Ec32.1001	chr_13	5860182	5860304	-	122	16.6	intD	PLE/Chlamys	3664	3.3296943231441	not intact	PLE/Chlamys	0	0	0
Chlamys-2a_Ec32.1002	chr_13	5943864	5943943	+	79	13.6	intD	PLE/Chlamys	3664	2.1561135371179	not intact	PLE/Chlamys	0	0	0
Chlamys-2a_Ec32.1003	chr_13	5963777	5963856	+	79	13.6	intD	PLE/Chlamys	3664	2.1561135371179	not intact	PLE/Chlamys	0	0	0
Chlamys-2a_Ec32.1004	chr_13	6020476	6020646	+	170	0	introns	PLE/Chlamys	3664	4.63973799126637	not intact	PLE/Chlamys	0.100596314017564	0.133467213075046	0.639695963255668
Chlamys-2a_Ec32.1005	chr_13	6138517	6138771	-	254	3.9	introns	PLE/Chlamys	3664	6.93231441048035	not intact	PLE/Chlamys	0.0090477473635793	0.0315967747526119	0.0703102553968762
Chlamys-2a_Ec32.1006	chr_13	6855224	6855298	+	74	23.3	introns	PLE/Chlamys	3664	2.01965065502183	not intact	PLE/Chlamys	0	0	0
Chlamys-2a_Ec32.1007	chr_14	4187	4371	-	184	22.6	introns	PLE/Chlamys	3664	5.02183406113537	not intact	PLE/Chlamys	0.00273808396362143	0	0
Chlamys-2a_Ec32.1008	chr_14	144094	144184	-	90	1.1	intD	PLE/Chlamys	3664	2.45633187772926	not intact	PLE/Chlamys	0	0	0
Chlamys-2a_Ec32.1009	chr_14	361031	361084	-	53	0	introns	PLE/Chlamys	3664	1.44650655021834	not intact	PLE/Chlamys	0	0	0
Chlamys-2a_Ec32.101	chr_01	1633680	1633757	+	77	18.9	introns	PLE/Chlamys	3664	2.10152838427948	not intact	PLE/Chlamys	0.0120383220916988	0.00606815383845988	0.022905362539468
Chlamys-2a_Ec32.1010	chr_14	370976	371032	-	56	23.2	introns	PLE/Chlamys	3664	1.52838427947598	not intact	PLE/Chlamys	0	0	0
Chlamys-2a_Ec32.1011	chr_14	400008	400292	+	284	13	introns	PLE/Chlamys	3664	7.75109170305677	not intact	PLE/Chlamys	0.00547616792724287	0	0
Chlamys-2a_Ec32.1012	chr_14	438872	439109	+	237	1.7	introns	PLE/Chlamys	3664	6.46834061135371	not intact	PLE/Chlamys	0.0320384053097638	0	0.0315832552146171
Chlamys-2a_Ec32.1013	chr_14	569318	569653	-	246	7.409	5UTR	PLE/Chlamys	3664	6.71397379912664	not intact	PLE/Chlamys	0.00995726601551514	0.011763109409643	0.0292220135823914
Chlamys-2a_Ec32.1014	chr_14	666602	666664	+	62	6.6	introns	PLE/Chlamys	3664	1.69213973799127	not intact	PLE/Chlamys	0	0	0
Chlamys-2a_Ec32.1015	chr_14	874505	874621	-	116	25	introns	PLE/Chlamys	3664	3.16593886462882	not intact	PLE/Chlamys	0	0	0
Chlamys-2a_Ec32.1016	chr_14	1022796	1022866	+	70	8.6	introns	PLE/Chlamys	3664	1.91048034934498	not intact	PLE/Chlamys	0.0211620926344989	0.0308503782180584	0.0394940740360126
Chlamys-2a_Ec32.1017	chr_14	1034921	1035081	+	160	19.9	introns	PLE/Chlamys	3664	4.36681222707424	not intact	PLE/Chlamys	0	0	0
Chlamys-2a_Ec32.1018	chr_14	1076989	1077113	+	124	0	introns	PLE/Chlamys	3664	3.38427947598253	not intact	PLE/Chlamys	0.128421005222575	0.154488678599086	0.619978936273144
Chlamys-2a_Ec32.1019	chr_14	1175155	1175396	+	241	2.5	5UTR	PLE/Chlamys	3664	6.57751091703057	not intact	PLE/Chlamys	0.0992727302348742	0.171505339933395	0.627122681240786
Chlamys-2a_Ec32.102	chr_01	1690739	1690943	+	204	13.4	introns	PLE/Chlamys	3664	5.56768558951965	not intact	PLE/Chlamys	0.00605717263545982	0.0113899111423663	0.0481719667111617
Chlamys-2a_Ec32.1020	chr_14	1285676	1285816	+	140	8	introns	PLE/Chlamys	3664	3.82096069868996	not intact	PLE/Chlamys	0	0	0
Chlamys-2a_Ec32.1021	chr_14	1339651	1339787	-	136	16.4	intP	PLE/Chlamys	3664	3.7117903930131	not intact	PLE/Chlamys	0	0	0
Chlamys-2a_Ec32.1022	chr_14	1541029	1541169	-	140	23.3	intD	PLE/Chlamys	3664	3.82096069868996	not intact	PLE/Chlamys	0	0	0
Chlamys-2a_Ec32.1023	chr_14	1595070	1595165	-	95	4.2	introns	PLE/Chlamys	3664	2.59279475982533	not intact	PLE/Chlamys	0	0	0
Chlamys-2a_Ec32.1024	chr_14	1955850	1955986	-	136	18	intP	PLE/Chlamys	3664	3.7117903930131	not intact	PLE/Chlamys	0.00547616792724287	0	0
Chlamys-2a_Ec32.1025	chr_14	2089367	2090070	+	703	8.2	introns	PLE/Chlamys	3664	19.1866812227074	not intact	PLE/Chlamys	0.138454294417311	0.144110727682859	0.64683970822331
Chlamys-2a_Ec32.1026	chr_14	2175882	2175949	-	67	9	intP	PLE/Chlamys	3664	1.82860262008734	not intact	PLE/Chlamys	0	0	0
Chlamys-2a_Ec32.1027	chr_14	2389001	2389104	-	103	4.9	introns	PLE/Chlamys	3664	2.81113537117904	not intact	PLE/Chlamys	0.00299057472811948	0.00606815383845988	0
Chlamys-2a_Ec32.1028	chr_14	2464328	2464474	-	146	11.5	introns	PLE/Chlamys	3664	3.98471615720524	not intact	PLE/Chlamys	0	0	0
Chlamys-2a_Ec32.1029	chr_14	2469073	2469188	+	115	4.3	intD	PLE/Chlamys	3664	3.13864628820961	not intact	PLE/Chlamys	1.04575965830094	1.32121526244099	6.37506142415482
Chlamys-2a_Ec32.103	chr_01	1735412	1735468	+	56	0	intP	PLE/Chlamys	3664	1.52838427947598	not intact	PLE/Chlamys	0.0090477473635793	0.0113899111423663	0.0394940740360126
Chlamys-2a_Ec32.1030	chr_14	2652547	2652610	+	63	4.8	introns	PLE/Chlamys	3664	1.71943231441048	not intact	PLE/Chlamys	0.00273808396362143	0.00569495557118313	0.0394940740360126
Chlamys-2a_Ec32.1031	chr_14	2759422	2759535	-	113	1.8	introns	PLE/Chlamys	3664	3.08406113537118	not intact	PLE/Chlamys	0	0	0
Chlamys-2a_Ec32.1032	chr_14	2820392	2820542	-	150	1.4	intD	PLE/Chlamys	3664	4.0938864628821	not intact	PLE/Chlamys	0	0.013765511504509	0.0750327386613275
Chlamys-2a_Ec32.1033	chr_14	2909583	2909696	-	113	1.8	introns	PLE/Chlamys	3664	3.08406113537118	not intact	PLE/Chlamys	0.00331908867183838	0	0.0205441209072424
Chlamys-2a_Ec32.1034	chr_14	2910024	2910092	-	68	11.4	introns	PLE/Chlamys	3664	1.85589519650655	not intact	PLE/Chlamys	0	0.00688275575225448	0
Chlamys-2a_Ec32.1035	chr_14	3012937	3013075	+	138	2.2	intP	PLE/Chlamys	3664	3.76637554585153	not intact	PLE/Chlamys	0.0912105247024516	0.116687339249532	0.562301982962114
Chlamys-2a_Ec32.1036	chr_14	3038109	3038174	+	65	5	intD	PLE/Chlamys	3664	1.77401746724891	not intact	PLE/Chlamys	0.00299057472811948	0	0
Chlamys-2a_Ec32.1037	chr_14	3095005	3095074	+	69	2.9	introns	PLE/Chlamys	3664	1.88318777292576	not intact	PLE/Chlamys	0.00331908867183838	0.00569495557118313	0.0126333020858468
Chlamys-2a_Ec32.1038	chr_14	3125600	3125657	+	57	5.4	introns	PLE/Chlamys	3664	1.5556768558952	not intact	PLE/Chlamys	0.0180954947271586	0.0251554226468752	0.0331774229930892
Chlamys-2a_Ec32.1039	chr_14	3673063	3674644	+	348	6.823	intD	PLE/Chlamys	3664	9.49781659388646	not intact	PLE/Chlamys	0.195302394977131	0.296026447607458	0.819810548085433
Chlamys-2a_Ec32.104	chr_01	1925549	1925628	+	79	8.3	intD	PLE/Chlamys	3664	2.1561135371179	not intact	PLE/Chlamys	0	0	0
Chlamys-2a_Ec32.1040	chr_14	3673307	3673441	+	134	17.9	intD	PLE/Chlamys	3664	3.65720524017467	not intact	PLE/Chlamys	0	0	0.0189499531287703
Chlamys-2a_Ec32.1041	chr_14	3771794	3771940	-	146	20.9	introns	PLE/Chlamys	3664	3.98471615720524	not intact	PLE/Chlamys	0	0	0
Chlamys-2a_Ec32.1042	chr_14	3807128	3807420	+	292	16.1	introns	PLE/Chlamys	3664	7.96943231441048	not intact	PLE/Chlamys	0	0	0
Chlamys-2a_Ec32.1043	chr_14	3896870	3896976	-	106	9	intP	PLE/Chlamys	3664	2.89301310043668	not intact	PLE/Chlamys	0	0	0
Chlamys-2a_Ec32.1044	chr_14	3911035	3911144	+	109	16	intD	PLE/Chlamys	3664	2.97489082969432	not intact	PLE/Chlamys	0	0	0
Chlamys-2a_Ec32.1045	chr_14	4350509	4350561	-	52	3.9	intD	PLE/Chlamys	3664	1.41921397379913	not intact	PLE/Chlamys	0	0	0
Chlamys-2a_Ec32.1046	chr_14	4350574	4350789	-	215	1.4	intP	PLE/Chlamys	3664	5.867903930131	not intact	PLE/Chlamys	0.00331908867183838	0	0.00631665104292342
Chlamys-2a_Ec32.1047	chr_14	4373636	4373748	+	112	23.4	introns	PLE/Chlamys	3664	3.05676855895197	not intact	PLE/Chlamys	0	0	0
Chlamys-2a_Ec32.1048	chr_14	4396508	4396591	-	83	6	introns	PLE/Chlamys	3664	2.26528384279476	not intact	PLE/Chlamys	0.0147764060553202	0.0174580649808261	0.0710773292506297
Chlamys-2a_Ec32.1049	chr_14	4396911	4397075	-	164	1.8	introns	PLE/Chlamys	3664	4.47598253275109	not intact	PLE/Chlamys	0	0	0
Chlamys-2a_Ec32.105	chr_01	2025530	2025744	+	214	26.1	introns	PLE/Chlamys	3664	5.84061135371179	not intact	PLE/Chlamys	0	0	0
Chlamys-2a_Ec32.1050	chr_14	4571803	4571916	+	113	7.1	5UTR	PLE/Chlamys	3664	3.08406113537118	not intact	PLE/Chlamys	0.0265622373825209	0.0174580649808261	0.0378999062575405
Chlamys-2a_Ec32.1051	chr_14	4607025	4607131	+	106	18.6	introns	PLE/Chlamys	3664	2.89301310043668	not intact	PLE/Chlamys	0	0	0
Chlamys-2a_Ec32.1052	chr_14	4748204	4748364	-	160	3.1	introns	PLE/Chlamys	3664	4.36681222707424	not intact	PLE/Chlamys	0	0.00688275575225448	0
Chlamys-2a_Ec32.1053	chr_14	4825519	4825670	-	151	6.4	introns	PLE/Chlamys	3664	4.12117903930131	not intact	PLE/Chlamys	0	0	0
Chlamys-2a_Ec32.1054	chr_14	4891804	4891876	-	72	15.3	introns	PLE/Chlamys	3664	1.96506550218341	not intact	PLE/Chlamys	0	0	0
Chlamys-2a_Ec32.1055	chr_14	4967281	4967344	-	63	0	introns	PLE/Chlamys	3664	1.71943231441048	not intact	PLE/Chlamys	0	0	0
Chlamys-2a_Ec32.1056	chr_14	5002322	5002456	+	134	2.2	intD	PLE/Chlamys	3664	3.65720524017467	not intact	PLE/Chlamys	0.0181715179063794	0.025528620914152	0.0378999062575405
Chlamys-2a_Ec32.1057	chr_14	5085639	5085798	-	159	3.5	introns	PLE/Chlamys	3664	4.33951965065502	not intact	PLE/Chlamys	0.0153574107635372	0.0312235764853351	0
Chlamys-2a_Ec32.1058	chr_14	5135700	5135818	-	118	20.9	introns	PLE/Chlamys	3664	3.22052401746725	not intact	PLE/Chlamys	0	0	0
Chlamys-2a_Ec32.1059	chr_14	5208654	5208705	-	51	2	intD	PLE/Chlamys	3664	1.39192139737991	not intact	PLE/Chlamys	0	0	0
Chlamys-2a_Ec32.106	chr_01	2026323	2026451	-	128	4.7	introns	PLE/Chlamys	3664	3.49344978165939	not intact	PLE/Chlamys	0.00331908867183838	0	0
Chlamys-2a_Ec32.1060	chr_14	5254538	5254843	-	305	5.1	introns	PLE/Chlamys	3664	8.32423580786026	not intact	PLE/Chlamys	0.0090477473635793	0.0243408207330806	0.060038194943255
Chlamys-2a_Ec32.1061	chr_14	5272936	5273188	+	252	6.1	None	PLE/Chlamys	3664	6.87772925764192	not intact	PLE/Chlamys	0.0117858313272007	0.0465500864381922	0.0481719667111617
Chlamys-2a_Ec32.1062	chr_14	5274987	5278151	-	790	9.264	None	PLE/Chlamys	3664	21.561135371179	not intact	PLE/Chlamys	3.10188010093552	2.03177480122	0.928847803664568
Chlamys-2a_Ec32.1063	chr_14	5298535	5298607	+	72	0	introns	PLE/Chlamys	3664	1.96506550218341	not intact	PLE/Chlamys	0.0184240086708775	0	0.0418553156682383
Chlamys-2a_Ec32.1064	chr_14	5501699	5501802	+	103	1.9	intD	PLE/Chlamys	3664	2.81113537117904	not intact	PLE/Chlamys	0.105506370455611	0.156864278961229	0.622400197976335
Chlamys-2a_Ec32.1065	chr_14	5575897	5575980	+	83	1.2	intD	PLE/Chlamys	3664	2.26528384279476	not intact	PLE/Chlamys	0.0170095084899456	0.0190190634291742	0.0521273761218595
Chlamys-2a_Ec32.1066	chr_14	5576166	5576222	+	56	3.6	intP	PLE/Chlamys	3664	1.52838427947598	not intact	PLE/Chlamys	0.0115333405627027	0.0113899111423663	0.0315832552146171
Chlamys-2a_Ec32.1067	chr_14	5793157	5793237	-	80	21.4	intD	PLE/Chlamys	3664	2.18340611353712	not intact	PLE/Chlamys	0	0	0
Chlamys-2a_Ec32.1068	chr_14	5803481	5803836	+	355	10.2	intD	PLE/Chlamys	3664	9.68886462882096	not intact	PLE/Chlamys	0	0.0121363076769198	0
Chlamys-2a_Ec32.1069	chr_14	5805070	5805258	-	188	11.1	intP	PLE/Chlamys	3664	5.13100436681223	not intact	PLE/Chlamys	0.0126193267999157	0	0.00631665104292342
Chlamys-2a_Ec32.107	chr_01	2058315	2058422	-	107	13.6	introns	PLE/Chlamys	3664	2.9203056768559	not intact	PLE/Chlamys	0	0	0.0102720604536212
Chlamys-2a_Ec32.1070	chr_14	6128817	6128941	-	124	1.6	introns	PLE/Chlamys	3664	3.38427947598253	not intact	PLE/Chlamys	0	0	0
Chlamys-2a_Ec32.1071	chr_14	6500095	6500195	+	100	16.4	introns	PLE/Chlamys	3664	2.7292576419214	not intact	PLE/Chlamys	0	0.00606815383845988	0
Chlamys-2a_Ec32.1072	chr_14	6556007	6556093	-	86	12.8	intP	PLE/Chlamys	3664	2.3471615720524	not intact	PLE/Chlamys	0	0	0
Chlamys-2a_Ec32.1073	chr_14	6658832	6658911	+	79	8.1	intP	PLE/Chlamys	3664	2.1561135371179	not intact	PLE/Chlamys	0	0	0
Chlamys-2a_Ec32.1074	chr_14	6666549	6666605	+	56	17.9	introns	PLE/Chlamys	3664	1.52838427947598	not intact	PLE/Chlamys	0	0.00569495557118313	0
Chlamys-2a_Ec32.1075	chr_15	62484	62550	-	66	24.2	intD	PLE/Chlamys	3664	1.80131004366812	not intact	PLE/Chlamys	0	0	0
Chlamys-2a_Ec32.1076	chr_15	64604	64669	-	65	4.6	intD	PLE/Chlamys	3664	1.77401746724891	not intact	PLE/Chlamys	0	0	0
Chlamys-2a_Ec32.1077	chr_15	163123	163172	-	49	6.1	introns	PLE/Chlamys	3664	1.33733624454148	not intact	PLE/Chlamys	0	0	0
Chlamys-2a_Ec32.1078	chr_15	289619	289686	+	67	20.9	introns	PLE/Chlamys	3664	1.82860262008734	not intact	PLE/Chlamys	0	0	0
Chlamys-2a_Ec32.1079	chr_15	573072	573135	-	63	6.3	intD	PLE/Chlamys	3664	1.71943231441048	not intact	PLE/Chlamys	0	0	0
Chlamys-2a_Ec32.108	chr_01	2179951	2180016	-	65	9.9	intP	PLE/Chlamys	3664	1.77401746724891	not intact	PLE/Chlamys	0	0	0
Chlamys-2a_Ec32.1080	chr_15	624595	624656	-	61	6.6	intD	PLE/Chlamys	3664	1.66484716157205	not intact	PLE/Chlamys	0	0	0
Chlamys-2a_Ec32.1081	chr_15	677816	678017	+	201	9.7	introns	PLE/Chlamys	3664	5.48580786026201	not intact	PLE/Chlamys	0.244188734410585	0.320101704648954	1.0939078247053
Chlamys-2a_Ec32.1082	chr_15	773821	773870	+	49	0	introns	PLE/Chlamys	3664	1.33733624454148	not intact	PLE/Chlamys	0	0	0
Chlamys-2a_Ec32.1083	chr_15	784636	784730	-	94	0	introns	PLE/Chlamys	3664	2.56550218340611	not intact	PLE/Chlamys	0.00273808396362143	0	0
Chlamys-2a_Ec32.1084	chr_15	1054053	1054179	+	126	2.4	intP	PLE/Chlamys	3664	3.43886462882096	not intact	PLE/Chlamys	0.0967722438167292	0.123570095001787	0.612068117451748
Chlamys-2a_Ec32.1085	chr_15	1139957	1140008	+	51	13.7	introns	PLE/Chlamys	3664	1.39192139737991	not intact	PLE/Chlamys	0	0	0
Chlamys-2a_Ec32.1086	chr_15	1189252	1189333	-	81	24.7	introns	PLE/Chlamys	3664	2.21069868995633	not intact	PLE/Chlamys	0	0	0
Chlamys-2a_Ec32.1087	chr_15	1598320	1602485	+	330	14.199	introns	PLE/Chlamys	3664	9.00655021834061	not intact	PLE/Chlamys	0.00663817734367676	0.0996706779152241	0.0955768595685699
Chlamys-2a_Ec32.1088	chr_15	1695332	1695438	-	106	1.9	introns	PLE/Chlamys	3664	2.89301310043668	not intact	PLE/Chlamys	0.00299057472811948	0.011763109409643	0
Chlamys-2a_Ec32.1089	chr_15	1751515	1751616	-	101	3.1	introns	PLE/Chlamys	3664	2.75655021834061	not intact	PLE/Chlamys	0.00273808396362143	0	0.0126333020858468
Chlamys-2a_Ec32.109	chr_01	2497636	2497700	-	64	0	intP	PLE/Chlamys	3664	1.74672489082969	not intact	PLE/Chlamys	0	0	0
Chlamys-2a_Ec32.1090	chr_15	1859982	1860157	+	175	7.1	introns	PLE/Chlamys	3664	4.77620087336245	not intact	PLE/Chlamys	0.082829333234124	0.164995782448417	0.521273761218595
Chlamys-2a_Ec32.1091	chr_15	1921551	1921749	+	198	25.1	introns	PLE/Chlamys	3664	5.40393013100437	not intact	PLE/Chlamys	0.0112048266189838	0	0
Chlamys-2a_Ec32.1092	chr_15	2088366	2088417	-	51	8	intD	PLE/Chlamys	3664	1.39192139737991	not intact	PLE/Chlamys	0.00273808396362143	0	0
Chlamys-2a_Ec32.1093	chr_15	2096249	2096311	-	62	6.5	intD	PLE/Chlamys	3664	1.69213973799127	not intact	PLE/Chlamys	0	0	0
Chlamys-2a_Ec32.1094	chr_15	2542427	2542488	-	61	3.3	introns	PLE/Chlamys	3664	1.66484716157205	not intact	PLE/Chlamys	0	0	0
Chlamys-2a_Ec32.1095	chr_15	2716744	2717041	+	297	13.3	introns	PLE/Chlamys	3664	8.10589519650655	not intact	PLE/Chlamys	0	0	0
Chlamys-2a_Ec32.1096	chr_15	2753696	2754418	+	722	16.1	introns	PLE/Chlamys	3664	19.7052401746725	not intact	PLE/Chlamys	0.0147764060553202	0.00606815383845988	0.1666541888192
Chlamys-2a_Ec32.1097	chr_15	3084532	3084592	-	60	5.3	introns	PLE/Chlamys	3664	1.63755458515284	not intact	PLE/Chlamys	0	0	0
Chlamys-2a_Ec32.1098	chr_15	3263373	3263460	-	87	1.1	introns	PLE/Chlamys	3664	2.37445414847162	not intact	PLE/Chlamys	0.00299057472811948	0	0
Chlamys-2a_Ec32.1099	chr_15	3475066	3475126	-	60	10	introns	PLE/Chlamys	3664	1.63755458515284	not intact	PLE/Chlamys	0	0	0
Chlamys-2a_Ec32.11	HiC_scaffold_28	2113172	2113248	-	76	5.3	intD	PLE/Chlamys	3664	2.07423580786026	not intact	PLE/Chlamys	0.00273808396362143	0	0
Chlamys-2a_Ec32.110	chr_01	2737199	2737275	-	76	4.4	intP	PLE/Chlamys	3664	2.07423580786026	not intact	PLE/Chlamys	0.00299057472811948	0.00569495557118313	0
Chlamys-2a_Ec32.1100	chr_15	3554073	3554173	-	100	2	intP	PLE/Chlamys	3664	2.7292576419214	not intact	PLE/Chlamys	0	0	0
Chlamys-2a_Ec32.1101	chr_15	3624070	3624166	+	96	18.5	introns	PLE/Chlamys	3664	2.62008733624454	not intact	PLE/Chlamys	0	0	0
Chlamys-2a_Ec32.1102	chr_15	3627090	3627146	-	56	1.8	introns	PLE/Chlamys	3664	1.52838427947598	not intact	PLE/Chlamys	0	0	0
Chlamys-2a_Ec32.1103	chr_15	3896479	3896543	-	64	10.5	introns	PLE/Chlamys	3664	1.74672489082969	not intact	PLE/Chlamys	0	0	0
Chlamys-2a_Ec32.1104	chr_15	3946906	3947131	-	225	17.4	introns	PLE/Chlamys	3664	6.14082969432314	not intact	PLE/Chlamys	0	0	0.00631665104292342
Chlamys-2a_Ec32.1105	chr_15	3988150	3988308	-	158	0	introns	PLE/Chlamys	3664	4.31222707423581	not intact	PLE/Chlamys	0	0	0
Chlamys-2a_Ec32.1106	chr_15	4073544	4073680	+	136	24.6	introns	PLE/Chlamys	3664	3.7117903930131	not intact	PLE/Chlamys	0	0	0.00631665104292342
Chlamys-2a_Ec32.1107	chr_15	4137042	4137155	+	113	9.4	intP	PLE/Chlamys	3664	3.08406113537118	not intact	PLE/Chlamys	0.015433433942758	0.00569495557118313	0.0442165573004639
Chlamys-2a_Ec32.1108	chr_15	4192945	4193005	+	60	13.8	intD	PLE/Chlamys	3664	1.63755458515284	not intact	PLE/Chlamys	0	0	0
Chlamys-2a_Ec32.1109	chr_15	4221687	4221823	+	136	10.6	intP	PLE/Chlamys	3664	3.7117903930131	not intact	PLE/Chlamys	0.0090477473635793	0.0121363076769198	0.0481719667111617
Chlamys-2a_Ec32.111	chr_01	2750365	2750690	+	325	3.4	introns	PLE/Chlamys	3664	8.87008733624454	not intact	PLE/Chlamys	0.00273808396362143	0.00688275575225448	0.00631665104292342
Chlamys-2a_Ec32.1110	chr_15	4338301	4338486	+	185	21.7	introns	PLE/Chlamys	3664	5.04912663755459	not intact	PLE/Chlamys	0	0	0
Chlamys-2a_Ec32.1111	chr_15	4377038	4377113	-	75	21.3	introns	PLE/Chlamys	3664	2.04694323144105	not intact	PLE/Chlamys	0	0	0
Chlamys-2a_Ec32.1112	chr_15	4398606	4398700	-	94	29.4	intD	PLE/Chlamys	3664	2.56550218340611	not intact	PLE/Chlamys	0	0	0
Chlamys-2a_Ec32.1113	chr_15	4432468	4432616	+	148	1.4	introns	PLE/Chlamys	3664	4.03930131004367	not intact	PLE/Chlamys	0.0902249828712949	0.127399059236586	0.499195492603845
Chlamys-2a_Ec32.1114	chr_15	4511174	4511234	+	60	9.2	introns	PLE/Chlamys	3664	1.63755458515284	not intact	PLE/Chlamys	0	0	0
Chlamys-2a_Ec32.1115	chr_15	4552863	4552961	-	98	3.1	introns	PLE/Chlamys	3664	2.67467248908297	not intact	PLE/Chlamys	0.00598114945623896	0	0
Chlamys-2a_Ec32.1116	chr_15	4553030	4553085	+	55	1.9	introns	PLE/Chlamys	3664	1.50109170305677	not intact	PLE/Chlamys	0.00605717263545982	0.0194604670756921	0.037132832403787
Chlamys-2a_Ec32.1117	chr_15	4553755	4553839	+	84	15.9	introns	PLE/Chlamys	3664	2.29257641921397	not intact	PLE/Chlamys	0	0	0
Chlamys-2a_Ec32.1118	chr_15	4661975	4662175	+	200	22.4	introns	PLE/Chlamys	3664	5.45851528384279	not intact	PLE/Chlamys	0	0	0
Chlamys-2a_Ec32.1119	chr_15	5316943	5317013	-	70	1.4	introns	PLE/Chlamys	3664	1.91048034934498	not intact	PLE/Chlamys	0	0	0
Chlamys-2a_Ec32.112	chr_01	2786710	2786763	+	53	9.4	introns	PLE/Chlamys	3664	1.44650655021834	not intact	PLE/Chlamys	0	0	0
Chlamys-2a_Ec32.1120	chr_16	19045	19129	-	84	7.1	introns	PLE/Chlamys	3664	2.29257641921397	not intact	PLE/Chlamys	0.00273808396362143	0.0186458651618975	0.022905362539468
Chlamys-2a_Ec32.1121	chr_16	592141	592449	-	308	19.2	intP	PLE/Chlamys	3664	8.4061135371179	not intact	PLE/Chlamys	0.0607577219476892	0.0967927263527015	0.045810725078936
Chlamys-2a_Ec32.1122	chr_16	1192817	1193137	-	320	2.2	introns	PLE/Chlamys	3664	8.73362445414847	not intact	PLE/Chlamys	0	0	0
Chlamys-2a_Ec32.1123	chr_16	1237916	1238010	-	94	2.1	introns	PLE/Chlamys	3664	2.56550218340611	not intact	PLE/Chlamys	0	0	0
Chlamys-2a_Ec32.1124	chr_16	1335878	1340811	+	425	2.384	introns	PLE/Chlamys	3664	11.5993449781659	not intact	PLE/Chlamys	0.176963937493288	0.138523406687367	0.640523057180386
Chlamys-2a_Ec32.1125	chr_16	1777472	1777530	-	58	1.7	introns	PLE/Chlamys	3664	1.58296943231441	not intact	PLE/Chlamys	0	0	0
Chlamys-2a_Ec32.1126	chr_16	1932820	1932882	+	62	7.6	intP	PLE/Chlamys	3664	1.69213973799127	not intact	PLE/Chlamys	0	0	0
Chlamys-2a_Ec32.1127	chr_16	1953881	1953947	-	66	10.6	introns	PLE/Chlamys	3664	1.80131004366812	not intact	PLE/Chlamys	0	0	0
Chlamys-2a_Ec32.1128	chr_16	2067211	2067777	-	344	15.682	introns	PLE/Chlamys	3664	9.38864628820961	not intact	PLE/Chlamys	0	0	0
Chlamys-2a_Ec32.1129	chr_16	2067441	2067651	-	210	21.3	introns	PLE/Chlamys	3664	5.73144104803493	not intact	PLE/Chlamys	0	0	0
Chlamys-2a_Ec32.113	chr_01	3003815	3003887	+	72	0	intD	PLE/Chlamys	3664	1.96506550218341	not intact	PLE/Chlamys	0.0144478921116013	0.0239676224658039	0.022905362539468
Chlamys-2a_Ec32.1130	chr_16	2075409	2075472	-	63	8.7	intD	PLE/Chlamys	3664	1.71943231441048	not intact	PLE/Chlamys	0	0	0.0205441209072424
Chlamys-2a_Ec32.1131	chr_16	2097480	2097562	-	82	0	intP	PLE/Chlamys	3664	2.23799126637555	not intact	PLE/Chlamys	0.00331908867183838	0.00606815383845988	0
Chlamys-2a_Ec32.1132	chr_16	2104455	2104521	+	66	10.6	introns	PLE/Chlamys	3664	1.80131004366812	not intact	PLE/Chlamys	0	0.00569495557118313	0
Chlamys-2a_Ec32.1133	chr_16	2240351	2240452	+	101	8.9	intD	PLE/Chlamys	3664	2.75655021834061	not intact	PLE/Chlamys	0.100191776894624	0.072581058552724	0.542584955979591
Chlamys-2a_Ec32.1134	chr_16	2283174	2283376	-	202	29.4	intP	PLE/Chlamys	3664	5.51310043668122	not intact	PLE/Chlamys	0.00331908867183838	0	0
Chlamys-2a_Ec32.1135	chr_16	2429264	2429327	-	63	10.2	introns	PLE/Chlamys	3664	1.71943231441048	not intact	PLE/Chlamys	0	0	0
Chlamys-2a_Ec32.1136	chr_16	2445719	2445916	+	197	13.7	introns	PLE/Chlamys	3664	5.37663755458515	not intact	PLE/Chlamys	0.015433433942758	0.0315967747526119	0.0813493897042509
Chlamys-2a_Ec32.1137	chr_16	2449392	2449638	+	246	12.3	introns	PLE/Chlamys	3664	6.71397379912664	not intact	PLE/Chlamys	0.00273808396362143	0.00606815383845988	0.0418553156682383
Chlamys-2a_Ec32.1138	chr_16	2534887	2535012	+	125	18.5	introns	PLE/Chlamys	3664	3.41157205240175	not intact	PLE/Chlamys	0	0	0
Chlamys-2a_Ec32.1139	chr_16	2567788	2567850	+	62	8.1	intP	PLE/Chlamys	3664	1.69213973799127	not intact	PLE/Chlamys	0.0247336720708354	0.0543083916581033	0.150832551176409
Chlamys-2a_Ec32.114	chr_01	3006162	3006237	-	75	10.7	introns	PLE/Chlamys	3664	2.04694323144105	not intact	PLE/Chlamys	0	0	0
Chlamys-2a_Ec32.1140	chr_16	2575444	2575516	+	72	2.8	intP	PLE/Chlamys	3664	1.96506550218341	not intact	PLE/Chlamys	0.0122908128561968	0.0198336653429688	0.0537215439003316
Chlamys-2a_Ec32.1141	chr_16	2585908	2586040	+	132	11.1	introns	PLE/Chlamys	3664	3.60262008733624	not intact	PLE/Chlamys	0.00331908867183838	0	0
Chlamys-2a_Ec32.1142	chr_16	2832858	2832933	+	75	5.3	introns	PLE/Chlamys	3664	2.04694323144105	not intact	PLE/Chlamys	0.0151049199990391	0.0231530205520093	0.0608052687970086
Chlamys-2a_Ec32.1143	chr_16	2911668	2911744	-	76	1.3	introns	PLE/Chlamys	3664	2.07423580786026	not intact	PLE/Chlamys	0	0	0
Chlamys-2a_Ec32.1144	chr_16	3060275	3060295	+	20	29.3	introns	PLE/Chlamys	3664	0.545851528384279	not intact	PLE/Chlamys	0	0	0
Chlamys-2a_Ec32.1145	chr_16	3076415	3076426	-	11	18.4	5UTR	PLE/Chlamys	3664	0.300218340611354	not intact	PLE/Chlamys	0	0	0
Chlamys-2a_Ec32.1146	chr_16	3164991	3165099	+	108	4.9	intD	PLE/Chlamys	3664	2.94759825327511	not intact	PLE/Chlamys	0.0090477473635793	0	0
Chlamys-2a_Ec32.1147	chr_16	3165306	3165606	-	300	2	intP	PLE/Chlamys	3664	8.18777292576419	not intact	PLE/Chlamys	0	0	0.00631665104292342
Chlamys-2a_Ec32.1148	chr_16	3213028	3213120	+	92	17.1	introns	PLE/Chlamys	3664	2.51091703056769	not intact	PLE/Chlamys	0	0	0
Chlamys-2a_Ec32.1149	chr_16	3226238	3226289	+	51	0	introns	PLE/Chlamys	3664	1.39192139737991	not intact	PLE/Chlamys	0.0277242467989548	0.0129509095907144	0.0126333020858468
Chlamys-2a_Ec32.115	chr_01	4503953	4504030	+	77	17.3	introns	PLE/Chlamys	3664	2.10152838427948	not intact	PLE/Chlamys	0.0364434802188152	0.025528620914152	0.0544886177540851
Chlamys-2a_Ec32.1150	chr_16	3705814	3705878	+	64	4.7	introns	PLE/Chlamys	3664	1.74672489082969	not intact	PLE/Chlamys	0.0178430039626605	0.00606815383845988	0.0687160876184041
Chlamys-2a_Ec32.1151	chr_16	3856762	3856824	+	62	1.6	intP	PLE/Chlamys	3664	1.69213973799127	not intact	PLE/Chlamys	0.0090477473635793	0.0238994170865628	0.0750327386613275
Chlamys-2a_Ec32.1152	chr_16	3905052	3905197	+	145	13.1	5UTR	PLE/Chlamys	3664	3.95742358078603	not intact	PLE/Chlamys	0.0256527187305851	0.0308503782180584	0.0394940740360126
Chlamys-2a_Ec32.1153	chr_16	3956541	3956821	+	280	16	introns	PLE/Chlamys	3664	7.64192139737991	not intact	PLE/Chlamys	0.0090477473635793	0.00606815383845988	0.0521273761218595
Chlamys-2a_Ec32.1154	chr_16	4074112	4074186	-	74	10.9	introns	PLE/Chlamys	3664	2.01965065502183	not intact	PLE/Chlamys	0	0	0
Chlamys-2a_Ec32.1155	chr_16	4135575	4135760	-	185	3.3	intP	PLE/Chlamys	3664	5.04912663755459	not intact	PLE/Chlamys	0.00299057472811948	0.0129509095907144	0.060038194943255
Chlamys-2a_Ec32.1156	chr_16	4173764	4173869	+	105	15.2	introns	PLE/Chlamys	3664	2.86572052401747	not intact	PLE/Chlamys	0	0	0
Chlamys-2a_Ec32.1157	chr_16	4336820	4336896	-	76	11.2	introns	PLE/Chlamys	3664	2.07423580786026	not intact	PLE/Chlamys	0	0	0
Chlamys-2a_Ec32.1158	chr_16	4336950	4337003	-	53	18.9	introns	PLE/Chlamys	3664	1.44650655021834	not intact	PLE/Chlamys	0	0	0
Chlamys-2a_Ec32.1159	chr_16	4734813	4734979	-	166	23.5	introns	PLE/Chlamys	3664	4.53056768558952	not intact	PLE/Chlamys	0	0	0
Chlamys-2a_Ec32.116	chr_01	4547493	4547640	+	147	23.1	introns	PLE/Chlamys	3664	4.01200873362445	not intact	PLE/Chlamys	0	0	0
Chlamys-2a_Ec32.1160	chr_16	4789409	4789571	-	162	1.2	introns	PLE/Chlamys	3664	4.42139737991266	not intact	PLE/Chlamys	0	0.00606815383845988	0.00631665104292342
Chlamys-2a_Ec32.1161	chr_16	4818751	4818802	-	51	7.8	introns	PLE/Chlamys	3664	1.39192139737991	not intact	PLE/Chlamys	0	0	0
Chlamys-2a_Ec32.1162	chr_16	4889464	4889548	+	84	2.4	introns	PLE/Chlamys	3664	2.29257641921397	not intact	PLE/Chlamys	0.0235716626544015	0.0182044615153796	0.0315832552146171
Chlamys-2a_Ec32.1163	chr_16	5036328	5036419	-	91	2.2	intP	PLE/Chlamys	3664	2.48362445414847	not intact	PLE/Chlamys	0	0	0
Chlamys-2a_Ec32.1164	chr_16	5068219	5068414	-	195	0.5	introns	PLE/Chlamys	3664	5.32205240174673	not intact	PLE/Chlamys	0.00331908867183838	0.0129509095907144	0
Chlamys-2a_Ec32.1165	chr_16	5174355	5174599	-	244	3.6	introns	PLE/Chlamys	3664	6.65938864628821	not intact	PLE/Chlamys	0.00299057472811948	0	0.0102720604536212
Chlamys-2a_Ec32.1166	chr_16	5276506	5276572	+	66	3	introns	PLE/Chlamys	3664	1.80131004366812	not intact	PLE/Chlamys	0.00299057472811948	0.013765511504509	0.0623994365754807
Chlamys-2a_Ec32.1167	chr_16	5308803	5309040	+	237	9.9	introns	PLE/Chlamys	3664	6.46834061135371	not intact	PLE/Chlamys	0	0	0.00631665104292342
Chlamys-2a_Ec32.1168	chr_16	5448023	5448286	-	263	16.2	introns	PLE/Chlamys	3664	7.17794759825327	not intact	PLE/Chlamys	0.00299057472811948	0	0.00631665104292342
Chlamys-2a_Ec32.1169	chr_16	5596259	5596357	-	98	11.5	intD	PLE/Chlamys	3664	2.67467248908297	not intact	PLE/Chlamys	0.0112048266189838	0	0.0102720604536212
Chlamys-2a_Ec32.117	chr_01	4558013	4558356	+	343	5.6	introns	PLE/Chlamys	3664	9.36135371179039	not intact	PLE/Chlamys	0.021667074163495	0.0186458651618975	0.130348450340131
Chlamys-2a_Ec32.1170	chr_16	5653120	5653256	-	136	20.3	introns	PLE/Chlamys	3664	3.7117903930131	not intact	PLE/Chlamys	0	0	0
Chlamys-2a_Ec32.1171	chr_16	5883836	5884687	-	851	3.7	intD	PLE/Chlamys	3664	23.2259825327511	not intact	PLE/Chlamys	0.0142714245263241	0.0186458651618975	0.0623994365754807
Chlamys-2a_Ec32.1172	chr_17	451160	451334	-	174	10.2	introns	PLE/Chlamys	3664	4.74890829694323	not intact	PLE/Chlamys	0.00572865869174092	0.00569495557118313	0.0434494834467104
Chlamys-2a_Ec32.1173	chr_17	550346	550450	-	104	26.3	introns	PLE/Chlamys	3664	2.83842794759825	not intact	PLE/Chlamys	0	0	0
Chlamys-2a_Ec32.1174	chr_17	554107	554654	-	547	2.4	introns	PLE/Chlamys	3664	14.92903930131	not intact	PLE/Chlamys	0.00331908867183838	0	0.0434494834467104
Chlamys-2a_Ec32.1175	chr_17	754877	754950	+	73	2.7	introns	PLE/Chlamys	3664	1.99235807860262	not intact	PLE/Chlamys	0	0	0.0189499531287703
Chlamys-2a_Ec32.1176	chr_17	856720	856793	+	73	4.2	intD	PLE/Chlamys	3664	1.99235807860262	not intact	PLE/Chlamys	0.00572865869174092	0	0.0378999062575405
Chlamys-2a_Ec32.1177	chr_17	1150625	1150695	-	70	5.7	introns	PLE/Chlamys	3664	1.91048034934498	not intact	PLE/Chlamys	0.00299057472811948	0	0
Chlamys-2a_Ec32.1178	chr_17	1277471	1277543	+	72	8.3	intD	PLE/Chlamys	3664	1.96506550218341	not intact	PLE/Chlamys	0	0	0
Chlamys-2a_Ec32.1179	chr_17	1339508	1339576	+	68	5.9	introns	PLE/Chlamys	3664	1.85589519650655	not intact	PLE/Chlamys	0.0172619992544436	0.0113899111423663	0.0189499531287703
Chlamys-2a_Ec32.118	chr_01	4598790	4599084	+	294	2.4	introns	PLE/Chlamys	3664	8.02401746724891	not intact	PLE/Chlamys	0.12360186518277	0.146486328045002	0.642884298812612
Chlamys-2a_Ec32.1180	chr_17	1339590	1339691	+	101	10.7	introns	PLE/Chlamys	3664	2.75655021834061	not intact	PLE/Chlamys	0.0082142518908643	0	0
Chlamys-2a_Ec32.1181	chr_17	1342798	1342900	-	102	15.2	intD	PLE/Chlamys	3664	2.78384279475983	not intact	PLE/Chlamys	0	0	0
Chlamys-2a_Ec32.1182	chr_17	1393183	1393250	+	67	9	intP	PLE/Chlamys	3664	1.82860262008734	not intact	PLE/Chlamys	0	0	0.0126333020858468
Chlamys-2a_Ec32.1183	chr_17	1550385	1550436	+	51	7.8	introns	PLE/Chlamys	3664	1.39192139737991	not intact	PLE/Chlamys	7.87566953992939	17.3133340063837	45.9509386363018
Chlamys-2a_Ec32.1184	chr_17	1570994	1571116	-	122	3.3	intD	PLE/Chlamys	3664	3.3296943231441	not intact	PLE/Chlamys	0	0	0
Chlamys-2a_Ec32.1185	chr_17	1780303	1780380	-	77	12.8	intP	PLE/Chlamys	3664	2.10152838427948	not intact	PLE/Chlamys	0	0	0
Chlamys-2a_Ec32.1186	chr_17	1812592	1812954	-	362	8.4	intD	PLE/Chlamys	3664	9.87991266375546	not intact	PLE/Chlamys	0.00930023812807735	0.0543765970373444	0.176926249272821
Chlamys-2a_Ec32.1187	chr_17	1941060	1941176	-	116	12.1	introns	PLE/Chlamys	3664	3.16593886462882	not intact	PLE/Chlamys	0	0	0
Chlamys-2a_Ec32.1188	chr_17	2007353	2007611	+	258	7.2	intD	PLE/Chlamys	3664	7.04148471615721	not intact	PLE/Chlamys	0.131816117073634	0.114318996712769	0.60026190929062
Chlamys-2a_Ec32.1189	chr_17	2074921	2075011	-	90	1.1	introns	PLE/Chlamys	3664	2.45633187772926	not intact	PLE/Chlamys	0.00572865869174092	0	0.00631665104292342
Chlamys-2a_Ec32.119	chr_01	4757834	4758069	-	235	7.3	introns	PLE/Chlamys	3664	6.41375545851528	not intact	PLE/Chlamys	0.00605717263545982	0.00569495557118313	0.045810725078936
Chlamys-2a_Ec32.1190	chr_17	2140881	2140982	-	101	5.3	introns	PLE/Chlamys	3664	2.75655021834061	not intact	PLE/Chlamys	0.00331908867183838	0	0
Chlamys-2a_Ec32.1191	chr_17	2621231	2621375	+	144	27.1	introns	PLE/Chlamys	3664	3.93013100436681	not intact	PLE/Chlamys	0	0	0
Chlamys-2a_Ec32.1192	chr_17	2664575	2664633	-	58	13.8	introns	PLE/Chlamys	3664	1.58296943231441	not intact	PLE/Chlamys	0	0	0
Chlamys-2a_Ec32.1193	chr_17	2664741	2664799	-	58	6.9	introns	PLE/Chlamys	3664	1.58296943231441	not intact	PLE/Chlamys	0	0	0
Chlamys-2a_Ec32.1194	chr_17	2743473	2743573	+	100	10.4	introns	PLE/Chlamys	3664	2.7292576419214	not intact	PLE/Chlamys	0	0	0
Chlamys-2a_Ec32.1195	chr_17	2806532	2806643	+	111	2.8	intP	PLE/Chlamys	3664	3.02947598253275	not intact	PLE/Chlamys	0.120182332104875	0.17513694585585	0.526823338407765
Chlamys-2a_Ec32.1196	chr_17	2959677	2959976	-	299	1.3	intP	PLE/Chlamys	3664	8.16048034934498	not intact	PLE/Chlamys	0.00273808396362143	0	0
Chlamys-2a_Ec32.1197	chr_17	3203558	3203683	-	125	18.6	intD	PLE/Chlamys	3664	3.41157205240175	not intact	PLE/Chlamys	0	0	0
Chlamys-2a_Ec32.1198	chr_17	3308890	3308983	-	93	7.7	introns	PLE/Chlamys	3664	2.5382096069869	not intact	PLE/Chlamys	0	0	0.00631665104292342
Chlamys-2a_Ec32.1199	chr_17	3366774	3366913	+	139	8.3	introns	PLE/Chlamys	3664	3.79366812227074	not intact	PLE/Chlamys	0.00273808396362143	0	0
Chlamys-2a_Ec32.12	HiC_scaffold_28	2317125	2317236	+	111	9.9	intD	PLE/Chlamys	3664	3.02947598253275	not intact	PLE/Chlamys	0.0093762613072982	0.0307821728388173	0.0292220135823914
Chlamys-2a_Ec32.120	chr_01	4911858	4912005	+	147	6.9	introns	PLE/Chlamys	3664	4.01200873362445	not intact	PLE/Chlamys	0.261435840446007	0.232940532677926	1.15229183179911
Chlamys-2a_Ec32.1200	chr_17	3407155	3407280	-	125	4	intP	PLE/Chlamys	3664	3.41157205240175	not intact	PLE/Chlamys	0.00299057472811948	0.011763109409643	0.0189499531287703
Chlamys-2a_Ec32.1201	chr_17	3478394	3478480	+	86	22.3	intP	PLE/Chlamys	3664	2.3471615720524	not intact	PLE/Chlamys	0	0	0
Chlamys-2a_Ec32.1202	chr_17	3529805	3529873	+	68	3.4	introns	PLE/Chlamys	3664	1.85589519650655	not intact	PLE/Chlamys	0.0277242467989548	0	0.0726714970291018
Chlamys-2a_Ec32.1203	chr_17	3641636	3641849	+	213	1.4	introns	PLE/Chlamys	3664	5.81331877729258	not intact	PLE/Chlamys	0.106011351984607	0.120448098105091	0.715615815912679
Chlamys-2a_Ec32.1204	chr_17	3894134	3894263	-	129	21.2	5UTR	PLE/Chlamys	3664	3.5207423580786	not intact	PLE/Chlamys	0.00663817734367676	0.0113899111423663	0
Chlamys-2a_Ec32.1205	chr_17	4017717	4017787	-	70	9.6	introns	PLE/Chlamys	3664	1.91048034934498	not intact	PLE/Chlamys	0	0	0.0126333020858468
Chlamys-2a_Ec32.1206	chr_17	4094868	4095145	-	277	8	intD	PLE/Chlamys	3664	7.56004366812227	not intact	PLE/Chlamys	0	0	0.0102720604536212
Chlamys-2a_Ec32.1207	chr_17	4221945	4225187	+	415	2.784	introns	PLE/Chlamys	3664	11.3264192139738	not intact	PLE/Chlamys	0.221773715961409	0.185270851437904	0.629483922873011
Chlamys-2a_Ec32.1208	chr_17	4250893	4250905	+	12	24.6	introns	PLE/Chlamys	3664	0.327510917030568	not intact	PLE/Chlamys	0	0	0
Chlamys-2a_Ec32.1209	chr_17	4341081	4341102	-	21	28.7	introns	PLE/Chlamys	3664	0.573144104803494	not intact	PLE/Chlamys	0	0	0
Chlamys-2a_Ec32.121	chr_01	5146845	5146877	+	32	15.2	introns	PLE/Chlamys	3664	0.873362445414847	not intact	PLE/Chlamys	0	0	0
Chlamys-2a_Ec32.1210	chr_17	4399056	4399135	+	79	0	intD	PLE/Chlamys	3664	2.1561135371179	not intact	PLE/Chlamys	0.015433433942758	0.00606815383845988	0.0497661344896338
Chlamys-2a_Ec32.1211	chr_17	4708579	4708651	+	72	9	3UTR	PLE/Chlamys	3664	1.96506550218341	not intact	PLE/Chlamys	0	0	0
Chlamys-2a_Ec32.1212	chr_17	4751510	4751714	-	204	1.5	introns	PLE/Chlamys	3664	5.56768558951965	not intact	PLE/Chlamys	0	0.00606815383845988	0
Chlamys-2a_Ec32.1213	chr_17	4761319	4761604	+	285	3.5	introns	PLE/Chlamys	3664	7.77838427947598	not intact	PLE/Chlamys	0.14150599910563	0.115499539068461	0.458047230718396
Chlamys-2a_Ec32.1214	chr_17	4873627	4873689	+	62	1.7	introns	PLE/Chlamys	3664	1.69213973799127	not intact	PLE/Chlamys	0.0299573492335802	0.0227798222847325	0.0876660407471743
Chlamys-2a_Ec32.1215	chr_17	4875973	4876065	+	92	6.6	introns	PLE/Chlamys	3664	2.51091703056769	not intact	PLE/Chlamys	0.122996439247717	0.091973320249175	0.631845164505237
Chlamys-2a_Ec32.1216	chr_17	4929740	4929908	-	168	15.9	intD	PLE/Chlamys	3664	4.58515283842795	not intact	PLE/Chlamys	0	0	0
Chlamys-2a_Ec32.1217	chr_18	288620	288745	-	125	4.8	introns	PLE/Chlamys	3664	3.41157205240175	not intact	PLE/Chlamys	0	0.00688275575225448	0
Chlamys-2a_Ec32.1218	chr_18	302278	302340	-	62	4.8	introns	PLE/Chlamys	3664	1.69213973799127	not intact	PLE/Chlamys	0	0	0
Chlamys-2a_Ec32.1219	chr_18	472091	472235	-	144	8.3	introns	PLE/Chlamys	3664	3.93013100436681	not intact	PLE/Chlamys	0.00663817734367676	0.0125777113234376	0.0521273761218595
Chlamys-2a_Ec32.122	chr_01	5166523	5166627	+	104	8.5	intD	PLE/Chlamys	3664	2.83842794759825	not intact	PLE/Chlamys	0.00663817734367676	0.0121363076769198	0.0102720604536212
Chlamys-2a_Ec32.1220	chr_18	747055	747106	-	51	7.8	intP	PLE/Chlamys	3664	1.39192139737991	not intact	PLE/Chlamys	0.00572865869174092	0.00688275575225448	0
Chlamys-2a_Ec32.1221	chr_18	828882	829201	+	319	19.3	introns	PLE/Chlamys	3664	8.70633187772926	not intact	PLE/Chlamys	0	0	0
Chlamys-2a_Ec32.1222	chr_18	853150	853209	-	59	6.8	introns	PLE/Chlamys	3664	1.61026200873362	not intact	PLE/Chlamys	0	0	0
Chlamys-2a_Ec32.1223	chr_18	1045399	1045464	-	65	7.7	introns	PLE/Chlamys	3664	1.77401746724891	not intact	PLE/Chlamys	0	0.00569495557118313	0
Chlamys-2a_Ec32.1224	chr_18	1120393	1120498	+	105	8.8	introns	PLE/Chlamys	3664	2.86572052401747	not intact	PLE/Chlamys	0.00299057472811948	0.00606815383845988	0.0165887114965446
Chlamys-2a_Ec32.1225	chr_18	1330777	1330897	+	120	16.5	introns	PLE/Chlamys	3664	3.27510917030568	not intact	PLE/Chlamys	0	0	0
Chlamys-2a_Ec32.1226	chr_18	1394583	1394761	-	178	22.4	introns	PLE/Chlamys	3664	4.85807860262009	not intact	PLE/Chlamys	0	0	0
Chlamys-2a_Ec32.1227	chr_18	1654097	1654178	+	81	13.4	introns	PLE/Chlamys	3664	2.21069868995633	not intact	PLE/Chlamys	0	0	0
Chlamys-2a_Ec32.1228	chr_18	1699932	1700039	-	107	25.1	introns	PLE/Chlamys	3664	2.9203056768559	not intact	PLE/Chlamys	0	0	0
Chlamys-2a_Ec32.1229	chr_18	1701482	1701921	-	439	4.2	intP	PLE/Chlamys	3664	11.9814410480349	not intact	PLE/Chlamys	0	0.00688275575225448	0.0102720604536212
Chlamys-2a_Ec32.123	chr_01	5295277	5295345	-	68	14.1	introns	PLE/Chlamys	3664	1.85589519650655	not intact	PLE/Chlamys	0	0	0
Chlamys-2a_Ec32.1230	chr_18	1867905	1868051	-	146	15.3	intP	PLE/Chlamys	3664	3.98471615720524	not intact	PLE/Chlamys	0.00598114945623896	0	0
Chlamys-2a_Ec32.1231	chr_18	1887392	1887481	-	89	7	introns	PLE/Chlamys	3664	2.42903930131004	not intact	PLE/Chlamys	0	0	0
Chlamys-2a_Ec32.1232	chr_18	1937514	1937732	+	218	8.9	intP	PLE/Chlamys	3664	5.94978165938865	not intact	PLE/Chlamys	0.0715484834359194	0.084344167962367	0.513362942397199
Chlamys-2a_Ec32.1233	chr_18	1983877	1984232	-	355	12.9	3UTR	PLE/Chlamys	3664	9.68886462882096	not intact	PLE/Chlamys	0.00897172418435845	0.00569495557118313	0.0102720604536212
Chlamys-2a_Ec32.1234	chr_18	1990384	1990454	-	70	22.9	introns	PLE/Chlamys	3664	1.91048034934498	not intact	PLE/Chlamys	0	0	0
Chlamys-2a_Ec32.1235	chr_18	2141928	2142001	+	73	12	introns	PLE/Chlamys	3664	1.99235807860262	not intact	PLE/Chlamys	0	0	0
Chlamys-2a_Ec32.1236	chr_18	2147854	2147921	-	67	7.5	3UTR	PLE/Chlamys	3664	1.82860262008734	not intact	PLE/Chlamys	0	0	0
Chlamys-2a_Ec32.1237	chr_18	2266505	2268013	-	1508	2.5	introns	PLE/Chlamys	3664	41.1572052401747	not intact	PLE/Chlamys	0.027067218911517	0	0.150065477322655
Chlamys-2a_Ec32.1238	chr_18	2407026	2407102	+	76	5.6	introns	PLE/Chlamys	3664	2.07423580786026	not intact	PLE/Chlamys	0	0	0
Chlamys-2a_Ec32.1239	chr_18	2481579	2481725	+	146	18.6	introns	PLE/Chlamys	3664	3.98471615720524	not intact	PLE/Chlamys	0	0	0
Chlamys-2a_Ec32.124	chr_01	5317103	5317160	-	57	0	5UTR	PLE/Chlamys	3664	1.5556768558952	not intact	PLE/Chlamys	0	0	0
Chlamys-2a_Ec32.1240	chr_18	2870782	2870872	+	90	6.7	intD	PLE/Chlamys	3664	2.45633187772926	not intact	PLE/Chlamys	0.00547616792724287	0.0194604670756921	0.0418553156682383
Chlamys-2a_Ec32.1241	chr_18	2948634	2948724	+	90	6.7	intD	PLE/Chlamys	3664	2.45633187772926	not intact	PLE/Chlamys	0.0274717560344568	0.00688275575225448	0.0165887114965446
Chlamys-2a_Ec32.1242	chr_18	3173406	3173473	+	67	4.5	3UTR	PLE/Chlamys	3664	1.82860262008734	not intact	PLE/Chlamys	0.0093762613072982	0.023526218819286	0.00631665104292342
Chlamys-2a_Ec32.1243	chr_18	3180119	3180385	-	266	4.5	introns	PLE/Chlamys	3664	7.25982532751092	not intact	PLE/Chlamys	0.00630966339995786	0	0
Chlamys-2a_Ec32.1244	chr_18	3380720	3381110	+	390	2	intD	PLE/Chlamys	3664	10.6441048034935	not intact	PLE/Chlamys	0.0082142518908643	0.013765511504509	0.0560827855325572
Chlamys-2a_Ec32.1245	chr_18	3402497	3402614	+	117	11.1	introns	PLE/Chlamys	3664	3.19323144104803	not intact	PLE/Chlamys	0	0	0
Chlamys-2a_Ec32.1246	chr_18	3459033	3459086	-	53	9.4	introns	PLE/Chlamys	3664	1.44650655021834	not intact	PLE/Chlamys	0	0	0
Chlamys-2a_Ec32.1247	chr_18	3460694	3460934	-	240	7.2	intP	PLE/Chlamys	3664	6.55021834061135	not intact	PLE/Chlamys	0.00930023812807735	0.0121363076769198	0.045810725078936
Chlamys-2a_Ec32.1248	chr_18	3465965	3466237	-	272	8.6	introns	PLE/Chlamys	3664	7.4235807860262	not intact	PLE/Chlamys	0.00630966339995786	0.00688275575225448	0.0292220135823914
Chlamys-2a_Ec32.1249	chr_18	3480172	3480258	-	86	18.6	introns	PLE/Chlamys	3664	2.3471615720524	not intact	PLE/Chlamys	0	0	0
Chlamys-2a_Ec32.125	chr_01	5435382	5435667	-	285	1.8	introns	PLE/Chlamys	3664	7.77838427947598	not intact	PLE/Chlamys	0.00605717263545982	0.00569495557118313	0
Chlamys-2a_Ec32.1250	chr_18	3644201	3644339	-	138	8.1	introns	PLE/Chlamys	3664	3.76637554585153	not intact	PLE/Chlamys	0.00273808396362143	0.0125777113234376	0.0394940740360126
Chlamys-2a_Ec32.1251	chr_18	3912507	3912658	+	151	20	introns	PLE/Chlamys	3664	4.12117903930131	not intact	PLE/Chlamys	0.00299057472811948	0	0
Chlamys-2a_Ec32.1252	chr_18	4000175	4000245	+	70	5.7	introns	PLE/Chlamys	3664	1.91048034934498	not intact	PLE/Chlamys	0	0	0.0102720604536212
Chlamys-2a_Ec32.1253	chr_18	4021460	4021550	-	90	5.6	introns	PLE/Chlamys	3664	2.45633187772926	not intact	PLE/Chlamys	0	0.0113899111423663	0
Chlamys-2a_Ec32.1254	chr_18	4044436	4044447	-	11	14.3	introns	PLE/Chlamys	3664	0.300218340611354	not intact	PLE/Chlamys	0	0	0
Chlamys-2a_Ec32.1255	chr_18	4096587	4096740	-	153	5.2	intD	PLE/Chlamys	3664	4.17576419213974	not intact	PLE/Chlamys	0	0	0
Chlamys-2a_Ec32.1256	chr_18	4192549	4192850	+	301	18.9	5UTR	PLE/Chlamys	3664	8.21506550218341	not intact	PLE/Chlamys	0.0351050032171041	0.0749566589148667	0.0102720604536212
Chlamys-2a_Ec32.1257	chr_18	4329352	4329641	+	289	7.7	introns	PLE/Chlamys	3664	7.88755458515284	not intact	PLE/Chlamys	0.00572865869174092	0.0125777113234376	0.0687160876184041
Chlamys-2a_Ec32.1258	chr_18	4428060	4428161	-	101	6.9	intP	PLE/Chlamys	3664	2.75655021834061	not intact	PLE/Chlamys	0	0	0
Chlamys-2a_Ec32.1259	chr_18	4466665	4466723	-	58	0	introns	PLE/Chlamys	3664	1.58296943231441	not intact	PLE/Chlamys	0	0	0
Chlamys-2a_Ec32.126	chr_01	5439490	5439547	+	57	1.8	introns	PLE/Chlamys	3664	1.5556768558952	not intact	PLE/Chlamys	0.00299057472811948	0.011763109409643	0.00631665104292342
Chlamys-2a_Ec32.1260	chr_18	4536756	4536907	+	151	4	intD	PLE/Chlamys	3664	4.12117903930131	not intact	PLE/Chlamys	0	0	0
Chlamys-2a_Ec32.1261	chr_18	4543542	4544187	+	645	3.1	intD	PLE/Chlamys	3664	17.603711790393	not intact	PLE/Chlamys	0.0925585297119766	0.131335658047077	0.602623150922846
Chlamys-2a_Ec32.1262	chr_18	4656356	4656408	+	52	7.7	intD	PLE/Chlamys	3664	1.41921397379913	not intact	PLE/Chlamys	0	0	0.0165887114965446
Chlamys-2a_Ec32.1263	chr_18	5028340	5028466	+	126	8.6	introns	PLE/Chlamys	3664	3.43886462882096	not intact	PLE/Chlamys	0	0.0349161299616523	0.0165887114965446
Chlamys-2a_Ec32.1264	chr_18	5230353	5230409	+	56	25.2	introns	PLE/Chlamys	3664	1.52838427947598	not intact	PLE/Chlamys	0	0	0
Chlamys-2a_Ec32.1265	chr_19	45639	45941	-	302	10.3	intP	PLE/Chlamys	3664	8.24235807860262	not intact	PLE/Chlamys	0	0	0
Chlamys-2a_Ec32.1266	chr_19	74140	74246	-	106	12.9	introns	PLE/Chlamys	3664	2.89301310043668	not intact	PLE/Chlamys	0	0	0
Chlamys-2a_Ec32.1267	chr_19	214125	214195	+	70	12.2	intD	PLE/Chlamys	3664	1.91048034934498	not intact	PLE/Chlamys	0.0240766441833976	0.0194604670756921	0.067121919839932
Chlamys-2a_Ec32.1268	chr_19	590063	590316	+	253	7.6	introns	PLE/Chlamys	3664	6.90502183406114	not intact	PLE/Chlamys	0.0846578985458096	0.13371125840922	0.517318351807897
Chlamys-2a_Ec32.1269	chr_19	590320	590402	+	82	5.5	introns	PLE/Chlamys	3664	2.23799126637555	not intact	PLE/Chlamys	0.0180954947271586	0.0186458651618975	0.0434494834467104
Chlamys-2a_Ec32.127	chr_01	5609248	5609326	-	78	8.3	intP	PLE/Chlamys	3664	2.12882096069869	not intact	PLE/Chlamys	0	0	0
Chlamys-2a_Ec32.1270	chr_19	684862	684931	+	69	0	intD	PLE/Chlamys	3664	1.88318777292576	not intact	PLE/Chlamys	0.0241526673626184	0.0250872172676341	0.0331774229930892
Chlamys-2a_Ec32.1271	chr_19	785370	785424	-	54	9.4	introns	PLE/Chlamys	3664	1.47379912663755	not intact	PLE/Chlamys	0	0	0
Chlamys-2a_Ec32.1272	chr_19	940153	940252	+	99	26.5	introns	PLE/Chlamys	3664	2.70196506550218	not intact	PLE/Chlamys	0	0	0
Chlamys-2a_Ec32.1273	chr_19	1028856	1028992	-	136	0.8	3UTR	PLE/Chlamys	3664	3.7117903930131	not intact	PLE/Chlamys	0.00299057472811948	0	0
Chlamys-2a_Ec32.1274	chr_19	1245369	1245841	+	472	2.5	introns	PLE/Chlamys	3664	12.882096069869	not intact	PLE/Chlamys	0.12333448119925	0.0742102623803132	0.515724184029425
Chlamys-2a_Ec32.1275	chr_19	1546465	1547126	+	661	3.6	introns	PLE/Chlamys	3664	18.0403930131004	not intact	PLE/Chlamys	0.149659121036295	0.138415772111676	0.653216379337198
Chlamys-2a_Ec32.1276	chr_19	1553889	1554056	+	167	21.2	introns	PLE/Chlamys	3664	4.55786026200873	not intact	PLE/Chlamys	0	0	0
Chlamys-2a_Ec32.1277	chr_19	1798685	1798801	-	116	19.3	intD	PLE/Chlamys	3664	3.16593886462882	not intact	PLE/Chlamys	0.00331908867183838	0.0178312632481029	0.0481719667111617
Chlamys-2a_Ec32.1278	chr_19	1812747	1812894	-	147	1.4	introns	PLE/Chlamys	3664	4.01200873362445	not intact	PLE/Chlamys	0.00273808396362143	0	0
Chlamys-2a_Ec32.1279	chr_19	1847802	1847914	+	112	6.2	introns	PLE/Chlamys	3664	3.05676855895197	not intact	PLE/Chlamys	0.116635173895374	0.105365633486407	0.598607721441183
Chlamys-2a_Ec32.128	chr_01	5904490	5904790	+	300	3	intP	PLE/Chlamys	3664	8.18777292576419	not intact	PLE/Chlamys	0.112044103393232	0.0688885050764069	0.534674137158195
Chlamys-2a_Ec32.1280	chr_19	1850527	1850643	+	116	0.9	introns	PLE/Chlamys	3664	3.16593886462882	not intact	PLE/Chlamys	0.171907199908007	0.0936707294560053	0.588395681058527
Chlamys-2a_Ec32.1281	chr_19	2108572	2108669	-	97	18.3	introns	PLE/Chlamys	3664	2.64737991266376	not intact	PLE/Chlamys	0	0	0
Chlamys-2a_Ec32.1282	chr_19	2116616	2116777	+	44	23.9	introns	PLE/Chlamys	3664	1.20087336244541	not intact	PLE/Chlamys	0	0	0
Chlamys-2a_Ec32.1283	chr_19	2129597	2129683	-	86	22	introns	PLE/Chlamys	3664	2.3471615720524	not intact	PLE/Chlamys	0	0	0
Chlamys-2a_Ec32.1284	chr_19	2254783	2255103	-	317	1.635	intP	PLE/Chlamys	3664	8.65174672489083	not intact	PLE/Chlamys	0	0	0.00631665104292342
Chlamys-2a_Ec32.1285	chr_19	2274902	2274954	+	52	19.2	introns	PLE/Chlamys	3664	1.41921397379913	not intact	PLE/Chlamys	0	0	0
Chlamys-2a_Ec32.1286	chr_19	2298309	2298376	-	67	11.2	introns	PLE/Chlamys	3664	1.82860262008734	not intact	PLE/Chlamys	0	0	0
Chlamys-2a_Ec32.1287	chr_19	2335261	2335456	+	195	18.4	introns	PLE/Chlamys	3664	5.32205240174673	not intact	PLE/Chlamys	0	0	0.00631665104292342
Chlamys-2a_Ec32.1288	chr_19	2375478	2375548	+	70	0	intD	PLE/Chlamys	3664	1.91048034934498	not intact	PLE/Chlamys	0.0174384668397208	0.0206482672567634	0.045810725078936
Chlamys-2a_Ec32.1289	chr_19	2415148	2415199	+	51	5.9	introns	PLE/Chlamys	3664	1.39192139737991	not intact	PLE/Chlamys	0.0210100462760572	0.0377331339703128	0.0355386646253149
Chlamys-2a_Ec32.129	chr_01	5982492	5982574	+	82	7.3	introns	PLE/Chlamys	3664	2.23799126637555	not intact	PLE/Chlamys	0.0180954947271586	0.0227798222847325	0.0292220135823914
Chlamys-2a_Ec32.1290	chr_19	2456746	2456810	+	64	0	introns	PLE/Chlamys	3664	1.74672489082969	not intact	PLE/Chlamys	0.0123668360354177	0.0129509095907144	0.0544886177540851
Chlamys-2a_Ec32.1291	chr_19	2552974	2553635	+	441	19.713	introns	PLE/Chlamys	3664	12.0360262008734	not intact	PLE/Chlamys	0	0	0
Chlamys-2a_Ec32.1292	chr_19	2602040	2602118	+	78	1.3	introns	PLE/Chlamys	3664	2.12882096069869	not intact	PLE/Chlamys	0.00331908867183838	0	0
Chlamys-2a_Ec32.1293	chr_19	2890658	2890752	-	94	14.8	introns	PLE/Chlamys	3664	2.56550218340611	not intact	PLE/Chlamys	0	0.00606815383845988	0.00631665104292342
Chlamys-2a_Ec32.1294	chr_19	3100747	3101036	-	289	23.5	introns	PLE/Chlamys	3664	7.88755458515284	not intact	PLE/Chlamys	0	0	0
Chlamys-2a_Ec32.1295	chr_19	3250142	3250209	-	67	9	introns	PLE/Chlamys	3664	1.82860262008734	not intact	PLE/Chlamys	0	0	0
Chlamys-2a_Ec32.1296	chr_19	3605697	3606613	+	916	2.3	introns	PLE/Chlamys	3664	25	not intact	PLE/Chlamys	0.111463098685015	0.128518654038417	0.634266426208428
Chlamys-2a_Ec32.1297	chr_19	3616473	3616649	-	176	13.8	intD	PLE/Chlamys	3664	4.80349344978166	not intact	PLE/Chlamys	0.00663817734367676	0	0
Chlamys-2a_Ec32.1298	chr_19	3619757	3620017	+	260	3.1	intD	PLE/Chlamys	3664	7.09606986899563	not intact	PLE/Chlamys	0.114730585404468	0.163434784000069	0.750327386613275
Chlamys-2a_Ec32.1299	chr_19	3656633	3656736	-	103	5.6	intP	PLE/Chlamys	3664	2.81113537117904	not intact	PLE/Chlamys	0	0	0
Chlamys-2a_Ec32.13	HiC_scaffold_28	2353838	2353962	-	124	14.3	intD	PLE/Chlamys	3664	3.38427947598253	not intact	PLE/Chlamys	0	0.00569495557118313	0.0126333020858468
Chlamys-2a_Ec32.130	chr_01	6018488	6018554	-	66	7.6	introns	PLE/Chlamys	3664	1.80131004366812	not intact	PLE/Chlamys	0	0	0
Chlamys-2a_Ec32.1300	chr_19	3676555	3676839	-	284	3.3	introns	PLE/Chlamys	3664	7.75109170305677	not intact	PLE/Chlamys	0.0220716112864348	0.00606815383845988	0.0292220135823914
Chlamys-2a_Ec32.1301	chr_19	3902418	3902476	-	58	13	introns	PLE/Chlamys	3664	1.58296943231441	not intact	PLE/Chlamys	0	0	0
Chlamys-2a_Ec32.1302	chr_19	3933353	3933454	-	101	3.5	intD	PLE/Chlamys	3664	2.75655021834061	not intact	PLE/Chlamys	0	0.00606815383845988	0
Chlamys-2a_Ec32.1303	chr_19	3941859	3942047	+	188	19.1	intD	PLE/Chlamys	3664	5.13100436681223	not intact	PLE/Chlamys	0	0	0
Chlamys-2a_Ec32.1304	chr_19	4043930	4044024	-	94	0	intP	PLE/Chlamys	3664	2.56550218340611	not intact	PLE/Chlamys	0.00273808396362143	0	0
Chlamys-2a_Ec32.1305	chr_19	4067652	4068044	+	392	14.8	introns	PLE/Chlamys	3664	10.6986899563319	not intact	PLE/Chlamys	0.00273808396362143	0	0.0102720604536212
Chlamys-2a_Ec32.1306	chr_19	4070033	4070095	-	62	1.6	introns	PLE/Chlamys	3664	1.69213973799127	not intact	PLE/Chlamys	0	0	0
Chlamys-2a_Ec32.1307	chr_19	4089511	4089573	+	62	13.3	introns	PLE/Chlamys	3664	1.69213973799127	not intact	PLE/Chlamys	0	0	0
Chlamys-2a_Ec32.1308	chr_19	4131571	4131646	+	75	9.6	intD	PLE/Chlamys	3664	2.04694323144105	not intact	PLE/Chlamys	0	0.00606815383845988	0
Chlamys-2a_Ec32.1309	chr_19	4163219	4163312	+	93	8.6	intD	PLE/Chlamys	3664	2.5382096069869	not intact	PLE/Chlamys	0.127916023693579	0.165063987827658	0.812786843259721
Chlamys-2a_Ec32.131	chr_01	6680496	6687434	-	348	3.479	intP	PLE/Chlamys	3664	9.49781659388646	not intact	PLE/Chlamys	0.0566865261935644	0.0300357763042638	0.0292220135823914
Chlamys-2a_Ec32.1310	chr_19	4224470	4224632	-	162	2.5	intP	PLE/Chlamys	3664	4.42139737991266	not intact	PLE/Chlamys	0	0	0
Chlamys-2a_Ec32.1311	chr_19	4226000	4226199	+	199	3	intP	PLE/Chlamys	3664	5.43122270742358	not intact	PLE/Chlamys	0.118110804036505	0.122960109225716	0.670572164687496
Chlamys-2a_Ec32.1312	chr_19	4251143	4251242	+	99	17	introns	PLE/Chlamys	3664	2.70196506550218	not intact	PLE/Chlamys	0	0	0
Chlamys-2a_Ec32.1313	chr_19	4301902	4302006	-	104	1	intP	PLE/Chlamys	3664	2.83842794759825	not intact	PLE/Chlamys	0	0	0
Chlamys-2a_Ec32.1314	chr_19	4413187	4413704	-	517	2.7	introns	PLE/Chlamys	3664	14.1102620087336	not intact	PLE/Chlamys	0.00547616792724287	0.00569495557118313	0.0434494834467104
Chlamys-2a_Ec32.1315	chr_19	4665468	4665554	+	86	11.6	introns	PLE/Chlamys	3664	2.3471615720524	not intact	PLE/Chlamys	0	0	0
Chlamys-2a_Ec32.1316	chr_19	4734360	4734440	+	80	3.8	intD	PLE/Chlamys	3664	2.18340611353712	not intact	PLE/Chlamys	0.0147764060553202	0.0259018191814287	0.045810725078936
Chlamys-2a_Ec32.1317	chr_19	4806590	4806650	-	60	5	introns	PLE/Chlamys	3664	1.63755458515284	not intact	PLE/Chlamys	0	0	0
Chlamys-2a_Ec32.1318	chr_19	4987362	4987573	-	211	4.3	intD	PLE/Chlamys	3664	5.75873362445415	not intact	PLE/Chlamys	0	0	0
Chlamys-2a_Ec32.1319	chr_19	5145166	5145245	-	79	2.5	introns	PLE/Chlamys	3664	2.1561135371179	not intact	PLE/Chlamys	0	0	0
Chlamys-2a_Ec32.132	chr_01	6722838	6723066	-	228	1.8	introns	PLE/Chlamys	3664	6.22270742358079	not intact	PLE/Chlamys	0	0.00688275575225448	0
Chlamys-2a_Ec32.1320	chr_19	5221572	5221585	-	13	16.4	introns	PLE/Chlamys	3664	0.354803493449782	not intact	PLE/Chlamys	0	0	0
Chlamys-2a_Ec32.1321	chr_19	5350964	5351051	+	87	17.4	introns	PLE/Chlamys	3664	2.37445414847162	not intact	PLE/Chlamys	0	0	0
Chlamys-2a_Ec32.1322	chr_19	5543532	5543816	-	258	16.4	introns	PLE/Chlamys	3664	7.04148471615721	not intact	PLE/Chlamys	0	0	0
Chlamys-2a_Ec32.1323	chr_19	5561441	5561651	+	210	18.6	introns	PLE/Chlamys	3664	5.73144104803493	not intact	PLE/Chlamys	0	0	0
Chlamys-2a_Ec32.1324	chr_19	5673931	5674031	+	100	14.4	intD	PLE/Chlamys	3664	2.7292576419214	not intact	PLE/Chlamys	0	0	0
Chlamys-2a_Ec32.1325	chr_19	5797600	5799799	-	111	0.872	intD	PLE/Chlamys	3664	3.02947598253275	not intact	PLE/Chlamys	1.6385001895074	1.46700162585455	1.28978402710689
Chlamys-2a_Ec32.1326	chr_20	109885	109951	-	66	8.3	intD	PLE/Chlamys	3664	1.80131004366812	not intact	PLE/Chlamys	0.0152813875843163	0	0
Chlamys-2a_Ec32.1327	chr_20	199333	199434	+	101	11.9	introns	PLE/Chlamys	3664	2.75655021834061	not intact	PLE/Chlamys	0	0	0
Chlamys-2a_Ec32.1328	chr_20	471393	471446	-	53	0	introns	PLE/Chlamys	3664	1.44650655021834	not intact	PLE/Chlamys	0	0	0
Chlamys-2a_Ec32.1329	chr_20	515666	515724	+	58	1.7	introns	PLE/Chlamys	3664	1.58296943231441	not intact	PLE/Chlamys	0.0213385602197761	0.00606815383845988	0.0481719667111617
Chlamys-2a_Ec32.133	chr_01	6828674	6829540	-	383	6.062	intD	PLE/Chlamys	3664	10.453056768559	not intact	PLE/Chlamys	2.53182453077717	1.91319995227667	1.40047547053546
Chlamys-2a_Ec32.1330	chr_20	599348	599466	+	118	21.7	introns	PLE/Chlamys	3664	3.22052401746725	not intact	PLE/Chlamys	0	0	0
Chlamys-2a_Ec32.1331	chr_20	621939	622124	-	185	2.2	introns	PLE/Chlamys	3664	5.04912663755459	not intact	PLE/Chlamys	0.0156859247072561	0.011763109409643	0.0394940740360126
Chlamys-2a_Ec32.1332	chr_20	676094	676152	-	58	0	intD	PLE/Chlamys	3664	1.58296943231441	not intact	PLE/Chlamys	0	0	0
Chlamys-2a_Ec32.1333	chr_20	824920	824990	-	70	12.9	intP	PLE/Chlamys	3664	1.91048034934498	not intact	PLE/Chlamys	0	0	0
Chlamys-2a_Ec32.1334	chr_20	1088543	1088639	-	96	25.3	introns	PLE/Chlamys	3664	2.62008733624454	not intact	PLE/Chlamys	0	0	0
Chlamys-2a_Ec32.1335	chr_20	1097584	1097720	+	136	6.6	intP	PLE/Chlamys	3664	3.7117903930131	not intact	PLE/Chlamys	0.00299057472811948	0	0.0292220135823914
Chlamys-2a_Ec32.1336	chr_20	1194020	1194085	+	65	3.2	intP	PLE/Chlamys	3664	1.77401746724891	not intact	PLE/Chlamys	0.00572865869174092	0.0247140190003574	0.0378999062575405
Chlamys-2a_Ec32.1337	chr_20	1449191	1449257	+	66	1.5	introns	PLE/Chlamys	3664	1.80131004366812	not intact	PLE/Chlamys	0.0121143452709196	0.00688275575225448	0.0726714970291018
Chlamys-2a_Ec32.1338	chr_20	1629627	1629834	+	207	1.4	introns	PLE/Chlamys	3664	5.64956331877729	not intact	PLE/Chlamys	0.119020322688441	0.0936707294560053	0.715555795841714
Chlamys-2a_Ec32.1339	chr_20	1638955	1640481	+	1281	9.086	introns	PLE/Chlamys	3664	34.9617903930131	not intact	PLE/Chlamys	0.159954429003343	0.114250791333528	0.702982513826832
Chlamys-2a_Ec32.134	chr_01	7068502	7068603	+	101	0	introns	PLE/Chlamys	3664	2.75655021834061	not intact	PLE/Chlamys	0.107563005304959	0.111433787324867	0.685506688334604
Chlamys-2a_Ec32.1340	chr_20	1673063	1673128	+	65	4.6	intD	PLE/Chlamys	3664	1.77401746724891	not intact	PLE/Chlamys	0.0120383220916988	0.0182726668946207	0.060038194943255
Chlamys-2a_Ec32.1341	chr_20	1977644	1977732	-	88	12.3	introns	PLE/Chlamys	3664	2.40174672489083	not intact	PLE/Chlamys	0.00273808396362143	0	0
Chlamys-2a_Ec32.1342	chr_20	2167061	2167261	-	200	19.9	introns	PLE/Chlamys	3664	5.45851528384279	not intact	PLE/Chlamys	0	0	0
Chlamys-2a_Ec32.1343	chr_20	2167442	2167523	+	81	14.8	introns	PLE/Chlamys	3664	2.21069868995633	not intact	PLE/Chlamys	0	0	0.00631665104292342
Chlamys-2a_Ec32.1344	chr_20	2187139	2187251	+	112	28.2	intD	PLE/Chlamys	3664	3.05676855895197	not intact	PLE/Chlamys	0	0	0
Chlamys-2a_Ec32.1345	chr_20	2439239	2439392	+	153	1.3	introns	PLE/Chlamys	3664	4.17576419213974	not intact	PLE/Chlamys	0.0873199593302102	0.10055348520826	0.582079030015603
Chlamys-2a_Ec32.1346	chr_20	2439389	2439634	-	245	19.9	3UTR	PLE/Chlamys	3664	6.68668122270742	not intact	PLE/Chlamys	0.0148524292345411	0	0.0742656648075739
Chlamys-2a_Ec32.1347	chr_20	2505095	2505222	-	127	17.5	introns	PLE/Chlamys	3664	3.46615720524017	not intact	PLE/Chlamys	0	0	0
Chlamys-2a_Ec32.1348	chr_20	2546950	2547144	+	194	3.1	introns	PLE/Chlamys	3664	5.29475982532751	not intact	PLE/Chlamys	0.089896468927576	0.0969218792858047	0.629483922873011
Chlamys-2a_Ec32.1349	chr_20	2692019	2692077	+	58	17.6	introns	PLE/Chlamys	3664	1.58296943231441	not intact	PLE/Chlamys	0	0	0
Chlamys-2a_Ec32.135	chr_01	7263506	7263595	+	89	16.3	introns	PLE/Chlamys	3664	2.42903930131004	not intact	PLE/Chlamys	0	0	0
Chlamys-2a_Ec32.1350	chr_20	2729123	2729238	+	115	12.2	introns	PLE/Chlamys	3664	3.13864628820961	not intact	PLE/Chlamys	0	0.00688275575225448	0
Chlamys-2a_Ec32.1351	chr_20	2734288	2734360	-	72	0	introns	PLE/Chlamys	3664	1.96506550218341	not intact	PLE/Chlamys	0	0	0
Chlamys-2a_Ec32.1352	chr_20	2823127	2823257	+	130	11.9	introns	PLE/Chlamys	3664	3.54803493449782	not intact	PLE/Chlamys	0	0	0
Chlamys-2a_Ec32.1353	chr_20	2910417	2910527	+	110	17.7	introns	PLE/Chlamys	3664	3.00218340611354	not intact	PLE/Chlamys	0	0	0
Chlamys-2a_Ec32.1354	chr_20	2979428	2979495	+	67	0	intD	PLE/Chlamys	3664	1.82860262008734	not intact	PLE/Chlamys	0.0093762613072982	0.00569495557118313	0.0252666041716937
Chlamys-2a_Ec32.1355	chr_20	2980526	2980798	-	272	0	intD	PLE/Chlamys	3664	7.4235807860262	not intact	PLE/Chlamys	0	0	0.00631665104292342
Chlamys-2a_Ec32.1356	chr_20	3029758	3029847	+	89	11.4	3UTR	PLE/Chlamys	3664	2.42903930131004	not intact	PLE/Chlamys	0.00598114945623896	0.00688275575225448	0.0355386646253149
Chlamys-2a_Ec32.1357	chr_20	3125749	3126058	-	309	2.3	intP	PLE/Chlamys	3664	8.43340611353712	not intact	PLE/Chlamys	0.00299057472811948	0	0.022905362539468
Chlamys-2a_Ec32.1358	chr_20	3174852	3175057	-	105	11.1	introns	PLE/Chlamys	3664	2.86572052401747	not intact	PLE/Chlamys	0	0	0
Chlamys-2a_Ec32.1359	chr_20	3202865	3202959	+	94	6.6	introns	PLE/Chlamys	3664	2.56550218340611	not intact	PLE/Chlamys	0	0.00606815383845988	0.00631665104292342
Chlamys-2a_Ec32.136	chr_01	7312495	7312778	-	283	1.1	intP	PLE/Chlamys	3664	7.72379912663756	not intact	PLE/Chlamys	0.00299057472811948	0	0
Chlamys-2a_Ec32.1360	chr_20	3278039	3278135	-	96	1	intD	PLE/Chlamys	3664	2.62008733624454	not intact	PLE/Chlamys	0	0	0
Chlamys-2a_Ec32.1361	chr_20	3307724	3307863	-	139	7.5	intD	PLE/Chlamys	3664	3.79366812227074	not intact	PLE/Chlamys	0.00547616792724287	0.0174580649808261	0.0126333020858468
Chlamys-2a_Ec32.1362	chr_20	3363363	3363554	+	191	2.1	intP	PLE/Chlamys	3664	5.21288209606987	not intact	PLE/Chlamys	0.108330005606267	0.11824833769788	0.51023462691122
Chlamys-2a_Ec32.1363	chr_20	3366995	3367226	+	231	16.1	intD	PLE/Chlamys	3664	6.30458515283843	not intact	PLE/Chlamys	0	0	0
Chlamys-2a_Ec32.1364	chr_20	3640692	3645471	-	300	2.677	intD	PLE/Chlamys	3664	8.18777292576419	not intact	PLE/Chlamys	1.01075354240578	0.943241765590723	2.16343615923458
Chlamys-2a_Ec32.1365	chr_20	3666160	3666210	-	50	0	intP	PLE/Chlamys	3664	1.3646288209607	not intact	PLE/Chlamys	0	0	0
Chlamys-2a_Ec32.1366	chr_20	3789934	3790087	-	153	24	introns	PLE/Chlamys	3664	4.17576419213974	not intact	PLE/Chlamys	0	0	0
Chlamys-2a_Ec32.1367	chr_20	3981270	3981642	-	372	8.3	introns	PLE/Chlamys	3664	10.1528384279476	not intact	PLE/Chlamys	0.00663817734367676	0.00569495557118313	0
Chlamys-2a_Ec32.1368	chr_20	3981633	3981724	-	91	5.5	introns	PLE/Chlamys	3664	2.48362445414847	not intact	PLE/Chlamys	0	0	0
Chlamys-2a_Ec32.1369	chr_20	4152425	4152552	+	127	18.5	introns	PLE/Chlamys	3664	3.46615720524017	not intact	PLE/Chlamys	0	0	0
Chlamys-2a_Ec32.137	chr_01	7707140	7707212	-	72	10.3	intP	PLE/Chlamys	3664	1.96506550218341	not intact	PLE/Chlamys	0	0	0
Chlamys-2a_Ec32.1370	chr_20	4322568	4322644	-	76	1.3	introns	PLE/Chlamys	3664	2.07423580786026	not intact	PLE/Chlamys	0	0	0
Chlamys-2a_Ec32.1371	chr_20	4343558	4343762	+	204	7.6	introns	PLE/Chlamys	3664	5.56768558951965	not intact	PLE/Chlamys	0.105329902870334	0.113565342352836	0.597133593804641
Chlamys-2a_Ec32.1372	chr_20	4476503	4476651	+	148	5.7	introns	PLE/Chlamys	3664	4.03930131004367	not intact	PLE/Chlamys	0.0688864226515188	0.125769855408997	0.623107251759123
Chlamys-2a_Ec32.1373	chr_20	4502648	4502705	+	57	5.3	introns	PLE/Chlamys	3664	1.5556768558952	not intact	PLE/Chlamys	0.00299057472811948	0	0.0102720604536212
Chlamys-2a_Ec32.1374	chr_20	4591421	4591641	+	220	10.6	introns	PLE/Chlamys	3664	6.00436681222707	not intact	PLE/Chlamys	0	0	0
Chlamys-2a_Ec32.1375	chr_20	4610944	4611164	+	220	10.6	introns	PLE/Chlamys	3664	6.00436681222707	not intact	PLE/Chlamys	0	0	0
Chlamys-2a_Ec32.1376	chr_20	4635849	4636030	+	181	8.1	introns	PLE/Chlamys	3664	4.93995633187773	not intact	PLE/Chlamys	0.107148940174206	0.139474419359644	0.462889754124777
Chlamys-2a_Ec32.1377	chr_20	4641075	4641128	-	53	13.2	intP	PLE/Chlamys	3664	1.44650655021834	not intact	PLE/Chlamys	0	0	0
Chlamys-2a_Ec32.1378	chr_20	4648154	4648321	-	167	6.7	intP	PLE/Chlamys	3664	4.55786026200873	not intact	PLE/Chlamys	0	0	0
Chlamys-2a_Ec32.1379	chr_20	4875055	4875130	-	75	1.4	intP	PLE/Chlamys	3664	2.04694323144105	not intact	PLE/Chlamys	0	0	0
Chlamys-2a_Ec32.138	chr_01	7757775	7757839	-	64	4.7	introns	PLE/Chlamys	3664	1.74672489082969	not intact	PLE/Chlamys	0	0	0
Chlamys-2a_Ec32.1380	chr_20	4906256	4912483	-	317	3.509	introns	PLE/Chlamys	3664	8.65174672489083	not intact	PLE/Chlamys	0.0391815641824367	0.0384795305048663	0.176926249272821
Chlamys-2a_Ec32.1381	chr_20	5198039	5198123	-	84	1.2	introns	PLE/Chlamys	3664	2.29257641921397	not intact	PLE/Chlamys	0	0	0
Chlamys-2a_Ec32.1382	chr_21	19569	19630	+	61	8.3	intD	PLE/Chlamys	3664	1.66484716157205	not intact	PLE/Chlamys	0.00663817734367676	0.00569495557118313	0.0394940740360126
Chlamys-2a_Ec32.1383	chr_21	149659	149722	-	63	5.3	introns	PLE/Chlamys	3664	1.71943231441048	not intact	PLE/Chlamys	0	0	0
Chlamys-2a_Ec32.1384	chr_21	230332	230491	-	159	3.1	intP	PLE/Chlamys	3664	4.33951965065502	not intact	PLE/Chlamys	0	0	0
Chlamys-2a_Ec32.1385	chr_21	249136	249537	+	401	1.1	intD	PLE/Chlamys	3664	10.9443231441048	not intact	PLE/Chlamys	0.045981315892369	0.055191198951139	0.18560414194797
Chlamys-2a_Ec32.1386	chr_21	250867	250919	+	52	1.5	intP	PLE/Chlamys	3664	1.41921397379913	not intact	PLE/Chlamys	0	0	0
Chlamys-2a_Ec32.1387	chr_21	491130	491708	+	578	6.5	introns	PLE/Chlamys	3664	15.7751091703057	not intact	PLE/Chlamys	1.91634999518563	2.3971563262148	10.006141806767
Chlamys-2a_Ec32.1388	chr_21	540635	540786	-	151	6	intD	PLE/Chlamys	3664	4.12117903930131	not intact	PLE/Chlamys	0	0	0
Chlamys-2a_Ec32.1389	chr_21	816024	816148	+	124	10.2	intD	PLE/Chlamys	3664	3.38427947598253	not intact	PLE/Chlamys	0.0353574939816022	0.0369185320565182	0.0584440271647829
Chlamys-2a_Ec32.139	chr_01	7813857	7813946	+	89	3.4	intP	PLE/Chlamys	3664	2.42903930131004	not intact	PLE/Chlamys	0	0	0.00631665104292342
Chlamys-2a_Ec32.1390	chr_21	816459	816521	-	62	1.6	intP	PLE/Chlamys	3664	1.69213973799127	not intact	PLE/Chlamys	0	0	0
Chlamys-2a_Ec32.1391	chr_21	882206	882276	+	70	6.3	5UTR	PLE/Chlamys	3664	1.91048034934498	not intact	PLE/Chlamys	0.00331908867183838	0	0
Chlamys-2a_Ec32.1392	chr_21	882635	882790	+	155	0.7	introns	PLE/Chlamys	3664	4.23034934497817	not intact	PLE/Chlamys	0.113872668704917	0.137845215532055	0.517318351807897
Chlamys-2a_Ec32.1393	chr_21	1038275	1038338	-	63	6.3	introns	PLE/Chlamys	3664	1.71943231441048	not intact	PLE/Chlamys	0	0	0
Chlamys-2a_Ec32.1394	chr_21	1085637	1085722	-	85	17.6	introns	PLE/Chlamys	3664	2.31986899563319	not intact	PLE/Chlamys	0.00273808396362143	0	0
Chlamys-2a_Ec32.1395	chr_21	1157348	1157420	+	72	4.4	None	PLE/Chlamys	3664	1.96506550218341	not intact	PLE/Chlamys	0.0087192334198604	0.0186458651618975	0.0766269064397996
Chlamys-2a_Ec32.1396	chr_21	1206920	1207012	-	92	18.9	introns	PLE/Chlamys	3664	2.51091703056769	not intact	PLE/Chlamys	0	0	0
Chlamys-2a_Ec32.1397	chr_21	1226465	1226592	-	127	6.3	introns	PLE/Chlamys	3664	3.46615720524017	not intact	PLE/Chlamys	0	0	0
Chlamys-2a_Ec32.1398	chr_21	1432595	1432737	-	142	21.7	introns	PLE/Chlamys	3664	3.87554585152838	not intact	PLE/Chlamys	0	0	0
Chlamys-2a_Ec32.1399	chr_21	1454996	1455292	-	296	21.9	introns	PLE/Chlamys	3664	8.07860262008734	not intact	PLE/Chlamys	0	0	0
Chlamys-2a_Ec32.14	HiC_scaffold_28	3014201	3014260	+	59	15.2	intD	PLE/Chlamys	3664	1.61026200873362	not intact	PLE/Chlamys	0	0	0
Chlamys-2a_Ec32.140	chr_01	7845030	7845144	+	114	25.2	intD	PLE/Chlamys	3664	3.11135371179039	not intact	PLE/Chlamys	0	0	0
Chlamys-2a_Ec32.1400	chr_21	1633693	1633802	+	109	16.8	introns	PLE/Chlamys	3664	2.97489082969432	not intact	PLE/Chlamys	0	0	0
Chlamys-2a_Ec32.1401	chr_21	1717930	1718984	+	939	1.826	intP	PLE/Chlamys	3664	25.6277292576419	not intact	PLE/Chlamys	0.331471985007431	0.392133724979468	0.839647615209886
Chlamys-2a_Ec32.1402	chr_21	1908989	1909335	-	346	17.6	introns	PLE/Chlamys	3664	9.44323144104803	not intact	PLE/Chlamys	0	0	0
Chlamys-2a_Ec32.1403	chr_21	1998534	1998560	+	26	25.3	introns	PLE/Chlamys	3664	0.709606986899563	not intact	PLE/Chlamys	0	0	0
Chlamys-2a_Ec32.1404	chr_21	2042183	2042239	-	56	3.6	intD	PLE/Chlamys	3664	1.52838427947598	not intact	PLE/Chlamys	0	0	0
Chlamys-2a_Ec32.1405	chr_21	2194889	2194943	+	54	11.1	introns	PLE/Chlamys	3664	1.47379912663755	not intact	PLE/Chlamys	0.00630966339995786	0	0
Chlamys-2a_Ec32.1406	chr_21	2213227	2213281	+	54	11.1	introns	PLE/Chlamys	3664	1.47379912663755	not intact	PLE/Chlamys	0	0	0
Chlamys-2a_Ec32.1407	chr_21	2233330	2233384	+	54	13	intD	PLE/Chlamys	3664	1.47379912663755	not intact	PLE/Chlamys	0	0	0
Chlamys-2a_Ec32.1408	chr_21	2253945	2253999	+	54	13	introns	PLE/Chlamys	3664	1.47379912663755	not intact	PLE/Chlamys	0	0	0
Chlamys-2a_Ec32.1409	chr_21	2272016	2272070	+	54	13	introns	PLE/Chlamys	3664	1.47379912663755	not intact	PLE/Chlamys	0	0	0
Chlamys-2a_Ec32.141	chr_01	7958947	7959006	-	59	18.6	intD	PLE/Chlamys	3664	1.61026200873362	not intact	PLE/Chlamys	0	0	0
Chlamys-2a_Ec32.1410	chr_21	2307610	2307664	+	54	13	intD	PLE/Chlamys	3664	1.47379912663755	not intact	PLE/Chlamys	0.00331908867183838	0	0
Chlamys-2a_Ec32.1411	chr_21	2367387	2367447	+	60	12.3	introns	PLE/Chlamys	3664	1.63755458515284	not intact	PLE/Chlamys	0	0	0
Chlamys-2a_Ec32.1412	chr_21	2452679	2452746	-	67	3.1	intP	PLE/Chlamys	3664	1.82860262008734	not intact	PLE/Chlamys	0	0	0
Chlamys-2a_Ec32.1413	chr_21	2642979	2643074	+	95	4.5	intP	PLE/Chlamys	3664	2.59279475982533	not intact	PLE/Chlamys	0.107410958946518	0.113062991152456	0.62476143960856
Chlamys-2a_Ec32.1414	chr_21	2828910	2829106	-	196	8.2	intP	PLE/Chlamys	3664	5.34934497816594	not intact	PLE/Chlamys	0	0	0
Chlamys-2a_Ec32.1415	chr_21	2929995	2930313	-	318	2.5	intP	PLE/Chlamys	3664	8.67903930131004	not intact	PLE/Chlamys	0.00273808396362143	0.0129509095907144	0.0394940740360126
Chlamys-2a_Ec32.1416	chr_21	2930375	2930526	+	151	4.6	intD	PLE/Chlamys	3664	4.12117903930131	not intact	PLE/Chlamys	0.114049136290194	0.092482929274934	0.533907063304442
Chlamys-2a_Ec32.1417	chr_21	3023688	3023978	+	290	1.4	introns	PLE/Chlamys	3664	7.91484716157205	not intact	PLE/Chlamys	0.135287252103914	0.173812734916296	0.501496714165106
Chlamys-2a_Ec32.1418	chr_21	3065987	3066099	+	112	23.3	intP	PLE/Chlamys	3664	3.05676855895197	not intact	PLE/Chlamys	0	0	0
Chlamys-2a_Ec32.1419	chr_21	3372586	3372728	+	142	14.7	intD	PLE/Chlamys	3664	3.87554585152838	not intact	PLE/Chlamys	0	0.00569495557118313	0
Chlamys-2a_Ec32.142	chr_01	8170689	8171041	-	352	3.3	intD	PLE/Chlamys	3664	9.60698689956332	not intact	PLE/Chlamys	0	0	0
Chlamys-2a_Ec32.1420	chr_21	3437271	3437335	+	64	9.4	introns	PLE/Chlamys	3664	1.74672489082969	not intact	PLE/Chlamys	0.0147764060553202	0.011763109409643	0.0189499531287703
Chlamys-2a_Ec32.1421	chr_21	3457091	3457173	+	82	12.1	intD	PLE/Chlamys	3664	2.23799126637555	not intact	PLE/Chlamys	0	0	0
Chlamys-2a_Ec32.1422	chr_21	3479883	3479948	-	65	16.9	introns	PLE/Chlamys	3664	1.77401746724891	not intact	PLE/Chlamys	0	0	0
Chlamys-2a_Ec32.1423	chr_21	3569636	3569861	-	225	0.9	introns	PLE/Chlamys	3664	6.14082969432314	not intact	PLE/Chlamys	0	0	0
Chlamys-2a_Ec32.1424	chr_21	3838131	3838202	+	71	5.6	intP	PLE/Chlamys	3664	1.93777292576419	not intact	PLE/Chlamys	0.0147764060553202	0	0.0394940740360126
Chlamys-2a_Ec32.1425	chr_21	3912631	3912696	-	65	20	introns	PLE/Chlamys	3664	1.77401746724891	not intact	PLE/Chlamys	0	0	0
Chlamys-2a_Ec32.1426	chr_21	4093533	4094791	-	119	3.372	introns	PLE/Chlamys	3664	3.24781659388646	not intact	PLE/Chlamys	0	0	0.0766269064397996
Chlamys-2a_Ec32.1427	chr_21	4352129	4352339	+	210	14.5	introns	PLE/Chlamys	3664	5.73144104803493	not intact	PLE/Chlamys	0.00331908867183838	0.00688275575225448	0
Chlamys-2a_Ec32.1428	chr_21	4361017	4361115	+	98	3.1	introns	PLE/Chlamys	3664	2.67467248908297	not intact	PLE/Chlamys	0.0697199181242338	0.11712874289605	0.571806969561982
Chlamys-2a_Ec32.1429	chr_21	4539941	4540585	+	644	4	intP	PLE/Chlamys	3664	17.5764192139738	not intact	PLE/Chlamys	0.00605717263545982	0.0332259785802011	0.0876660407471743
Chlamys-2a_Ec32.143	chr_01	8398474	8398606	-	132	0.8	intD	PLE/Chlamys	3664	3.60262008733624	not intact	PLE/Chlamys	0	0	0
Chlamys-2a_Ec32.1430	chr_21	4646429	4646577	-	148	5.4	intP	PLE/Chlamys	3664	4.03930131004367	not intact	PLE/Chlamys	0.00331908867183838	0.0539351933908265	0.022905362539468
Chlamys-2a_Ec32.1431	chr_21	5012434	5012544	+	110	8.2	introns	PLE/Chlamys	3664	3.00218340611354	not intact	PLE/Chlamys	0.11794922967025	0.108684988695448	0.558406593622382
Chlamys-2a_Ec32.1432	chr_21	5460351	5460444	+	93	6.5	introns	PLE/Chlamys	3664	2.5382096069869	not intact	PLE/Chlamys	0	0.00606815383845988	0.022905362539468
Chlamys-2a_Ec32.1433	chr_21	5583232	5583294	+	62	1.6	introns	PLE/Chlamys	3664	1.69213973799127	not intact	PLE/Chlamys	0.0178430039626605	0.0182726668946207	0.0268607719501658
Chlamys-2a_Ec32.1434	chr_21	5601445	5601570	-	125	6.4	introns	PLE/Chlamys	3664	3.41157205240175	not intact	PLE/Chlamys	0.00331908867183838	0	0
Chlamys-2a_Ec32.1435	chr_21	5761936	5762074	-	138	22.1	introns	PLE/Chlamys	3664	3.76637554585153	not intact	PLE/Chlamys	0	0	0
Chlamys-2a_Ec32.1436	chr_21	5797103	5797198	-	95	1.1	intP	PLE/Chlamys	3664	2.59279475982533	not intact	PLE/Chlamys	0	0.00606815383845988	0
Chlamys-2a_Ec32.1437	chr_21	5809513	5809831	+	318	4.8	introns	PLE/Chlamys	3664	8.67903930131004	not intact	PLE/Chlamys	0	0	0
Chlamys-2a_Ec32.1438	chr_21	5814794	5814850	+	56	10.7	intP	PLE/Chlamys	3664	1.52838427947598	not intact	PLE/Chlamys	0	0	0
Chlamys-2a_Ec32.1439	chr_21	5927751	5928000	+	249	2.4	intP	PLE/Chlamys	3664	6.79585152838428	not intact	PLE/Chlamys	0.00299057472811948	0	0
Chlamys-2a_Ec32.144	chr_01	8679033	8679153	+	120	10	intP	PLE/Chlamys	3664	3.27510917030568	not intact	PLE/Chlamys	0.025981232674304	0.0946144843029031	0.120843463740264
Chlamys-2a_Ec32.1440	chr_21	5965827	5965883	+	56	5.4	intD	PLE/Chlamys	3664	1.52838427947598	not intact	PLE/Chlamys	0.00331908867183838	0.0178312632481029	0.00631665104292342
Chlamys-2a_Ec32.1441	chr_21	6012363	6012432	+	69	1.4	intP	PLE/Chlamys	3664	1.88318777292576	not intact	PLE/Chlamys	0.00605717263545982	0.00569495557118313	0.0773939802935532
Chlamys-2a_Ec32.1442	chr_21	6077190	6077274	-	84	8.3	introns	PLE/Chlamys	3664	2.29257641921397	not intact	PLE/Chlamys	0.0183479854916566	0.0300357763042638	0.0734385708828554
Chlamys-2a_Ec32.1443	chr_21	6104156	6104249	+	93	2.1	intD	PLE/Chlamys	3664	2.5382096069869	not intact	PLE/Chlamys	0.111387075505794	0.138720764999711	0.573401137340454
Chlamys-2a_Ec32.1444	chr_21	6119022	6119102	+	80	20	introns	PLE/Chlamys	3664	2.18340611353712	not intact	PLE/Chlamys	0.0487342930750121	0.113877593066251	0.245642336891225
Chlamys-2a_Ec32.1445	chr_21	6233584	6233640	+	56	10.9	introns	PLE/Chlamys	3664	1.52838427947598	not intact	PLE/Chlamys	0.0090477473635793	0.0129509095907144	0.0726714970291018
Chlamys-2a_Ec32.1446	chr_21	6421581	6421815	+	234	9.7	introns	PLE/Chlamys	3664	6.38646288209607	not intact	PLE/Chlamys	0.102996356029652	0.0951635225251123	0.681611298994871
Chlamys-2a_Ec32.1447	chr_21	6510718	6510774	+	56	8.9	introns	PLE/Chlamys	3664	1.52838427947598	not intact	PLE/Chlamys	0	0	0
Chlamys-2a_Ec32.1448	chr_21	6702958	6703029	+	71	18.3	3UTR	PLE/Chlamys	3664	1.93777292576419	not intact	PLE/Chlamys	0	0	0
Chlamys-2a_Ec32.1449	chr_21	6826591	6826745	+	154	7.3	introns	PLE/Chlamys	3664	4.20305676855895	not intact	PLE/Chlamys	0.0450622692326193	0.0113899111423663	0.16110461163003
Chlamys-2a_Ec32.145	chr_01	8810519	8810603	-	84	3	introns	PLE/Chlamys	3664	2.29257641921397	not intact	PLE/Chlamys	0	0	0
Chlamys-2a_Ec32.1450	chr_21	7321086	7321168	-	82	8.1	introns	PLE/Chlamys	3664	2.23799126637555	not intact	PLE/Chlamys	0	0	0
Chlamys-2a_Ec32.1451	chr_22	20516	20581	-	65	7.7	introns	PLE/Chlamys	3664	1.77401746724891	not intact	PLE/Chlamys	0	0	0
Chlamys-2a_Ec32.1452	chr_22	146560	146612	-	52	11.5	intP	PLE/Chlamys	3664	1.41921397379913	not intact	PLE/Chlamys	0	0	0
Chlamys-2a_Ec32.1453	chr_22	149253	149339	+	86	1.2	introns	PLE/Chlamys	3664	2.3471615720524	not intact	PLE/Chlamys	0.0867294266141793	0.140213558068818	0.360169149588565
Chlamys-2a_Ec32.1454	chr_22	321936	322091	+	155	10.7	introns	PLE/Chlamys	3664	4.23034934497817	not intact	PLE/Chlamys	0	0	0
Chlamys-2a_Ec32.1455	chr_22	487148	487278	+	130	0.8	introns	PLE/Chlamys	3664	3.54803493449782	not intact	PLE/Chlamys	0.101515360677313	0.102548629477747	0.447008096411021
Chlamys-2a_Ec32.1456	chr_22	673696	677615	-	268	3.179	introns	PLE/Chlamys	3664	7.31441048034935	not intact	PLE/Chlamys	382.567776480189	336.514032512093	332.853791112932
Chlamys-2a_Ec32.1457	chr_22	730799	730883	-	84	2.4	introns	PLE/Chlamys	3664	2.29257641921397	not intact	PLE/Chlamys	0	0	0
Chlamys-2a_Ec32.1458	chr_22	885426	886103	-	431	4.735	intD	PLE/Chlamys	3664	11.7631004366812	not intact	PLE/Chlamys	0.0117858313272007	0.00606815383845988	0.0434494834467104
Chlamys-2a_Ec32.1459	chr_22	885542	885714	-	172	3.3	intD	PLE/Chlamys	3664	4.6943231441048	not intact	PLE/Chlamys	0.00846674265536235	0.00606815383845988	0.037132832403787
Chlamys-2a_Ec32.146	chr_01	8946485	8946595	-	110	8.2	introns	PLE/Chlamys	3664	3.00218340611354	not intact	PLE/Chlamys	0	0	0
Chlamys-2a_Ec32.1460	chr_22	929497	929590	-	93	8.2	intD	PLE/Chlamys	3664	2.5382096069869	not intact	PLE/Chlamys	0.0114573173834818	0	0
Chlamys-2a_Ec32.1461	chr_22	989928	990044	+	116	7.5	introns	PLE/Chlamys	3664	3.16593886462882	not intact	PLE/Chlamys	0	0	0.0378999062575405
Chlamys-2a_Ec32.1462	chr_22	1024569	1024642	-	73	15.1	introns	PLE/Chlamys	3664	1.99235807860262	not intact	PLE/Chlamys	0	0	0
Chlamys-2a_Ec32.1463	chr_22	1248881	1249193	+	312	17.3	introns	PLE/Chlamys	3664	8.51528384279476	not intact	PLE/Chlamys	0	0	0.022905362539468
Chlamys-2a_Ec32.1464	chr_22	1406130	1406365	+	216	13.48	introns	PLE/Chlamys	3664	5.89519650655022	not intact	PLE/Chlamys	0.0204290415678403	0.0259018191814287	0.0805823158504974
Chlamys-2a_Ec32.1465	chr_22	1582477	1582673	-	196	25.1	introns	PLE/Chlamys	3664	5.34934497816594	not intact	PLE/Chlamys	0	0	0
Chlamys-2a_Ec32.1466	chr_22	1767938	1768129	-	191	6.8	intD	PLE/Chlamys	3664	5.21288209606987	not intact	PLE/Chlamys	0	0	0
Chlamys-2a_Ec32.1467	chr_22	1893198	1893249	-	51	13.7	intD	PLE/Chlamys	3664	1.39192139737991	not intact	PLE/Chlamys	0	0	0
Chlamys-2a_Ec32.1468	chr_22	1935348	1935568	-	220	20.8	intP	PLE/Chlamys	3664	6.00436681222707	not intact	PLE/Chlamys	0.00299057472811948	0	0
Chlamys-2a_Ec32.1469	chr_22	1947735	1947821	-	86	1.2	intP	PLE/Chlamys	3664	2.3471615720524	not intact	PLE/Chlamys	0	0	0
Chlamys-2a_Ec32.147	chr_01	9147574	9147772	-	198	9	intP	PLE/Chlamys	3664	5.40393013100437	not intact	PLE/Chlamys	0	0.0129509095907144	0
Chlamys-2a_Ec32.1470	chr_22	2260211	2260324	+	113	13	introns	PLE/Chlamys	3664	3.08406113537118	not intact	PLE/Chlamys	9.27203170911155	17.9492452743241	41.063131609434
Chlamys-2a_Ec32.1471	chr_22	2794540	2794830	-	290	1.4	intP	PLE/Chlamys	3664	7.91484716157205	not intact	PLE/Chlamys	0.00331908867183838	0	0.0623994365754807
Chlamys-2a_Ec32.1472	chr_22	2895975	2896040	+	65	10.8	introns	PLE/Chlamys	3664	1.77401746724891	not intact	PLE/Chlamys	0	0.00606815383845988	0
Chlamys-2a_Ec32.1473	chr_22	2927961	2928574	+	613	8.2	introns	PLE/Chlamys	3664	16.7303493449782	not intact	PLE/Chlamys	0.0840157638773934	0.104177833305336	0.597840647587429
Chlamys-2a_Ec32.1474	chr_22	3007310	3007378	-	68	1.5	3UTR	PLE/Chlamys	3664	1.85589519650655	not intact	PLE/Chlamys	0	0	0
Chlamys-2a_Ec32.1475	chr_22	3011432	3011537	+	105	15.7	introns	PLE/Chlamys	3664	2.86572052401747	not intact	PLE/Chlamys	0	0.00688275575225448	0
Chlamys-2a_Ec32.1476	chr_22	3228797	3228879	-	82	15.8	introns	PLE/Chlamys	3664	2.23799126637555	not intact	PLE/Chlamys	0	0	0
Chlamys-2a_Ec32.1477	chr_22	3243493	3243612	+	119	5.9	introns	PLE/Chlamys	3664	3.24781659388646	not intact	PLE/Chlamys	0.0797627353267837	0.177573493771855	0.606518540262578
Chlamys-2a_Ec32.1478	chr_22	3271740	3271807	-	67	3.1	intP	PLE/Chlamys	3664	1.82860262008734	not intact	PLE/Chlamys	0	0	0
Chlamys-2a_Ec32.1479	chr_22	3422183	3422292	+	109	21.6	introns	PLE/Chlamys	3664	2.97489082969432	not intact	PLE/Chlamys	0	0	0
Chlamys-2a_Ec32.148	chr_01	9165337	9165439	-	102	4.9	introns	PLE/Chlamys	3664	2.78384279475983	not intact	PLE/Chlamys	0	0	0
Chlamys-2a_Ec32.1480	chr_22	3488383	3488545	-	162	1.7	intD	PLE/Chlamys	3664	4.42139737991266	not intact	PLE/Chlamys	0	0	0
Chlamys-2a_Ec32.1481	chr_22	3572615	3572757	-	142	13.1	introns	PLE/Chlamys	3664	3.87554585152838	not intact	PLE/Chlamys	0.0145239152908222	0	0.0205441209072424
Chlamys-2a_Ec32.1482	chr_22	3647323	3647712	-	389	13.8	intD	PLE/Chlamys	3664	10.6168122270742	not intact	PLE/Chlamys	0	0	0.00631665104292342
Chlamys-2a_Ec32.1483	chr_22	3689513	3690246	-	314	14.843	introns	PLE/Chlamys	3664	8.56986899563319	not intact	PLE/Chlamys	0.0612531754688714	0.0190190634291742	0.0205441209072424
Chlamys-2a_Ec32.1484	chr_22	3708614	3709034	-	420	5.3	intD	PLE/Chlamys	3664	11.4628820960699	not intact	PLE/Chlamys	0.00299057472811948	0	0.00631665104292342
Chlamys-2a_Ec32.1485	chr_22	3940616	3940726	-	110	2.7	introns	PLE/Chlamys	3664	3.00218340611354	not intact	PLE/Chlamys	0	0.00569495557118313	0
Chlamys-2a_Ec32.1486	chr_22	4086440	4086531	-	91	15.6	3UTR	PLE/Chlamys	3664	2.48362445414847	not intact	PLE/Chlamys	0	0	0
Chlamys-2a_Ec32.1487	chr_22	4129750	4129857	-	107	17.1	introns	PLE/Chlamys	3664	2.9203056768559	not intact	PLE/Chlamys	0	0	0
Chlamys-2a_Ec32.1488	chr_22	4224192	4224246	+	54	5.6	intD	PLE/Chlamys	3664	1.47379912663755	not intact	PLE/Chlamys	0.00299057472811948	0.0121363076769198	0
Chlamys-2a_Ec32.1489	chr_22	4296133	4296297	-	164	17.8	3UTR	PLE/Chlamys	3664	4.47598253275109	not intact	PLE/Chlamys	0	0	0
Chlamys-2a_Ec32.149	chr_01	9270210	9270311	+	101	9.9	introns	PLE/Chlamys	3664	2.75655021834061	not intact	PLE/Chlamys	0	0	0
Chlamys-2a_Ec32.1490	chr_22	4325934	4326002	-	68	5.9	introns	PLE/Chlamys	3664	1.85589519650655	not intact	PLE/Chlamys	0	0	0
Chlamys-2a_Ec32.1491	chr_22	4367684	4367744	-	60	5	introns	PLE/Chlamys	3664	1.63755458515284	not intact	PLE/Chlamys	0	0	0
Chlamys-2a_Ec32.1492	chr_22	4496891	4497111	-	220	15.6	introns	PLE/Chlamys	3664	6.00436681222707	not intact	PLE/Chlamys	0	0	0
Chlamys-2a_Ec32.1493	chr_22	4506504	4506633	-	129	8.7	introns	PLE/Chlamys	3664	3.5207423580786	not intact	PLE/Chlamys	0.00299057472811948	0.00569495557118313	0.00631665104292342
Chlamys-2a_Ec32.1494	chr_22	4669998	4670070	-	72	8.4	introns	PLE/Chlamys	3664	1.96506550218341	not intact	PLE/Chlamys	0	0	0
Chlamys-2a_Ec32.1495	chr_23	21815	21881	-	66	22.7	introns	PLE/Chlamys	3664	1.80131004366812	not intact	PLE/Chlamys	0.00331908867183838	0	0
Chlamys-2a_Ec32.1496	chr_23	25233	25302	-	69	19.1	introns	PLE/Chlamys	3664	1.88318777292576	not intact	PLE/Chlamys	0	0	0
Chlamys-2a_Ec32.1497	chr_23	145364	145489	+	125	0.8	introns	PLE/Chlamys	3664	3.41157205240175	not intact	PLE/Chlamys	0.124496490615684	0.111128794436831	0.697432936637662
Chlamys-2a_Ec32.1498	chr_23	194792	194870	-	78	18.7	introns	PLE/Chlamys	3664	2.12882096069869	not intact	PLE/Chlamys	0	0	0
Chlamys-2a_Ec32.1499	chr_23	203057	203237	+	180	14.8	introns	PLE/Chlamys	3664	4.91266375545851	not intact	PLE/Chlamys	0	0	0
Chlamys-2a_Ec32.15	HiC_scaffold_29	604927	605368	-	441	2.5	intD	PLE/Chlamys	3664	12.0360262008734	not intact	PLE/Chlamys	0	0.00606815383845988	0.00631665104292342
Chlamys-2a_Ec32.150	chr_01	9273829	9273934	-	105	23.8	introns	PLE/Chlamys	3664	2.86572052401747	not intact	PLE/Chlamys	0	0	0
Chlamys-2a_Ec32.1500	chr_23	248952	248973	+	21	21.3	introns	PLE/Chlamys	3664	0.573144104803494	not intact	PLE/Chlamys	0	0	0
Chlamys-2a_Ec32.1501	chr_23	513671	513738	-	67	7.8	intP	PLE/Chlamys	3664	1.82860262008734	not intact	PLE/Chlamys	0.00273808396362143	0	0
Chlamys-2a_Ec32.1502	chr_23	513744	513813	-	69	10.4	intP	PLE/Chlamys	3664	1.88318777292576	not intact	PLE/Chlamys	0	0	0
Chlamys-2a_Ec32.1503	chr_23	554231	554356	+	125	20.5	5UTR	PLE/Chlamys	3664	3.41157205240175	not intact	PLE/Chlamys	0	0	0
Chlamys-2a_Ec32.1504	chr_23	576671	576917	+	246	2.9	introns	PLE/Chlamys	3664	6.71397379912664	not intact	PLE/Chlamys	0.0243291349478956	0.011763109409643	0.0845377252611951
Chlamys-2a_Ec32.1505	chr_23	838852	839053	-	201	28.2	intP	PLE/Chlamys	3664	5.48580786026201	not intact	PLE/Chlamys	0	0	0
Chlamys-2a_Ec32.1506	chr_23	988440	988508	-	68	6.2	intP	PLE/Chlamys	3664	1.85589519650655	not intact	PLE/Chlamys	0	0	0.0102720604536212
Chlamys-2a_Ec32.1507	chr_23	1049666	1049771	-	105	14.7	introns	PLE/Chlamys	3664	2.86572052401747	not intact	PLE/Chlamys	0	0	0
Chlamys-2a_Ec32.1508	chr_23	1065613	1065733	+	120	10	introns	PLE/Chlamys	3664	3.27510917030568	not intact	PLE/Chlamys	0.116887664659872	0.0790906160377018	0.572634063486701
Chlamys-2a_Ec32.1509	chr_23	1097065	1097315	-	250	5.7	introns	PLE/Chlamys	3664	6.82314410480349	not intact	PLE/Chlamys	0.00299057472811948	0.0121363076769198	0.0434494834467104
Chlamys-2a_Ec32.151	chr_01	9322913	9323006	+	93	13.2	introns	PLE/Chlamys	3664	2.5382096069869	not intact	PLE/Chlamys	0	0	0
Chlamys-2a_Ec32.1510	chr_23	1285408	1285513	-	105	7.3	introns	PLE/Chlamys	3664	2.86572052401747	not intact	PLE/Chlamys	0.00331908867183838	0.0243408207330806	0.022905362539468
Chlamys-2a_Ec32.1511	chr_23	1518392	1518552	+	160	15.2	introns	PLE/Chlamys	3664	4.36681222707424	not intact	PLE/Chlamys	0	0	0
Chlamys-2a_Ec32.1512	chr_23	1536430	1536533	+	103	20.7	introns	PLE/Chlamys	3664	2.81113537117904	not intact	PLE/Chlamys	0	0	0
Chlamys-2a_Ec32.1513	chr_23	1714991	1715307	-	316	5.1	introns	PLE/Chlamys	3664	8.62445414847162	not intact	PLE/Chlamys	0.00299057472811948	0.00569495557118313	0
Chlamys-2a_Ec32.1514	chr_23	1795434	1795529	+	95	8.4	introns	PLE/Chlamys	3664	2.59279475982533	not intact	PLE/Chlamys	0.127663532929081	0.0928561275422107	0.491224653711485
Chlamys-2a_Ec32.1515	chr_23	1857569	1857841	-	272	3	intD	PLE/Chlamys	3664	7.4235807860262	not intact	PLE/Chlamys	0.00273808396362143	0	0
Chlamys-2a_Ec32.1516	chr_23	1875321	1875377	-	56	3.6	intD	PLE/Chlamys	3664	1.52838427947598	not intact	PLE/Chlamys	0	0	0
Chlamys-2a_Ec32.1517	chr_23	2057727	2057777	+	50	6	introns	PLE/Chlamys	3664	1.3646288209607	not intact	PLE/Chlamys	0.0112048266189838	0.0129509095907144	0.0521273761218595
Chlamys-2a_Ec32.1518	chr_23	2287440	2288128	-	688	6.3	intD	PLE/Chlamys	3664	18.7772925764192	not intact	PLE/Chlamys	0.00273808396362143	0	0
Chlamys-2a_Ec32.1519	chr_23	2412499	2412571	+	72	4.2	introns	PLE/Chlamys	3664	1.96506550218341	not intact	PLE/Chlamys	0.00273808396362143	0.0125777113234376	0.022905362539468
Chlamys-2a_Ec32.152	chr_01	9421167	9421264	+	97	15.9	introns	PLE/Chlamys	3664	2.64737991266376	not intact	PLE/Chlamys	0.00273808396362143	0	0
Chlamys-2a_Ec32.1520	chr_23	2517859	2517960	+	101	1.1	intD	PLE/Chlamys	3664	2.75655021834061	not intact	PLE/Chlamys	0.0151049199990391	0.0129509095907144	0.0189499531287703
Chlamys-2a_Ec32.1521	chr_23	2518607	2518712	+	105	5.2	intD	PLE/Chlamys	3664	2.86572052401747	not intact	PLE/Chlamys	0.0279767375634529	0.049054839733438	0.156382128365578
Chlamys-2a_Ec32.1522	chr_23	2519355	2519456	+	101	1.1	intD	PLE/Chlamys	3664	2.75655021834061	not intact	PLE/Chlamys	0.0263097466180229	0.0129509095907144	0.0292220135823914
Chlamys-2a_Ec32.1523	chr_23	2520104	2520209	+	105	5.2	intD	PLE/Chlamys	3664	2.86572052401747	not intact	PLE/Chlamys	0.0278002699781757	0.0170848667135494	0.105848920022191
Chlamys-2a_Ec32.1524	chr_23	2883842	2883948	+	106	29.8	introns	PLE/Chlamys	3664	2.89301310043668	not intact	PLE/Chlamys	0	0	0
Chlamys-2a_Ec32.1525	chr_23	2992342	2992463	-	121	13.5	introns	PLE/Chlamys	3664	3.30240174672489	not intact	PLE/Chlamys	0	0	0
Chlamys-2a_Ec32.1526	chr_23	3040374	3040587	+	213	21.5	introns	PLE/Chlamys	3664	5.81331877729258	not intact	PLE/Chlamys	0	0	0
Chlamys-2a_Ec32.1527	chr_23	3051434	3051534	+	100	23.6	intD	PLE/Chlamys	3664	2.7292576419214	not intact	PLE/Chlamys	0	0	0
Chlamys-2a_Ec32.1528	chr_23	3225655	3225728	-	73	11.8	intD	PLE/Chlamys	3664	1.99235807860262	not intact	PLE/Chlamys	0	0	0
Chlamys-2a_Ec32.1529	chr_23	3443066	3443186	-	120	3.3	introns	PLE/Chlamys	3664	3.27510917030568	not intact	PLE/Chlamys	0	0.013765511504509	0
Chlamys-2a_Ec32.153	chr_01	9467928	9467985	-	57	7.3	intP	PLE/Chlamys	3664	1.5556768558952	not intact	PLE/Chlamys	0	0	0
Chlamys-2a_Ec32.1530	chr_23	3478120	3478175	+	55	13.2	introns	PLE/Chlamys	3664	1.50109170305677	not intact	PLE/Chlamys	0	0	0
Chlamys-2a_Ec32.1531	chr_23	3611479	3611614	+	135	2.2	introns	PLE/Chlamys	3664	3.68449781659389	not intact	PLE/Chlamys	0.115135122527407	0.126957655590068	0.621573104051616
Chlamys-2a_Ec32.1532	chr_23	3634854	3635019	-	165	18.3	introns	PLE/Chlamys	3664	4.50327510917031	not intact	PLE/Chlamys	0	0	0
Chlamys-2a_Ec32.1533	chr_23	3899893	3899990	+	97	20.8	introns	PLE/Chlamys	3664	2.64737991266376	not intact	PLE/Chlamys	0	0	0
Chlamys-2a_Ec32.1534	chr_23	3922878	3923050	-	172	18.3	introns	PLE/Chlamys	3664	4.6943231441048	not intact	PLE/Chlamys	0	0	0
Chlamys-2a_Ec32.1535	chr_23	4307259	4307316	+	57	9.9	introns	PLE/Chlamys	3664	1.5556768558952	not intact	PLE/Chlamys	0.11743472013344	0.0961754827512512	0.151659645101127
Chlamys-2a_Ec32.1536	chr_23	4410527	4410651	+	124	18.4	introns	PLE/Chlamys	3664	3.38427947598253	not intact	PLE/Chlamys	0	0	0
Chlamys-2a_Ec32.1537	chr_23	4457929	4457990	-	61	9.8	introns	PLE/Chlamys	3664	1.66484716157205	not intact	PLE/Chlamys	0	0	0
Chlamys-2a_Ec32.1538	chr_23	4483955	4486182	-	641	5.764	None	PLE/Chlamys	3664	17.4945414847162	not intact	PLE/Chlamys	15.4795764533593	9.58678779179824	13.0815633319523
Chlamys-2a_Ec32.1539	chr_23	4495007	4495654	-	647	7.9	introns	PLE/Chlamys	3664	17.6582969432314	not intact	PLE/Chlamys	0.00572865869174092	0.0125777113234376	0.00631665104292342
Chlamys-2a_Ec32.154	chr_01	9504170	9504423	-	253	5.2	introns	PLE/Chlamys	3664	6.90502183406114	not intact	PLE/Chlamys	0.00273808396362143	0.00688275575225448	0.0474048928574081
Chlamys-2a_Ec32.1540	chr_23	4572022	4572072	+	50	12	intD	PLE/Chlamys	3664	1.3646288209607	not intact	PLE/Chlamys	0	0	0.00631665104292342
Chlamys-2a_Ec32.1541	chr_23	4637354	4637409	-	55	16.4	intD	PLE/Chlamys	3664	1.50109170305677	not intact	PLE/Chlamys	0	0	0
Chlamys-2a_Ec32.1542	chr_23	4683164	4683295	-	131	19.3	introns	PLE/Chlamys	3664	3.57532751091703	not intact	PLE/Chlamys	0	0	0
Chlamys-2a_Ec32.1543	chr_23	4958838	4958937	-	99	3	introns	PLE/Chlamys	3664	2.70196506550218	not intact	PLE/Chlamys	0.00299057472811948	0	0
Chlamys-2a_Ec32.1544	chr_23	5218927	5219308	+	381	18.9	intP	PLE/Chlamys	3664	10.3984716157205	not intact	PLE/Chlamys	0	0.00688275575225448	0
Chlamys-2a_Ec32.1545	chr_23	5237751	5239042	+	1291	5.7	intD	PLE/Chlamys	3664	35.2347161572052	not intact	PLE/Chlamys	0.00930023812807735	0	0
Chlamys-2a_Ec32.1546	chr_23	5246098	5246661	+	563	5.4	intD	PLE/Chlamys	3664	15.3657205240175	not intact	PLE/Chlamys	0.00930023812807735	0.00569495557118313	0.0205441209072424
Chlamys-2a_Ec32.1547	chr_23	5373836	5373915	-	79	5.1	introns	PLE/Chlamys	3664	2.1561135371179	not intact	PLE/Chlamys	0.00299057472811948	0	0
Chlamys-2a_Ec32.1548	chr_24	231162	231370	+	208	23.8	introns	PLE/Chlamys	3664	5.67685589519651	not intact	PLE/Chlamys	0	0	0
Chlamys-2a_Ec32.1549	chr_24	231383	231479	+	96	25	introns	PLE/Chlamys	3664	2.62008733624454	not intact	PLE/Chlamys	0	0	0
Chlamys-2a_Ec32.155	chr_01	9516663	9516735	-	72	8.3	introns	PLE/Chlamys	3664	1.96506550218341	not intact	PLE/Chlamys	0.00299057472811948	0	0
Chlamys-2a_Ec32.1550	chr_24	390117	390192	-	75	5.7	intP	PLE/Chlamys	3664	2.04694323144105	not intact	PLE/Chlamys	0.00299057472811948	0	0
Chlamys-2a_Ec32.1551	chr_24	402257	402561	+	304	1.6	intP	PLE/Chlamys	3664	8.29694323144105	not intact	PLE/Chlamys	0.117039711018314	0.141537769008372	0.613722305301185
Chlamys-2a_Ec32.1552	chr_24	414707	415068	+	145	10.426	introns	PLE/Chlamys	3664	3.95742358078603	not intact	PLE/Chlamys	0.149482653451017	0.152859474771497	0.585267365572547
Chlamys-2a_Ec32.1553	chr_24	468498	468686	+	188	2.7	intD	PLE/Chlamys	3664	5.13100436681223	not intact	PLE/Chlamys	0.0978582300539423	0.128891852305693	0.528357486115272
Chlamys-2a_Ec32.1554	chr_24	608696	608811	+	115	9.6	introns	PLE/Chlamys	3664	3.13864628820961	not intact	PLE/Chlamys	1.07714640093447	1.25990922262957	6.15946819477071
Chlamys-2a_Ec32.1555	chr_24	609483	609547	+	64	0	introns	PLE/Chlamys	3664	1.74672489082969	not intact	PLE/Chlamys	0.0183479854916566	0.00569495557118313	0.0189499531287703
Chlamys-2a_Ec32.1556	chr_24	890253	890723	-	470	0.9	introns	PLE/Chlamys	3664	12.8275109170306	not intact	PLE/Chlamys	0.00273808396362143	0.00688275575225448	0
Chlamys-2a_Ec32.1557	chr_24	1057965	1058025	-	60	6.7	intP	PLE/Chlamys	3664	1.63755458515284	not intact	PLE/Chlamys	0	0	0
Chlamys-2a_Ec32.1558	chr_24	1058305	1058445	+	140	5.9	intD	PLE/Chlamys	3664	3.82096069868996	not intact	PLE/Chlamys	0.141359317958396	0.154488678599086	0.534674137158195
Chlamys-2a_Ec32.1559	chr_24	1148296	1148401	+	105	4.1	introns	PLE/Chlamys	3664	2.86572052401747	not intact	PLE/Chlamys	0.121849323050305	0.169815188551943	0.540990788201118
Chlamys-2a_Ec32.156	chr_01	9643516	9643647	+	131	12.3	introns	PLE/Chlamys	3664	3.57532751091703	not intact	PLE/Chlamys	0	0	0
Chlamys-2a_Ec32.1560	chr_24	1219250	1220559	+	1309	1.3	intD	PLE/Chlamys	3664	35.7259825327511	not intact	PLE/Chlamys	0.125329986088399	0.162491029153171	0.682378372848624
Chlamys-2a_Ec32.1561	chr_24	1521548	1521676	+	128	18.9	introns	PLE/Chlamys	3664	3.49344978165939	not intact	PLE/Chlamys	0	0	0
Chlamys-2a_Ec32.1562	chr_24	1775392	1775531	+	139	13.7	intD	PLE/Chlamys	3664	3.79366812227074	not intact	PLE/Chlamys	0.0141954013471033	0.011763109409643	0.0394940740360126
Chlamys-2a_Ec32.1563	chr_24	2106776	2106838	+	62	2	intD	PLE/Chlamys	3664	1.69213973799127	not intact	PLE/Chlamys	0	0	0
Chlamys-2a_Ec32.1564	chr_24	2351233	2351325	-	92	14.6	introns	PLE/Chlamys	3664	2.51091703056769	not intact	PLE/Chlamys	0	0	0
Chlamys-2a_Ec32.1565	chr_24	2391125	2391194	-	69	1.6	intD	PLE/Chlamys	3664	1.88318777292576	not intact	PLE/Chlamys	0	0	0
Chlamys-2a_Ec32.1566	chr_24	2521881	2522041	-	160	25.7	introns	PLE/Chlamys	3664	4.36681222707424	not intact	PLE/Chlamys	0	0	0
Chlamys-2a_Ec32.1567	chr_24	2699566	2699629	+	63	9.7	intD	PLE/Chlamys	3664	1.71943231441048	not intact	PLE/Chlamys	0	0	0
Chlamys-2a_Ec32.1568	chr_24	2708841	2708903	+	62	5	intP	PLE/Chlamys	3664	1.69213973799127	not intact	PLE/Chlamys	0	0	0
Chlamys-2a_Ec32.1569	chr_24	2965986	2966133	-	147	0.7	introns	PLE/Chlamys	3664	4.01200873362445	not intact	PLE/Chlamys	0.00331908867183838	0	0
Chlamys-2a_Ec32.157	chr_01	9732065	9732650	+	585	2.6	introns	PLE/Chlamys	3664	15.9661572052402	not intact	PLE/Chlamys	0.141934957455405	0.153300878418015	0.586034439426301
Chlamys-2a_Ec32.1570	chr_24	3015373	3015445	+	72	1.5	introns	PLE/Chlamys	3664	1.96506550218341	not intact	PLE/Chlamys	0	0	0
Chlamys-2a_Ec32.1571	chr_24	3015493	3015576	+	83	3.9	introns	PLE/Chlamys	3664	2.26528384279476	not intact	PLE/Chlamys	0	0	0
Chlamys-2a_Ec32.1572	chr_24	3102929	3103024	+	95	17.9	introns	PLE/Chlamys	3664	2.59279475982533	not intact	PLE/Chlamys	0	0	0
Chlamys-2a_Ec32.1573	chr_24	3115348	3115489	+	141	12.1	introns	PLE/Chlamys	3664	3.84825327510917	not intact	PLE/Chlamys	0	0	0
Chlamys-2a_Ec32.1574	chr_24	3196129	3196268	-	139	4.3	introns	PLE/Chlamys	3664	3.79366812227074	not intact	PLE/Chlamys	0.00299057472811948	0.0125777113234376	0.037132832403787
Chlamys-2a_Ec32.1575	chr_24	3233818	3234732	-	914	0.9	introns	PLE/Chlamys	3664	24.9454148471616	not intact	PLE/Chlamys	0.00331908867183838	0	0.0331774229930892
Chlamys-2a_Ec32.1576	chr_24	3315590	3315916	-	258	21.582	introns	PLE/Chlamys	3664	7.04148471615721	not intact	PLE/Chlamys	0	0	0
Chlamys-2a_Ec32.1577	chr_24	3347173	3347251	+	78	10.7	introns	PLE/Chlamys	3664	2.12882096069869	not intact	PLE/Chlamys	0.0150288968198183	0.011763109409643	0.060038194943255
Chlamys-2a_Ec32.1578	chr_24	3738722	3738783	-	61	10.2	intP	PLE/Chlamys	3664	1.66484716157205	not intact	PLE/Chlamys	0	0	0
Chlamys-2a_Ec32.1579	chr_24	4518016	4518219	+	203	16.8	introns	PLE/Chlamys	3664	5.54039301310044	not intact	PLE/Chlamys	0	0	0
Chlamys-2a_Ec32.158	chr_01	10096810	10096951	-	141	6.4	introns	PLE/Chlamys	3664	3.84825327510917	not intact	PLE/Chlamys	0	0.00569495557118313	0.0165887114965446
Chlamys-2a_Ec32.1580	chr_24	4892277	4892371	-	94	14.9	introns	PLE/Chlamys	3664	2.56550218340611	not intact	PLE/Chlamys	0	0	0
Chlamys-2a_Ec32.1581	chr_24	5003632	5003741	+	109	21.7	introns	PLE/Chlamys	3664	2.97489082969432	not intact	PLE/Chlamys	0	0	0
Chlamys-2a_Ec32.1582	chr_24	5016692	5016811	-	119	22	introns	PLE/Chlamys	3664	3.24781659388646	not intact	PLE/Chlamys	0.00897172418435845	0	0
Chlamys-2a_Ec32.1583	chr_24	5024389	5024538	-	149	14.9	introns	PLE/Chlamys	3664	4.06659388646288	not intact	PLE/Chlamys	0.0114573173834818	0.00606815383845988	0
Chlamys-2a_Ec32.1584	chr_25	31402	33540	+	2138	3.6	intD	PLE/Chlamys	3664	58.3515283842795	not intact	PLE/Chlamys	0.0298813260543593	0.0482402378196434	0.0521273761218595
Chlamys-2a_Ec32.1585	chr_25	420113	420219	+	106	24	introns	PLE/Chlamys	3664	2.89301310043668	not intact	PLE/Chlamys	0.00331908867183838	0	0
Chlamys-2a_Ec32.1586	chr_25	578206	578275	-	69	1.4	intP	PLE/Chlamys	3664	1.88318777292576	not intact	PLE/Chlamys	0	0	0
Chlamys-2a_Ec32.1587	chr_25	594099	594154	+	55	14.6	introns	PLE/Chlamys	3664	1.50109170305677	not intact	PLE/Chlamys	0	0	0
Chlamys-2a_Ec32.1588	chr_25	624071	624411	-	340	2.1	intP	PLE/Chlamys	3664	9.27947598253275	not intact	PLE/Chlamys	0	0	0
Chlamys-2a_Ec32.1589	chr_25	906715	906809	-	94	0	introns	PLE/Chlamys	3664	2.56550218340611	not intact	PLE/Chlamys	0	0	0.0102720604536212
Chlamys-2a_Ec32.159	chr_01	10105001	10105191	-	190	4.4	introns	PLE/Chlamys	3664	5.18558951965066	not intact	PLE/Chlamys	0	0	0
Chlamys-2a_Ec32.1590	chr_25	1003503	1003655	+	152	22.2	introns	PLE/Chlamys	3664	4.14847161572052	not intact	PLE/Chlamys	0	0	0
Chlamys-2a_Ec32.1591	chr_25	1208350	1208546	-	196	7.1	intD	PLE/Chlamys	3664	5.34934497816594	not intact	PLE/Chlamys	0.00273808396362143	0	0.0126333020858468
Chlamys-2a_Ec32.1592	chr_25	1254038	1254329	+	291	5.5	introns	PLE/Chlamys	3664	7.94213973799127	not intact	PLE/Chlamys	0.00331908867183838	0	0
Chlamys-2a_Ec32.1593	chr_25	1255531	1255628	+	97	12.4	introns	PLE/Chlamys	3664	2.64737991266376	not intact	PLE/Chlamys	0	0	0
Chlamys-2a_Ec32.1594	chr_25	1378735	1378789	+	54	0	intD	PLE/Chlamys	3664	1.47379912663755	not intact	PLE/Chlamys	0.0223241020509328	0	0.0560827855325572
Chlamys-2a_Ec32.1595	chr_25	1482592	1482647	-	55	12.7	introns	PLE/Chlamys	3664	1.50109170305677	not intact	PLE/Chlamys	0	0	0
Chlamys-2a_Ec32.1596	chr_25	1684873	1684952	-	79	12	introns	PLE/Chlamys	3664	2.1561135371179	not intact	PLE/Chlamys	0	0	0
Chlamys-2a_Ec32.1597	chr_25	1694394	1694717	+	323	1.6	intD	PLE/Chlamys	3664	8.81550218340611	not intact	PLE/Chlamys	0.118691808744722	0.116755544628774	0.530718727747497
Chlamys-2a_Ec32.1598	chr_25	1695006	1695073	+	67	7.6	intD	PLE/Chlamys	3664	1.82860262008734	not intact	PLE/Chlamys	0	0	0
Chlamys-2a_Ec32.1599	chr_25	1886145	1886245	-	100	12.1	introns	PLE/Chlamys	3664	2.7292576419214	not intact	PLE/Chlamys	0	0	0
Chlamys-2a_Ec32.16	HiC_scaffold_29	706054	706108	-	54	0	intD	PLE/Chlamys	3664	1.47379912663755	not intact	PLE/Chlamys	0	0	0
Chlamys-2a_Ec32.160	chr_01	10632870	10632949	-	79	5.1	introns	PLE/Chlamys	3664	2.1561135371179	not intact	PLE/Chlamys	0	0	0
Chlamys-2a_Ec32.1600	chr_25	1978173	1978666	+	493	3.3	intD	PLE/Chlamys	3664	13.4552401746725	not intact	PLE/Chlamys	0.125582476852897	0.189648853894912	0.633439332283709
Chlamys-2a_Ec32.1601	chr_25	1993801	1994294	+	493	3.3	intD	PLE/Chlamys	3664	13.4552401746725	not intact	PLE/Chlamys	0.137282756993063	0.0976682758203582	0.532312895525969
Chlamys-2a_Ec32.1602	chr_25	2041593	2041666	+	73	2.8	introns	PLE/Chlamys	3664	1.99235807860262	not intact	PLE/Chlamys	0	0	0
Chlamys-2a_Ec32.1603	chr_25	2062426	2062641	+	215	18.4	introns	PLE/Chlamys	3664	5.867903930131	not intact	PLE/Chlamys	0	0	0
Chlamys-2a_Ec32.1604	chr_25	2562048	2562107	+	59	10.3	introns	PLE/Chlamys	3664	1.61026200873362	not intact	PLE/Chlamys	0	0	0
Chlamys-2a_Ec32.1605	chr_25	2698607	2698659	-	52	19.2	intP	PLE/Chlamys	3664	1.41921397379913	not intact	PLE/Chlamys	0	0	0
Chlamys-2a_Ec32.1606	chr_25	2858490	2858596	-	106	12.4	introns	PLE/Chlamys	3664	2.89301310043668	not intact	PLE/Chlamys	0	0	0
Chlamys-2a_Ec32.1607	chr_25	2859263	2859620	+	357	1.4	introns	PLE/Chlamys	3664	9.74344978165939	not intact	PLE/Chlamys	0.154392709889065	0.149296074228283	0.727422024073807
Chlamys-2a_Ec32.1608	chr_25	2860967	2867452	-	333	1.178	introns	PLE/Chlamys	3664	9.08842794759825	not intact	PLE/Chlamys	1.4138704462448	3.00541849588698	1.67362561308867
Chlamys-2a_Ec32.1609	chr_25	2892172	2892795	+	623	5.2	intP	PLE/Chlamys	3664	17.0032751091703	not intact	PLE/Chlamys	0.00299057472811948	0.013765511504509	0
Chlamys-2a_Ec32.161	chr_01	10675520	10675698	+	178	15.9	introns	PLE/Chlamys	3664	4.85807860262009	not intact	PLE/Chlamys	0	0	0
Chlamys-2a_Ec32.1610	chr_25	2916112	2916494	+	382	4	intD	PLE/Chlamys	3664	10.4257641921397	not intact	PLE/Chlamys	0.0304623307625763	0.0433598841622549	0.16110461163003
Chlamys-2a_Ec32.1611	chr_25	3015879	3015939	-	60	0	intP	PLE/Chlamys	3664	1.63755458515284	not intact	PLE/Chlamys	0	0	0
Chlamys-2a_Ec32.1612	chr_25	3089953	3090108	-	155	12	introns	PLE/Chlamys	3664	4.23034934497817	not intact	PLE/Chlamys	0	0	0.0126333020858468
Chlamys-2a_Ec32.1613	chr_25	3158035	3158256	+	221	1.8	intD	PLE/Chlamys	3664	6.03165938864629	not intact	PLE/Chlamys	0.0353574939816022	0.0182044615153796	0.0268607719501658
Chlamys-2a_Ec32.1614	chr_25	3318432	3318488	+	56	7.1	introns	PLE/Chlamys	3664	1.52838427947598	not intact	PLE/Chlamys	0	0	0
Chlamys-2a_Ec32.1615	chr_25	3428634	3428716	+	82	13.4	intD	PLE/Chlamys	3664	2.23799126637555	not intact	PLE/Chlamys	0.0112048266189838	0.0182044615153796	0.045810725078936
Chlamys-2a_Ec32.1616	chr_25	3635021	3635144	+	123	25.6	introns	PLE/Chlamys	3664	3.35698689956332	not intact	PLE/Chlamys	0	0	0
Chlamys-2a_Ec32.1617	chr_25	3971564	3971619	+	55	9.9	3UTR	PLE/Chlamys	3664	1.50109170305677	not intact	PLE/Chlamys	0	0	0
Chlamys-2a_Ec32.1618	chr_25	3989507	3989875	-	368	15	introns	PLE/Chlamys	3664	10.0436681222707	not intact	PLE/Chlamys	0	0	0
Chlamys-2a_Ec32.1619	chr_25	4082371	4082734	+	363	11.4	intD	PLE/Chlamys	3664	9.90720524017467	not intact	PLE/Chlamys	0	0	0.0102720604536212
Chlamys-2a_Ec32.162	chr_02	389402	389473	-	71	1.4	intP	PLE/Chlamys	3664	1.93777292576419	not intact	PLE/Chlamys	0	0	0
Chlamys-2a_Ec32.1620	chr_25	4176499	4176568	+	69	3.1	intD	PLE/Chlamys	3664	1.88318777292576	not intact	PLE/Chlamys	0	0	0.0102720604536212
Chlamys-2a_Ec32.1621	chr_25	4176685	4176777	+	92	7.6	intD	PLE/Chlamys	3664	2.51091703056769	not intact	PLE/Chlamys	0.126754014277145	0.103363231391541	0.667383829130552
Chlamys-2a_Ec32.1622	chr_25	4217083	4217406	-	323	5.5	intD	PLE/Chlamys	3664	8.81550218340611	not intact	PLE/Chlamys	0	0	0.00631665104292342
Chlamys-2a_Ec32.1623	chr_25	4224124	4224206	-	82	2.4	intP	PLE/Chlamys	3664	2.23799126637555	not intact	PLE/Chlamys	0	0	0
Chlamys-2a_Ec32.1624	chr_25	4314247	4314297	-	50	6	introns	PLE/Chlamys	3664	1.3646288209607	not intact	PLE/Chlamys	0	0	0
Chlamys-2a_Ec32.1625	chr_25	4537860	4538462	-	602	2.7	introns	PLE/Chlamys	3664	16.4301310043668	not intact	PLE/Chlamys	0.0087192334198604	0.0206482672567634	0
Chlamys-2a_Ec32.1626	chr_25	4573384	4573720	-	336	1.5	intD	PLE/Chlamys	3664	9.1703056768559	not intact	PLE/Chlamys	0	0	0.0102720604536212
Chlamys-2a_Ec32.1627	chr_25	4574761	4574820	-	59	15.2	intD	PLE/Chlamys	3664	1.61026200873362	not intact	PLE/Chlamys	0	0	0
Chlamys-2a_Ec32.1628	chr_26	15298	15808	-	510	10.7	introns	PLE/Chlamys	3664	13.9192139737991	not intact	PLE/Chlamys	0.0087192334198604	0.0194604670756921	0
Chlamys-2a_Ec32.1629	chr_26	224060	224149	-	89	20.2	intD	PLE/Chlamys	3664	2.42903930131004	not intact	PLE/Chlamys	0	0	0
Chlamys-2a_Ec32.163	chr_02	511081	511251	+	170	20.4	introns	PLE/Chlamys	3664	4.63973799126637	not intact	PLE/Chlamys	0.0392575873616575	0.0514304400955807	0.00631665104292342
Chlamys-2a_Ec32.1630	chr_26	298551	299085	-	534	1.3	intD	PLE/Chlamys	3664	14.5742358078603	not intact	PLE/Chlamys	0.0177669807834397	0.0178312632481029	0.0102720604536212
Chlamys-2a_Ec32.1631	chr_26	570729	570893	-	164	23.3	intD	PLE/Chlamys	3664	4.47598253275109	not intact	PLE/Chlamys	0	0	0
Chlamys-2a_Ec32.1632	chr_26	753067	753262	-	195	8.8	introns	PLE/Chlamys	3664	5.32205240174673	not intact	PLE/Chlamys	0	0	0.00631665104292342
Chlamys-2a_Ec32.1633	chr_26	860106	860197	+	91	17.8	intD	PLE/Chlamys	3664	2.48362445414847	not intact	PLE/Chlamys	0	0	0
Chlamys-2a_Ec32.1634	chr_26	890907	890976	-	69	1.4	introns	PLE/Chlamys	3664	1.88318777292576	not intact	PLE/Chlamys	0	0	0
Chlamys-2a_Ec32.1635	chr_26	910805	911244	-	439	1.6	introns	PLE/Chlamys	3664	11.9814410480349	not intact	PLE/Chlamys	0	0	0.00631665104292342
Chlamys-2a_Ec32.1636	chr_26	1052222	1052314	+	92	0	introns	PLE/Chlamys	3664	2.51091703056769	not intact	PLE/Chlamys	0.140863864437213	0.100858478096295	0.593945258247697
Chlamys-2a_Ec32.1637	chr_26	1067599	1067704	-	105	18	introns	PLE/Chlamys	3664	2.86572052401747	not intact	PLE/Chlamys	0	0	0
Chlamys-2a_Ec32.1638	chr_26	1396913	1398609	+	1697	1.18	introns	PLE/Chlamys	3664	46.3155021834061	not intact	PLE/Chlamys	0.141420447918595	0.118079755568327	0.744010735570352
Chlamys-2a_Ec32.1639	chr_26	1411388	1411445	+	57	1.8	introns	PLE/Chlamys	3664	1.5556768558952	not intact	PLE/Chlamys	0.0178430039626605	0.013765511504509	0.0331774229930892
Chlamys-2a_Ec32.164	chr_02	613009	613279	-	270	4.5	introns	PLE/Chlamys	3664	7.36899563318777	not intact	PLE/Chlamys	0.0177669807834397	0	0.0315832552146171
Chlamys-2a_Ec32.1640	chr_26	1655234	1655306	-	72	5.7	introns	PLE/Chlamys	3664	1.96506550218341	not intact	PLE/Chlamys	0	0	0
Chlamys-2a_Ec32.1641	chr_26	1860694	1860835	+	141	1.4	introns	PLE/Chlamys	3664	3.84825327510917	not intact	PLE/Chlamys	0.00273808396362143	0	0
Chlamys-2a_Ec32.1642	chr_26	2023510	2023577	-	67	14.1	intD	PLE/Chlamys	3664	1.82860262008734	not intact	PLE/Chlamys	0	0	0
Chlamys-2a_Ec32.1643	chr_26	2023596	2023666	-	70	0	intD	PLE/Chlamys	3664	1.91048034934498	not intact	PLE/Chlamys	0	0	0
Chlamys-2a_Ec32.1644	chr_26	2071338	2071352	+	14	20.2	introns	PLE/Chlamys	3664	0.382096069868996	not intact	PLE/Chlamys	0	0	0
Chlamys-2a_Ec32.1645	chr_26	2149800	2149858	-	58	8.6	introns	PLE/Chlamys	3664	1.58296943231441	not intact	PLE/Chlamys	0	0	0
Chlamys-2a_Ec32.1646	chr_26	2281095	2281154	-	59	12.5	introns	PLE/Chlamys	3664	1.61026200873362	not intact	PLE/Chlamys	0	0	0.0126333020858468
Chlamys-2a_Ec32.1647	chr_26	2342400	2342473	-	73	6.8	intD	PLE/Chlamys	3664	1.99235807860262	not intact	PLE/Chlamys	0	0	0
Chlamys-2a_Ec32.1648	chr_26	2348697	2349145	+	448	6.3	introns	PLE/Chlamys	3664	12.2270742358079	not intact	PLE/Chlamys	0.00331908867183838	0	0
Chlamys-2a_Ec32.1649	chr_26	2395447	2395537	-	90	8.9	introns	PLE/Chlamys	3664	2.45633187772926	not intact	PLE/Chlamys	0	0.00569495557118313	0.0165887114965446
Chlamys-2a_Ec32.165	chr_02	613317	613551	-	234	0.9	introns	PLE/Chlamys	3664	6.38646288209607	not intact	PLE/Chlamys	0.00299057472811948	0	0.00631665104292342
Chlamys-2a_Ec32.1650	chr_26	2396426	2396486	+	60	10	introns	PLE/Chlamys	3664	1.63755458515284	not intact	PLE/Chlamys	0	0	0
Chlamys-2a_Ec32.1651	chr_26	2428156	2428224	+	68	8.6	introns	PLE/Chlamys	3664	1.85589519650655	not intact	PLE/Chlamys	0	0	0
Chlamys-2a_Ec32.1652	chr_26	2757089	2757754	+	274	6.245	introns	PLE/Chlamys	3664	7.47816593886463	not intact	PLE/Chlamys	0.151664153933257	0.34532533267507	0.060038194943255
Chlamys-2a_Ec32.1653	chr_26	3084644	3084702	+	58	3.5	introns	PLE/Chlamys	3664	1.58296943231441	not intact	PLE/Chlamys	0	0	0.0102720604536212
Chlamys-2a_Ec32.1654	chr_26	3098396	3098463	+	67	6.6	introns	PLE/Chlamys	3664	1.82860262008734	not intact	PLE/Chlamys	0	0	0
Chlamys-2a_Ec32.1655	chr_26	3215082	3215150	-	68	1.5	introns	PLE/Chlamys	3664	1.85589519650655	not intact	PLE/Chlamys	0	0	0
Chlamys-2a_Ec32.1656	chr_26	3263038	3263114	+	76	7.9	intD	PLE/Chlamys	3664	2.07423580786026	not intact	PLE/Chlamys	0.0141954013471033	0.0194604670756921	0.0726714970291018
Chlamys-2a_Ec32.1657	chr_26	3319025	3319134	+	109	9.7	3UTR	PLE/Chlamys	3664	2.97489082969432	not intact	PLE/Chlamys	0	0	0
Chlamys-2a_Ec32.1658	chr_26	3426321	3426460	+	139	20.3	introns	PLE/Chlamys	3664	3.79366812227074	not intact	PLE/Chlamys	0	0	0
Chlamys-2a_Ec32.1659	chr_26	3517912	3518325	+	413	10.7	intD	PLE/Chlamys	3664	11.2718340611354	not intact	PLE/Chlamys	0.104496407397619	0.126074848297033	0.69583876885919
Chlamys-2a_Ec32.166	chr_02	652242	652315	+	73	13.7	intP	PLE/Chlamys	3664	1.99235807860262	not intact	PLE/Chlamys	0	0	0
Chlamys-2a_Ec32.1660	chr_26	3561367	3561472	-	105	21.1	introns	PLE/Chlamys	3664	2.86572052401747	not intact	PLE/Chlamys	0.00299057472811948	0	0
Chlamys-2a_Ec32.1661	chr_26	3674021	3674143	+	122	0.8	intD	PLE/Chlamys	3664	3.3296943231441	not intact	PLE/Chlamys	0.103349291200207	0.159674025144511	0.657938862601649
Chlamys-2a_Ec32.1662	chr_26	3785273	3785340	-	67	11.4	introns	PLE/Chlamys	3664	1.82860262008734	not intact	PLE/Chlamys	0	0	0
Chlamys-2a_Ec32.1663	chr_26	3798793	3804641	+	252	6.661	introns	PLE/Chlamys	3664	6.87772925764192	not intact	PLE/Chlamys	0.250513291029564	0.743527211492998	0.067121919839932
Chlamys-2a_Ec32.1664	chr_26	3800460	3800644	-	184	0.5	introns	PLE/Chlamys	3664	5.02183406113537	not intact	PLE/Chlamys	0	0	0
Chlamys-2a_Ec32.1665	chr_26	4123101	4123224	-	123	1.6	intP	PLE/Chlamys	3664	3.35698689956332	not intact	PLE/Chlamys	0	0	0
Chlamys-2a_Ec32.1666	chr_26	4170452	4170758	-	306	4	intD	PLE/Chlamys	3664	8.35152838427948	not intact	PLE/Chlamys	0.00273808396362143	0	0
Chlamys-2a_Ec32.1667	chr_26	4170922	4171512	-	590	4.7	intD	PLE/Chlamys	3664	16.1026200873362	not intact	PLE/Chlamys	0	0	0.00631665104292342
Chlamys-2a_Ec32.1668	chr_26	4187354	4187455	-	101	2	introns	PLE/Chlamys	3664	2.75655021834061	not intact	PLE/Chlamys	0	0.00688275575225448	0
Chlamys-2a_Ec32.1669	chr_26	4190085	4190449	+	364	16.4	introns	PLE/Chlamys	3664	9.93449781659389	not intact	PLE/Chlamys	0	0	0
Chlamys-2a_Ec32.167	chr_02	732472	732762	+	290	3.5	introns	PLE/Chlamys	3664	7.91484716157205	not intact	PLE/Chlamys	0.0234956394751806	0.0591277977616298	0.119249295961791
Chlamys-2a_Ec32.1670	chr_26	4207555	4207636	+	81	11.1	intP	PLE/Chlamys	3664	2.21069868995633	not intact	PLE/Chlamys	0.0566200310221575	0.127133495545001	0.334902545416871
Chlamys-2a_Ec32.1671	chr_26	4267962	4268028	+	66	0	introns	PLE/Chlamys	3664	1.80131004366812	not intact	PLE/Chlamys	0	0	0
Chlamys-2a_Ec32.1672	chr_26	4294612	4294827	+	215	13.9	introns	PLE/Chlamys	3664	5.867903930131	not intact	PLE/Chlamys	0.00331908867183838	0	0
Chlamys-2a_Ec32.1673	chr_26	4619145	4619269	-	96	11.8	introns	PLE/Chlamys	3664	2.62008733624454	not intact	PLE/Chlamys	0.00331908867183838	0.00569495557118313	0
Chlamys-2a_Ec32.1674	chr_26	4853148	4853342	-	194	2.1	introns	PLE/Chlamys	3664	5.29475982532751	not intact	PLE/Chlamys	0	0.00569495557118313	0.0126333020858468
Chlamys-2a_Ec32.1675	chr_26	4907574	4907678	+	104	4	intD	PLE/Chlamys	3664	2.83842794759825	not intact	PLE/Chlamys	0	0	0
Chlamys-2a_Ec32.1676	chr_26	5092994	5093110	+	116	23.4	introns	PLE/Chlamys	3664	3.16593886462882	not intact	PLE/Chlamys	0	0	0
Chlamys-2a_Ec32.1677	chr_26	5475617	5475869	+	252	6.3	intP	PLE/Chlamys	3664	6.87772925764192	not intact	PLE/Chlamys	1.04766961200305	1.24639501428461	5.92557204596964
Chlamys-2a_Ec32.1678	chr_26	5510119	5510176	+	57	3.5	intP	PLE/Chlamys	3664	1.5556768558952	not intact	PLE/Chlamys	0.0139429105826052	0.0369185320565182	0.0663548459861784
Chlamys-2a_Ec32.1679	chr_26	5516856	5517139	+	283	5.4	introns	PLE/Chlamys	3664	7.72379912663756	not intact	PLE/Chlamys	0	0.00606815383845988	0.0165887114965446
Chlamys-2a_Ec32.168	chr_02	749540	749632	-	92	1.1	intP	PLE/Chlamys	3664	2.51091703056769	not intact	PLE/Chlamys	0.00879525659908125	0	0
Chlamys-2a_Ec32.1680	chr_26	5534629	5534705	-	76	12.5	introns	PLE/Chlamys	3664	2.07423580786026	not intact	PLE/Chlamys	0	0	0
Chlamys-2a_Ec32.1681	chr_26	5620758	5620813	+	55	7.3	intD	PLE/Chlamys	3664	1.50109170305677	not intact	PLE/Chlamys	0.0114573173834818	0.0308503782180584	0.0355386646253149
Chlamys-2a_Ec32.1682	chr_26	5814638	5814971	-	333	13.3	introns	PLE/Chlamys	3664	9.08842794759825	not intact	PLE/Chlamys	0	0	0
Chlamys-2a_Ec32.1683	chr_26	5817382	5817522	-	140	5	introns	PLE/Chlamys	3664	3.82096069868996	not intact	PLE/Chlamys	0.00273808396362143	0.00606815383845988	0.045810725078936
Chlamys-2a_Ec32.1684	chr_26	6019383	6020188	-	211	11.198	intD	PLE/Chlamys	3664	5.75873362445415	not intact	PLE/Chlamys	0.00605717263545982	0.0243408207330806	0.0205441209072424
Chlamys-2a_Ec32.1685	chr_26	6277371	6277462	-	91	15.7	introns	PLE/Chlamys	3664	2.48362445414847	not intact	PLE/Chlamys	0	0	0
Chlamys-2a_Ec32.1686	chr_26	6609199	6609263	-	64	9.4	introns	PLE/Chlamys	3664	1.74672489082969	not intact	PLE/Chlamys	0.00273808396362143	0	0
Chlamys-2a_Ec32.1687	chr_26	6705219	6705402	+	183	22.5	introns	PLE/Chlamys	3664	4.99454148471616	not intact	PLE/Chlamys	0	0	0
Chlamys-2a_Ec32.1688	chr_26	6705485	6705721	-	236	10.8	introns	PLE/Chlamys	3664	6.4410480349345	not intact	PLE/Chlamys	0	0	0.0165887114965446
Chlamys-2a_Ec32.1689	chr_26	6871012	6871331	-	319	3.4	intD	PLE/Chlamys	3664	8.70633187772926	not intact	PLE/Chlamys	0.00572865869174092	0.00606815383845988	0.0292220135823914
Chlamys-2a_Ec32.169	chr_02	815571	815622	+	51	4	introns	PLE/Chlamys	3664	1.39192139737991	not intact	PLE/Chlamys	0	0	0
Chlamys-2a_Ec32.1690	chr_26	6919360	6919505	-	145	2.1	3UTR	PLE/Chlamys	3664	3.95742358078603	not intact	PLE/Chlamys	0.00630966339995786	0.00606815383845988	0.0126333020858468
Chlamys-2a_Ec32.1691	chr_26	6999070	6999137	-	67	6	introns	PLE/Chlamys	3664	1.82860262008734	not intact	PLE/Chlamys	0	0	0
Chlamys-2a_Ec32.1692	chr_26	7152306	7152359	+	53	11.3	intP	PLE/Chlamys	3664	1.44650655021834	not intact	PLE/Chlamys	0.0115333405627027	0.013765511504509	0.0544886177540851
Chlamys-2a_Ec32.1693	chr_26	7169422	7169478	+	56	11.1	3UTR	PLE/Chlamys	3664	1.52838427947598	not intact	PLE/Chlamys	0	0	0
Chlamys-2a_Ec32.1694	chr_26	7286957	7287033	+	76	11.1	5UTR	PLE/Chlamys	3664	2.07423580786026	not intact	PLE/Chlamys	0	0	0
Chlamys-2a_Ec32.1695	chr_26	7308960	7309227	+	267	2.2	introns	PLE/Chlamys	3664	7.28711790393013	not intact	PLE/Chlamys	0.114806608583689	0.150483874409354	0.543412049904309
Chlamys-2a_Ec32.1696	chr_26	7309802	7310025	+	223	2.7	introns	PLE/Chlamys	3664	6.08624454148472	not intact	PLE/Chlamys	0.0938821134946661	0.109804583497278	0.488096338225505
Chlamys-2a_Ec32.1697	chr_26	7349059	7349150	-	91	7.7	intP	PLE/Chlamys	3664	2.48362445414847	not intact	PLE/Chlamys	0	0	0
Chlamys-2a_Ec32.1698	chr_26	7430658	7430715	+	57	10.5	intD	PLE/Chlamys	3664	1.5556768558952	not intact	PLE/Chlamys	0.0180194715479377	0.0125777113234376	0.0442165573004639
Chlamys-2a_Ec32.1699	chr_26	7500489	7500625	-	136	19.6	introns	PLE/Chlamys	3664	3.7117903930131	not intact	PLE/Chlamys	0	0	0
Chlamys-2a_Ec32.17	HiC_scaffold_29	1399211	1399265	-	54	0	intD	PLE/Chlamys	3664	1.47379912663755	not intact	PLE/Chlamys	0	0	0
Chlamys-2a_Ec32.170	chr_02	820861	821039	+	178	4	introns	PLE/Chlamys	3664	4.85807860262009	not intact	PLE/Chlamys	0.109896552145641	0.118955305035984	0.634206406137463
Chlamys-2a_Ec32.1700	chr_26	7606232	7608105	+	568	17.155	introns	PLE/Chlamys	3664	15.5021834061135	not intact	PLE/Chlamys	1.6992009442915	1.30106208855923	2.60105930918766
Chlamys-2a_Ec32.1701	chr_27	51936	52235	+	299	10.4	introns	PLE/Chlamys	3664	8.16048034934498	not intact	PLE/Chlamys	0.00299057472811948	0	0.0189499531287703
Chlamys-2a_Ec32.1702	chr_27	90235	90307	+	72	5.6	introns	PLE/Chlamys	3664	1.96506550218341	not intact	PLE/Chlamys	0.00273808396362143	0	0
Chlamys-2a_Ec32.1703	chr_27	779917	780294	+	377	3.2	intP	PLE/Chlamys	3664	10.2893013100437	not intact	PLE/Chlamys	0.00630966339995786	0.00688275575225448	0.0434494834467104
Chlamys-2a_Ec32.1704	chr_27	1027511	1027716	+	205	4	intD	PLE/Chlamys	3664	5.59497816593886	not intact	PLE/Chlamys	0.0563675402576594	0.0620739547033935	0.2700818471382
Chlamys-2a_Ec32.1705	chr_27	1316613	1316911	-	298	14.9	introns	PLE/Chlamys	3664	8.13318777292576	not intact	PLE/Chlamys	0	0	0
Chlamys-2a_Ec32.1706	chr_27	1371304	1371376	-	72	19.7	introns	PLE/Chlamys	3664	1.96506550218341	not intact	PLE/Chlamys	0	0	0
Chlamys-2a_Ec32.1707	chr_27	1422696	1422789	-	93	1.1	introns	PLE/Chlamys	3664	2.5382096069869	not intact	PLE/Chlamys	0	0	0
Chlamys-2a_Ec32.1708	chr_27	1833011	1833176	-	165	1.2	intD	PLE/Chlamys	3664	4.50327510917031	not intact	PLE/Chlamys	0	0	0.0102720604536212
Chlamys-2a_Ec32.1709	chr_27	1994884	1995132	+	248	17.8	introns	PLE/Chlamys	3664	6.76855895196507	not intact	PLE/Chlamys	0.0141954013471033	0	0
Chlamys-2a_Ec32.171	chr_02	853550	853617	-	67	17.9	introns	PLE/Chlamys	3664	1.82860262008734	not intact	PLE/Chlamys	0	0	0
Chlamys-2a_Ec32.1710	chr_27	2255095	2255149	+	54	0	3UTR	PLE/Chlamys	3664	1.47379912663755	not intact	PLE/Chlamys	0.0126953499791366	0.0121363076769198	0.0205441209072424
Chlamys-2a_Ec32.1711	chr_27	2313846	2313900	+	54	0	intD	PLE/Chlamys	3664	1.47379912663755	not intact	PLE/Chlamys	0.0082142518908643	0.0238994170865628	0.0434494834467104
Chlamys-2a_Ec32.1712	chr_27	2372171	2372225	+	54	0	introns	PLE/Chlamys	3664	1.47379912663755	not intact	PLE/Chlamys	0.0126193267999157	0.0267164210952233	0.0331774229930892
Chlamys-2a_Ec32.1713	chr_27	2420048	2420102	+	54	0	intD	PLE/Chlamys	3664	1.47379912663755	not intact	PLE/Chlamys	0.0219955881072139	0.00569495557118313	0.0292220135823914
Chlamys-2a_Ec32.1714	chr_27	2493369	2493576	+	207	1.9	introns	PLE/Chlamys	3664	5.64956331877729	not intact	PLE/Chlamys	0.0785151747233151	0.0900391235335502	0.505452123575804
Chlamys-2a_Ec32.1715	chr_27	2503265	2503347	+	82	2.4	intD	PLE/Chlamys	3664	2.23799126637555	not intact	PLE/Chlamys	0.109229996250389	0.164249385913863	0.498368398679127
Chlamys-2a_Ec32.1716	chr_27	2504488	2504582	+	94	2.1	intD	PLE/Chlamys	3664	2.56550218340611	not intact	PLE/Chlamys	0.109139079852147	0.133406265521184	0.510174606840255
Chlamys-2a_Ec32.1717	chr_27	3058039	3058141	+	102	12.5	intD	PLE/Chlamys	3664	2.78384279475983	not intact	PLE/Chlamys	0.0463098298360879	0.0506158381817861	0.481012613328828
Chlamys-2a_Ec32.1718	chr_27	3276758	3276844	+	86	7.2	intP	PLE/Chlamys	3664	2.3471615720524	not intact	PLE/Chlamys	0	0	0
Chlamys-2a_Ec32.1719	chr_27	3421174	3421226	-	52	6	intD	PLE/Chlamys	3664	1.41921397379913	not intact	PLE/Chlamys	0	0	0
Chlamys-2a_Ec32.172	chr_02	888526	888753	-	227	10.3	intD	PLE/Chlamys	3664	6.19541484716157	not intact	PLE/Chlamys	0.00331908867183838	0	0
Chlamys-2a_Ec32.1720	chr_27	3421585	3421662	+	77	1.5	intD	PLE/Chlamys	3664	2.10152838427948	not intact	PLE/Chlamys	0.025728741909806	0.037291730323795	0.022905362539468
Chlamys-2a_Ec32.1721	chr_27	3421654	3423703	+	386	3.376	intD	PLE/Chlamys	3664	10.5349344978166	not intact	PLE/Chlamys	5.38416234396477	6.95404255381504	2.27861000564374
Chlamys-2a_Ec32.1722	chr_27	3674899	3674966	-	67	4.5	introns	PLE/Chlamys	3664	1.82860262008734	not intact	PLE/Chlamys	0	0	0
Chlamys-2a_Ec32.1723	chr_27	3883739	3883789	-	50	2	5UTR	PLE/Chlamys	3664	1.3646288209607	not intact	PLE/Chlamys	0	0	0
Chlamys-2a_Ec32.1724	chr_27	3935434	3935578	-	144	19.7	introns	PLE/Chlamys	3664	3.93013100436681	not intact	PLE/Chlamys	0	0	0
Chlamys-2a_Ec32.1725	chr_27	3941016	3941109	+	93	11.6	intD	PLE/Chlamys	3664	2.5382096069869	not intact	PLE/Chlamys	0	0	0
Chlamys-2a_Ec32.1726	chr_27	4052734	4052865	+	131	5.3	introns	PLE/Chlamys	3664	3.57532751091703	not intact	PLE/Chlamys	0.114806608583689	0.0676324995160944	0.552857016433212
Chlamys-2a_Ec32.1727	chr_27	4143011	4143272	+	261	6.2	introns	PLE/Chlamys	3664	7.12336244541485	not intact	PLE/Chlamys	0	0	0.00631665104292342
Chlamys-2a_Ec32.1728	chr_27	4293365	4293683	-	99	3.318	intP	PLE/Chlamys	3664	2.70196506550218	not intact	PLE/Chlamys	0.142515962163622	0.16462258418114	0.150832551176409
Chlamys-2a_Ec32.1729	chr_27	4317004	4317997	-	160	15.043	intD	PLE/Chlamys	3664	4.36681222707424	not intact	PLE/Chlamys	0.0115333405627027	0.0259018191814287	0.022905362539468
Chlamys-2a_Ec32.173	chr_02	1029407	1029625	+	218	8.7	introns	PLE/Chlamys	3664	5.94978165938865	not intact	PLE/Chlamys	0.137392729406933	0.197299524539132	0.602623150922846
Chlamys-2a_Ec32.1730	chr_27	4534632	4534992	-	360	4.2	introns	PLE/Chlamys	3664	9.82532751091703	not intact	PLE/Chlamys	0.00630966339995786	0.0178312632481029	0.0418553156682383
Chlamys-2a_Ec32.1731	chr_27	4577685	4577739	-	54	15.4	introns	PLE/Chlamys	3664	1.47379912663755	not intact	PLE/Chlamys	0	0	0
Chlamys-2a_Ec32.1732	chr_27	5191506	5191688	+	182	3.4	intP	PLE/Chlamys	3664	4.96724890829694	not intact	PLE/Chlamys	0.109239524258203	0.135028211523394	0.486502170447033
Chlamys-2a_Ec32.1733	chr_27	5255177	5256029	-	820	13.4	introns	PLE/Chlamys	3664	22.3799126637555	not intact	PLE/Chlamys	0.0645817921485237	0.0486134360869202	0.0576769533110293
Chlamys-2a_Ec32.1734	chr_27	5498022	5498075	+	53	1.9	intP	PLE/Chlamys	3664	1.44650655021834	not intact	PLE/Chlamys	0.0122908128561968	0.0129509095907144	0.0126333020858468
Chlamys-2a_Ec32.1735	chr_27	5504653	5505067	+	97	2.857	introns	PLE/Chlamys	3664	2.64737991266376	not intact	PLE/Chlamys	0.170426204555668	0.235269446018239	0.635800573915935
Chlamys-2a_Ec32.1736	chr_27	5749200	5749380	-	180	13.6	introns	PLE/Chlamys	3664	4.91266375545851	not intact	PLE/Chlamys	0	0	0
Chlamys-2a_Ec32.1737	chr_27	5901192	5901289	+	97	15.6	introns	PLE/Chlamys	3664	2.64737991266376	not intact	PLE/Chlamys	0	0	0.00631665104292342
Chlamys-2a_Ec32.1738	chr_27	5930052	5930315	-	263	0.8	intD	PLE/Chlamys	3664	7.17794759825327	not intact	PLE/Chlamys	0	0	0.00631665104292342
Chlamys-2a_Ec32.1739	chr_27	6466177	6466595	-	418	2	intD	PLE/Chlamys	3664	11.4082969432314	not intact	PLE/Chlamys	0.00331908867183838	0.00606815383845988	0
Chlamys-2a_Ec32.174	chr_02	1365428	1365560	+	132	6.1	intD	PLE/Chlamys	3664	3.60262008733624	not intact	PLE/Chlamys	0.107082445002799	0.105433838865648	0.781910641827892
Chlamys-2a_Ec32.1740	chr_27	6481209	6481349	-	140	3.6	intD	PLE/Chlamys	3664	3.82096069868996	not intact	PLE/Chlamys	0	0	0
Chlamys-2a_Ec32.1741	chr_27	6482599	6482656	+	57	3.6	intP	PLE/Chlamys	3664	1.5556768558952	not intact	PLE/Chlamys	0.0172619992544436	0.011763109409643	0.0955768595685699
Chlamys-2a_Ec32.1742	chr_27	6567951	6568241	-	290	14.2	introns	PLE/Chlamys	3664	7.91484716157205	not intact	PLE/Chlamys	0	0	0
Chlamys-2a_Ec32.1743	chr_27	6629908	6629976	+	68	3.1	intD	PLE/Chlamys	3664	1.85589519650655	not intact	PLE/Chlamys	0	0	0
Chlamys-2a_Ec32.1744	chr_27	6663194	6663333	-	139	5.2	intD	PLE/Chlamys	3664	3.79366812227074	not intact	PLE/Chlamys	0.00331908867183838	0	0.0268607719501658
Chlamys-2a_Ec32.1745	chr_27	6737831	6737965	+	134	17	introns	PLE/Chlamys	3664	3.65720524017467	not intact	PLE/Chlamys	0	0	0
Chlamys-2a_Ec32.1746	chr_27	6738512	6738669	-	157	5.7	introns	PLE/Chlamys	3664	4.28493449781659	not intact	PLE/Chlamys	0.00331908867183838	0.00688275575225448	0
Chlamys-2a_Ec32.1747	chr_27	7478412	7478615	-	203	4.9	introns	PLE/Chlamys	3664	5.54039301310044	not intact	PLE/Chlamys	0	0	0.0102720604536212
Chlamys-2a_Ec32.1748	chr_27	7478615	7478668	-	53	0	introns	PLE/Chlamys	3664	1.44650655021834	not intact	PLE/Chlamys	0	0	0
Chlamys-2a_Ec32.1749	chr_27	7501000	7502906	+	437	3.633	intD	PLE/Chlamys	3664	11.9268558951965	not intact	PLE/Chlamys	0.297565699940125	0.156049677047434	0.676061721805701
Chlamys-2a_Ec32.175	chr_02	1484836	1484899	+	63	21	introns	PLE/Chlamys	3664	1.71943231441048	not intact	PLE/Chlamys	0	0	0
Chlamys-2a_Ec32.1750	chr_27	7531800	7531892	+	92	11.1	introns	PLE/Chlamys	3664	2.51091703056769	not intact	PLE/Chlamys	0	0.00606815383845988	0
Chlamys-2a_Ec32.1751	chr_27	7599016	7599146	+	130	9.3	introns	PLE/Chlamys	3664	3.54803493449782	not intact	PLE/Chlamys	0	0	0
Chlamys-2a_Ec32.1752	chr_27	7728298	7728481	-	183	8.7	5UTR	PLE/Chlamys	3664	4.99454148471616	not intact	PLE/Chlamys	0.0115333405627027	0.0194604670756921	0.00631665104292342
Chlamys-2a_Ec32.176	chr_02	1648648	1648724	-	76	9.1	introns	PLE/Chlamys	3664	2.07423580786026	not intact	PLE/Chlamys	0	0	0
Chlamys-2a_Ec32.177	chr_02	1854579	1854659	-	80	24.7	introns	PLE/Chlamys	3664	2.18340611353712	not intact	PLE/Chlamys	0	0	0
Chlamys-2a_Ec32.178	chr_02	2338447	2338510	-	63	7.1	intP	PLE/Chlamys	3664	1.71943231441048	not intact	PLE/Chlamys	0	0	0.0126333020858468
Chlamys-2a_Ec32.179	chr_02	2405965	2406046	-	81	25	intD	PLE/Chlamys	3664	2.21069868995633	not intact	PLE/Chlamys	0	0	0
Chlamys-2a_Ec32.18	HiC_scaffold_29	1881244	1881298	+	54	9.3	intD	PLE/Chlamys	3664	1.47379912663755	not intact	PLE/Chlamys	0	0	0
Chlamys-2a_Ec32.180	chr_02	2592877	2593021	-	144	22.2	introns	PLE/Chlamys	3664	3.93013100436681	not intact	PLE/Chlamys	0	0	0
Chlamys-2a_Ec32.181	chr_02	2597667	2597724	+	57	1.8	intD	PLE/Chlamys	3664	1.5556768558952	not intact	PLE/Chlamys	0.0239001765981204	0.0206482672567634	0.0773939802935532
Chlamys-2a_Ec32.182	chr_02	2768291	2768350	-	59	18.6	intD	PLE/Chlamys	3664	1.61026200873362	not intact	PLE/Chlamys	0	0	0
Chlamys-2a_Ec32.183	chr_02	3078747	3078848	-	101	3	introns	PLE/Chlamys	3664	2.75655021834061	not intact	PLE/Chlamys	0	0.0190190634291742	0.0189499531287703
Chlamys-2a_Ec32.184	chr_02	3235844	3235895	+	51	9.8	introns	PLE/Chlamys	3664	1.39192139737991	not intact	PLE/Chlamys	0.02083357869078	0.013765511504509	0.0995322689792676
Chlamys-2a_Ec32.185	chr_02	3342481	3342543	+	62	14.5	3UTR	PLE/Chlamys	3664	1.69213973799127	not intact	PLE/Chlamys	0	0	0
Chlamys-2a_Ec32.186	chr_02	3354374	3354762	-	388	0.8	intD	PLE/Chlamys	3664	10.589519650655	not intact	PLE/Chlamys	0	0.0125777113234376	0.0126333020858468
Chlamys-2a_Ec32.187	chr_02	3567962	3573135	+	314	21.564	intD	PLE/Chlamys	3664	8.56986899563319	not intact	PLE/Chlamys	0.0386005594742197	0.0353575336081701	0.142981752425978
Chlamys-2a_Ec32.188	chr_02	3611654	3612510	+	674	19.869	intD	PLE/Chlamys	3664	18.3951965065502	not intact	PLE/Chlamys	0.00331908867183838	0	0
Chlamys-2a_Ec32.189	chr_02	3961991	3963126	-	464	3.459	introns	PLE/Chlamys	3664	12.6637554585153	not intact	PLE/Chlamys	0.427773196529814	0.259542061372079	0.354619572399395
Chlamys-2a_Ec32.19	HiC_scaffold_29	1956515	1956570	+	55	7.3	intD	PLE/Chlamys	3664	1.50109170305677	not intact	PLE/Chlamys	0	0	0
Chlamys-2a_Ec32.190	chr_02	3988253	3988326	-	73	0	intD	PLE/Chlamys	3664	1.99235807860262	not intact	PLE/Chlamys	0	0	0.0102720604536212
Chlamys-2a_Ec32.191	chr_02	4003983	4004147	-	164	13.5	introns	PLE/Chlamys	3664	4.47598253275109	not intact	PLE/Chlamys	0	0.00688275575225448	0
Chlamys-2a_Ec32.192	chr_02	4004165	4004245	-	80	2.5	introns	PLE/Chlamys	3664	2.18340611353712	not intact	PLE/Chlamys	0	0	0
Chlamys-2a_Ec32.193	chr_02	4021326	4023110	-	691	3.077	intD	PLE/Chlamys	3664	18.8591703056769	not intact	PLE/Chlamys	2.21202704848225	2.08737136980948	4.36949470799115
Chlamys-2a_Ec32.194	chr_02	4133603	4133660	+	57	10.5	introns	PLE/Chlamys	3664	1.5556768558952	not intact	PLE/Chlamys	0	0	0
Chlamys-2a_Ec32.195	chr_02	4332876	4333055	-	179	12.8	intD	PLE/Chlamys	3664	4.8853711790393	not intact	PLE/Chlamys	0	0	0
Chlamys-2a_Ec32.196	chr_02	4434684	4434859	-	175	7	introns	PLE/Chlamys	3664	4.77620087336245	not intact	PLE/Chlamys	0.00273808396362143	0	0.0355386646253149
Chlamys-2a_Ec32.197	chr_02	4741842	4741939	+	97	8.2	introns	PLE/Chlamys	3664	2.64737991266376	not intact	PLE/Chlamys	0.119473702265052	0.080719819865291	0.60026190929062
Chlamys-2a_Ec32.198	chr_02	4798393	4798472	-	79	4	intP	PLE/Chlamys	3664	2.1561135371179	not intact	PLE/Chlamys	0	0	0
Chlamys-2a_Ec32.199	chr_02	4857660	4857716	+	56	8.9	intD	PLE/Chlamys	3664	1.52838427947598	not intact	PLE/Chlamys	0	0.00606815383845988	0
Chlamys-2a_Ec32.2	HiC_scaffold_28	770684	770810	-	126	4.9	intD	PLE/Chlamys	3664	3.43886462882096	not intact	PLE/Chlamys	0.0121143452709196	0.0243408207330806	0.0521273761218595
Chlamys-2a_Ec32.20	HiC_scaffold_29	2023223	2023282	+	59	16.9	intD	PLE/Chlamys	3664	1.61026200873362	not intact	PLE/Chlamys	0	0	0
Chlamys-2a_Ec32.200	chr_02	4889921	4890035	+	114	0	introns	PLE/Chlamys	3664	3.11135371179039	not intact	PLE/Chlamys	0.150316148923732	0.201472910858417	0.626355607387032
Chlamys-2a_Ec32.201	chr_02	4912611	4912669	-	58	1.7	introns	PLE/Chlamys	3664	1.58296943231441	not intact	PLE/Chlamys	0	0	0
Chlamys-2a_Ec32.202	chr_02	5219395	5219463	-	68	1.6	intD	PLE/Chlamys	3664	1.85589519650655	not intact	PLE/Chlamys	0	0	0.00631665104292342
Chlamys-2a_Ec32.203	chr_02	5632153	5632257	+	104	12.8	intP	PLE/Chlamys	3664	2.83842794759825	not intact	PLE/Chlamys	0.00299057472811948	0	0
Chlamys-2a_Ec32.204	chr_02	5662221	5662279	-	58	3.5	intD	PLE/Chlamys	3664	1.58296943231441	not intact	PLE/Chlamys	0	0	0
Chlamys-2a_Ec32.205	chr_02	5684622	5685454	-	832	6.8	intP	PLE/Chlamys	3664	22.707423580786	not intact	PLE/Chlamys	0.00273808396362143	0.0174580649808261	0.0394940740360126
Chlamys-2a_Ec32.206	chr_02	5739541	5739600	+	59	7	introns	PLE/Chlamys	3664	1.61026200873362	not intact	PLE/Chlamys	0.0114573173834818	0.00606815383845988	0.0521273761218595
Chlamys-2a_Ec32.207	chr_02	5762583	5762605	-	22	17.7	introns	PLE/Chlamys	3664	0.600436681222707	not intact	PLE/Chlamys	0	0	0
Chlamys-2a_Ec32.208	chr_02	5762773	5762829	+	56	0	introns	PLE/Chlamys	3664	1.52838427947598	not intact	PLE/Chlamys	0.0244051581271165	0.00688275575225448	0.022905362539468
Chlamys-2a_Ec32.209	chr_02	5847742	5847935	-	193	15.5	introns	PLE/Chlamys	3664	5.2674672489083	not intact	PLE/Chlamys	0	0	0
Chlamys-2a_Ec32.21	HiC_scaffold_29	2086236	2086369	+	133	11.5	intD	PLE/Chlamys	3664	3.62991266375546	not intact	PLE/Chlamys	0	0	0
Chlamys-2a_Ec32.210	chr_02	5876705	5876764	-	59	5.3	introns	PLE/Chlamys	3664	1.61026200873362	not intact	PLE/Chlamys	0	0	0
Chlamys-2a_Ec32.211	chr_02	6022394	6022876	+	168	1.786	introns	PLE/Chlamys	3664	4.58515283842795	not intact	PLE/Chlamys	0.151573237535015	0.16631999338797	0.778782326341913
Chlamys-2a_Ec32.212	chr_02	6064479	6067697	+	1357	2.7	intP	PLE/Chlamys	3664	37.0360262008734	not intact	PLE/Chlamys	82.9799447243583	76.2927266452743	98.5346873421657
Chlamys-2a_Ec32.213	chr_02	6182483	6182577	-	94	12.7	introns	PLE/Chlamys	3664	2.56550218340611	not intact	PLE/Chlamys	0	0	0
Chlamys-2a_Ec32.214	chr_02	6368944	6369083	-	139	2.9	intD	PLE/Chlamys	3664	3.79366812227074	not intact	PLE/Chlamys	0.00273808396362143	0	0.0102720604536212
Chlamys-2a_Ec32.215	chr_02	6403025	6403164	+	139	5	3UTR	PLE/Chlamys	3664	3.79366812227074	not intact	PLE/Chlamys	0.0332004147261977	0.0186458651618975	0.183242900315744
Chlamys-2a_Ec32.216	chr_02	6404216	6404297	+	81	4.9	3UTR	PLE/Chlamys	3664	2.21069868995633	not intact	PLE/Chlamys	0.0180954947271586	0.0129509095907144	0.0647606782077063
Chlamys-2a_Ec32.217	chr_02	6432422	6432476	+	54	9.3	introns	PLE/Chlamys	3664	1.47379912663755	not intact	PLE/Chlamys	0.0141954013471033	0.013765511504509	0.0434494834467104
Chlamys-2a_Ec32.218	chr_02	6432869	6432943	-	74	1.4	introns	PLE/Chlamys	3664	2.01965065502183	not intact	PLE/Chlamys	0	0	0
Chlamys-2a_Ec32.219	chr_02	6492919	6493103	-	184	6.5	intP	PLE/Chlamys	3664	5.02183406113537	not intact	PLE/Chlamys	0.00273808396362143	0.0125777113234376	0.0537215439003316
Chlamys-2a_Ec32.22	HiC_scaffold_29	2323038	2323202	-	164	19.2	intD	PLE/Chlamys	3664	4.47598253275109	not intact	PLE/Chlamys	0	0	0
Chlamys-2a_Ec32.220	chr_02	6553168	6553271	+	103	2.9	5UTR	PLE/Chlamys	3664	2.81113537117904	not intact	PLE/Chlamys	0.0971251789872836	0.164317591293105	0.565490318519059
Chlamys-2a_Ec32.221	chr_02	6595822	6595877	+	55	1.8	intP	PLE/Chlamys	3664	1.50109170305677	not intact	PLE/Chlamys	0.00331908867183838	0.00688275575225448	0.0189499531287703
Chlamys-2a_Ec32.222	chr_02	6852417	6852527	+	110	13.1	intD	PLE/Chlamys	3664	3.00218340611354	not intact	PLE/Chlamys	0.0960296647422567	0.122823698467233	0.464363881761319
Chlamys-2a_Ec32.223	chr_02	6977801	6982193	+	176	6.761	intP	PLE/Chlamys	3664	4.80349344978166	not intact	PLE/Chlamys	0.0549435120689136	0.0567521973994871	0.0726714970291018
Chlamys-2a_Ec32.224	chr_02	6977935	6978044	+	109	20.1	intP	PLE/Chlamys	3664	2.97489082969432	not intact	PLE/Chlamys	0	0	0
Chlamys-2a_Ec32.225	chr_02	7029049	7029130	-	81	4.9	None	PLE/Chlamys	3664	2.21069868995633	not intact	PLE/Chlamys	0	0	0
Chlamys-2a_Ec32.226	chr_03	341794	341936	-	142	5.6	introns	PLE/Chlamys	3664	3.87554585152838	not intact	PLE/Chlamys	0.00663817734367676	0	0
Chlamys-2a_Ec32.227	chr_03	479405	479730	-	325	9.5	introns	PLE/Chlamys	3664	8.87008733624454	not intact	PLE/Chlamys	0.00930023812807735	0.00569495557118313	0.0165887114965446
Chlamys-2a_Ec32.228	chr_03	479742	479835	+	93	16.2	introns	PLE/Chlamys	3664	2.5382096069869	not intact	PLE/Chlamys	0	0	0
Chlamys-2a_Ec32.229	chr_03	574996	575119	-	123	15.6	intD	PLE/Chlamys	3664	3.35698689956332	not intact	PLE/Chlamys	0	0	0
Chlamys-2a_Ec32.23	HiC_scaffold_29	2617280	2617485	-	205	6.8	intD	PLE/Chlamys	3664	5.59497816593886	not intact	PLE/Chlamys	0	0	0.00631665104292342
Chlamys-2a_Ec32.230	chr_03	895300	895497	+	197	1	introns	PLE/Chlamys	3664	5.37663755458515	not intact	PLE/Chlamys	0.117292201782812	0.163061585732792	0.484140928814808
Chlamys-2a_Ec32.231	chr_03	1470735	1470846	-	111	20.1	introns	PLE/Chlamys	3664	3.02947598253275	not intact	PLE/Chlamys	0	0	0
Chlamys-2a_Ec32.232	chr_03	1490391	1490464	+	73	5.6	None	PLE/Chlamys	3664	1.99235807860262	not intact	PLE/Chlamys	0.00299057472811948	0	0.0497661344896338
Chlamys-2a_Ec32.233	chr_03	1605555	1605612	+	57	16.4	intD	PLE/Chlamys	3664	1.5556768558952	not intact	PLE/Chlamys	0	0	0
Chlamys-2a_Ec32.234	chr_03	1675328	1675410	+	82	1.3	introns	PLE/Chlamys	3664	2.23799126637555	not intact	PLE/Chlamys	0	0	0
Chlamys-2a_Ec32.235	chr_03	1938968	1940186	-	1218	4.8	5UTR	PLE/Chlamys	3664	33.2423580786026	not intact	PLE/Chlamys	0.00962875207179624	0.0121363076769198	0.0394940740360126
Chlamys-2a_Ec32.236	chr_03	1978378	1979708	-	1330	1.3	intD	PLE/Chlamys	3664	36.2991266375546	not intact	PLE/Chlamys	0.00630966339995786	0.00688275575225448	0.0734385708828554
Chlamys-2a_Ec32.237	chr_03	2018473	2018727	+	254	1.6	introns	PLE/Chlamys	3664	6.93231441048035	not intact	PLE/Chlamys	0.10723449136124	0.130452850754041	0.537095398861386
Chlamys-2a_Ec32.238	chr_03	2058505	2058684	-	179	8.3	3UTR	PLE/Chlamys	3664	4.8853711790393	not intact	PLE/Chlamys	0.00663817734367676	0.00606815383845988	0
Chlamys-2a_Ec32.239	chr_03	2129121	2129202	+	81	1.4	introns	PLE/Chlamys	3664	2.21069868995633	not intact	PLE/Chlamys	0	0	0
Chlamys-2a_Ec32.24	HiC_scaffold_29	3055593	3055704	+	111	10.8	intD	PLE/Chlamys	3664	3.02947598253275	not intact	PLE/Chlamys	0.021667074163495	0.0251554226468752	0.108210161654417
Chlamys-2a_Ec32.240	chr_03	2371792	2371904	+	112	24.3	intP	PLE/Chlamys	3664	3.05676855895197	not intact	PLE/Chlamys	0	0	0
Chlamys-2a_Ec32.241	chr_03	2475749	2475849	+	100	6	intD	PLE/Chlamys	3664	2.7292576419214	not intact	PLE/Chlamys	0.13364468238532	0.117943344809845	0.429652311060723
Chlamys-2a_Ec32.242	chr_03	2838939	2839065	-	126	3.2	introns	PLE/Chlamys	3664	3.43886462882096	not intact	PLE/Chlamys	0.00879525659908125	0.0174580649808261	0.0521273761218595
Chlamys-2a_Ec32.243	chr_03	2894916	2894978	+	62	4.9	5UTR	PLE/Chlamys	3664	1.69213973799127	not intact	PLE/Chlamys	0.0241526673626184	0.0243408207330806	0.0521273761218595
Chlamys-2a_Ec32.244	chr_03	3121161	3121531	-	370	7	introns	PLE/Chlamys	3664	10.0982532751092	not intact	PLE/Chlamys	0.0588287122299473	0.0576959522463848	0.0497661344896338
Chlamys-2a_Ec32.245	chr_03	3136193	3136346	+	153	9.3	introns	PLE/Chlamys	3664	4.17576419213974	not intact	PLE/Chlamys	0.00630966339995786	0	0
Chlamys-2a_Ec32.246	chr_03	3209848	3209964	-	116	24.3	introns	PLE/Chlamys	3664	3.16593886462882	not intact	PLE/Chlamys	0	0	0
Chlamys-2a_Ec32.247	chr_03	3449810	3449941	+	131	20.3	intD	PLE/Chlamys	3664	3.57532751091703	not intact	PLE/Chlamys	0	0.0113899111423663	0
Chlamys-2a_Ec32.248	chr_03	3715921	3716105	-	184	17.4	introns	PLE/Chlamys	3664	5.02183406113537	not intact	PLE/Chlamys	0.00299057472811948	0	0
Chlamys-2a_Ec32.249	chr_03	3790215	3790299	+	84	19.1	introns	PLE/Chlamys	3664	2.29257641921397	not intact	PLE/Chlamys	0	0	0
Chlamys-2a_Ec32.25	HiC_scaffold_29	3125420	3125553	-	133	12.3	intD	PLE/Chlamys	3664	3.62991266375546	not intact	PLE/Chlamys	0	0	0
Chlamys-2a_Ec32.250	chr_03	3817370	3817383	+	13	4.8	introns	PLE/Chlamys	3664	0.354803493449782	not intact	PLE/Chlamys	0	0	0
Chlamys-2a_Ec32.251	chr_03	3860193	3860250	+	57	5.4	introns	PLE/Chlamys	3664	1.5556768558952	not intact	PLE/Chlamys	0.00572865869174092	0	0.0647606782077063
Chlamys-2a_Ec32.252	chr_03	3862410	3862461	-	51	9.8	intP	PLE/Chlamys	3664	1.39192139737991	not intact	PLE/Chlamys	0	0	0
Chlamys-2a_Ec32.253	chr_03	3930498	3930604	+	106	0	introns	PLE/Chlamys	3664	2.89301310043668	not intact	PLE/Chlamys	0.112710659288483	0.119640754016675	0.717977057544904
Chlamys-2a_Ec32.254	chr_03	4262109	4262262	-	153	4	introns	PLE/Chlamys	3664	4.17576419213974	not intact	PLE/Chlamys	0	0	0.0268607719501658
Chlamys-2a_Ec32.255	chr_03	4353316	4353659	+	343	4.2	intD	PLE/Chlamys	3664	9.36135371179039	not intact	PLE/Chlamys	0.124839897778425	0.124826100562099	0.567851560151284
Chlamys-2a_Ec32.256	chr_03	4524533	4524792	+	259	1.9	introns	PLE/Chlamys	3664	7.06877729257642	not intact	PLE/Chlamys	0.0126953499791366	0.00606815383845988	0.104254752243719
Chlamys-2a_Ec32.257	chr_03	4584885	4584978	+	93	15.9	intP	PLE/Chlamys	3664	2.5382096069869	not intact	PLE/Chlamys	0	0	0
Chlamys-2a_Ec32.258	chr_03	4585750	4585816	+	66	7.7	intP	PLE/Chlamys	3664	1.80131004366812	not intact	PLE/Chlamys	0	0	0.00631665104292342
Chlamys-2a_Ec32.259	chr_03	4586064	4586222	-	158	5.5	intD	PLE/Chlamys	3664	4.31222707423581	not intact	PLE/Chlamys	0	0.0417988857139068	0.0932156179363442
Chlamys-2a_Ec32.26	HiC_scaffold_29	3457933	3458005	+	72	11.1	intD	PLE/Chlamys	3664	1.96506550218341	not intact	PLE/Chlamys	0.02083357869078	0.0243408207330806	0.0623994365754807
Chlamys-2a_Ec32.260	chr_03	4756090	4756225	-	135	21.2	introns	PLE/Chlamys	3664	3.68449781659389	not intact	PLE/Chlamys	0	0	0
Chlamys-2a_Ec32.261	chr_03	4800143	4800312	-	169	8.3	introns	PLE/Chlamys	3664	4.61244541484716	not intact	PLE/Chlamys	0	0	0
Chlamys-2a_Ec32.262	chr_03	4804490	4804778	+	288	1	intD	PLE/Chlamys	3664	7.86026200873363	not intact	PLE/Chlamys	0.14443544387355	0.119572548637434	0.561534909108361
Chlamys-2a_Ec32.263	chr_03	4804781	4804897	+	116	0.9	intD	PLE/Chlamys	3664	3.16593886462882	not intact	PLE/Chlamys	0.0888349039171985	0.158113026696162	0.610533969744241
Chlamys-2a_Ec32.264	chr_03	4945178	4945235	+	57	7	intP	PLE/Chlamys	3664	1.5556768558952	not intact	PLE/Chlamys	0.00299057472811948	0	0.0102720604536212
Chlamys-2a_Ec32.265	chr_03	4954662	4954788	-	126	8	introns	PLE/Chlamys	3664	3.43886462882096	not intact	PLE/Chlamys	0	0	0
Chlamys-2a_Ec32.266	chr_03	4956182	4956334	+	152	7.5	introns	PLE/Chlamys	3664	4.14847161572052	not intact	PLE/Chlamys	0.00273808396362143	0	0
Chlamys-2a_Ec32.267	chr_03	5274259	5274285	+	26	23.8	introns	PLE/Chlamys	3664	0.709606986899563	not intact	PLE/Chlamys	0	0	0
Chlamys-2a_Ec32.268	chr_03	5396256	5396326	+	70	20.3	introns	PLE/Chlamys	3664	1.91048034934498	not intact	PLE/Chlamys	0	0	0
Chlamys-2a_Ec32.269	chr_03	5721477	5721536	-	59	7	intP	PLE/Chlamys	3664	1.61026200873362	not intact	PLE/Chlamys	0	0	0
[truncated: 111,476 more rows]
