# Supplementary material for: Characterization of the transposable element landscape shaping the Ectocarpus genome
Source: Genome Biol. 2025 Sep 29;26:320. doi: 10.1186/s13059-025-03742-z (PMC12477816; doi:10.1186/s13059-025-03742-z)
Supplement: Supplementary file 8 — Supplementary Material 8: Tables S1-S19. [file 13059_2025_3742_MOESM8_ESM.xlsx]

## Sheet: Table S1
Protein	Species	Domain	Query coverage	E value	Percent identity	Protein length	Accession
NADAR family protein [Planctomycetota bacterium]	Planctomycetota bacterium	bacteria	0.98	7e-56	0.5724	184	MBX3468498.1
NADAR family protein [Planctomycetota bacterium]	Planctomycetota bacterium	bacteria	0.98	2e-54	0.5828	166	MBK8980187.1
NADAR family protein [Myxococcales bacterium]	Myxococcales bacterium	bacteria	0.99	6e-53	0.5686	159	MBL9105959.1
NADAR family protein [Nannocystis radixulma]	Nannocystis radixulma	bacteria	0.99	7e-53	0.5686	175	WP_271993962.1
NADAR family protein [Nannocystaceae bacterium]	Nannocystaceae bacterium	bacteria	0.99	8e-53	0.5425	174	MEZ4381608.1
NADAR family protein [Nannocystis exedens]	Nannocystis exedens	bacteria	0.98	8e-53	0.5658	178	WP_245913640.1
NADAR family protein [Planctomycetota bacterium]	Planctomycetota bacterium	bacteria	0.98	8e-53	0.5762	168	MCA8956702.1
NADAR family protein [Planctomycetaceae bacterium]	Planctomycetaceae bacterium	bacteria	0.99	9e-53	0.5621	182	MCR9201755.1
NADAR family protein [Nannocystis poenicansa]	Nannocystis poenicansa	bacteria	0.98	1e-52	0.5658	173	WP_269039110.1
NADAR family protein [Myxococcales bacterium]	Myxococcales bacterium	bacteria	0.99	1e-52	0.5752	157	MCA9695931.1
NADAR family protein [Nannocystis pusilla]	Nannocystis pusilla	bacteria	0.99	1e-52	0.5752	175	WP_224191710.1
NADAR family protein [Nannocystis sp. SCPEA4]	Nannocystis sp. SCPEA4	bacteria	0.99	1e-52	0.5686	176	WP_267680941.1
NADAR family protein [Corallococcus macrosporus]	Corallococcus macrosporus	bacteria	0.98	2e-52	0.5497	165	WP_013941850.1
NADAR family protein [Nannocystis bainbridge]	Nannocystis bainbridge	bacteria	0.99	2e-52	0.5556	174	WP_272084828.1
NADAR family protein [unclassified Nannocystis]	unclassified Nannocystis	bacteria	0.98	3e-52	0.5592	171	WP_267709461.1
NADAR family protein [Deltaproteobacteria bacterium]	Deltaproteobacteria bacterium	bacteria	0.98	5e-52	0.5563	193	TNE44753.1
NADAR family protein [Myxococcales bacterium]	Myxococcales bacterium	bacteria	0.99	7e-52	0.549	157	MCA9636073.1
NADAR family protein [Nannocystis pusilla]	Nannocystis pusilla	bacteria	0.98	8e-52	0.5592	171	WP_267770969.1
NADAR family protein [Corallococcus macrosporus]	Corallococcus macrosporus	bacteria	0.98	8e-52	0.543	165	WP_095960063.1
NADAR family protein [Myxococcales bacterium]	Myxococcales bacterium	bacteria	0.99	9e-52	0.5425	155	MCA9660705.1
TPA: NADAR family protein [Myxococcus sp.]	Myxococcus sp.	bacteria	0.98	1e-51	0.5364	169	HZI10345.1
NADAR family protein [Myxococcota bacterium]	Myxococcota bacterium	bacteria	0.98	5e-51	0.5395	167	MEL6346349.1
NADAR family protein [Planctomycetota bacterium]	Planctomycetota bacterium	bacteria	0.98	3e-50	0.5461	173	MCO5170687.1
NADAR family protein [Myxococcota bacterium]	Myxococcota bacterium	bacteria	0.98	7e-50	0.543	167	MDG1480997.1
NADAR family protein [Streptomyces sp. CBMA152]	Streptomyces sp. CBMA152	bacteria	0.94	2e-49	0.5479	182	WP_188275337.1
NADAR family protein [Bacteroidia bacterium]	Bacteroidia bacterium	bacteria	1	2e-49	0.4935	162	MBX7242143.1
NADAR family protein [Myxococcus]	Myxococcus	bacteria	0.98	3e-49	0.5232	173	WP_011555295.1
NADAR family protein [Myxococcus sp. AB036A]	Myxococcus sp. AB036A	bacteria	0.98	3e-49	0.5232	173	WP_141621066.1
NADAR family protein [Elizabethkingia anophelis]	Elizabethkingia anophelis	bacteria	1	6e-49	0.5375	283	WP_337085137.1
NADAR family protein [Streptomyces sp. NBC_00212]	Streptomyces sp. NBC_00212	bacteria	0.95	6e-49	0.5578	187	WTO61020.1
NADAR family protein [Pyxidicoccus xibeiensis]	Pyxidicoccus xibeiensis	bacteria	0.98	6e-49	0.5232	168	WP_253982665.1
NADAR family protein [Myxococcales bacterium]	Myxococcales bacterium	bacteria	0.98	6e-49	0.5298	167	MBK7075757.1
NADAR family protein [Kofleriaceae bacterium]	Kofleriaceae bacterium	bacteria	0.98	1e-48	0.5298	167	MBP6845603.1
NADAR family protein [Pyxidicoccus parkwaysis]	Pyxidicoccus parkwaysis	bacteria	0.98	1e-48	0.5232	173	WP_206725865.1
NADAR family protein [Minicystis sp.]	Minicystis sp.	bacteria	1	1e-48	0.5419	164	MEO7330516.1
Best BLASTp hits of the Gypsy-14_Ec32_pol NADAR domain against the nr database.
Hits to Ectocarpus proteins were filtered
Supplementary Table 1. Best BLASTp hits of the Gypsy-14_Ec32_pol NADAR domain against the nr database.

## Sheet: Table S2
Compartment	Length (Mb)	TE (Mb)	Cut-and-paste (Mb)	Copy-and-paste (Mb)	TE sequence (%)	Ratio cut/copy
Autosomes	179.35	40.0423	11.4781	23.8293	22.3264	0.481679
PAR	6.27221	2.45009	0.873138	1.23372	39.0626	0.70773
Male SDR	0.8	0.407575	0.135795	0.171581	50.9469	0.791434
Female SDR	1.5	0.968953	0.28445	0.545741	64.5969	0.521218
Suppementary. Table 2. Summary of transposable elements on autosomes, PARs, and male and female SDR.

## Sheet: Table S3
	Male SDR						Female SDR
	Total			Intact copies			Total			Intact copies
Classification	Count	TE (kb)	TE sequence (%)	Count	TE (kb)	TE sequence (%)	Count	TE (kb)	TE sequence (%)	Count	TE (kb)	TE sequence (%)
LINE/CRE	16	8.151	0.9	/	/	/	28	7.816	0.5	1	0.433	0.0288667
LINE/RTE	28	19.143	2	3	6.617	0.827125	42	58.067	3.7	11	35.126	2.34173
LINE/RTE-X	72	38.694	4.1	26	20.503	2.56288	92	52.083	3.4	39	28.122	1.8748
LINE/Unknown	2	1.469	0.2	/	/	/	7	9.357	0.6	1	6.278	0.418533
LTR/Copia	24	27.949	3	4	21.544	2.693	52	83.074	5.4	8	50.018	3.33453
LTR/Gypsy	22	39.253	4.2	1	6.061	0.757625	56	144.806	9.3	6	74.531	4.96873
LTR/Unknown	11	7.777	0.8	2	4.688	0.586	28	26.092	1.7	5	14.279	0.951933
DIRS/Ngaro	11	10.06	1.1	1	7.394	0.92425	24	61.085	3.9	5	38.035	2.53567
DIRS/PAT-like	8	1.834	0.2	/	/	/	34	39.854	2.6	2	6.917	0.461133
PLE/Chlamys	20	3.775	0.4	1	0.429	0.053625	36	10.545	0.7	/	/	/
DNA/Unknown	99	50.143	5.3	17	21.079	2.63488	153	99.949	6.4	19	24.044	1.60293
DNA/Dada	/	/	/	/	/	/	/	/	/	/	/	/
DNA/Harbinger	46	36.509	3.9	18	25.149	3.14363	95	78.448	5.1	45	55.884	3.7256
DNA/KDZ	45	12.151	1.3	/	/	/	81	24.251	1.6	2	2.153	0.143533
DNA/Mariner-Tc1	59	42.427	4.5	11	26.961	3.37012	69	37.852	2.4	8	13.079	0.871933
DNA/MuDR	/	/	/	/	/	/	/	/	/	/	/	/
DNA/PiggyBac	12	6.202	0.7	3	3.255	0.406875	13	15.463	1	3	11.59	0.772667
DNA/Sola-1	7	0.785	0.1	/	/	/	8	0.852	0.1	/	/	/
DNA/Sola-2	2	2.099	0.2	/	/	/	/	/	/	/	/	/
DNA/hAT	2	0.264	0	/	/	/	4	2.853	0.2	/	/	/
DNA/EnSpm	42	18.604	2	3	9.037	1.12963	58	31.036	2	2	1.62	0.108
Helitron	93	35.742	3.8	14	10.583	1.32288	125	61.253	3.9	7	10.528	0.701867
Unknown	262	126.98	13.5	40	47.066	5.88325	319	159.067	10.3	55	55.887	3.7258
Supplementary Table 3. Summary statistics of transposable elements in the male and female SDR.

## Sheet: Table S4
Scaffold	Scaffold length (Mb)	TE (kb)	TE sequence (%)
HiC_scaffold_28	3.16959	2.23102	70.3885
HiC_scaffold_29	4.34281	2.70372	62.2573
HiC_scaffold_30	6.18635	4.23171	68.404
HiC_scaffold_33	0.025	0.012963	51.852
HiC_scaffold_34	0.025	0.007569	30.276
Supplementary Table 4. Summary statistics of transposable elements on unplaced scaffolds.

## Sheet: Table S5
Genomic region	Genomic sequence (%)	TE sequence (%)	Other repeats sequence (%)
5'UTR	3.31	6.99564	3.82865
3'UTR	7.46	8.75269	3.01062
CDS	14.78	2.37644	5.40714
Intron	46.47	20.1989	3.9013
Intergenic	31.62	52.94	5.87049
Intergenic Proximal	5.03	17.8333	3.47267
Intergenic Distal	25.57	59.6233	6.48701
Supplementary Table S5. Summary statistics of TE copies and tandem repeats by site class.

## Sheet: Table S6
Genomic compartment	TE median length (bp)	Median percentage of divergence (%)
Intergenic distal	265	11.7
Intergenic proximal	168	13.2
Introns	131	16
Length
Kruskal-Wallis	chi-squared = 7272.4	df = 2	p-value < 2.2e-16
Comparison of x by group (Bonferroni)
	Col Mean - Row mean	IG Dist	IG Prox
	Intergenic proximal	27.7352
		0.0000*
	Introns	85.1451	19.632
		0.0000*	0.0000*
Percentage of divergence
Kruskal-Wallis	chi-squared = 2721.3	df = 2	p-value < 2.2e-16
Comparison of x by group (Bonferroni)
	Col Mean - Row mean	IG Dist	IG Prox
	IG Prox	-7.31153
		0.0000*
	Introns	-50.5891	-21.4107
		0.0000*	0.0000*
Supplementary Table S6. Summary statistics of intronic and intergenic TEs.

## Sheet: Table S7
Compartment	Classification	TE (kb)	Median length (bp)	Counts	TE sequence (%)	Intact TE sequence (%)	Non intact TE sequence (%)
Intergenic distal	DIRS/Ngaro	1305.1	507	683	2.5	2.18398	1.44294
	DIRS/PAT-like	551.543	728	248	1.1
	DNA/autonomous	3402.53	146	3837	6.6	4.42286	4.71132
	DNA/nonautonomous	1273.33	200	3239	2.5
	Helitron/autonomous	141.232	138	264	0.3	0.409783	0.753744
	Helitron/nonautonomous	454.386	229	789	0.9
	LINE/CRE	146.498	141	489	0.3	1.91535	2.98181
	LINE/RTE	676.004	219	986	1.3
	LINE/RTE-X	1624.64	435	2350	3.2
	LINE/Unknown	59.754	209	130	0.1
	LTR/Copia	3051.91	534	1451	6	7.27406	5.73596
	LTR/Gypsy	3115.34	362	1556	6.1
	LTR/Unknown	492.681	450	404	1
	PLE/Chlamys	213.636	133	933	0.4	0.0265478	0.390786
Intergenic proximal	DIRS/Ngaro	209.976	212	195	2.1	1.26359	1.23472
	DIRS/PAT-like	41.348	200	51	0.4
	DNA/autonomous	728.714	108	1257	7.2	5.59723	5.32322
	DNA/nonautonomous	369.855	201	1182	3.7
	Helitron/autonomous	36.695	132	77	0.4	0.377097	0.6545
	Helitron/nonautonomous	67.081	117	194	0.7
	LINE/CRE	48.599	111	198	0.5	3.29219	5.07733
	LINE/RTE	169.337	170	402	1.7
	LINE/RTE-X	616.232	215	1063	6.1
	LINE/Unknown	7.784	127	32	0.1
	LTR/Copia	322.223	231	308	3.2	3.06931	5.03782
	LTR/Gypsy	441.049	302	353	4.4
	LTR/Unknown	52.285	320	67	0.5
	PLE/Chlamys	94.926	110	538	0.9	0.0551107	0.888512
Introns	DIRS/Ngaro	729.556	133	1153	0.8	0.482489	0.498478
	DIRS/PAT-like	182.86	144	360	0.2
	DNA/autonomous	2692.92	87	12749	2.9	2.48215	3.80441
	DNA/nonautonomous	3154.32	183	12753	3.4
	Helitron/autonomous	123.249	116	389	0.1	0.298276	0.469484
	Helitron/nonautonomous	590.859	118	1954	0.6
	LINE/CRE	571.602	103	3804	0.6	1.97492	3.82474
	LINE/RTE	786.293	126	2953	0.8
	LINE/RTE-X	3948.37	147	11904	4.2
	LINE/Unknown	88.095	127	324	0.1
	LTR/Copia	1122.32	153	1778	1.2	0.819196	1.50053
	LTR/Gypsy	841.979	222	1655	0.9
	LTR/Unknown	193.318	162	426	0.2
	PLE/Chlamys	451.43	115	2907	0.5	0.0177891	0.467558
Supplementary Table S7. Summary statistics of TE superfamilies in intergenic and intronic sequence.

## Sheet: Table S8
Sample	Life stage	sRNA reads	sRNA reads >= 24nt	Percentage (%)
CM_trial3_sRNA1_S1	Vegetative GA	56878375	554311	0.97
CM_trial3_sRNA2_S2	Vegetative GA	49952302	623804	1.24
CM_trial3_sRNA3_S3	Vegetative GA	52528461	446373	0.84
CM_trial3_sRNA4_S4	Fertile GA	27948902	344231	1.23
CM_trial3_sRNA5_S5	Fertile GA	24917580	228483	0.91
CM_trial3_sRNA6_S6	Fertile GA	22094484	204266	0.92
CM_trial3_sRNA7_S7	Gametes	19586978	84667	0.43
CM_trial3_sRNA8_S8	Gametes	36468686	136211	0.37
Supplementary table 8. Total sRNA reads and counts and percentage of sRNA reads longer than 24nt in each sRNA-seq sample

## Sheet: Table S9
TE intact status	TE copies with sRNA	Total TE copies	Percentage (%)
Intact	10697	16528	64.7205
Not intact	21155	96947	21.8212
Supplementary table 9. Number and percentage of TE copies with detectable sRNA, grouped by intact status

## Sheet: Table S10
Family ID	baseMean	log2FoldChange	lfcSE	pvalue	padj	Chromosome	Start	End	Strand	Length	Percentage of divergence	Compartment	Classification	ConsensiLength	LengthPercent	Intact status	Mechanism	Transition
family183.415	2.09303e+06	3.5254	0.101288	2.33893683464394e-269	5.67893863451548e-265	chr_26	2707554	3343650	+	349	23.694	introns	Unknown	335593	0.103995	not intact	Unknown	vGA_ga
Gypsy-2c_Ec32.4	34710.7	4.02303	0.117114	9.51132826742437e-260	1.15467525166532e-255	chr_05	7028143	7032281	-	4138	0	5UTR	LTR/Gypsy	4138	100	intact	LTR/Gypsy	vGA_ga
Gypsy-2c_Ec32.2	34386.5	3.95619	0.116464	1.04631527749794e-253	8.46817831255e-250	chr_05	7026553	7028047	+	1494	0.1	CDS	LTR/Gypsy	4138	36.1044	not intact	LTR/Gypsy	vGA_ga
Helitron-1_Ec32.461	175589	5.63218	0.16727	1.96201996536102e-249	1.19094611897414e-245	chr_23	2791264	2791435	+	171	26	CDS	Helitron	6330	2.70142	not intact	Helitron/nonautonomous	vGA_ga
Helitron-1_Ec32.513	175666	5.63972	0.169079	8.36970147500274e-245	4.06432703626133e-241	chr_26	3151699	3151877	+	178	25.2	intP	Helitron	6330	2.81201	not intact	Helitron/nonautonomous	vGA_ga
family852.40	1206.64	4.83648	0.152443	9.99260893016674e-222	4.04367574707414e-218	chr_01	6794223	6794458	+	235	7.2	introns	Unknown	8453	2.78008	not intact	Unknown	vGA_ga
family852.437	783.292	5.1778	0.166543	7.61343042269029e-213	2.640772723756e-209	chr_19	266551	266788	+	237	9.7	intD	Unknown	8453	2.80374	not intact	Unknown	vGA_ga
KDZ-3_Ec32.216	789.756	5.07009	0.164275	7.6070937422741e-210	2.30875295078019e-206	chr_19	263710	276697	-	375	25.284	intD	DNA/KDZ	11907	3.14941	not intact	DNA/autonomous	vGA_ga
DNA9-N3_Ec32.104	1557.43	3.46312	0.121	3.92724494070829e-181	1.0594834128933e-177	chr_13	1848403	1849200	+	797	19.4	intD	DNA/Unknown	3386	23.5381	not intact	DNA/nonautonomous	vGA_ga
family183.340	3107.14	3.32028	0.117732	6.19459968467398e-176	1.50404880343884e-172	chr_20	303398	647148	-	185	23.83	introns	Unknown	335593	0.0551263	not intact	Unknown	vGA_ga
DNA4-N2_Ec32.217	1998	3.4937	0.123961	9.24115878466044e-176	2.03977577537778e-172	chr_19	422822	423516	-	694	12.9	introns	DNA/Unknown	717	96.7922	intact	DNA/nonautonomous	vGA_ga
DNA9-N3_Ec32.105	2905.03	3.42197	0.123406	3.54686075493941e-170	7.17648159416074e-167	chr_13	1849690	1850835	-	1145	20	3UTR	DNA/Unknown	3386	33.8157	not intact	DNA/nonautonomous	vGA_ga
CRE-1_Ec32.2260	1101.76	3.94522	0.143023	1.60260708580044e-168	2.99317692640267e-165	chr_14	1522346	1522891	-	545	13.3	introns	LINE/CRE	4363	12.4914	not intact	LINE/CRE	vGA_ga
DNA4-N2_Ec32.253	2012.88	3.44571	0.125515	6.02996851168573e-167	9.7605090309153e-164	chr_23	4822010	4822689	-	679	12.9	introns	DNA/Unknown	717	94.7001	intact	DNA/nonautonomous	vGA_ga
family183.297	83829.4	4.71236	0.171693	5.8215045532743e-167	9.7605090309153e-164	chr_17	703459	748175	+	291	29.163	intD	Unknown	335593	0.0867122	not intact	Unknown	vGA_ga
family852.472	738.915	4.28119	0.156409	1.15848475164286e-165	1.75800061061804e-162	chr_21	4589153	4589397	-	244	8.7	intD	Unknown	8453	2.88655	not intact	Unknown	vGA_ga
DNA4-N1c_Ec32.10	2210.4	4.74228	0.175142	2.4193954772667e-162	3.45546601106091e-159	chr_01	2158931	2159716	-	785	12.6	intD	DNA/Unknown	826	95.0363	intact	DNA/nonautonomous	vGA_ga
family183.238	755205	-2.7343	0.103725	2.26389289807522e-154	3.05373997584813e-151	chr_13	1001867	1176431	-	1852	19.581	CDS	Unknown	335593	0.551859	not intact	Unknown	vGA_ga
family183.179	94141.9	2.63036	0.103182	1.24600594658317e-144	1.5922644412126e-141	chr_08	4340914	4942270	+	819	28.785	introns	Unknown	335593	0.244046	not intact	Unknown	vGA_ga
CRE-1_Ec32.200	1671.64	-6.10624	0.243029	5.97507407839555e-141	7.2537399311722e-138	chr_01	10534708	10535046	+	338	8.9	3UTR	LINE/CRE	4363	7.74696	not intact	LINE/CRE	vGA_ga
Copia-4_Ec32.23	865.661	3.9931	0.160263	8.59641934406622e-138	9.93909817494894e-135	chr_08	503100	504129	-	627	26.461	introns	LTR/Copia	7000	8.95714	not intact	LTR/Copia	vGA_ga
family852.470	696.253	8.01118	0.323749	3.08620020650864e-135	3.40604277336499e-132	chr_21	4558409	4558645	-	236	13.5	introns	Unknown	8453	2.79191	not intact	Unknown	vGA_ga
Copia-N3_Ec32.300	375.106	6.02685	0.244412	1.20396548900338e-134	1.2709687857827e-131	chr_24	4207298	4210169	+	2841	2.659	introns	LTR/Copia	5467	51.9663	not intact	LTR/Copia	vGA_ga
family183.160	47681	3.03067	0.123922	6.29641536780481e-133	6.36987354709586e-130	chr_07	4220447	4310764	-	325	29.031	CDS	Unknown	335593	0.0968435	not intact	Unknown	vGA_ga
Gypsy-2c_Ec32.16	395.507	6.10566	0.24969	2.20892837717428e-132	2.14531123991166e-129	chr_22	3997472	3999041	-	1557	23.552	intP	LTR/Gypsy	4138	37.6269	not intact	LTR/Gypsy	vGA_ga
Copia-4_Ec32.11	62144.3	3.44791	0.14142	1.31205100725073e-131	1.22525378677107e-128	chr_04	5992505	5994718	-	891	23.214	introns	LTR/Copia	7000	12.7286	not intact	LTR/Copia	vGA_ga
RTEX-N1b_Ec32.116	379.38	4.79756	0.197512	3.80396728311461e-131	3.4207528012601e-128	chr_01	3750777	3751465	+	688	2.9	introns	LINE/RTE-X	604	113.907	intact	LINE/RTE-X	vGA_ga
TcMar-N1b_Ec32.2482	501.474	3.85276	0.161049	1.34995818195873e-127	1.17060659492707e-124	chr_27	1554676	1554898	-	222	9.9	3UTR	DNA/Mariner-Tc1	221	100.452	intact	DNA/nonautonomous	vGA_ga
Plavaka-N2_Ec32.511	937.515	3.36108	0.141025	1.91297888550484e-126	1.60162508069164e-123	chr_17	90751	92485	-	1062	10.03	intD	DNA/EnSpm	11225	9.46102	not intact	DNA/nonautonomous	vGA_ga
family852.526	347.62	4.67742	0.198786	3.23814158754577e-123	2.62073592485371e-120	chr_24	2367073	2367312	-	239	10.5	intP	Unknown	8453	2.8274	not intact	Unknown	vGA_ga
family852.329	643.581	3.66465	0.156994	2.55069296805709e-121	1.99776855691697e-118	chr_13	4965742	4966026	+	284	11.8	intP	Unknown	8453	3.35975	not intact	Unknown	vGA_ga
family165.1187	90956.6	3.11156	0.13426	8.86499897095929e-120	6.52249015196641e-117	chr_21	6188326	6197109	-	163	14.877	introns	DNA/EnSpm	9588	1.70004	not intact	DNA/nonautonomous	vGA_ga
Plavaka-1_Ec32.1179	90956.6	3.11156	0.13426	8.86499897095929e-120	6.52249015196641e-117	chr_21	6188316	6197058	+	199	21.495	intD	DNA/EnSpm	15164	1.31232	not intact	DNA/autonomous	vGA_ga
DNA9-N2a_Ec32.162	534.008	3.59981	0.158256	1.92711415030129e-115	1.37618622262692e-112	chr_17	91861	92125	-	264	7.6	intP	DNA/Unknown	1326	19.9095	not intact	DNA/nonautonomous	vGA_ga
DNA4-N1a_Ec32.67	20936.3	2.51311	0.110839	6.05987578193491e-115	4.20382239958228e-112	chr_21	773544	774368	+	824	7.7	introns	DNA/Unknown	823	100.122	intact	DNA/nonautonomous	vGA_ga
family049.421	452.606	3.82479	0.169284	5.19583229224018e-114	3.50430022376643e-111	chr_22	3977409	4008107	-	415	20.033	introns	LTR/Copia	22184	1.87072	not intact	LTR/Copia	vGA_ga
family852.457	314.567	6.38811	0.287938	2.64305325920057e-109	1.73441440901054e-106	chr_20	4291238	4291364	-	126	8.7	intP	Unknown	8453	1.4906	not intact	Unknown	vGA_ga
DNA4-N1b_Ec32.147	4491.54	2.66818	0.120873	6.64127472761734e-109	4.24342501017234e-106	chr_18	805681	806489	+	808	7.5	introns	DNA/Unknown	823	98.1774	intact	DNA/nonautonomous	vGA_ga
Gypsy12_Ec32.193	3141.02	-2.65544	0.12162	4.21159233846151e-107	2.62198620456014e-104	chr_24	3264779	3265528	-	528	13.038	introns	LTR/Gypsy	14254	3.70422	not intact	LTR/Gypsy	vGA_ga
Gypsy-3_Ec32.184	773.893	3.35851	0.153541	4.83305877031128e-107	2.93366667357895e-104	chr_13	340302	341427	+	640	21.309	introns	LTR/Gypsy	14394	4.4463	not intact	LTR/Gypsy	vGA_ga
Gypsy12_Ec32.192	3141.59	-2.65148	0.121783	1.16020535044363e-106	6.87067948994423e-104	chr_24	3264482	3266523	-	638	6.729	introns	LTR/Gypsy	14254	4.47594	not intact	LTR/Gypsy	vGA_ga
DNA4-N1c_Ec32.151	451.146	4.01047	0.184218	4.17706016677233e-106	2.41473859164838e-103	chr_13	5406134	5406767	-	633	14.5	introns	DNA/Unknown	826	76.6344	not intact	DNA/nonautonomous	vGA_ga
family888.371	4786.19	2.77106	0.128177	1.33290227052254e-104	7.52624816936911e-102	chr_23	3688904	3693629	-	1496	28.992	3UTR	LTR/Gypsy	8412	17.7841	not intact	LTR/Gypsy	vGA_ga
Ngaro-2a_Ec32.544	4149.63	2.33816	0.1082	1.88976521465825e-104	1.04280680481596e-101	chr_21	6644721	6644840	-	119	26.9	introns	DIRS/Ngaro	8726	1.36374	not intact	DIRS/Ngaro	vGA_ga
CRE-1_Ec32.3417	1606.25	2.61329	0.121355	8.60387282336562e-104	4.64226738114038e-101	chr_23	1363248	1364669	+	1421	12.4	introns	LINE/CRE	4363	32.5693	not intact	LINE/CRE	vGA_ga
DNA4-N1c_Ec32.216	318.69	4.11405	0.19212	1.12532900334312e-102	5.93978004373283e-100	chr_21	5501255	5502001	-	746	14.8	introns	DNA/Unknown	826	90.3148	intact	DNA/nonautonomous	vGA_ga
Gypsy-5_Ec32.236	6074.03	-2.44216	0.114225	1.40273405195261e-102	7.24646442157649e-100	chr_27	3515672	3528116	-	12448	1.4	introns	LTR/Gypsy	13544	91.9079	intact	LTR/Gypsy	vGA_ga
family183.233	311945	2.33301	0.109882	8.59955184924964e-102	4.26116569183227e-99	chr_12	7683965	8164547	-	275	24.812	introns	Unknown	335593	0.0819445	not intact	Unknown	vGA_ga
Gypsy-5_Ec32.133	5982	-2.41986	0.113612	8.48625268288735e-102	4.26116569183227e-99	chr_15	3547902	3553257	-	5351	1.267	intD	LTR/Gypsy	13544	39.5083	not intact	LTR/Gypsy	vGA_ga
DNA4-N1b_Ec32.36	4563.68	2.87801	0.135433	3.93422932221864e-101	1.91046175886937e-98	chr_03	2893222	2894093	-	873	5.979	introns	DNA/Unknown	823	106.075	intact	DNA/nonautonomous	vGA_ga
Copia-N1_Ec32.138	490.193	3.77097	0.178332	2.51701797464607e-100	1.19829796910601e-97	chr_12	55390	55536	+	146	25.6	intP	LTR/Copia	4811	3.03471	not intact	LTR/Copia	vGA_ga
family162.33	6011.14	-2.43028	0.115453	2.05482265452179e-99	9.41341397203568e-97	chr_12	8154205	8161919	-	194	5.191	intD	DNA/Unknown	4402	4.40709	not intact	DNA/autonomous	vGA_ga
Gypsy-5_Ec32.108	6011.14	-2.43028	0.115453	2.05482265452179e-99	9.41341397203568e-97	chr_12	8154259	8161776	-	7513	1.596	intD	LTR/Gypsy	13544	55.4711	not intact	LTR/Gypsy	vGA_ga
RTEX-1a_Ec32.1302	665.4	3.37575	0.160548	4.40605629340044e-99	1.98109345932894e-96	chr_19	3875180	3878362	+	276	8.071	intP	LINE/RTE-X	5867	4.70428	not intact	LINE/RTE-X	vGA_ga
Sola1-1_Ec32.1933	330.3	3.80653	0.181662	1.32580698101804e-98	5.85283518165784e-96	chr_27	1554829	1554909	+	80	19.8	3UTR	DNA/Sola-1	21549	0.371247	not intact	DNA/autonomous	vGA_ga
family852.326	324.353	3.81051	0.182727	1.75305129727183e-97	7.60072955317142e-95	chr_13	4798212	4798452	+	240	7.6	introns	Unknown	8453	2.83923	not intact	Unknown	vGA_ga
CRE-1_Ec32.2261	1228.08	3.55747	0.170767	2.44559809063813e-97	1.04173897615252e-94	chr_14	1522881	1523073	+	192	21.2	introns	LINE/CRE	4363	4.40064	not intact	LINE/CRE	vGA_ga
Gypsy12_Ec32.194	988.567	-3.35985	0.162718	1.26727521616781e-96	5.30507624975078e-94	chr_24	3265366	3265484	+	118	27.1	introns	LTR/Gypsy	14254	0.827838	not intact	LTR/Gypsy	vGA_ga
Gypsy-5_Ec32.90	52849.1	-2.45394	0.118512	1.79239596326134e-96	7.37616508270938e-94	chr_10	480321	480689	-	368	4.9	intD	LTR/Gypsy	13544	2.71707	not intact	LTR/Gypsy	vGA_ga
CRE-1_Ec32.3089	341.534	3.69762	0.17903	1.06794596412921e-95	4.32162133484288e-93	chr_21	232192	232886	-	694	15.7	intD	LINE/CRE	4363	15.9065	not intact	LINE/CRE	vGA_ga
Gypsy-5_Ec32.25	2975.84	-2.42386	0.11762	1.57430178908328e-95	6.26623728507247e-93	chr_02	5462758	5463079	-	321	2.2	introns	LTR/Gypsy	13544	2.37005	not intact	LTR/Gypsy	vGA_ga
DNA4-N1c_Ec32.245	5063.48	2.4217	0.117438	2.32263302103781e-95	9.09573060496743e-93	chr_26	162901	163470	-	569	13	intD	DNA/Unknown	826	68.8862	not intact	DNA/nonautonomous	vGA_ga
family134.8	2976.24	-2.42219	0.11766	2.41377167520462e-95	9.30259940856639e-93	chr_02	5462149	5463478	+	753	27.354	introns	DNA/Unknown	1052	71.5779	not intact	DNA/autonomous	vGA_ga
family076.13	1861.61	2.42739	0.118132	9.66841297519154e-95	3.66795417246329e-92	chr_07	5663990	5679130	+	3840	4.63	intD	Unknown	12210	31.4496	not intact	Unknown	vGA_ga
family076.12	2149.21	2.541	0.124119	4.70686566349185e-94	1.75819535860896e-91	chr_07	5655449	5663981	-	8504	5.263	None	Unknown	12210	69.6478	not intact	Unknown	vGA_ga
DNA9-N3_Ec32.109	445.119	3.19701	0.156312	5.84047593406616e-94	2.14858720725949e-91	chr_13	2961171	2961768	-	597	20.5	intP	DNA/Unknown	3386	17.6314	not intact	DNA/nonautonomous	vGA_ga
DNA4-N2_Ec32.46	854.169	3.44641	0.168601	8.45035008154791e-94	3.0623059698505e-91	chr_03	4228942	4229388	+	446	13.5	3UTR	DNA/Unknown	717	62.2036	not intact	DNA/nonautonomous	vGA_ga
family049.397	360.923	3.61012	0.176866	9.54989741404334e-94	3.40987513548489e-91	chr_22	3463161	3486073	-	648	21.587	introns	LTR/Copia	22184	2.92102	not intact	LTR/Copia	vGA_ga
Gypsy-5_Ec32.101	3017.41	-2.43575	0.119771	5.20281061902696e-93	1.80733589641077e-90	chr_11	3074776	3075092	-	316	1.9	intD	LTR/Gypsy	13544	2.33314	not intact	LTR/Gypsy	vGA_ga
Plavaka-N2_Ec32.365	3017.54	-2.43583	0.119775	5.21060596164554e-93	1.80733589641077e-90	chr_11	3074613	3075956	-	1014	17.221	intD	DNA/EnSpm	11225	9.03341	not intact	DNA/nonautonomous	vGA_ga
family183.246	25325.7	2.41744	0.119874	1.88491832595876e-91	6.44588971187025e-89	chr_13	5744325	6226263	-	188	19.428	intD	Unknown	335593	0.0560202	not intact	Unknown	vGA_ga
Gypsy-5_Ec32.107	3002.89	-2.38702	0.120172	7.76934792971679e-89	2.61999677407672e-86	chr_12	7915318	7915639	-	321	2.5	introns	LTR/Gypsy	13544	2.37005	not intact	LTR/Gypsy	vGA_ga
Helitron-1_Ec32.512	992976	5.65971	0.286702	1.33419187607858e-87	4.37759172313351e-85	chr_26	3151170	3161220	+	503	29.844	None	Helitron	6330	7.94629	not intact	Helitron/nonautonomous	vGA_ga
Gypsy-5_Ec32.38	2991.79	-2.37095	0.120462	2.81188838634894e-87	9.10302000274029e-85	chr_03	6612778	6620577	-	7810	1.467	introns	LTR/Gypsy	13544	57.6639	not intact	LTR/Gypsy	vGA_ga
family145.58	389.793	3.27934	0.166921	6.77517547559428e-87	2.16449027036091e-84	chr_08	4204436	4205788	+	491	18.728	introns	DNA/Unknown	823	59.6598	not intact	DNA/autonomous	vGA_ga
DNA4-N2_Ec32.116	389.152	3.29679	0.168238	1.84334045618425e-86	5.81250730859139e-84	chr_08	4204598	4205344	+	746	11.7	introns	DNA/Unknown	717	104.045	intact	DNA/nonautonomous	vGA_ga
family210.1195	23598.3	3.06555	0.15797	8.03150734642344e-85	2.50006408168155e-82	chr_15	1664614	1690255	-	338	25.076	introns	Unknown	13346	2.53259	not intact	Unknown	vGA_ga
family852.413	1032.17	2.80517	0.144578	9.10121533814554e-85	2.79718365076169e-82	chr_17	2889352	2889586	+	234	6	introns	Unknown	8453	2.76825	not intact	Unknown	vGA_ga
family852.561	4187.78	-2.42801	0.125393	1.3727582773448e-84	4.16632137174147e-82	chr_26	333271	333520	-	249	6.4	intD	Unknown	8453	2.9457	not intact	Unknown	vGA_ga
family204.167	4188.05	-2.42811	0.125419	1.46356570995527e-84	4.38708338737208e-82	chr_26	332551	333552	+	768	9.265	intD	Unknown	5618	13.6703	not intact	Unknown	vGA_ga
family210.1304	1040.63	2.80062	0.144672	2.12938347134926e-84	6.30505252248294e-82	chr_17	2888714	2897795	-	525	18.396	intD	Unknown	13346	3.93376	not intact	Unknown	vGA_ga
DNA9-N2a_Ec32.161	370.244	3.19083	0.167528	8.93757355248449e-82	2.61450946812438e-79	chr_17	91592	91874	+	282	8.4	intD	DNA/Unknown	1326	21.267	not intact	DNA/nonautonomous	vGA_ga
family171.1593	780.902	3.42309	0.180297	2.59917904906892e-81	7.51286515611826e-79	chr_25	2639085	2649375	+	125	20.984	introns	LINE/RTE-X	12900	0.968992	not intact	LINE/RTE-X	vGA_ga
family167.74	196.737	5.64269	0.296989	3.69079953889609e-81	1.04200712563252e-78	chr_16	806213	807201	+	775	14.7	intD	Unknown	1723	44.9797	not intact	Unknown	vGA_ga
KDZ-N1_Ec32.211	196.737	5.64269	0.296989	3.69079953889609e-81	1.04200712563252e-78	chr_16	806188	807932	-	304	17.15	intD	DNA/KDZ	2159	14.0806	not intact	DNA/nonautonomous	vGA_ga
TcMar-N6_Ec32.1330	769.416	3.50109	0.184594	3.82257124446576e-81	1.06680494040952e-78	chr_25	2644248	2644570	+	322	15.6	intP	DNA/Mariner-Tc1	325	99.0769	intact	DNA/nonautonomous	vGA_ga
unknown5-N1_Ec32.125	453.492	3.11263	0.16409	4.18599671866555e-81	1.15495454919545e-78	chr_04	2329831	2329902	-	71	18.3	3UTR	Unknown	229	31.0044	not intact	Unknown	vGA_ga
family130.37	279.985	3.99108	0.211863	3.56439532532608e-80	9.72399084257497e-78	chr_08	2905431	2906772	+	280	6.885	intD	DNA/Unknown	806	34.7395	not intact	DNA/autonomous	vGA_ga
family156.37	2011.34	2.10941	0.112073	7.11014026520385e-80	1.91815784043499e-77	chr_01	3097035	3099570	+	2536	4.474	intP	DNA/Unknown	2504	101.278	intact	DNA/autonomous	vGA_ga
family171.1726	204.714	4.13058	0.223524	1.63883745525768e-77	4.37263444106114e-75	chr_27	6798613	6822662	+	287	4.149	introns	LINE/RTE-X	12900	2.22481	not intact	LINE/RTE-X	vGA_ga
Gypsy-13_Ec32.289	292.878	3.68694	0.199152	1.7547145613652e-77	4.63092060325511e-75	chr_23	1856484	1862709	+	687	23.827	None	LTR/Gypsy	13468	5.10098	not intact	LTR/Gypsy	vGA_ga
Gypsy-14_Ec32.187	2459.94	2.30733	0.125729	3.80304396349981e-76	9.92880725094359e-74	chr_17	3331479	3333909	+	1103	9.299	introns	LTR/Gypsy	12223	9.02397	not intact	LTR/Gypsy	vGA_ga
family852.510	285.695	3.654	0.200029	1.58695812457109e-75	4.09907907070065e-73	chr_23	1857200	1857434	-	234	9.4	intD	Unknown	8453	2.76825	not intact	Unknown	vGA_ga
family852.161	935.274	2.33631	0.128144	3.74816645464725e-75	9.57952437040372e-73	chr_06	6809998	6810241	-	243	6.6	intD	Unknown	8453	2.87472	not intact	Unknown	vGA_ga
family210.1307	4752.81	-2.36159	0.129962	5.92588287842935e-75	1.49875454466942e-72	chr_17	3033836	3049806	-	350	12.672	introns	Unknown	13346	2.62251	not intact	Unknown	vGA_ga
Plavaka-1_Ec32.302	3262.83	2.0326	0.11252	9.23446184603527e-74	2.31147148063646e-71	chr_04	5694760	5718212	+	289	21.115	introns	DNA/EnSpm	15164	1.90583	not intact	DNA/autonomous	vGA_ga
family018.63	765.536	2.86608	0.160021	1.19970432241449e-72	2.94230514628523e-70	chr_26	5295480	5306401	-	6690	4.949	intD	LTR/Gypsy	10511	63.6476	not intact	LTR/Gypsy	vGA_ga
Copia-5_Ec32.65	455.028	2.87353	0.162565	5.15837432682304e-71	1.25245328655263e-68	chr_17	3246382	3247556	-	727	15.425	introns	LTR/Copia	5467	13.298	not intact	LTR/Copia	vGA_ga
Gypsy-14_Ec32.188	2091.81	2.22993	0.126301	1.27661546890273e-70	3.0689330282137e-68	chr_17	3334638	3336118	-	1480	9.3	introns	LTR/Gypsy	12223	12.1083	not intact	LTR/Gypsy	vGA_ga
DNA9-N2a_Ec32.132	267.999	3.32835	0.189833	5.97124666217112e-70	1.4213908721325e-67	chr_12	7927522	7927815	-	293	6.5	introns	DNA/Unknown	1326	22.0965	not intact	DNA/nonautonomous	vGA_ga
family207.24	1561.09	-2.62499	0.150195	1.78592544534958e-69	4.20992910806679e-67	chr_18	1706870	1708363	+	1444	5.954	None	DNA/Harbinger	3039	47.5156	not intact	DNA/autonomous	vGA_ga
family183.425	13133.1	-2.20233	0.127459	7.9580172643128e-68	1.85789095362995e-65	chr_26	7166414	7359715	+	135	25.178	introns	Unknown	335593	0.0402273	not intact	Unknown	vGA_ga
family852.461	203.402	3.64027	0.210894	9.0331347145735e-68	2.08880486542709e-65	chr_20	4901281	4901518	+	237	8.9	introns	Unknown	8453	2.80374	not intact	Unknown	vGA_ga
DNA9-N3_Ec32.142	1477.04	2.04941	0.119097	3.14532426063339e-67	7.20457292907345e-65	chr_22	1289198	1290605	-	1407	8.5	introns	DNA/Unknown	3386	41.5535	not intact	DNA/nonautonomous	vGA_ga
family617.48	252.856	3.92521	0.229017	4.6279308300567e-67	1.05015103321287e-64	chr_06	7698496	7698710	-	214	9.3	intD	Unknown	585	36.5812	not intact	Unknown	vGA_ga
Chlamys-2a_Ec32.1183	2059.27	2.63024	0.15405	2.88734989901375e-66	6.37316868618671e-64	chr_17	1550385	1550436	+	51	7.8	introns	PLE/Chlamys	3664	1.39192	not intact	PLE/Chlamys	vGA_ga
family852.589	2660.9	-2.06412	0.12151	8.08189600091213e-66	1.75203959734059e-63	chr_26	7682720	7682774	-	54	14.8	intD	Unknown	8453	0.638826	not intact	Unknown	vGA_ga
family824.91	684.916	-3.19404	0.192499	1.71171092720553e-63	3.64564397478511e-61	chr_13	1132439	1132511	-	72	4.2	introns	DNA/Harbinger	1391	5.17613	not intact	DNA/nonautonomous	vGA_ga
KDZ-2_Ec32.1246	19674	2.05079	0.122853	1.9700009035493e-63	4.15927147288496e-61	chr_16	3562956	3589479	+	73	10.229	introns	DNA/KDZ	15715	0.464524	not intact	DNA/autonomous	vGA_ga
family052.69	271.167	3.03716	0.1823	2.37464353129496e-63	4.97037456377946e-61	chr_15	4369238	4369507	+	269	28.6	introns	LTR/Unknown	3368	7.98694	not intact	LTR/Unknown	vGA_ga
family090.171	2249.38	-2.7592	0.166465	3.18767643795178e-63	6.61510973619394e-61	chr_15	4081563	4081618	+	55	18.2	intD	DIRS/Ngaro	5351	1.02785	not intact	DIRS/Ngaro	vGA_ga
DNA9-N3_Ec32.141	1079.91	2.09947	0.126124	4.25422012168709e-63	8.75359869106462e-61	chr_22	1288120	1289208	+	1088	7.1	introns	DNA/Unknown	3386	32.1323	not intact	DNA/nonautonomous	vGA_ga
Copia-N5_Ec32.61	688.807	-2.58534	0.156129	1.4963266878779e-62	3.02756766513961e-60	chr_21	3328525	3331408	+	2832	1.928	intP	LTR/Copia	3926	72.1345	not intact	LTR/Copia	vGA_ga
Copia-N5_Ec32.26	4765.63	2.45512	0.148523	2.97352631396611e-62	5.96671230604109e-60	chr_07	6894232	6894370	+	138	28.9	introns	LTR/Copia	3926	3.51503	not intact	LTR/Copia	vGA_ga
family183.283	932.819	-2.3941	0.14516	3.19158187494252e-62	6.35177114127904e-60	chr_16	257570	257685	-	115	22.6	introns	Unknown	335593	0.0342677	not intact	Unknown	vGA_ga
family183.282	937.565	-2.38941	0.145037	4.35020775954824e-62	8.58723938226271e-60	chr_16	257317	257796	+	249	21.545	introns	Unknown	335593	0.074197	not intact	Unknown	vGA_ga
family171.1203	1931.79	2.25859	0.136987	5.85171811933038e-62	1.14580416078501e-59	chr_17	4110938	4111080	-	142	17.2	introns	LINE/RTE-X	12900	1.10078	not intact	LINE/RTE-X	vGA_ga
Sola1-1_Ec32.1705	137.271	4.77316	0.29222	9.0804294132195e-61	1.76378260922376e-58	chr_23	2906461	2912980	+	185	9.172	introns	DNA/Sola-1	21549	0.858509	not intact	DNA/autonomous	vGA_ga
family208.43	850.984	-2.59118	0.15952	9.27189497497565e-61	1.7866794443842e-58	chr_03	5180353	5180441	-	88	21.5	introns	Unknown	2121	4.14899	not intact	Unknown	vGA_ga
Copia-8_Ec32.25	150.47	5.86618	0.361061	6.27739878388664e-60	1.20012001947061e-57	chr_08	1893611	1893812	-	201	18.6	introns	LTR/Copia	5409	3.71603	not intact	LTR/Copia	vGA_ga
family617.49	196.45	3.59841	0.222723	1.09630381094258e-59	2.06343073873533e-57	chr_06	7698977	7699417	+	440	11.8	intD	Unknown	585	75.2137	not intact	Unknown	vGA_ga
Chlamys-2a_Ec32.84	2720.76	2.29096	0.141774	1.33789239248982e-59	2.49877132997329e-57	chr_01	506032	506360	+	330	3.48	intD	PLE/Chlamys	3664	9.00655	not intact	PLE/Chlamys	vGA_ga
DNA4-N1c_Ec32.61	733.04	2.19327	0.135951	1.91177283247206e-59	3.54334689865813e-57	chr_05	4875540	4876309	-	769	14.3	introns	DNA/Unknown	826	93.0993	intact	DNA/nonautonomous	vGA_ga
family208.63	717.236	-2.81152	0.17558	2.63639700181e-59	4.81291121834186e-57	chr_06	1537380	1537468	-	88	22.7	intP	Unknown	2121	4.14899	not intact	Unknown	vGA_ga
RTEX-N1a_Ec32.1245	638.645	3.00797	0.188597	3.49661217307424e-58	6.15201040306105e-56	chr_07	6219283	6219818	+	535	7.9	intP	LINE/RTE-X	607	88.1384	intact	LINE/RTE-X	vGA_ga
DNA4-N1c_Ec32.252	661.466	2.31671	0.145676	6.75487243348752e-58	1.17991584665523e-55	chr_27	48906	49643	-	737	15.6	introns	DNA/Unknown	826	89.2252	intact	DNA/nonautonomous	vGA_ga
RTEX-N1a_Ec32.1244	1002.66	2.34159	0.147884	2.3950719597677e-57	4.12427994206806e-55	chr_07	6218440	6218952	+	512	6.3	intD	LINE/RTE-X	607	84.3493	intact	LINE/RTE-X	vGA_ga
RTE-1_Ec32.565	722.053	-2.7241	0.173075	2.48233027196068e-57	4.24443514107079e-55	chr_06	1535910	1537705	+	1345	17.971	intP	LINE/RTE	4584	29.3412	not intact	LINE/RTE	vGA_ga
Chlamys-2a_Ec32.729	1940.6	2.24638	0.142257	4.72081828338636e-57	8.01548726717629e-55	chr_10	274973	275094	+	121	0.8	intP	PLE/Chlamys	3664	3.3024	not intact	PLE/Chlamys	vGA_ga
family208.22	517.251	-2.96537	0.188872	5.41023345789366e-57	9.12225474705958e-55	chr_01	6746360	6746452	-	50	19.2	intD	Unknown	2121	2.35738	not intact	Unknown	vGA_ga
TcMar-N1b_Ec32.710	137.382	4.26639	0.271571	1.4381533735199e-56	2.40816302821125e-54	chr_06	8115134	8115352	-	218	6	introns	DNA/Mariner-Tc1	221	98.6425	intact	DNA/nonautonomous	vGA_ga
family208.80	544.829	-2.79709	0.179073	2.39608831790222e-56	3.95762070467115e-54	chr_08	5827871	5827957	-	49	23.3	introns	Unknown	2121	2.31023	not intact	Unknown	vGA_ga
Chlamys-2a_Ec32.309	1946.7	2.26869	0.145469	9.83224866756813e-56	1.60219461509097e-53	chr_04	3718110	3718182	+	72	8.3	intP	PLE/Chlamys	3664	1.96507	not intact	PLE/Chlamys	vGA_ga
family852.449	2585.15	5.38206	0.345775	1.53665177018404e-55	2.48732699867123e-53	chr_20	325574	325808	-	234	11.5	introns	Unknown	8453	2.76825	not intact	Unknown	vGA_ga
Copia-5_Ec32.61	122.191	4.97046	0.319335	2.91177662958178e-55	4.68198255405601e-53	chr_16	2225324	2230787	-	5463	0.2	intD	LTR/Copia	5467	99.9268	intact	LTR/Copia	vGA_ga
Copia-3_Ec32.94	667.374	-2.84334	0.18501	6.44488320190667e-55	1.02948529040983e-52	chr_09	3495587	3507662	+	2242	24.903	intP	LTR/Copia	8756	25.6053	not intact	LTR/Copia	vGA_ga
unknown2-N2_Ec32.522	447.481	-3.05302	0.198307	9.32518456202169e-55	1.47983974618227e-52	chr_15	21962	24521	+	1592	10.126	introns	Unknown	4935	32.2594	not intact	Unknown	vGA_ga
Chlamys-2a_Ec32.1470	1956.76	2.23541	0.145201	2.31388733776169e-54	3.64812886758791e-52	chr_22	2260211	2260324	+	113	13	introns	PLE/Chlamys	3664	3.08406	not intact	PLE/Chlamys	vGA_ga
RTE-2_Ec32.251	77892	2.15269	0.139024	3.17556109274423e-54	4.97436279560193e-52	chr_03	1613853	1613967	+	114	27.2	introns	LINE/RTE	4037	2.82388	not intact	LINE/RTE	vGA_ga
RTE-2_Ec32.250	78536.6	2.15114	0.138867	3.81908032037129e-54	5.94405578068045e-52	chr_03	1613560	1614115	-	199	15.313	introns	LINE/RTE	4037	4.9294	not intact	LINE/RTE	vGA_ga
Ngaro-4_Ec32.360	128.625	4.24982	0.276928	5.92126764623395e-54	9.15722155736053e-52	chr_16	2219547	2231505	-	6495	0.3	intD	DIRS/Ngaro	7334	88.5601	intact	DIRS/Ngaro	vGA_ga
family208.194	582.15	-2.71544	0.177829	9.37356578242376e-54	1.44044415947626e-51	chr_27	3147439	3147534	-	95	21.2	intD	Unknown	2121	4.47902	not intact	Unknown	vGA_ga
family183.309	383.442	-3.82045	0.250424	2.61013918173129e-53	3.98579744229156e-51	chr_18	14085	14185	-	100	22.5	intD	Unknown	335593	0.029798	not intact	Unknown	vGA_ga
family208.85	513.165	-2.7965	0.184938	6.67064238071776e-53	9.99772821011278e-51	chr_09	1845869	1845965	-	59	18.8	introns	Unknown	2121	2.78171	not intact	Unknown	vGA_ga
Copia-5_Ec32.38	122.858	4.48711	0.297527	4.26260073230856e-52	6.27248156245163e-50	chr_11	1521004	1526470	-	5466	0	intD	LTR/Copia	5467	99.9817	intact	LTR/Copia	vGA_ga
DNA4-N1c_Ec32.141	652.259	2.04841	0.136197	5.65923733258606e-52	8.27748689368611e-50	chr_12	6502098	6502544	-	446	15.7	3UTR	DNA/Unknown	826	53.9952	not intact	DNA/nonautonomous	vGA_ga
Sola1-1_Ec32.575	172.339	3.36301	0.224973	1.39045378168833e-51	2.02156992930494e-49	chr_06	8111961	8144268	+	246	17.048	introns	DNA/Sola-1	21549	1.14158	not intact	DNA/autonomous	vGA_ga
Sola1-1_Ec32.1826	3401.02	2.19113	0.146621	2.59075654257833e-51	3.74426005082154e-49	chr_25	3022656	3050434	+	182	19.65	introns	DNA/Sola-1	21549	0.844587	not intact	DNA/autonomous	vGA_ga
Sola1-1_Ec32.1536	2017.32	5.46967	0.367414	5.12357960763358e-51	7.36097709309723e-49	chr_20	5137550	5138247	+	91	12.062	introns	DNA/Sola-1	21549	0.422293	not intact	DNA/autonomous	vGA_ga
Copia-11_Ec32.181	1495.93	5.0298	0.339311	1.28267790659859e-50	1.82125260656221e-48	chr_18	5176145	5176269	-	124	26.3	intD	LTR/Copia	7244	1.71176	not intact	LTR/Copia	vGA_ga
Gypsy-14_Ec32.181	692.182	2.006	0.135485	1.81834827772605e-50	2.5668311734412e-48	chr_17	259066	271259	+	12193	6	intD	LTR/Gypsy	12223	99.7546	intact	LTR/Gypsy	vGA_ga
Gypsy-14_Ec32.78	360.062	2.41365	0.163105	2.12691098888157e-50	2.98505195433783e-48	chr_07	7336845	7338334	+	1489	9.4	intD	LTR/Gypsy	12223	12.182	not intact	LTR/Gypsy	vGA_ga
Gypsy-14_Ec32.80	346.44	2.35002	0.159253	3.67880242497067e-50	5.13340936082114e-48	chr_07	7351964	7353452	+	1488	9.4	intD	LTR/Gypsy	12223	12.1738	not intact	LTR/Gypsy	vGA_ga
Copia-5_Ec32.20	119.786	4.44033	0.301223	5.39376787823701e-50	7.48346766191969e-48	chr_05	3619771	3625235	-	5464	0	intD	LTR/Copia	5467	99.9451	intact	LTR/Copia	vGA_ga
Chlamys-2a_Ec32.500	1918.7	2.14856	0.146152	8.68499293961432e-50	1.19813425326043e-47	chr_06	4039430	4039971	+	357	10.059	introns	PLE/Chlamys	3664	9.74345	not intact	PLE/Chlamys	vGA_ga
family078.61	383.105	2.35899	0.160642	1.13117590945319e-49	1.5516921514985e-47	chr_07	7336561	7339729	+	478	15.134	intD	Helitron	7950	6.01258	not intact	Helitron/autonomous	vGA_ga
Copia-N5_Ec32.25	325.519	-5.19325	0.354166	2.77501572866215e-49	3.7852461737032e-47	chr_07	3971692	3975053	+	3361	0.9	introns	LTR/Copia	3926	85.6088	intact	LTR/Copia	vGA_ga
TcMar-N1b_Ec32.1736	110.33	4.34049	0.297221	3.76658807926522e-49	5.0807088091422e-47	chr_17	4313583	4313804	-	221	6	introns	DNA/Mariner-Tc1	221	100	intact	DNA/nonautonomous	vGA_ga
RTEX-1a_Ec32.1407	2028.72	5.44203	0.374468	9.45543038377943e-49	1.25099799127533e-46	chr_20	5134578	5138599	-	3244	3.062	introns	LINE/RTE-X	5867	55.2923	not intact	LINE/RTE-X	vGA_ga
Copia-5_Ec32.95	189.283	3.25385	0.224572	1.40418955426162e-48	1.83299582674582e-46	chr_26	5068897	5074370	+	5473	0.7	intD	LTR/Copia	5467	100.11	intact	LTR/Copia	vGA_ga
CRE-1_Ec32.2592	964.665	2.01209	0.138698	1.64265825829356e-48	2.13282045515335e-46	chr_16	3972299	3972531	-	232	15	introns	LINE/CRE	4363	5.31744	not intact	LINE/CRE	vGA_ga
family078.62	368.762	2.25742	0.15602	2.62986178368751e-48	3.3964385163794e-46	chr_07	7351681	7354847	+	477	15.128	intD	Helitron	7950	6	not intact	Helitron/autonomous	vGA_ga
family149.45	310.483	2.36876	0.163905	3.09792882464633e-48	3.97977311441338e-46	chr_04	3859053	3859152	-	99	19.6	introns	DNA/Unknown	310	31.9355	not intact	DNA/autonomous	vGA_ga
family212.82	310.651	2.36539	0.16384	3.83772221609383e-48	4.90420502140833e-46	chr_04	3859073	3859154	+	81	8.6	introns	DNA/KDZ	9871	0.820586	not intact	DNA/autonomous	vGA_ga
TcMar-N1b_Ec32.1206	111.577	4.57187	0.317322	4.23748579925454e-48	5.38670969664399e-46	chr_13	449901	450130	-	229	10.5	introns	DNA/Mariner-Tc1	221	103.62	intact	DNA/nonautonomous	vGA_ga
KDZ-5_Ec32.153	919.744	-2.47019	0.17235	5.67318540672965e-48	7.1742157122602e-46	chr_10	3847783	3850384	+	1726	20.789	intD	DNA/KDZ	8869	19.461	not intact	DNA/autonomous	vGA_ga
family185.168	105.448	4.71218	0.326271	6.87469481536606e-48	8.64857979881285e-46	chr_26	1900779	1905685	-	825	19.833	intD	DNA/PiggyBac	2636	31.2974	not intact	DNA/nonautonomous	vGA_ga
family130.38	152.665	3.64927	0.254242	8.87069318665605e-48	1.11020840501035e-45	chr_08	2906200	2906482	-	282	11.4	intD	DNA/Unknown	806	34.9876	not intact	DNA/autonomous	vGA_ga
family852.386	226.586	2.84527	0.198113	9.55232239800317e-48	1.18938660422316e-45	chr_16	1642568	1642728	-	160	11.7	intP	Unknown	8453	1.89282	not intact	Unknown	vGA_ga
family210.368	102.704	4.42645	0.309097	2.34876056259184e-47	2.86572394269999e-45	chr_04	681097	681319	+	222	19.3	introns	Unknown	13346	1.66342	not intact	Unknown	vGA_ga
Copia-5_Ec32.80	106.602	5.17962	0.361238	2.6546524375946e-47	3.22274805923984e-45	chr_22	3859049	3862949	-	3900	0.3	intD	LTR/Copia	5467	71.3371	not intact	LTR/Copia	vGA_ga
Copia-7a_Ec32.457	1500.15	-2.28898	0.161685	7.11084856551791e-47	8.54709916687004e-45	chr_12	1137221	1142045	-	4461	8.281	intD	LTR/Copia	6227	71.6396	not intact	LTR/Copia	vGA_ga
KDZ-N1_Ec32.166	244.353	2.54046	0.179822	2.8147146195053e-46	3.35006230203866e-44	chr_11	3942286	3944080	-	1515	7.476	intD	DNA/KDZ	2159	70.1714	not intact	DNA/nonautonomous	vGA_ga
family208.193	603.473	-2.55048	0.181702	3.68101569143676e-46	4.35975907258949e-44	chr_27	2775991	2776059	-	68	22.1	introns	Unknown	2121	3.20603	not intact	Unknown	vGA_ga
family890.77	1515.03	-2.24461	0.160021	5.24406100820192e-46	6.1808641397642e-44	chr_12	1137079	1142790	-	886	10.19	intD	Unknown	2950	30.0339	not intact	Unknown	vGA_ga
family171.892	118.775	3.83976	0.273672	8.1836537607423e-46	9.50713460817335e-44	chr_13	449885	462316	-	71	13.224	introns	LINE/RTE-X	12900	0.550388	not intact	LINE/RTE-X	vGA_ga
Plavaka-2_Ec32.498	2940.81	2.15097	0.152979	8.99291132807748e-46	1.03975184307486e-43	chr_25	3025353	3036083	-	138	24.435	introns	DNA/EnSpm	12053	1.14494	not intact	DNA/autonomous	vGA_ga
family167.98	102.195	5.72975	0.405664	1.46817724562318e-45	1.68944756036639e-43	chr_26	1901500	1902196	-	696	11.1	intD	Unknown	1723	40.3947	not intact	Unknown	vGA_ga
Copia-4_Ec32.41	141.508	3.29584	0.235425	1.93439058484061e-45	2.21542468867595e-43	chr_14	5491422	5497815	+	6393	1.4	intD	LTR/Copia	7000	91.3286	intact	LTR/Copia	vGA_ga
family167.34	98.2288	5.19235	0.369618	2.79629664285207e-45	3.18751560978631e-43	chr_01	2579005	2579736	-	731	12.5	intP	Unknown	1723	42.426	not intact	Unknown	vGA_ga
Copia-9_Ec32.134	112.621	3.79398	0.271793	3.24777402904239e-45	3.66771876396043e-43	chr_19	4123914	4131711	+	1086	14.847	intD	LTR/Copia	8054	13.484	not intact	LTR/Copia	vGA_ga
family852.471	1539.23	8.43806	0.61	2.03785662257114e-44	2.2593223194533e-42	chr_21	4559834	4560070	+	236	14	introns	Unknown	8453	2.79191	not intact	Unknown	vGA_ga
Gypsy-5_Ec32.89	583.162	-2.30076	0.166906	2.49921584285496e-44	2.75822548475084e-42	chr_10	479923	480271	+	348	4.4	intD	LTR/Gypsy	13544	2.5694	not intact	LTR/Gypsy	vGA_ga
family210.233	105.254	4.07575	0.295456	2.70659758775556e-44	2.96018871309482e-42	chr_02	1500383	1500589	+	206	22.1	introns	Unknown	13346	1.54353	not intact	Unknown	vGA_ga
P-2_Ec32.38	105.254	4.07575	0.295456	2.70659758775556e-44	2.96018871309482e-42	chr_02	1500375	1500437	+	62	25.8	introns	DNA/Unknown	5526	1.12197	not intact	DNA/autonomous	vGA_ga
family888.218	1169.73	2.05255	0.149041	5.2277132146767e-44	5.69187788575561e-42	chr_12	2453314	2461072	-	3241	10.985	None	LTR/Gypsy	8412	38.5283	not intact	LTR/Gypsy	vGA_ga
family208.18	541.69	-2.72963	0.200388	1.00320649619916e-43	1.07303320386412e-41	chr_01	1674539	1674627	-	88	18.9	intD	Unknown	2121	4.14899	not intact	Unknown	vGA_ga
RTEX-1a_Ec32.1798	659.386	-2.18351	0.159705	1.83141406847417e-43	1.93333624271969e-41	chr_27	3145204	3148811	-	672	13.31	intD	LINE/RTE-X	5867	11.4539	not intact	LINE/RTE-X	vGA_ga
Helitron-N5-Ec32.429	472.438	2.35975	0.17384	6.38675092546112e-43	6.68406519268086e-41	chr_12	2472515	2472576	-	61	27.6	introns	Helitron	1438	4.242	not intact	Helitron/nonautonomous	vGA_ga
Copia-4_Ec32.54	173.267	2.96761	0.220351	2.75617749417254e-42	2.83559277790294e-40	chr_22	3048440	3052303	+	3863	1.2	intP	LTR/Copia	7000	55.1857	not intact	LTR/Copia	vGA_ga
DNA9-N3_Ec32.112	320.778	2.36219	0.175738	3.1419102695569e-42	3.19186532823605e-40	chr_13	4394829	4395897	+	1068	8.2	intD	DNA/Unknown	3386	31.5416	not intact	DNA/nonautonomous	vGA_ga
Copia-5_Ec32.66	240.496	2.51287	0.187122	3.61318882437521e-42	3.65534269399292e-40	chr_17	3246736	3247129	+	393	18.9	introns	LTR/Copia	5467	7.18859	not intact	LTR/Copia	vGA_ga
family149.183	333.575	2.27528	0.169431	4.74961870404229e-42	4.74570955284555e-40	chr_19	3798269	3798374	-	105	7.7	introns	DNA/Unknown	310	33.871	not intact	DNA/autonomous	vGA_ga
DNA4-N1b_Ec32.52	428.616	2.07075	0.154187	5.93625232011194e-42	5.88294719723747e-40	chr_05	304638	305490	+	852	8	intP	DNA/Unknown	823	103.524	intact	DNA/nonautonomous	vGA_ga
family208.124	643.122	-2.43723	0.183294	1.00784226974262e-41	9.90704870823923e-40	chr_13	3594283	3594371	-	88	17.7	intD	Unknown	2121	4.14899	not intact	Unknown	vGA_ga
KDZ-N1_Ec32.117	92.023	5.73527	0.42575	1.17608882821731e-41	1.15142890117404e-39	chr_06	5442331	5445405	+	1199	27.814	intP	DNA/KDZ	2159	55.535	not intact	DNA/nonautonomous	vGA_ga
Sola1-1_Ec32.1381	607.095	-2.2415	0.169154	2.69616233822377e-41	2.60808054072005e-39	chr_18	3518912	3552442	+	127	19.902	introns	DNA/Sola-1	21549	0.589354	not intact	DNA/autonomous	vGA_ga
KDZ-N1_Ec32.230	92.3894	5.82751	0.434868	2.83450086620209e-41	2.7310190885471e-39	chr_19	4130511	4130881	+	370	10.3	intD	DNA/KDZ	2159	17.1376	not intact	DNA/nonautonomous	vGA_ga
Copia-5_Ec32.41	94.2608	4.42373	0.334842	7.02190855099465e-41	6.68595841639804e-39	chr_12	2953059	2958723	+	5498	0	intD	LTR/Copia	5467	100.567	intact	LTR/Copia	vGA_ga
unknown5-N1_Ec32.124	173.946	2.91896	0.221792	1.74598590135513e-40	1.64951508501566e-38	chr_04	2329474	2329830	+	161	14.37	3UTR	Unknown	229	70.3057	not intact	Unknown	vGA_ga
Copia-5_Ec32.97	184.164	3.35757	0.256961	6.05275817749548e-40	5.63068845017587e-38	chr_26	7546563	7552057	+	5494	0.8	intD	LTR/Copia	5467	100.494	intact	LTR/Copia	vGA_ga
TcMar-1_Ec32.241	343.985	2.10059	0.161253	1.13563011664414e-39	1.04840681490949e-37	chr_13	2393046	2396129	-	111	19.167	introns	DNA/Mariner-Tc1	3679	3.01712	not intact	DNA/autonomous	vGA_ga
Copia-4_Ec32.42	184.133	2.6155	0.201757	2.31941525888449e-39	2.12510952776284e-37	chr_15	556640	562871	+	6216	1.494	intD	LTR/Copia	7000	88.8	intact	LTR/Copia	vGA_ga
Copia-5_Ec32.53	171.661	3.27062	0.252294	2.31705148155185e-39	2.12510952776284e-37	chr_14	3891733	3895113	+	3383	1.537	intP	LTR/Copia	5467	61.8804	not intact	LTR/Copia	vGA_ga
Copia-3_Ec32.54	105.758	3.55871	0.275527	3.92229934636034e-39	3.54027613864792e-37	chr_04	5982675	5986318	-	2978	10.635	5UTR	LTR/Copia	8756	34.011	not intact	LTR/Copia	vGA_ga
Copia-5_Ec32.67	181.038	3.15792	0.244267	4.18509036199411e-39	3.76348125885988e-37	chr_17	4996431	5001895	+	5464	0.9	intD	LTR/Copia	5467	99.9451	intact	LTR/Copia	vGA_ga
family149.102	342.382	2.08548	0.162003	8.45679697177252e-39	7.54893494392047e-37	chr_07	6904099	6904331	+	232	15.6	introns	DNA/Unknown	310	74.8387	not intact	DNA/autonomous	vGA_ga
family040.36	217.316	2.68932	0.209501	1.42232797232501e-38	1.25123634666852e-36	chr_21	4498531	4499131	-	600	4.7	introns	LTR/Copia	6814	8.8054	not intact	LTR/Copia	vGA_ga
Ngaro-1_Ec32.192	285.496	-3.17892	0.249614	1.6962263868525e-38	1.48680060190537e-36	chr_11	3270454	3274972	+	2799	24.34	intD	DIRS/Ngaro	6500	43.0615	not intact	DIRS/Ngaro	vGA_ga
DNA9-N1_Ec32.62	151.211	2.7555	0.215461	1.91090360157064e-38	1.66894746209119e-36	chr_13	2394634	2394996	+	362	8.8	introns	DNA/Unknown	1519	23.8315	not intact	DNA/nonautonomous	vGA_ga
family210.757	374.19	2.1182	0.165665	2.25748515223241e-38	1.95059571160864e-36	chr_09	1796617	1796841	-	224	7.1	introns	Unknown	13346	1.67841	not intact	Unknown	vGA_ga
Copia-1c_Ec32.55	1892.61	-2.07746	0.16268	2.42525532093061e-38	2.08812763092891e-36	chr_08	5613944	5614088	+	144	17.4	introns	LTR/Copia	7282	1.97748	not intact	LTR/Copia	vGA_ga
family208.107	963.52	-2.07342	0.163299	3.77173903206312e-38	3.23596550171352e-36	chr_12	1138111	1138450	-	49	19.324	intD	Unknown	2121	2.31023	not intact	Unknown	vGA_ga
family208.38	255.011	-3.06127	0.240613	5.11377078877186e-38	4.3719138996965e-36	chr_03	335071	335159	-	88	24	introns	Unknown	2121	4.14899	not intact	Unknown	vGA_ga
CRE-1_Ec32.1245	4214.64	4.17658	0.330483	1.47504374866904e-37	1.24354382700292e-35	chr_07	7671556	7674410	-	2846	12.492	intD	LINE/CRE	4363	65.2303	not intact	LINE/CRE	vGA_ga
family212.404	74.9026	4.74603	0.380578	1.5788278928633e-36	1.29945563521088e-34	chr_25	3929409	3929484	-	75	9.3	introns	DNA/KDZ	9871	0.759801	not intact	DNA/autonomous	vGA_ga
family043.31	174.097	2.75665	0.222926	3.50809338546792e-36	2.85827206037454e-34	chr_06	2521234	2521503	-	269	20.9	introns	LTR/Copia	3684	7.30185	not intact	LTR/Copia	vGA_ga
family167.58	120.931	3.01474	0.244382	5.34546450238958e-36	4.31188963847239e-34	chr_07	1255813	1257413	+	312	20.374	intD	Unknown	1723	18.108	not intact	Unknown	vGA_ga
KDZ-N1_Ec32.123	120.931	3.01474	0.244382	5.34546450238958e-36	4.31188963847239e-34	chr_07	1255878	1257345	-	1219	4.2	intD	DNA/KDZ	2159	56.4613	not intact	DNA/nonautonomous	vGA_ga
Copia-5_Ec32.75	173.417	3.03155	0.245949	6.22131889470559e-36	5.00177558819376e-34	chr_19	447659	451327	+	3668	1.1	introns	LTR/Copia	5467	67.0935	not intact	LTR/Copia	vGA_ga
TcMar-N4_Ec32.323	266.361	2.71328	0.219761	7.8239178119585e-36	6.22835162210991e-34	chr_17	161065	162008	+	190	11.637	introns	DNA/Mariner-Tc1	871	21.814	not intact	DNA/nonautonomous	vGA_ga
Copia-11_Ec32.180	77.5597	5.12731	0.414778	8.09896026115838e-36	6.42623382813482e-34	chr_18	5054602	5054730	+	128	27.9	3UTR	LTR/Copia	7244	1.76698	not intact	LTR/Copia	vGA_ga
family171.1159	265.828	2.71502	0.220189	9.6388533158075e-36	7.59842073077292e-34	chr_17	161249	161319	-	70	5.7	introns	LINE/RTE-X	12900	0.542636	not intact	LINE/RTE-X	vGA_ga
KDZ-2_Ec32.1709	388.616	2.05324	0.167225	1.41047721888479e-35	1.10116999596536e-33	chr_24	4282552	4298208	+	3020	4.077	intD	DNA/KDZ	15715	19.2173	not intact	DNA/autonomous	vGA_ga
family183.299	486.675	2.04065	0.16611	1.45357801562427e-35	1.13118186600504e-33	chr_17	1110120	1278053	-	284	25.55	intP	Unknown	335593	0.0846263	not intact	Unknown	vGA_ga
Copia-1a_Ec32.47	2468.05	-2.19275	0.180156	3.89166570960509e-35	2.94360259904086e-33	chr_09	1645902	1647808	+	1474	3.095	introns	LTR/Copia	7353	20.0462	not intact	LTR/Copia	vGA_ga
Sola1-1_Ec32.1720	1570.04	4.79989	0.394925	6.22912239861342e-35	4.66799666167697e-33	chr_23	3724672	3762396	+	172	9.366	intD	DNA/Sola-1	21549	0.798181	not intact	DNA/autonomous	vGA_ga
unknown2-N2_Ec32.582	193.483	2.69938	0.222074	6.98975152773232e-35	5.20586402126812e-33	chr_17	4995518	5004725	+	3743	3.898	intP	Unknown	4935	75.846	not intact	Unknown	vGA_ga
family208.133	196.771	-3.72943	0.309102	1.20179489191431e-34	8.84229696232707e-33	chr_13	5978311	5978410	-	99	21.3	intD	Unknown	2121	4.66761	not intact	Unknown	vGA_ga
family208.134	196.771	-3.72943	0.309102	1.20179489191431e-34	8.84229696232707e-33	chr_13	5978323	5978418	+	95	20.2	intD	Unknown	2121	4.47902	not intact	Unknown	vGA_ga
RTEX-N1a_Ec32.1248	214.806	2.3981	0.19856	1.78758393118736e-34	1.31125491991629e-32	chr_07	6221531	6221940	-	409	6.4	introns	LINE/RTE-X	607	67.3806	not intact	LINE/RTE-X	vGA_ga
Copia-3_Ec32.55	83.6071	3.74509	0.31072	2.20047726077458e-34	1.60443206881702e-32	chr_04	5983450	5983618	+	168	16.1	introns	LTR/Copia	8756	1.91868	not intact	LTR/Copia	vGA_ga
Copia-4_Ec32.60	874.106	4.39732	0.367065	5.01891032098483e-34	3.62676019623547e-32	chr_26	1025081	1026267	-	773	20.988	introns	LTR/Copia	7000	11.0429	not intact	LTR/Copia	vGA_ga
Gypsy-7a_Ec32.25	374.414	-2.35814	0.199012	1.44285050062197e-33	1.03340442935402e-31	chr_25	44012	52583	+	1123	8.243	intD	LTR/Gypsy	9470	11.8585	not intact	LTR/Gypsy	vGA_ga
RTEX-N1a_Ec32.3060	209.751	2.27645	0.191664	1.74435174940027e-33	1.23838773319996e-31	chr_22	719357	719832	-	475	1.9	introns	LINE/RTE-X	607	78.2537	not intact	LINE/RTE-X	vGA_ga
Gypsy-2c_Ec32.9	69.9619	5.32694	0.445869	2.72014952459346e-33	1.89785144991751e-31	chr_13	5973205	5975001	+	1643	18.59	intP	LTR/Gypsy	4138	39.7052	not intact	LTR/Gypsy	vGA_ga
P-2_Ec32.465	372.452	-2.31066	0.195618	4.50811715162001e-33	3.10076726462702e-31	chr_22	147657	147711	-	54	21.7	introns	DNA/Unknown	5526	0.977199	not intact	DNA/autonomous	vGA_ga
family208.176	194.163	-3.80016	0.326477	1.75510601273979e-32	1.18372149970339e-30	chr_22	1034978	1035056	-	78	19.6	introns	Unknown	2121	3.67751	not intact	Unknown	vGA_ga
Gypsy-9_Ec32.40	405.066	-2.3463	0.201913	4.51689302877809e-32	2.97209113113095e-30	chr_07	5153360	5153448	-	88	3.4	introns	LTR/Gypsy	8554	1.02876	not intact	LTR/Gypsy	vGA_ga
family208.155	200.532	-3.33544	0.290315	7.46107186095475e-32	4.85669771538824e-30	chr_17	2785102	2785176	-	74	17.8	introns	Unknown	2121	3.48892	not intact	Unknown	vGA_ga
unknown2-N1a_Ec32.427	203.05	-3.08945	0.268237	1.06327402246422e-31	6.90275221000838e-30	chr_15	23194	24165	+	992	11.185	introns	Unknown	4243	23.3797	not intact	Unknown	vGA_ga
Copia-4_Ec32.50	3875.84	5.67898	0.493291	1.41436282078267e-31	9.06087844026469e-30	chr_18	772438	773141	-	703	12.2	intP	LTR/Copia	7000	10.0429	not intact	LTR/Copia	vGA_ga
family208.87	193.996	-3.2172	0.279562	1.42837354226039e-31	9.12655515949536e-30	chr_09	1939245	1939319	+	74	22.2	intD	Unknown	2121	3.48892	not intact	Unknown	vGA_ga
Gypsy-2c_Ec32.3	195.504	6.07463	0.528638	2.48775071058297e-31	1.57709105099098e-29	chr_05	7028050	7028143	-	93	2	3UTR	LTR/Gypsy	4138	2.24746	not intact	LTR/Gypsy	vGA_ga
family208.164	208.233	-3.30174	0.292342	4.49399410200351e-31	2.81222105145993e-29	chr_19	1267361	1267449	-	88	17.2	intP	Unknown	2121	4.14899	not intact	Unknown	vGA_ga
Chlamys-2a_Ec32.1554	273.792	2.56927	0.225535	7.23176741737869e-31	4.47926818607027e-29	chr_24	608696	608811	+	115	9.6	introns	PLE/Chlamys	3664	3.13865	not intact	PLE/Chlamys	vGA_ga
Gypsy-2c_Ec32.6	10654.9	6.10488	0.536734	7.32823912561301e-31	4.52747190763063e-29	chr_08	4696059	4697034	-	975	16.9	intP	LTR/Gypsy	4138	23.5621	not intact	LTR/Gypsy	vGA_ga
Gypsy-1b_Ec32.10	79.1669	3.53359	0.312481	1.21164704072445e-30	7.41027459667247e-29	chr_01	1152123	1152382	+	259	21.8	introns	LTR/Gypsy	8721	2.96984	not intact	LTR/Gypsy	vGA_ga
Copia-5_Ec32.28	69.5399	4.2503	0.376565	1.69711047570128e-30	1.02757711596077e-28	chr_07	7842966	7848433	+	5467	0.2	intD	LTR/Copia	5467	100	intact	LTR/Copia	vGA_ga
Chlamys-1_Ec32.416	126.856	2.63159	0.234027	2.99686109961035e-30	1.78780804664716e-28	chr_09	1890760	1891080	-	320	3.2	intP	PLE/Chlamys	4637	6.90101	not intact	PLE/Chlamys	vGA_ga
Chlamys-2a_Ec32.1029	279.769	2.65651	0.236298	3.89246329109236e-30	2.31073370923527e-28	chr_14	2469073	2469188	+	115	4.3	intD	PLE/Chlamys	3664	3.13865	not intact	PLE/Chlamys	vGA_ga
Chlamys-2a_Ec32.83	265.896	2.59903	0.231208	4.00801744456156e-30	2.37352837936475e-28	chr_01	505522	505729	+	207	3	intP	PLE/Chlamys	3664	5.64956	not intact	PLE/Chlamys	vGA_ga
family096.17	320.929	-2.1674	0.193115	4.34271737073646e-30	2.55925188741459e-28	chr_06	5391300	5392128	-	828	28.8	CDS	DIRS/Ngaro	8332	9.93759	not intact	DIRS/Ngaro	vGA_ga
family208.88	201.763	-3.19145	0.287325	4.47150082467472e-30	2.62876610225429e-28	chr_09	1975547	1975621	-	74	22.2	introns	Unknown	2121	3.48892	not intact	Unknown	vGA_ga
Gypsy-3_Ec32.224	212.58	-3.00871	0.268972	6.37768232277347e-30	3.73132835655277e-28	chr_16	216155	222541	-	599	15.455	introns	LTR/Gypsy	14394	4.16146	not intact	LTR/Gypsy	vGA_ga
Gypsy-8_Ec32.158	1548.23	4.4405	0.397833	6.87094731364636e-30	4.01025482633013e-28	chr_21	5256255	5256827	+	479	14.475	intD	LTR/Gypsy	8005	5.98376	not intact	LTR/Gypsy	vGA_ga
TcMar-N6_Ec32.1024	71.6629	6.35617	0.563227	1.52352280597615e-29	8.76567149978693e-28	chr_19	1291460	1291614	-	154	24.4	intP	DNA/Mariner-Tc1	325	47.3846	not intact	DNA/nonautonomous	vGA_ga
Gypsy-3_Ec32.222	215.191	-3.07007	0.277436	1.89096428767732e-29	1.08029677423071e-27	chr_16	201378	207733	-	613	14.692	introns	LTR/Gypsy	14394	4.25872	not intact	LTR/Gypsy	vGA_ga
Copia-5_Ec32.96	68.5866	3.80786	0.345119	2.68234000238831e-29	1.52166390789692e-27	chr_26	7480993	7486489	+	5496	0	intD	LTR/Copia	5467	100.53	intact	LTR/Copia	vGA_ga
Gypsy-8_Ec32.159	1535.96	4.45447	0.404235	3.36934570088309e-29	1.90250496784747e-27	chr_21	5256650	5256745	-	95	28.6	intD	LTR/Gypsy	8005	1.18676	not intact	LTR/Gypsy	vGA_ga
family208.146	198.125	-3.1768	0.287281	3.69285344778433e-29	2.07552041000471e-27	chr_16	216926	217007	+	81	19.1	introns	Unknown	2121	3.81895	not intact	Unknown	vGA_ga
family149.163	134.942	2.44033	0.221876	4.66052020813113e-29	2.60132024490629e-27	chr_18	3471467	3471537	+	70	24.3	intP	DNA/Unknown	310	22.5806	not intact	DNA/autonomous	vGA_ga
RTEX-1b_Ec32.1913	123.467	2.76653	0.252646	6.23952521887645e-29	3.45880530397991e-27	chr_17	3455838	3461634	+	247	15.139	introns	LINE/RTE-X	5511	4.48195	not intact	LINE/RTE-X	vGA_ga
Helitron-N3_Ec32.113	57.7647	5.10283	0.462867	6.59579245049745e-29	3.64796903640269e-27	chr_06	415890	416639	-	749	3.3	intD	Helitron	723	103.596	intact	Helitron/nonautonomous	vGA_ga
DNA9-N3_Ec32.118	555.57	5.30047	0.484112	7.81510377643029e-29	4.29300270795763e-27	chr_14	4192305	4192427	-	122	7.6	intP	DNA/Unknown	3386	3.60307	not intact	DNA/nonautonomous	vGA_ga
DNA9-N3_Ec32.71	184.968	2.10935	0.193016	1.17411297398174e-28	6.4061714625341e-27	chr_10	1886125	1891765	-	2580	2.674	intP	DNA/Unknown	3386	76.1961	not intact	DNA/nonautonomous	vGA_ga
RTEX-1b_Ec32.44	103.846	3.09152	0.284563	1.60044184693829e-28	8.69322775025987e-27	chr_01	1147015	1155882	-	305	11.77	intP	LINE/RTE-X	5511	5.53439	not intact	LINE/RTE-X	vGA_ga
family208.145	194.727	-3.39623	0.312499	1.69967738266877e-28	9.21164438642807e-27	chr_16	202165	202246	+	81	19.1	introns	Unknown	2121	3.81895	not intact	Unknown	vGA_ga
family895.299	214.127	-2.973	0.274128	1.89766949760891e-28	1.0238981200432e-26	chr_16	195513	203613	-	93	26.683	introns	DNA/KDZ	6383	1.457	not intact	DNA/autonomous	vGA_ga
Gypsy-9_Ec32.58	376.386	-2.39577	0.220805	2.51885604090427e-28	1.34708864918845e-26	chr_13	401759	402170	-	411	0.5	introns	LTR/Gypsy	8554	4.80477	not intact	LTR/Gypsy	vGA_ga
family208.86	196.393	-3.02324	0.283247	6.03912868049497e-28	3.20152935289122e-26	chr_09	1921507	1921581	+	74	22.2	introns	Unknown	2121	3.48892	not intact	Unknown	vGA_ga
RTEX-1a_Ec32.79	185	-3.52035	0.32719	6.1223943232842e-28	3.23155943846392e-26	chr_01	5338813	5339699	+	886	11.8	introns	LINE/RTE-X	5867	15.1014	not intact	LINE/RTE-X	vGA_ga
Plavaka-2_Ec32.386	295.645	2.20935	0.206148	1.10256271217721e-27	5.70793659950165e-26	chr_18	2039017	2039080	+	63	19.1	intP	DNA/EnSpm	12053	0.522691	not intact	DNA/autonomous	vGA_ga
Sola1-1_Ec32.1367	297.494	2.20457	0.205962	1.27480655516245e-27	6.58559641688177e-26	chr_18	2039009	2039078	+	69	17.9	intP	DNA/Sola-1	21549	0.3202	not intact	DNA/autonomous	vGA_ga
Plavaka-1_Ec32.74	105.207	3.03073	0.284615	1.66002308389424e-27	8.53927128748987e-26	chr_01	1150089	1160895	+	203	25.119	introns	DNA/EnSpm	15164	1.3387	not intact	DNA/autonomous	vGA_ga
Gypsy-10_Ec32.21	58.7271	4.32875	0.405312	2.12114663175332e-27	1.08196302981031e-25	chr_04	6358585	6359681	+	1096	18.9	intD	LTR/Gypsy	11528	9.50729	not intact	LTR/Gypsy	vGA_ga
Gypsy-2c_Ec32.12	1057.52	5.28142	0.499108	4.19017552240233e-27	2.11073571958358e-25	chr_19	4954240	4957169	-	2929	8.1	introns	LTR/Gypsy	4138	70.783	not intact	LTR/Gypsy	vGA_ga
Copia-7a_Ec32.346	55.0066	4.74508	0.447816	4.55296353064874e-27	2.28873611851245e-25	chr_08	4298582	4306733	+	160	24.971	CDS	LTR/Copia	6227	2.56946	not intact	LTR/Copia	vGA_ga
family210.704	54.1334	5.09952	0.4833	1.12717812580695e-26	5.51477215620509e-25	chr_08	4300687	4300770	+	83	20.9	introns	Unknown	13346	0.621909	not intact	Unknown	vGA_ga
TcMar-N1b_Ec32.872	54.1334	5.09952	0.4833	1.12717812580695e-26	5.51477215620509e-25	chr_08	4300716	4300908	+	192	17.5	introns	DNA/Mariner-Tc1	221	86.8778	intact	DNA/nonautonomous	vGA_ga
family839.129	118.133	2.50341	0.238604	1.25897802253271e-26	6.11359727741885e-25	chr_13	3029181	3029634	+	203	20.198	intD	Unknown	1417	14.326	not intact	Unknown	vGA_ga
TcMar-N5_Ec32.573	161.089	-3.26867	0.312379	1.70111410327823e-26	8.24412184183542e-25	chr_09	2466495	2467021	+	372	18.183	introns	DNA/Mariner-Tc1	1344	27.6786	not intact	DNA/nonautonomous	vGA_ga
family171.514	57.3285	4.60142	0.440283	2.6511153021575e-26	1.26461845847513e-24	chr_06	8731505	8731584	-	79	17.8	introns	LINE/RTE-X	12900	0.612403	not intact	LINE/RTE-X	vGA_ga
TcMar-N1b_Ec32.725	57.3285	4.60142	0.440283	2.6511153021575e-26	1.26461845847513e-24	chr_06	8731515	8731750	-	235	22	introns	DNA/Mariner-Tc1	221	106.335	not intact	DNA/nonautonomous	vGA_ga
TcMar-N1a_Ec32.1160	326.173	2.02614	0.196568	9.24776460740507e-26	4.26874001269572e-24	chr_18	2038852	2039069	-	217	1.8	intP	DNA/Mariner-Tc1	217	100	intact	DNA/nonautonomous	vGA_ga
Plavaka-1_Ec32.696	134.465	2.80397	0.273301	9.44341962155775e-26	4.35078232279739e-24	chr_11	5078040	5100468	-	199	23.636	introns	DNA/EnSpm	15164	1.31232	not intact	DNA/autonomous	vGA_ga
family210.481	291.694	2.11286	0.205324	1.14891055367202e-25	5.26331098927483e-24	chr_05	1293221	1293448	-	227	7.5	intD	Unknown	13346	1.70088	not intact	Unknown	vGA_ga
Helitron-N5-Ec32.225	291.694	2.11286	0.205324	1.14891055367202e-25	5.26331098927483e-24	chr_05	1293227	1293478	+	251	22.7	intD	Helitron	1438	17.4548	not intact	Helitron/nonautonomous	vGA_ga
Sola1-1_Ec32.1190	10501.5	5.05136	0.494183	1.86601347946583e-25	8.48442083921918e-24	chr_15	2133743	2164364	+	190	18.375	introns	DNA/Sola-1	21549	0.881711	not intact	DNA/autonomous	vGA_ga
Gypsy-2a_Ec32.6	7305.78	5.8978	0.577338	2.10580310771458e-25	9.50351290990894e-24	chr_08	4694166	4695123	+	957	18.2	intD	LTR/Gypsy	7111	13.458	not intact	LTR/Gypsy	vGA_ga
Copia-5_Ec32.83	51.2961	4.10215	0.402646	3.08714466486443e-25	1.38550596049738e-23	chr_23	1242735	1247642	-	4916	0.157	intD	LTR/Copia	5467	89.9213	intact	LTR/Copia	vGA_ga
Copia-5_Ec32.58	49.4913	4.69429	0.460238	4.24911031452711e-25	1.8895311068996e-23	chr_15	920143	924477	-	4344	1.471	intD	LTR/Copia	5467	79.4586	not intact	LTR/Copia	vGA_ga
RTE-2_Ec32.964	59.9466	3.52868	0.358415	5.82527266660878e-24	2.43019966228971e-22	chr_09	5274339	5281844	-	385	11.365	introns	LINE/RTE	4037	9.53678	not intact	LINE/RTE	vGA_ga
RTEX-1a_Ec32.990	7751.17	6.08806	0.615587	5.81882820638676e-24	2.43019966228971e-22	chr_14	3026150	3035826	-	1771	18.135	intP	LINE/RTE-X	5867	30.1858	not intact	LINE/RTE-X	vGA_ga
KDZ-2_Ec32.1446	208.311	2.00735	0.203585	7.03917329785636e-24	2.91657214457257e-22	chr_20	1877085	1891969	-	253	22.354	3UTR	DNA/KDZ	15715	1.60993	not intact	DNA/autonomous	vGA_ga
TcMar-N1a_Ec32.1387	47.1659	4.98731	0.508036	1.85807284408834e-23	7.49402137117355e-22	chr_23	1112396	1112464	-	68	20.6	introns	DNA/Mariner-Tc1	217	31.3364	not intact	DNA/nonautonomous	vGA_ga
Chlamys-1_Ec32.962	57.4186	3.52841	0.361935	2.12328661791241e-23	8.53533097399228e-22	chr_25	3581165	3587554	+	286	18.357	introns	PLE/Chlamys	4637	6.16778	not intact	PLE/Chlamys	vGA_ga
family095.50	54.7945	3.66709	0.376438	2.70999805580982e-23	1.07690266440364e-21	chr_21	7356475	7357885	-	1410	24.2	3UTR	DIRS/Ngaro	4313	32.6919	not intact	DIRS/Ngaro	vGA_ga
family131.37	67.7426	3.21773	0.332357	3.18564344495751e-23	1.2597300137389e-21	chr_03	1876204	1877398	+	906	4.883	introns	DNA/Unknown	1569	57.7438	not intact	DNA/autonomous	vGA_ga
Gypsy-5_Ec32.37	125.825	-3.42791	0.353267	4.17775686140509e-23	1.63870656857699e-21	chr_03	6586231	6587023	+	792	2.5	intD	LTR/Gypsy	13544	5.84761	not intact	LTR/Gypsy	vGA_ga
family042.44	430.247	-2.02117	0.209077	4.30840401069036e-23	1.6845096518448e-21	chr_09	4500138	4500220	+	82	13.4	introns	LTR/Copia	4298	1.90786	not intact	LTR/Copia	vGA_ga
Sola1-1_Ec32.718	160.077	2.02368	0.208905	4.37842336277406e-23	1.70639035711323e-21	chr_08	4546153	4581183	-	263	12.526	introns	DNA/Sola-1	21549	1.22047	not intact	DNA/autonomous	vGA_ga
ECR-1.173	169.973	2.01403	0.208526	6.14486847763688e-23	2.36821280376228e-21	chr_24	856003	863952	+	7190	3.08	intD	LTR/Gypsy	6641	108.267	intact	LTR/Gypsy	vGA_ga
family210.237	56.6453	3.59032	0.373523	8.88439622593518e-23	3.40779052710436e-21	chr_02	1697141	1697343	+	202	19.3	3UTR	Unknown	13346	1.51356	not intact	Unknown	vGA_ga
Copia-5_Ec32.21	45.545	5.4821	0.565201	1.13384289464246e-22	4.32177480092919e-21	chr_05	3684550	3687151	-	2615	0.298	3UTR	LTR/Copia	5467	47.8324	not intact	LTR/Copia	vGA_ga
RTEX-N1b_Ec32.115	61.509	3.24664	0.340315	1.32723945117612e-22	5.01172221999318e-21	chr_01	3749286	3749844	-	558	4.1	introns	LINE/RTE-X	604	92.3841	intact	LINE/RTE-X	vGA_ga
family165.1346	18812.3	5.30393	0.556488	1.85538036610484e-22	6.95194989028171e-21	chr_26	2122804	2135037	-	133	11.426	introns	DNA/EnSpm	9588	1.38715	not intact	DNA/nonautonomous	vGA_ga
Copia-4_Ec32.32	6013.38	5.47529	0.576664	2.61280339898035e-22	9.74483356793285e-21	chr_12	7884849	7885727	-	878	15.1	introns	LTR/Copia	7000	12.5429	not intact	LTR/Copia	vGA_ga
KDZ-5_Ec32.112	43.4132	4.48148	0.472384	4.2297867544907e-22	1.55369474128645e-20	chr_07	4884205	4887947	-	3541	13.082	intD	DNA/KDZ	8869	39.9256	not intact	DNA/autonomous	vGA_ga
Gypsy-2c_Ec32.11	649.78	4.98829	0.528696	4.30421846350967e-22	1.57864689265884e-20	chr_19	4954059	4954243	+	184	12.5	CDS	LTR/Gypsy	4138	4.44659	not intact	LTR/Gypsy	vGA_ga
Helitron-N3_Ec32.160	80.5062	2.62439	0.283266	1.76452666376935e-21	6.28192190561873e-20	chr_10	3774716	3775171	+	455	4.2	intD	Helitron	723	62.9322	not intact	Helitron/nonautonomous	vGA_ga
Copia-5_Ec32.27	42.264	4.4116	0.47614	2.4001103461495e-21	8.50725243861457e-20	chr_07	7274269	7277046	+	2777	0.2	introns	LTR/Copia	5467	50.7957	not intact	LTR/Copia	vGA_ga
family888.221	57.9497	3.27727	0.355621	2.92466239798424e-21	1.03063574779474e-19	chr_12	2473473	2473615	+	142	16.4	introns	LTR/Gypsy	8412	1.68806	not intact	LTR/Gypsy	vGA_ga
RTE-2_Ec32.1624	47.4041	6.11731	0.650888	4.07119063406097e-21	1.43258708108696e-19	chr_17	1184058	1184418	-	360	5.2	intP	LINE/RTE	4037	8.91751	not intact	LINE/RTE	vGA_ga
Copia-4_Ec32.61	201.239	4.89685	0.534284	5.19140193230606e-21	1.81624263568287e-19	chr_26	1026287	1026441	+	154	25.8	introns	LTR/Copia	7000	2.2	not intact	LTR/Copia	vGA_ga
Sola1-1_Ec32.592	107.987	-4.4104	0.474814	6.54056300749999e-21	2.27514140146275e-19	chr_07	703529	703685	-	127	10.6	introns	DNA/Sola-1	21549	0.589354	not intact	DNA/autonomous	vGA_ga
Copia-5_Ec32.63	40.9792	4.30766	0.469293	7.20932333290347e-21	2.50060529318423e-19	chr_16	6065968	6068350	-	2382	0.1	intD	LTR/Copia	5467	43.5705	not intact	LTR/Copia	vGA_ga
family177.239	39.8736	4.86556	0.53032	8.94406306563153e-21	3.0890732750147e-19	chr_14	2654445	2662009	+	921	5.443	intD	Unknown	3992	23.0711	not intact	Unknown	vGA_ga
Helitron-N3_Ec32.114	59.9168	2.95061	0.32535	1.25647352018065e-20	4.31501797312391e-19	chr_06	416657	417097	+	440	2.8	intD	Helitron	723	60.8575	not intact	Helitron/nonautonomous	vGA_ga
TcMar-N1a_Ec32.144	42.5923	4.00152	0.441223	1.81158447685827e-20	6.16904222975017e-19	chr_02	6081576	6081790	+	214	19.7	introns	DNA/Mariner-Tc1	217	98.6175	intact	DNA/nonautonomous	vGA_ga
Ngaro-8_Ec32.187	110.086	-4.71869	0.514153	2.10502016645531e-20	7.11836903085444e-19	chr_26	3775616	3782346	+	6474	8.77	intD	DIRS/Ngaro	7273	89.0142	intact	DIRS/Ngaro	vGA_ga
TcMar-N6_Ec32.397	197.061	2.23571	0.248409	2.88679729322508e-20	9.65446808257645e-19	chr_07	4593833	4593975	+	142	29.6	intD	DNA/Mariner-Tc1	325	43.6923	not intact	DNA/nonautonomous	vGA_ga
Gypsy-10_Ec32.53	38.8742	4.94854	0.546992	2.93996901704378e-20	9.81876860162627e-19	chr_14	2654899	2661488	+	6405	3.067	intD	LTR/Gypsy	11528	55.5604	not intact	LTR/Gypsy	vGA_ga
Plavaka-N1_Ec32.46	115.274	-3.11473	0.343881	3.56732485709021e-20	1.18650202096096e-18	chr_03	6978212	6983793	+	5442	2.26	introns	DNA/EnSpm	6884	79.0529	not intact	DNA/nonautonomous	vGA_ga
family049.395	148.307	-2.56331	0.290493	1.29655960147946e-19	4.17512826577206e-18	chr_22	3453820	3459186	-	318	25.876	CDS	LTR/Copia	22184	1.43347	not intact	LTR/Copia	vGA_ga
TcMar-N1b_Ec32.68	105.529	5.69839	0.64833	1.82637734905787e-19	5.84248248157115e-18	chr_01	3370005	3370217	-	212	16.6	introns	DNA/Mariner-Tc1	221	95.9276	intact	DNA/nonautonomous	vGA_ga
family888.220	128.166	2.12868	0.242758	2.29543673722439e-19	7.27587519318645e-18	chr_12	2472789	2473477	-	680	13.895	introns	LTR/Gypsy	8412	8.08369	not intact	LTR/Gypsy	vGA_ga
unknown2-N1a_Ec32.642	92.9201	2.32075	0.26629	2.81158863991704e-19	8.83122537867863e-18	chr_26	7479383	7487235	-	2323	0.032	intD	Unknown	4243	54.749	not intact	Unknown	vGA_ga
family049.400	94.9826	11.8384	3.01915	3.88512321459639e-19	1.2047355255479e-17	chr_22	3479711	3484939	-	434	29.235	CDS	LTR/Copia	22184	1.95636	not intact	LTR/Copia	vGA_ga
KDZ-N1_Ec32.74	106.98	-4.66604	0.532203	6.11433535681865e-19	1.87919066409566e-17	chr_01	8106944	8107705	+	761	24.6	introns	DNA/KDZ	2159	35.2478	not intact	DNA/nonautonomous	vGA_ga
DNA9-N2a_Ec32.126	50.8424	6.78085	0.757676	6.29481889793414e-19	1.93221495375273e-17	chr_11	4371885	4372029	+	144	24.5	introns	DNA/Unknown	1326	10.8597	not intact	DNA/nonautonomous	vGA_ga
family095.47	39.7945	3.94775	0.462964	1.97005861197721e-18	5.89802997519194e-17	chr_19	368469	369312	-	843	21.3	intD	DIRS/Ngaro	4313	19.5456	not intact	DIRS/Ngaro	vGA_ga
Helitron-N3_Ec32.105	47.9972	3.19863	0.377756	2.28635062453764e-18	6.82811724031658e-17	chr_05	2602775	2603205	+	430	3.7	intD	Helitron	723	59.4744	not intact	Helitron/nonautonomous	vGA_ga
Gypsy12_Ec32.134	82.4497	2.63366	0.31287	4.48754079910565e-18	1.31909794918021e-16	chr_15	919792	928530	-	4404	3.024	intD	LTR/Gypsy	14254	30.8966	not intact	LTR/Gypsy	vGA_ga
Copia-5_Ec32.91	34.3856	4.63009	0.548979	6.6835656492621e-18	1.94576707390988e-16	chr_24	4443289	4446950	-	3671	2.5	intD	LTR/Copia	5467	67.1483	not intact	LTR/Copia	vGA_ga
Copia-5_Ec32.37	34.4671	4.2177	0.503507	9.07032911224103e-18	2.62175703387157e-16	chr_11	1343876	1346850	-	2974	0	introns	LTR/Copia	5467	54.3991	not intact	LTR/Copia	vGA_ga
family210.966	76.7185	2.43393	0.292791	9.77712617452249e-18	2.81599790649355e-16	chr_12	7061647	7083292	-	209	26.384	intD	Unknown	13346	1.56601	not intact	Unknown	vGA_ga
family861.20	127.347	-2.58961	0.311922	1.86657973338024e-17	5.28827957135032e-16	chr_03	2346418	2349689	+	261	29.062	CDS	Unknown	5724	4.55975	not intact	Unknown	vGA_ga
Plavaka-N3_Ec32.1079	54.9664	2.80993	0.342167	2.15117040286275e-17	6.08037454965164e-16	chr_24	2721094	2727883	+	120	21.65	3UTR	DNA/EnSpm	9275	1.2938	not intact	DNA/nonautonomous	vGA_ga
Copia-5_Ec32.49	47575.1	5.31542	0.646664	2.37710392138631e-17	6.71117246642554e-16	chr_13	3889844	3893226	+	3264	5.308	intD	LTR/Copia	5467	59.7037	not intact	LTR/Copia	vGA_ga
family824.104	99.137	-3.03994	0.375184	3.12667546743175e-17	8.75613383497611e-16	chr_14	712216	712272	+	56	5.4	introns	DNA/Harbinger	1391	4.02588	not intact	DNA/nonautonomous	vGA_ga
family131.199	41.7555	3.39437	0.416868	3.3113363069552e-17	9.25192698882306e-16	chr_18	1285350	1286469	+	834	3.798	introns	DNA/Unknown	1569	53.1549	not intact	DNA/autonomous	vGA_ga
Gypsy-2c_Ec32.5	386.707	6.0144	0.736081	3.4936216550142e-17	9.73882132993625e-16	chr_08	4689662	4690228	+	566	19.7	intP	LTR/Gypsy	4138	13.6781	not intact	LTR/Gypsy	vGA_ga
family049.151	100.259	2.3967	0.294176	4.23656506942848e-17	1.1769313488069e-15	chr_07	2405346	2405872	-	339	27.1	intD	LTR/Copia	22184	1.52813	not intact	LTR/Copia	vGA_ga
RTEX-N1a_Ec32.313	77.6297	2.24513	0.276325	4.99524624927617e-17	1.3813733363602e-15	chr_01	7974152	7974901	+	749	4.8	introns	LINE/RTE-X	607	123.394	intact	LINE/RTE-X	vGA_ga
family040.28	103.725	-2.72868	0.335701	7.64003557263291e-17	2.08193113023038e-15	chr_10	3082053	3082322	-	269	18.3	None	LTR/Copia	6814	3.94775	not intact	LTR/Copia	vGA_ga
family063.141	110.752	-2.64359	0.3292	9.52067368037911e-17	2.58281516155983e-15	chr_12	4272581	4272648	-	67	22.4	introns	DNA/Mariner-Tc1	3307	2.02601	not intact	DNA/autonomous	vGA_ga
ECR-1.174	62.0756	2.55526	0.317395	9.86038569052926e-17	2.66603746732796e-15	chr_24	857517	858244	-	746	3.358	intD	LTR/Gypsy	6641	11.2332	not intact	LTR/Gypsy	vGA_ga
Gypsy-2c_Ec32.17	261.58	5.92971	0.737126	9.99428652445003e-17	2.69623640904052e-15	chr_26	433238	433803	+	565	4.1	intP	LTR/Gypsy	4138	13.6539	not intact	LTR/Gypsy	vGA_ga
family852.171	31.6357	4.15785	0.517453	1.35974845389008e-16	3.62003206803192e-15	chr_07	373062	373230	+	168	23.5	introns	Unknown	8453	1.98746	not intact	Unknown	vGA_ga
RTEX-1a_Ec32.1365	106.189	2.18066	0.273845	1.6764445658096e-16	4.43399499540926e-15	chr_20	1886643	1887207	-	564	20.3	introns	LINE/RTE-X	5867	9.61309	not intact	LINE/RTE-X	vGA_ga
Gypsy-10_Ec32.20	49.4662	3.5712	0.448276	2.09022017211912e-16	5.46292204295503e-15	chr_04	6356822	6357392	-	570	17.6	intD	LTR/Gypsy	11528	4.94448	not intact	LTR/Gypsy	vGA_ga
Copia-4_Ec32.33	15897.2	5.10079	0.643697	2.60609868543243e-16	6.77474047990357e-15	chr_12	7885710	7887800	+	1062	12.689	introns	LTR/Copia	7000	15.1714	not intact	LTR/Copia	vGA_ga
Copia-N3_Ec32.180	69.7057	2.32624	0.29386	2.74414587015563e-16	7.12597451629718e-15	chr_11	2814257	2816742	+	2497	2.154	intD	LTR/Copia	5467	45.674	not intact	LTR/Copia	vGA_ga
CRE-1_Ec32.1706	78.7563	8.34934	0.987839	2.86315920915177e-16	7.39547931895799e-15	chr_10	4936967	4937406	-	439	25.2	introns	LINE/CRE	4363	10.0619	not intact	LINE/CRE	vGA_ga
family824.163	152.986	-2.09161	0.267056	3.72346726435766e-16	9.54654542540697e-15	chr_23	1068456	1068528	+	72	12.5	introns	DNA/Harbinger	1391	5.17613	not intact	DNA/nonautonomous	vGA_ga
family171.77	107.9	2.0256	0.257056	4.34603695590521e-16	1.10958756350556e-14	chr_01	1252126	1270220	+	314	4.658	intD	LINE/RTE-X	12900	2.43411	not intact	LINE/RTE-X	vGA_ga
Copia-N3_Ec32.101	73.8038	2.28051	0.290015	4.72538963011387e-16	1.19887628233192e-14	chr_05	2267192	2271972	+	3984	9.645	intD	LTR/Copia	5467	72.8736	not intact	LTR/Copia	vGA_ga
Gypsy-11_Ec32.36	32268.3	-2.28656	0.294549	6.15234341407774e-16	1.54796785589438e-14	chr_03	221830	236146	+	13887	5.232	intD	LTR/Gypsy	13989	99.2709	intact	LTR/Gypsy	vGA_ga
family131.38	34.8528	3.45205	0.443173	7.19643273303635e-16	1.80319284580106e-14	chr_03	1879457	1880737	-	964	2.761	introns	DNA/Unknown	1569	61.4404	not intact	DNA/autonomous	vGA_ga
Gypsy-5_Ec32.185	86.9738	-2.89599	0.371318	7.83792933807305e-16	1.95786959185611e-14	chr_21	6815	7063	+	248	2.8	intD	LTR/Gypsy	13544	1.83107	not intact	LTR/Gypsy	vGA_ga
KDZ-5_Ec32.316	49.2234	2.81245	0.364679	1.11107087215723e-15	2.74712838859241e-14	chr_24	4434195	4447975	-	2130	22.926	intD	DNA/KDZ	8869	24.0162	not intact	DNA/autonomous	vGA_ga
Copia-8_Ec32.27	34.8916	5.61257	0.712953	1.12506983928972e-15	2.77891105777767e-14	chr_08	1907941	1908169	+	228	19	introns	LTR/Copia	5409	4.2152	not intact	LTR/Copia	vGA_ga
family852.580	43.0838	6.92971	0.857106	1.20441037524689e-15	2.97185812103602e-14	chr_26	2597670	2601344	-	3501	2.764	intP	Unknown	8453	41.4172	not intact	Unknown	vGA_ga
Helitron-N3_Ec32.94	38.5491	3.16782	0.413121	1.60957990352053e-15	3.94355197350943e-14	chr_04	7787860	7788573	-	713	4	introns	Helitron	723	98.6169	intact	Helitron/nonautonomous	vGA_ga
Gypsy-13_Ec32.82	33.6833	3.68643	0.477876	1.62829083276912e-15	3.98537312697926e-14	chr_05	6580598	6581548	+	825	29.246	intD	LTR/Gypsy	13468	6.12563	not intact	LTR/Gypsy	vGA_ga
DNA9-N3_Ec32.117	633.109	4.81672	0.627475	1.71703085090489e-15	4.18569368071996e-14	chr_14	4191930	4192044	+	114	15.2	intD	DNA/Unknown	3386	3.3668	not intact	DNA/nonautonomous	vGA_ga
Gypsy-7b_Ec32.65	66.7841	2.27528	0.296638	1.99687212842337e-15	4.84356196584609e-14	chr_15	5642476	5647833	-	5357	2.6	intD	LTR/Gypsy	12490	42.8903	not intact	LTR/Gypsy	vGA_ga
family095.41	46.4829	3.00013	0.392825	2.90104513626798e-15	6.90562508907711e-14	chr_14	4345885	4348149	+	2264	27.5	None	DIRS/Ngaro	4313	52.4925	not intact	DIRS/Ngaro	vGA_ga
RTE-2_Ec32.248	79.6804	2.20163	0.289928	3.20007644178972e-15	7.57849750656714e-14	chr_03	1612713	1613857	-	931	22.606	introns	LINE/RTE	4037	23.0617	not intact	LINE/RTE	vGA_ga
family049.401	42.5283	10.5169	2.89898	4.22205940583417e-15	9.89494231405924e-14	chr_22	3481009	3481297	-	288	22.8	CDS	LTR/Copia	22184	1.29823	not intact	LTR/Copia	vGA_ga
family018.48	586.553	-3.99039	0.541835	5.13886201876324e-15	1.20203824485136e-13	chr_16	4516117	4516214	-	97	23.7	intD	LTR/Gypsy	10511	0.922843	not intact	LTR/Gypsy	vGA_ga
Copia-N3_Ec32.173	69.5002	2.2037	0.292539	5.48927924240716e-15	1.27784947272911e-13	chr_11	2616199	2618659	+	2477	2.3	intD	LTR/Copia	5467	45.3082	not intact	LTR/Copia	vGA_ga
family049.396	125.723	-2.13955	0.28354	5.71925611744037e-15	1.33011052233192e-13	chr_22	3455290	3470994	-	389	24.007	CDS	LTR/Copia	22184	1.75352	not intact	LTR/Copia	vGA_ga
Gypsy-5_Ec32.86	121.737	-2.09019	0.278543	8.40096394812501e-15	1.9334161579192e-13	chr_09	3309330	3309629	+	299	1.7	intD	LTR/Gypsy	13544	2.20762	not intact	LTR/Gypsy	vGA_ga
family063.296	107.188	-2.24013	0.30115	1.15247475475257e-14	2.62989539900305e-13	chr_26	7274614	7274702	-	88	26.1	introns	DNA/Mariner-Tc1	3307	2.66102	not intact	DNA/autonomous	vGA_ga
KDZ-4_Ec32.364	50.8842	2.53739	0.342193	1.25815535854377e-14	2.8496279949107e-13	chr_12	7055699	7056724	+	950	5.159	intP	DNA/KDZ	30266	3.13884	not intact	DNA/autonomous	vGA_ga
family131.113	32.1252	3.38063	0.457463	1.60412237143294e-14	3.60630473873997e-13	chr_09	4245752	4247063	+	1019	3.28	introns	DNA/Unknown	1569	64.9458	not intact	DNA/autonomous	vGA_ga
Harbinger-N7_Ec32.177	124.53	-2.01984	0.274824	1.94098796744863e-14	4.33154300088719e-13	chr_20	4036181	4036313	-	132	3	intP	DNA/Harbinger	797	16.5621	not intact	DNA/nonautonomous	vGA_ga
Chlamys-2a_Ec32.494	44.7656	2.74818	0.375567	2.36774569447705e-14	5.25492371681012e-13	chr_06	3369044	3369094	-	50	10	introns	PLE/Chlamys	3664	1.36463	not intact	PLE/Chlamys	vGA_ga
unknown2-N1a_Ec32.524	129.956	-2.05654	0.277945	2.49179536866183e-14	5.52014521451726e-13	chr_21	2065160	2067613	+	2453	7.5	None	Unknown	4243	57.8129	not intact	Unknown	vGA_ga
family092.54	74.3209	-3.27855	0.451614	2.66090643209668e-14	5.88404446004622e-13	chr_03	3823329	3833546	+	239	24.973	introns	DIRS/Ngaro	7938	3.01083	not intact	DIRS/Ngaro	vGA_ga
family171.1020	48.2177	2.53071	0.346552	3.18693062344358e-14	6.99626361095933e-13	chr_14	4620912	4621061	-	149	7	introns	LINE/RTE-X	12900	1.15504	not intact	LINE/RTE-X	vGA_ga
family095.40	27.6898	4.04515	0.55249	3.32078530207458e-14	7.27695551754248e-13	chr_14	4345657	4345903	-	246	10.2	introns	DIRS/Ngaro	4313	5.70369	not intact	DIRS/Ngaro	vGA_ga
family824.173	76.6144	-2.90344	0.396933	3.61620769960964e-14	7.91004711229929e-13	chr_25	1671600	1671674	-	74	5.4	introns	DNA/Harbinger	1391	5.31991	not intact	DNA/nonautonomous	vGA_ga
family839.204	79.8503	-2.66623	0.364051	3.9632909025385e-14	8.62264364817515e-13	chr_23	5545133	5546413	-	806	3.969	intD	Unknown	1417	56.8807	not intact	Unknown	vGA_ga
RTE-1_Ec32.212	90.7579	-2.40301	0.329322	4.44681918061251e-14	9.61431609129757e-13	chr_01	9623671	9624303	+	632	10	introns	LINE/RTE	4584	13.7871	not intact	LINE/RTE	vGA_ga
Copia-5_Ec32.42	25.9138	4.42287	0.607428	4.70459260519977e-14	1.01445389390986e-12	chr_12	2957179	2957357	-	178	1.7	intD	LTR/Copia	5467	3.2559	not intact	LTR/Copia	vGA_ga
Gypsy-5_Ec32.96	85.0017	-2.55556	0.351337	6.07406185801497e-14	1.29936759394364e-12	chr_11	21293	21629	+	336	1.8	intP	LTR/Gypsy	13544	2.4808	not intact	LTR/Gypsy	vGA_ga
Gypsy-5_Ec32.207	79.176	-2.65214	0.365366	6.34871433113678e-14	1.35573248865436e-12	chr_23	5545915	5546343	+	428	1.6	intD	LTR/Gypsy	13544	3.16007	not intact	LTR/Gypsy	vGA_ga
Helitron-N3_Ec32.159	25.1106	4.56615	0.627261	6.93482650409469e-14	1.47570190639281e-12	chr_10	3774252	3774704	-	452	4.3	intD	Helitron	723	62.5173	not intact	Helitron/nonautonomous	vGA_ga
TcMar-N1b_Ec32.778	27.2877	3.72472	0.521227	1.0912181609311e-13	2.27814075214163e-12	chr_07	4344892	4345103	-	211	19.4	introns	DNA/Mariner-Tc1	221	95.4751	intact	DNA/nonautonomous	vGA_ga
family212.223	91.4791	2.13183	0.299479	1.10779643485548e-13	2.30878089599064e-12	chr_12	2902766	2903358	+	293	16.185	introns	DNA/KDZ	9871	2.96829	not intact	DNA/autonomous	vGA_ga
family212.222	89.7014	2.17137	0.305399	1.1467433859599e-13	2.38381244958103e-12	chr_12	2902753	2903294	-	352	14.913	introns	DNA/KDZ	9871	3.566	not intact	DNA/autonomous	vGA_ga
TcMar-N1b_Ec32.2541	34.2231	3.02937	0.426838	1.31272297161328e-13	2.71953188999747e-12	chr_27	7177554	7177770	-	216	11.1	introns	DNA/Mariner-Tc1	221	97.7376	intact	DNA/nonautonomous	vGA_ga
family095.56	26.3448	3.95758	0.555916	1.40464009906516e-13	2.89267698094164e-12	chr_25	1532230	1533155	-	925	17.1	intD	DIRS/Ngaro	4313	21.4468	not intact	DIRS/Ngaro	vGA_ga
Gypsy-2c_Ec32.7	25.1871	5.39871	0.743046	1.42372288392494e-13	2.92949081539809e-12	chr_12	1747564	1748145	-	581	22.3	introns	LTR/Gypsy	4138	14.0406	not intact	LTR/Gypsy	vGA_ga
Copia-3_Ec32.172	27.161	5.82237	0.797146	1.78151727677666e-13	3.62271687438337e-12	chr_19	3631975	3632223	-	248	17.6	introns	LTR/Copia	8756	2.83234	not intact	LTR/Copia	vGA_ga
DNA4-N1c_Ec32.131	34.1845	3.27237	0.467091	2.26765737078264e-13	4.55407121278764e-12	chr_11	5524992	5525728	+	736	16.1	intP	DNA/Unknown	826	89.1041	intact	DNA/nonautonomous	vGA_ga
Gypsy-8_Ec32.178	71.78	2.01239	0.286668	2.71804180964068e-13	5.40934878180949e-12	chr_26	2167119	2175123	+	8004	0.4	introns	LTR/Gypsy	8005	99.9875	intact	LTR/Gypsy	vGA_ga
family208.54	24.2129	4.17615	0.594915	2.96269942084862e-13	5.87698872044154e-12	chr_05	2351833	2351918	+	85	23.8	introns	Unknown	2121	4.00754	not intact	Unknown	vGA_ga
family208.154	63.0463	-3.43295	0.488599	3.84948126863846e-13	7.55581287005189e-12	chr_17	859974	860066	-	92	19.7	introns	Unknown	2121	4.33758	not intact	Unknown	vGA_ga
family095.25	24.3033	4.8344	0.687534	4.19771057587097e-13	8.17980840948212e-12	chr_06	8841119	8841451	-	332	10.1	introns	DIRS/Ngaro	4313	7.69766	not intact	DIRS/Ngaro	vGA_ga
Chlamys-2a_Ec32.370	32.6636	3.05756	0.440684	4.31440087461163e-13	8.39372221438866e-12	chr_04	8739897	8740047	+	150	6	intD	PLE/Chlamys	3664	4.09389	not intact	PLE/Chlamys	vGA_ga
Copia-5_Ec32.32	75.2854	4.85598	0.701167	4.40072633782296e-13	8.54797083858732e-12	chr_09	966627	972094	+	5467	0	intD	LTR/Copia	5467	100	intact	LTR/Copia	vGA_ga
family875.19	43.0458	7.43379	1.00054	4.46982204599812e-13	8.67524214842801e-12	chr_24	4189202	4189480	-	278	28.5	intD	DNA/EnSpm	4794	5.79892	not intact	DNA/autonomous	vGA_ga
family208.139	99.6231	-2.39789	0.348533	5.08088670496003e-13	9.81415506733727e-12	chr_14	6070291	6070374	-	83	21.3	introns	Unknown	2121	3.91325	not intact	Unknown	vGA_ga
family049.299	50.7202	2.45513	0.356444	5.50025438702784e-13	1.05486711308875e-11	chr_15	1853111	1853277	-	166	12.3	introns	LTR/Copia	22184	0.748287	not intact	LTR/Copia	vGA_ga
unknown6-N1_Ec32.1223	50.7202	2.45513	0.356444	5.50025438702784e-13	1.05486711308875e-11	chr_15	1853131	1853291	-	160	7.5	introns	Unknown	321	49.8442	not intact	Unknown	vGA_ga
Gypsy-13_Ec32.67	106.265	-2.06917	0.300923	8.02855427586593e-13	1.51817210138649e-11	chr_04	7279268	7279559	-	291	27.6	CDS	LTR/Gypsy	13468	2.16068	not intact	LTR/Gypsy	vGA_ga
family131.27	32.469	3.22569	0.474598	9.1569915785618e-13	1.72216696767994e-11	chr_02	4113221	4114534	+	1021	2.92	introns	DNA/Unknown	1569	65.0733	not intact	DNA/autonomous	vGA_ga
family183.302	1.58211e+06	2.20565	0.322375	1.05811462652953e-12	1.98386279012641e-11	chr_17	3139861	3456918	+	115	19.16	intD	Unknown	335593	0.0342677	not intact	Unknown	vGA_ga
family036.61	24.3436	3.80963	0.564794	1.68121329600223e-12	3.09475806117771e-11	chr_10	6737031	6737268	+	237	22.3	introns	LTR/Copia	3793	6.24835	not intact	LTR/Copia	vGA_ga
Chlamys-2a_Ec32.667	30.4924	3.10532	0.461488	1.87575494380984e-12	3.4294676231704e-11	chr_08	5829511	5832731	+	3220	2.1	introns	PLE/Chlamys	3664	87.8821	intact	PLE/Chlamys	vGA_ga
family049.393	61.4987	-3.81517	0.558818	2.04378953877255e-12	3.70876008979054e-11	chr_22	3450940	3452637	-	489	22.069	CDS	LTR/Copia	22184	2.20429	not intact	LTR/Copia	vGA_ga
family131.235	26.9919	3.52518	0.525967	2.33438505303597e-12	4.20154700427822e-11	chr_24	4211864	4213088	-	932	4.8	intP	DNA/Unknown	1569	59.4009	not intact	DNA/autonomous	vGA_ga
Copia-8_Ec32.26	73.0401	5.45605	0.815365	2.42494148789668e-12	4.35485054187363e-11	chr_08	1895683	1895884	+	201	18	introns	LTR/Copia	5409	3.71603	not intact	LTR/Copia	vGA_ga
Harbinger-5_Ec32.26	22.6567	5.2576	0.766296	2.49825800574413e-12	4.46998558433806e-11	chr_08	1569338	1578046	-	6006	1.458	introns	DNA/Harbinger	6032	99.569	intact	DNA/autonomous	vGA_ga
family049.402	23.872	9.52777	2.81242	2.60252446938744e-12	4.64285776022976e-11	chr_22	3483203	3483455	-	252	25	CDS	LTR/Copia	22184	1.13595	not intact	LTR/Copia	vGA_ga
KDZ-N1_Ec32.159	87.0554	4.74683	0.716784	2.93296664262851e-12	5.19403431252152e-11	chr_10	4662404	4663091	-	687	27.1	intD	DNA/KDZ	2159	31.8203	not intact	DNA/nonautonomous	vGA_ga
Chlamys-2a_Ec32.174	33.4521	2.85696	0.428338	2.93752090227508e-12	5.19468372230437e-11	chr_02	1365428	1365560	+	132	6.1	intD	PLE/Chlamys	3664	3.60262	not intact	PLE/Chlamys	vGA_ga
family043.45	174.408	3.02909	0.456246	3.25591727787909e-12	5.71197048460291e-11	chr_14	3891254	3895208	+	176	7.422	intP	LTR/Copia	3684	4.77742	not intact	LTR/Copia	vGA_ga
DNA4-N1a_Ec32.34	31.2896	2.99516	0.454221	3.79884410687216e-12	6.63567877085296e-11	chr_07	2973872	2974187	-	315	12.6	introns	DNA/Unknown	823	38.2746	not intact	DNA/nonautonomous	vGA_ga
Copia-1c_Ec32.72	53012.5	-2.0117	0.305059	3.93113759920683e-12	6.85689805378892e-11	chr_12	831803	832362	+	559	6.5	intD	LTR/Copia	7282	7.67646	not intact	LTR/Copia	vGA_ga
TcMar-N1b_Ec32.2113	22.9583	4.73041	0.709029	4.49529196494398e-12	7.77390946644158e-11	chr_22	3299686	3299977	-	291	24.1	introns	DNA/Mariner-Tc1	221	131.674	not intact	DNA/nonautonomous	vGA_ga
family210.1607	23.8286	4.25464	0.643868	4.60973092236327e-12	7.96613998540784e-11	chr_22	3299664	3299892	-	228	11.9	introns	Unknown	13346	1.70838	not intact	Unknown	vGA_ga
family016.8	84.4056	-2.18181	0.331925	5.34064860144288e-12	9.1769956152182e-11	chr_15	907748	918751	+	11003	0	intD	LTR/Gypsy	10858	101.335	intact	LTR/Gypsy	vGA_ga
family131.162	30.1225	2.95191	0.450313	5.50529374623747e-12	9.43320622149934e-11	chr_14	1245718	1247020	+	1016	4.26	None	DNA/Unknown	1569	64.7546	not intact	DNA/autonomous	vGA_ga
Chlamys-2a_Ec32.1309	36.0571	2.65509	0.405711	5.89934364258985e-12	1.00850766819043e-10	chr_19	4163219	4163312	+	93	8.6	intD	PLE/Chlamys	3664	2.53821	not intact	PLE/Chlamys	vGA_ga
Chlamys-2a_Ec32.434	28.5198	3.12495	0.476826	6.43235927425022e-12	1.09138842193428e-10	chr_05	5284419	5284748	+	288	6.881	introns	PLE/Chlamys	3664	7.86026	not intact	PLE/Chlamys	vGA_ga
family168.125	28.5198	3.12495	0.476826	6.43235927425022e-12	1.09138842193428e-10	chr_05	5284376	5285222	-	520	20.518	introns	Unknown	7662	6.78674	not intact	Unknown	vGA_ga
family824.125	69.7068	-2.52453	0.385623	7.00075573150087e-12	1.17958604552978e-10	chr_16	4818687	4818739	-	52	5.8	introns	DNA/Harbinger	1391	3.73832	not intact	DNA/nonautonomous	vGA_ga
Gypsy-5_Ec32.116	67.9576	-2.5135	0.383068	7.88111086353171e-12	1.3187689301623e-10	chr_13	4391092	4391887	+	795	3.7	intD	LTR/Gypsy	13544	5.86976	not intact	LTR/Gypsy	vGA_ga
Chlamys-2a_Ec32.1081	51.7133	2.18964	0.335445	8.28354896319058e-12	1.38135006061997e-10	chr_15	677816	678017	+	201	9.7	introns	PLE/Chlamys	3664	5.48581	not intact	PLE/Chlamys	vGA_ga
Chlamys-2a_Ec32.682	78.001	4.42964	0.683673	8.73554158214561e-12	1.45372823587728e-10	chr_09	966441	972136	+	228	7.624	intD	PLE/Chlamys	3664	6.22271	not intact	PLE/Chlamys	vGA_ga
Chlamys-2a_Ec32.513	31.938	2.86893	0.442356	1.00728051982139e-11	1.66712822230834e-10	chr_06	5188392	5188583	+	191	12.6	introns	PLE/Chlamys	3664	5.21288	not intact	PLE/Chlamys	vGA_ga
Sola1-1_Ec32.1403	44.905	2.3203	0.358438	1.0100588777002e-11	1.67058784404365e-10	chr_19	970398	973315	+	165	6.667	intP	DNA/Sola-1	21549	0.765697	not intact	DNA/autonomous	vGA_ga
ECR-1.90	24.4118	3.51841	0.544507	1.11592569279762e-11	1.83817339356351e-10	chr_11	1254798	1255095	-	251	11.3	intD	LTR/Gypsy	6641	3.77955	not intact	LTR/Gypsy	vGA_ga
Harbinger-N7_Ec32.96	73.7801	-2.32035	0.360059	1.38300429091342e-11	2.25364726062938e-10	chr_09	846257	846375	-	118	10.1	intD	DNA/Harbinger	797	14.8055	not intact	DNA/nonautonomous	vGA_ga
family193.146	19.9846	9.24805	2.79197	1.73654189634747e-11	2.78857389175374e-10	chr_27	541790	542579	+	789	16.7	intD	Unknown	853	92.4971	intact	Unknown	vGA_ga
family824.181	69.7978	-2.39616	0.37627	2.22907883665919e-11	3.54433753464867e-10	chr_25	4741119	4741188	-	69	5.9	intD	DNA/Harbinger	1391	4.96046	not intact	DNA/nonautonomous	vGA_ga
family852.52	52.7377	-3.4344	0.531317	2.3394662006719e-11	3.71256466354992e-10	chr_02	458489	459987	+	601	22.699	CDS	Unknown	8453	7.1099	not intact	Unknown	vGA_ga
DNA9-N3_Ec32.128	32.488	2.79282	0.441826	2.73820489536529e-11	4.31151847337673e-10	chr_17	3337826	3338594	-	768	14.3	introns	DNA/Unknown	3386	22.6816	not intact	DNA/nonautonomous	vGA_ga
Gypsy-8_Ec32.127	21.2455	3.92984	0.625085	3.47815131941015e-11	5.41343038687682e-10	chr_16	1810556	1810909	+	351	11.849	intD	LTR/Gypsy	8005	4.38476	not intact	LTR/Gypsy	vGA_ga
family092.301	25.3139	6.05204	0.923882	3.63922444412514e-11	5.65687384784625e-10	chr_24	3851333	3854534	+	2043	25.991	intD	DIRS/Ngaro	7938	25.737	not intact	DIRS/Ngaro	vGA_ga
family208.131	58.4818	-3.06376	0.487644	4.18078969209353e-11	6.45735201806812e-10	chr_13	5643832	5643911	-	79	18.4	introns	Unknown	2121	3.72466	not intact	Unknown	vGA_ga
Copia-1b_Ec32.90	20.3334	4.50666	0.718198	4.54636549232102e-11	7.00417221786513e-10	chr_25	3079744	3080037	+	293	24.2	introns	LTR/Copia	7366	3.97774	not intact	LTR/Copia	vGA_ga
RTEX-N1b_Ec32.1250	45.6072	2.2278	0.355956	4.78197955270833e-11	7.34386233648059e-10	chr_13	3088375	3088910	-	535	6	introns	LINE/RTE-X	604	88.5762	intact	LINE/RTE-X	vGA_ga
Chlamys-2a_Ec32.436	36.0564	2.47594	0.39667	4.90749659299912e-11	7.51760361375511e-10	chr_05	5681129	5681185	-	56	12.5	introns	PLE/Chlamys	3664	1.52838	not intact	PLE/Chlamys	vGA_ga
Chlamys-2a_Ec32.1298	32.7699	2.70043	0.433759	5.10171204210295e-11	7.79668586624386e-10	chr_19	3619757	3620017	+	260	3.1	intD	PLE/Chlamys	3664	7.09607	not intact	PLE/Chlamys	vGA_ga
Chlamys-2a_Ec32.1203	31.3257	2.74204	0.441779	5.17253173775991e-11	7.89868368508243e-10	chr_17	3641636	3641849	+	213	1.4	introns	PLE/Chlamys	3664	5.81332	not intact	PLE/Chlamys	vGA_ga
Chlamys-2a_Ec32.368	31.0306	2.76615	0.445725	6.02235264485049e-11	9.14463553577047e-10	chr_04	8429629	8429734	+	105	1	introns	PLE/Chlamys	3664	2.86572	not intact	PLE/Chlamys	vGA_ga
RTEX-1a_Ec32.145	38.5672	2.40085	0.387004	6.65531584692882e-11	1.00742561573212e-09	chr_02	1362386	1367822	-	2505	10.269	intD	LINE/RTE-X	5867	42.6964	not intact	LINE/RTE-X	vGA_ga
Copia-N4_Ec32.53	24.6625	3.21279	0.519815	7.07637882922173e-11	1.06783392152582e-09	chr_10	2266542	2272749	-	3777	1.668	None	LTR/Copia	5689	66.3913	not intact	LTR/Copia	vGA_ga
unknown1-N1_Ec32.64	57.56	2.05073	0.332263	7.52693646043995e-11	1.13090357215026e-09	chr_08	749229	750014	-	282	18.771	introns	Unknown	2166	13.0194	not intact	Unknown	vGA_ga
family131.128	25.0358	3.14931	0.512631	8.30721114359835e-11	1.24352087895541e-09	chr_11	1206686	1207989	+	1018	3.659	intD	DNA/Unknown	1569	64.8821	not intact	DNA/autonomous	vGA_ga
Chlamys-2a_Ec32.1659	30.3371	2.71475	0.442295	9.05686111086237e-11	1.35240213881758e-09	chr_26	3517912	3518325	+	413	10.7	intD	PLE/Chlamys	3664	11.2718	not intact	PLE/Chlamys	vGA_ga
Copia-N3_Ec32.52	52.2944	2.07966	0.338804	9.13990205180389e-11	1.36228865449846e-09	chr_02	7151463	7151990	+	527	4.4	intD	LTR/Copia	5467	9.63966	not intact	LTR/Copia	vGA_ga
family095.42	23.9105	3.14478	0.514884	1.05401282724548e-10	1.55855246318638e-09	chr_14	4348716	4349043	-	327	9.4	intD	DIRS/Ngaro	4313	7.58173	not intact	DIRS/Ngaro	vGA_ga
Copia-1a_Ec32.95	29.4059	2.82853	0.465022	1.05495193173645e-10	1.55899165566409e-09	chr_25	3990920	3994326	-	2094	7.977	introns	LTR/Copia	7353	28.4782	not intact	LTR/Copia	vGA_ga
Gypsy-10_Ec32.79	23.3327	3.66208	0.597646	1.11970054187944e-10	1.64765631253532e-09	chr_24	4345812	4346384	-	572	17	intD	LTR/Gypsy	11528	4.96183	not intact	LTR/Gypsy	vGA_ga
ECR-1.89	22.2706	3.35985	0.551109	1.13765800735392e-10	1.67205426262428e-09	chr_11	1254454	1254798	+	344	11.8	intD	LTR/Gypsy	6641	5.17994	not intact	LTR/Gypsy	vGA_ga
Chlamys-2a_Ec32.253	31.6857	2.6449	0.434434	1.1998398733843e-10	1.75918551484123e-09	chr_03	3930498	3930604	+	106	0	introns	PLE/Chlamys	3664	2.89301	not intact	PLE/Chlamys	vGA_ga
RTE-1_Ec32.1627	81.856	-2.0379	0.331055	1.28894638905023e-10	1.87848849496635e-09	chr_23	309842	310282	+	278	16.2	introns	LINE/RTE	4584	6.06457	not intact	LINE/RTE	vGA_ga
DNA9-N3_Ec32.145	26.2834	3.01448	0.498031	1.4341650367488e-10	2.0801390138746e-09	chr_22	3509596	3511343	-	1747	15.4	intD	DNA/Unknown	3386	51.5948	not intact	DNA/nonautonomous	vGA_ga
family824.78	69.4912	-2.28874	0.375868	1.47756699356472e-10	2.14053261358899e-09	chr_10	961299	961368	-	69	5.8	introns	DNA/Harbinger	1391	4.96046	not intact	DNA/nonautonomous	vGA_ga
PAT-3_Ec32.35	67.4732	-2.32786	0.381145	1.51599831655445e-10	2.19097851940131e-09	chr_11	3358320	3358516	-	196	16.3	introns	DIRS/PAT-like	4023	4.87199	not intact	DIRS/PAT-like	vGA_ga
Chlamys-2a_Ec32.662	30.7364	2.63436	0.435752	1.60792663548087e-10	2.32107364503422e-09	chr_08	4554808	4554967	+	159	1.9	introns	PLE/Chlamys	3664	4.33952	not intact	PLE/Chlamys	vGA_ga
Chlamys-2a_Ec32.973	40.3951	2.38905	0.394939	1.82215132328668e-10	2.61167852003546e-09	chr_13	3386023	3386106	+	83	8.4	intP	PLE/Chlamys	3664	2.26528	not intact	PLE/Chlamys	vGA_ga
Chlamys-2a_Ec32.359	28.1108	2.79889	0.465038	1.99178528732641e-10	2.8430656541026e-09	chr_04	7579839	7580046	+	207	0.5	introns	PLE/Chlamys	3664	5.64956	not intact	PLE/Chlamys	vGA_ga
Gypsy-5_Ec32.180	76.9229	-2.11885	0.347851	2.0035862325674e-10	2.8565515987514e-09	chr_20	1957841	1958131	-	290	10.9	intD	LTR/Gypsy	13544	2.14117	not intact	LTR/Gypsy	vGA_ga
family208.112	65.1176	-2.47966	0.412055	2.05809906977778e-10	2.93082964306184e-09	chr_12	7912089	7912194	+	63	27.5	introns	Unknown	2121	2.9703	not intact	Unknown	vGA_ga
Chlamys-2a_Ec32.512	28.0316	2.87971	0.480088	2.10180029084829e-10	2.98780509729488e-09	chr_06	4933161	4933330	+	169	2.5	intP	PLE/Chlamys	3664	4.61245	not intact	PLE/Chlamys	vGA_ga
Chlamys-2a_Ec32.1677	263.232	2.46417	0.410035	2.20892722993905e-10	3.13641831245146e-09	chr_26	5475617	5475869	+	252	6.3	intP	PLE/Chlamys	3664	6.87773	not intact	PLE/Chlamys	vGA_ga
family171.1137	28.9398	2.79912	0.466695	2.25436561060967e-10	3.19906470050279e-09	chr_16	4159102	4159214	-	112	5.5	introns	LINE/RTE-X	12900	0.868217	not intact	LINE/RTE-X	vGA_ga
family193.46	28.1689	2.83492	0.475	2.57154016855644e-10	3.62163545780455e-09	chr_06	4933074	4933562	+	239	17.163	intP	Unknown	853	28.0188	not intact	Unknown	vGA_ga
Sola1-1_Ec32.1090	66.3474	-2.36258	0.395935	2.60462203605892e-10	3.66609988611656e-09	chr_13	5894929	5894987	-	58	17.9	introns	DNA/Sola-1	21549	0.269154	not intact	DNA/autonomous	vGA_ga
Gypsy-13_Ec32.274	219.226	-3.22829	0.560689	2.84589739154733e-10	3.98261606148525e-09	chr_21	7355284	7355984	+	700	20.1	5UTR	LTR/Gypsy	13468	5.19751	not intact	LTR/Gypsy	vGA_ga
Chlamys-2a_Ec32.1348	27.1572	2.77956	0.467181	2.90368353106924e-10	4.05646928275955e-09	chr_20	2546950	2547144	+	194	3.1	introns	PLE/Chlamys	3664	5.29476	not intact	PLE/Chlamys	vGA_ga
KDZ-3_Ec32.46	72.3155	4.23183	0.715039	2.91739591684682e-10	4.06626709879683e-09	chr_02	3629089	3637745	-	3508	2.456	intD	DNA/KDZ	11907	29.4617	not intact	DNA/autonomous	vGA_ga
family208.25	71.2997	-2.24709	0.375164	3.00622271211959e-10	4.1876699627231e-09	chr_01	10273962	10274004	+	42	20.1	introns	Unknown	2121	1.9802	not intact	Unknown	vGA_ga
Chlamys-2a_Ec32.120	54.2885	2.14431	0.358573	3.11917331655253e-10	4.33754456620249e-09	chr_01	4911858	4912005	+	147	6.9	introns	PLE/Chlamys	3664	4.01201	not intact	PLE/Chlamys	vGA_ga
Chlamys-2a_Ec32.1446	29.6883	2.70929	0.457755	3.40662673213206e-10	4.72105576804603e-09	chr_21	6421581	6421815	+	234	9.7	introns	PLE/Chlamys	3664	6.38646	not intact	PLE/Chlamys	vGA_ga
DNA9-N3_Ec32.146	23.8876	3.15141	0.532051	3.43161535471164e-10	4.75297323516251e-09	chr_22	3529702	3531432	-	1730	16.4	intD	DNA/Unknown	3386	51.0927	not intact	DNA/nonautonomous	vGA_ga
Chlamys-2a_Ec32.779	30.9508	2.56717	0.43347	3.58553197434004e-10	4.95203164601685e-09	chr_11	508816	508920	+	104	9.2	introns	PLE/Chlamys	3664	2.83843	not intact	PLE/Chlamys	vGA_ga
family824.29	73.0848	-2.14402	0.359048	3.66164525605418e-10	5.04853758188504e-09	chr_03	4151120	4151185	-	65	6.2	intD	DNA/Harbinger	1391	4.6729	not intact	DNA/nonautonomous	vGA_ga
family131.242	24.737	2.95383	0.504141	4.25471027525191e-10	5.83310928758421e-09	chr_25	3992140	3993452	-	1020	3.16	introns	DNA/Unknown	1569	65.0096	not intact	DNA/autonomous	vGA_ga
Chlamys-2a_Ec32.1661	28.9961	2.65388	0.452431	4.45292508640795e-10	6.09109978016816e-09	chr_26	3674021	3674143	+	122	0.8	intD	PLE/Chlamys	3664	3.32969	not intact	PLE/Chlamys	vGA_ga
Chlamys-2a_Ec32.575	28.6581	2.76984	0.471712	4.62324293887544e-10	6.32051455832746e-09	chr_07	2244353	2244530	+	177	2.3	intD	PLE/Chlamys	3664	4.83079	not intact	PLE/Chlamys	vGA_ga
Chlamys-2a_Ec32.1372	25.5116	3.12435	0.532149	5.02239613119268e-10	6.84308518885288e-09	chr_20	4476503	4476651	+	148	5.7	introns	PLE/Chlamys	3664	4.0393	not intact	PLE/Chlamys	vGA_ga
RTEX-N1b_Ec32.2177	43.9282	2.12027	0.361462	5.26903589750941e-10	7.1510448066813e-09	chr_26	3757083	3757619	+	536	11	introns	LINE/RTE-X	604	88.7417	intact	LINE/RTE-X	vGA_ga
Chlamys-2a_Ec32.1338	31.6063	2.56498	0.437476	5.31374638899821e-10	7.20769621926685e-09	chr_20	1629627	1629834	+	207	1.4	introns	PLE/Chlamys	3664	5.64956	not intact	PLE/Chlamys	vGA_ga
family063.140	53.6948	-2.6341	0.449634	5.95213341981773e-10	8.02430868590641e-09	chr_12	4272341	4272429	+	88	26.1	introns	DNA/Mariner-Tc1	3307	2.66102	not intact	DNA/autonomous	vGA_ga
Chlamys-2a_Ec32.509	30.9039	2.51477	0.431667	6.39183668282534e-10	8.57424279883974e-09	chr_06	4866344	4866447	+	103	1	introns	PLE/Chlamys	3664	2.81114	not intact	PLE/Chlamys	vGA_ga
family208.75	75.2573	-2.1282	0.368358	6.7268339335924e-10	9.00372259689215e-09	chr_08	469092	469167	+	75	13.7	intD	Unknown	2121	3.53607	not intact	Unknown	vGA_ga
Gypsy-5_Ec32.102	68.8957	-2.12038	0.365097	6.92173059781553e-10	9.24929107952455e-09	chr_11	3950714	3951054	+	340	3	intD	LTR/Gypsy	13544	2.51034	not intact	LTR/Gypsy	vGA_ga
Copia-5_Ec32.12	62.7697	4.46207	0.773048	7.21557325582152e-10	9.62605047534871e-09	chr_02	3632158	3637044	+	4886	0.1	intD	LTR/Copia	5467	89.3726	intact	LTR/Copia	vGA_ga
family208.64	61.266	-2.48695	0.430677	7.55514349380862e-10	1.00601905356581e-08	chr_06	5239663	5239763	-	58	17.6	introns	Unknown	2121	2.73456	not intact	Unknown	vGA_ga
Gypsy-5_Ec32.174	69.2023	-2.15418	0.370833	7.58503634363408e-10	1.00856890702867e-08	chr_19	2505676	2512082	+	6406	1.4	intD	LTR/Gypsy	13544	47.2977	not intact	LTR/Gypsy	vGA_ga
Chlamys-2a_Ec32.1428	23.9431	2.99811	0.518334	7.81202780242126e-10	1.03534953625976e-08	chr_21	4361017	4361115	+	98	3.1	introns	PLE/Chlamys	3664	2.67467	not intact	PLE/Chlamys	vGA_ga
family171.1385	23.9431	2.99811	0.518334	7.81202780242126e-10	1.03534953625976e-08	chr_21	4361018	4361151	-	133	14.6	introns	LINE/RTE-X	12900	1.03101	not intact	LINE/RTE-X	vGA_ga
family095.58	17.204	4.31159	0.737417	8.1264322359402e-10	1.07467197542826e-08	chr_25	1564577	1565501	-	924	17.2	intD	DIRS/Ngaro	4313	21.4236	not intact	DIRS/Ngaro	vGA_ga
Copia-5_Ec32.9	18.54	4.56833	0.784855	8.1315813801985e-10	1.07476753353957e-08	chr_01	883124	885165	+	2041	1.2	intD	LTR/Copia	5467	37.3331	not intact	LTR/Copia	vGA_ga
Chlamys-2b_Ec32.501	24.3749	2.88802	0.501553	8.74813262735407e-10	1.1506211278015e-08	chr_11	5058138	5058276	+	138	13.1	introns	PLE/Chlamys	438	31.5068	not intact	PLE/Chlamys	vGA_ga
family171.1502	28.2267	2.66628	0.463087	8.81261453697478e-10	1.1584747209407e-08	chr_23	2553839	2553946	-	107	2.1	intD	LINE/RTE-X	12900	0.829457	not intact	LINE/RTE-X	vGA_ga
Chlamys-2a_Ec32.1019	27.5965	2.63345	0.45759	9.17131042486674e-10	1.20302224265675e-08	chr_14	1175155	1175396	+	241	2.5	5UTR	PLE/Chlamys	3664	6.57751	not intact	PLE/Chlamys	vGA_ga
Chlamys-2a_Ec32.579	30.4892	2.49381	0.433522	1.00734731630931e-09	1.3170916984378e-08	chr_07	2722482	2722583	+	101	1	5UTR	PLE/Chlamys	3664	2.75655	not intact	PLE/Chlamys	vGA_ga
Chlamys-2b_Ec32.1039	24.6134	3.11704	0.543272	1.03973676541945e-09	1.35724777765507e-08	chr_26	1665592	1665755	+	163	15.9	introns	PLE/Chlamys	438	37.2146	not intact	PLE/Chlamys	vGA_ga
family171.1173	26.266	2.71716	0.473867	1.05076172620942e-09	1.36796218296862e-08	chr_17	2237234	2237320	-	86	4.7	introns	LINE/RTE-X	12900	0.666667	not intact	LINE/RTE-X	vGA_ga
Chlamys-2a_Ec32.947	26.5463	2.67558	0.467434	1.09293331333967e-09	1.41527577855399e-08	chr_13	1495164	1495467	+	303	3.2	introns	PLE/Chlamys	3664	8.26965	not intact	PLE/Chlamys	vGA_ga
RTEX-1b_Ec32.1664	24.1411	3.08949	0.544378	1.12418613436201e-09	1.45187443310157e-08	chr_15	499916	508633	-	159	5.643	introns	LINE/RTE-X	5511	2.88514	not intact	LINE/RTE-X	vGA_ga
Chlamys-2a_Ec32.882	27.6219	2.78862	0.488793	1.23824499909027e-09	1.59578495636474e-08	chr_12	3735173	3735248	+	75	0	intP	PLE/Chlamys	3664	2.04694	not intact	PLE/Chlamys	vGA_ga
Helitron-N3_Ec32.222	39.7512	2.34221	0.41189	1.27002362104067e-09	1.63240727998239e-08	chr_14	2364641	2365365	+	724	3.5	introns	Helitron	723	100.138	intact	Helitron/nonautonomous	vGA_ga
Chlamys-2a_Ec32.1497	31.4893	2.45611	0.430741	1.29813962694457e-09	1.66590011322485e-08	chr_23	145364	145489	+	125	0.8	introns	PLE/Chlamys	3664	3.41157	not intact	PLE/Chlamys	vGA_ga
Chlamys-2a_Ec32.393	28.936	2.67323	0.468692	1.30892248071623e-09	1.67707851355093e-08	chr_05	1555299	1555682	+	383	2.4	intD	PLE/Chlamys	3664	10.4531	not intact	PLE/Chlamys	vGA_ga
Gypsy-14_Ec32.23	35.8647	2.27742	0.399297	1.35419638630484e-09	1.73143171455932e-08	chr_03	125474	126786	+	1312	1.4	3UTR	LTR/Gypsy	12223	10.7339	not intact	LTR/Gypsy	vGA_ga
family049.404	29.1904	2.52329	0.444058	1.37534900747799e-09	1.75478055184265e-08	chr_22	3499535	3519115	+	342	24.958	5UTR	LTR/Copia	22184	1.54165	not intact	LTR/Copia	vGA_ga
Chlamys-2b_Ec32.963	27.7062	2.65798	0.466459	1.38671887854635e-09	1.76835789764209e-08	chr_24	2211735	2211866	+	131	7.6	introns	PLE/Chlamys	438	29.9087	not intact	PLE/Chlamys	vGA_ga
Gypsy-9_Ec32.46	68.4498	-2.1846	0.386521	1.42142911964397e-09	1.80787318098248e-08	chr_09	4934247	4934708	+	461	0.9	3UTR	LTR/Gypsy	8554	5.38929	not intact	LTR/Gypsy	vGA_ga
family397.35	39.5061	2.12315	0.373532	1.53168344343469e-09	1.93694135451012e-08	chr_09	3120469	3121702	-	1233	9.6	intD	Helitron	1865	66.1126	not intact	Helitron/nonautonomous	vGA_ga
Chlamys-2a_Ec32.363	32.4927	2.36551	0.417722	1.57267355206424e-09	1.98670727596877e-08	chr_04	7821177	7822123	+	946	3.1	intD	PLE/Chlamys	3664	25.8188	not intact	PLE/Chlamys	vGA_ga
Copia-N3_Ec32.174	44.8269	2.06096	0.364485	1.76081939233516e-09	2.20374715700504e-08	chr_11	2642003	2644574	+	2074	1.76	intD	LTR/Copia	5467	37.9367	not intact	LTR/Copia	vGA_ga
Gypsy-13_Ec32.148	13.5938	8.48493	2.74273	1.79633715760482e-09	2.24588394369954e-08	chr_10	2160916	2162168	-	1252	23	intD	LTR/Gypsy	13468	9.29611	not intact	LTR/Gypsy	vGA_ga
Helitron-2_Ec32.114	45.4568	2.17832	0.383354	1.8100201594958e-09	2.25950074409039e-08	chr_04	5504197	5504302	+	105	22.8	intD	Helitron	6363	1.65017	not intact	Helitron/autonomous	vGA_ga
Copia-4_Ec32.47	16.0747	4.99056	0.858424	1.83484829935464e-09	2.28814158748488e-08	chr_16	5445259	5445875	+	616	23.1	intD	LTR/Copia	7000	8.8	not intact	LTR/Copia	vGA_ga
Chlamys-2a_Ec32.1311	30.1596	2.46932	0.437962	1.91697479905118e-09	2.38687939081859e-08	chr_19	4226000	4226199	+	199	3	intP	PLE/Chlamys	3664	5.43122	not intact	PLE/Chlamys	vGA_ga
Chlamys-2a_Ec32.955	31.0416	2.42954	0.431384	1.9553116969199e-09	2.42714560333411e-08	chr_13	1880124	1880390	+	266	5.1	introns	PLE/Chlamys	3664	7.25983	not intact	PLE/Chlamys	vGA_ga
Chlamys-2a_Ec32.438	25.0486	2.744	0.487915	1.99432108316554e-09	2.47177722813984e-08	chr_05	5797637	5797868	+	231	10.6	intD	PLE/Chlamys	3664	6.30459	not intact	PLE/Chlamys	vGA_ga
Chlamys-2a_Ec32.1261	26.2853	2.66418	0.473612	2.04292535361975e-09	2.52557166934254e-08	chr_18	4543542	4544187	+	645	3.1	intD	PLE/Chlamys	3664	17.6037	not intact	PLE/Chlamys	vGA_ga
unknown6-N1_Ec32.1913	45.8365	-3.06415	0.537288	2.08812113729328e-09	2.57750794171229e-08	chr_26	3547689	3547971	+	282	4	introns	Unknown	321	87.8505	intact	Unknown	vGA_ga
family033.17	1589.16	2.69943	0.48126	2.13854209832163e-09	2.63438874415268e-08	chr_13	3887288	3889857	-	2569	6.2	intD	LTR/Copia	5362	47.9112	not intact	LTR/Copia	vGA_ga
Chlamys-2a_Ec32.1064	27.8443	2.53244	0.452389	2.22171434262733e-09	2.73130249311349e-08	chr_14	5501699	5501802	+	103	1.9	intD	PLE/Chlamys	3664	2.81114	not intact	PLE/Chlamys	vGA_ga
family835.212	70.638	-2.07497	0.36949	2.30449036605083e-09	2.82448390144948e-08	chr_21	2041694	2041893	+	199	2.2	intD	Unknown	359	55.4318	not intact	Unknown	vGA_ga
RTE-2_Ec32.1430	32.9255	2.28849	0.408297	2.38964328241228e-09	2.915604969697e-08	chr_14	3883580	3886164	-	1159	23.373	intD	LINE/RTE	4037	28.7094	not intact	LINE/RTE	vGA_ga
TcMar-N1b_Ec32.1507	32.9255	2.28849	0.408297	2.38964328241228e-09	2.915604969697e-08	chr_14	3884933	3885060	-	127	17.6	intD	DNA/Mariner-Tc1	221	57.4661	not intact	DNA/nonautonomous	vGA_ga
Chlamys-2a_Ec32.1638	33.8929	2.37926	0.424944	2.42607988569642e-09	2.95560560083838e-08	chr_26	1396913	1398609	+	1697	1.18	introns	PLE/Chlamys	3664	46.3155	not intact	PLE/Chlamys	vGA_ga
Chlamys-2a_Ec32.263	26.4583	2.7265	0.487783	2.43791604526229e-09	2.9670476981939e-08	chr_03	4804781	4804897	+	116	0.9	intD	PLE/Chlamys	3664	3.16594	not intact	PLE/Chlamys	vGA_ga
Chlamys-2a_Ec32.1413	27.9711	2.50692	0.448752	2.49897371412795e-09	3.03831155628577e-08	chr_21	2642979	2643074	+	95	4.5	intP	PLE/Chlamys	3664	2.59279	not intact	PLE/Chlamys	vGA_ga
Chlamys-2a_Ec32.933	30.5597	2.60484	0.465378	2.60436896846532e-09	3.15854538233457e-08	chr_13	648019	648144	+	125	4.8	intD	PLE/Chlamys	3664	3.41157	not intact	PLE/Chlamys	vGA_ga
family131.163	34.1739	2.49194	0.452088	2.81507288364752e-09	3.4072766507957e-08	chr_14	4681237	4682406	+	878	3.315	introns	DNA/Unknown	1569	55.9592	not intact	DNA/autonomous	vGA_ga
DNA9-N3_Ec32.45	16.7516	3.85479	0.690884	2.83885084509711e-09	3.43434471942989e-08	chr_06	6337952	6338735	+	783	16.3	intD	DNA/Unknown	3386	23.1246	not intact	DNA/nonautonomous	vGA_ga
Chlamys-2a_Ec32.767	32.5839	2.41115	0.43315	2.86060110865236e-09	3.45893400986451e-08	chr_10	5628573	5628775	+	202	0.5	introns	PLE/Chlamys	3664	5.5131	not intact	PLE/Chlamys	vGA_ga
Chlamys-2a_Ec32.308	31.3664	2.3739	0.425628	2.8983973127309e-09	3.50114859468191e-08	chr_04	3646694	3647515	+	821	2.7	intD	PLE/Chlamys	3664	22.4072	not intact	PLE/Chlamys	vGA_ga
family523.11	16.3964	4.66523	0.825727	3.06053828860787e-09	3.68783472195529e-08	chr_15	3117563	3117746	+	183	27.9	introns	Unknown	506	36.166	not intact	Unknown	vGA_ga
Chlamys-2a_Ec32.211	35.7656	2.32321	0.417349	3.07701941320489e-09	3.70401741956444e-08	chr_02	6022394	6022876	+	168	1.786	introns	PLE/Chlamys	3664	4.58515	not intact	PLE/Chlamys	vGA_ga
Chlamys-2a_Ec32.134	29.7307	2.63339	0.474272	3.34093039483924e-09	3.99505464214566e-08	chr_01	7068502	7068603	+	101	0	introns	PLE/Chlamys	3664	2.75655	not intact	PLE/Chlamys	vGA_ga
TcMar-N6_Ec32.1017	31.2358	2.61954	0.473135	3.3453487948548e-09	3.99729668991508e-08	chr_19	455169	455393	-	224	23.9	introns	DNA/Mariner-Tc1	325	68.9231	not intact	DNA/nonautonomous	vGA_ga
Copia-4_Ec32.46	46.5511	-2.83671	0.507485	3.5378226224403e-09	4.212767693617e-08	chr_16	5443275	5445198	-	1090	21.859	intD	LTR/Copia	7000	15.5714	not intact	LTR/Copia	vGA_ga
RTEX-N1b_Ec32.2172	54.8851	-2.40569	0.434486	3.67525375004306e-09	4.36571238018814e-08	chr_26	3547528	3548362	-	547	5.01	introns	LINE/RTE-X	604	90.5629	intact	LINE/RTE-X	vGA_ga
Chlamys-2a_Ec32.387	27.5764	2.583	0.468827	3.95427846399749e-09	4.67884410847267e-08	chr_04	10161496	10161611	+	115	0	5UTR	PLE/Chlamys	3664	3.13865	not intact	PLE/Chlamys	vGA_ga
Chlamys-2a_Ec32.1717	19.6981	3.26003	0.591607	3.9609217164469e-09	4.68442178642624e-08	chr_27	3058039	3058141	+	102	12.5	intD	PLE/Chlamys	3664	2.78384	not intact	PLE/Chlamys	vGA_ga
Chlamys-2a_Ec32.491	27.7832	2.6172	0.474561	4.07962160240711e-09	4.81308126853473e-08	chr_06	3290856	3291138	+	282	6.2	intD	PLE/Chlamys	3664	7.69651	not intact	PLE/Chlamys	vGA_ga
RTE-2_Ec32.1397	19.7137	7.00994	1.34684	4.14962798946877e-09	4.89329614299669e-08	chr_14	1405081	1409351	-	224	17.879	intD	LINE/RTE	4037	5.54867	not intact	LINE/RTE	vGA_ga
Chlamys-2a_Ec32.1560	30.7042	2.41876	0.439467	4.4318859617515e-09	5.21600538784907e-08	chr_24	1219250	1220559	+	1309	1.3	intD	PLE/Chlamys	3664	35.726	not intact	PLE/Chlamys	vGA_ga
TcMar-N1b_Ec32.1905	50.0721	5.05658	0.92473	4.49714552168608e-09	5.28768490394858e-08	chr_19	5276856	5277077	-	221	18.1	introns	DNA/Mariner-Tc1	221	100	intact	DNA/nonautonomous	vGA_ga
Chlamys-2a_Ec32.1607	33.9473	2.22999	0.406767	4.92468767332824e-09	5.77918882109278e-08	chr_25	2859263	2859620	+	357	1.4	introns	PLE/Chlamys	3664	9.74345	not intact	PLE/Chlamys	vGA_ga
Chlamys-2a_Ec32.170	28.2349	2.49235	0.455174	5.09284445730307e-09	5.96786985633777e-08	chr_02	820861	821039	+	178	4	introns	PLE/Chlamys	3664	4.85808	not intact	PLE/Chlamys	vGA_ga
Chlamys-2a_Ec32.1296	28.6809	2.47489	0.454427	5.09892064622689e-09	5.97091138826351e-08	chr_19	3605697	3606613	+	916	2.3	introns	PLE/Chlamys	3664	25	not intact	PLE/Chlamys	vGA_ga
Chlamys-2b_Ec32.183	29.8055	2.45715	0.449652	5.62108641482036e-09	6.54580230944069e-08	chr_04	2428097	2428371	+	274	16.8	introns	PLE/Chlamys	438	62.5571	not intact	PLE/Chlamys	vGA_ga
Chlamys-2a_Ec32.1477	25.4475	2.85837	0.523411	5.62794271450445e-09	6.55064473193519e-08	chr_22	3243493	3243612	+	119	5.9	introns	PLE/Chlamys	3664	3.24782	not intact	PLE/Chlamys	vGA_ga
Chlamys-2a_Ec32.506	27.9774	2.60738	0.481407	6.4931708806688e-09	7.49306981856646e-08	chr_06	4584662	4584758	+	96	2.1	introns	PLE/Chlamys	3664	2.62009	not intact	PLE/Chlamys	vGA_ga
family168.215	20.1665	3.00337	0.555455	6.52417127950098e-09	7.52169414369819e-08	chr_14	1146349	1146410	+	61	10.2	introns	Unknown	7662	0.796137	not intact	Unknown	vGA_ga
Chlamys-2a_Ec32.409	26.5977	2.52501	0.466731	6.9836286777556e-09	8.03233085248252e-08	chr_05	3093857	3093953	+	96	9.6	intD	PLE/Chlamys	3664	2.62009	not intact	PLE/Chlamys	vGA_ga
Chlamys-2a_Ec32.693	26.7635	2.59959	0.482125	7.04250097710766e-09	8.09237689182082e-08	chr_09	2706135	2706212	+	77	5.2	introns	PLE/Chlamys	3664	2.10153	not intact	PLE/Chlamys	vGA_ga
family131.117	23.2868	2.80525	0.520349	7.23552842065974e-09	8.30239272465116e-08	chr_09	5389421	5390732	-	1019	2.971	introns	DNA/Unknown	1569	64.9458	not intact	DNA/autonomous	vGA_ga
Chlamys-2a_Ec32.1371	26.9699	2.46706	0.457956	7.27574437927011e-09	8.34459487617753e-08	chr_20	4343558	4343762	+	204	7.6	introns	PLE/Chlamys	3664	5.56769	not intact	PLE/Chlamys	vGA_ga
family861.21	99.288	-7.39016	1.28741	7.79102759306501e-09	8.90612758755266e-08	chr_03	2348332	2350150	+	195	27.745	CDS	Unknown	5724	3.40671	not intact	Unknown	vGA_ga
Chlamys-2a_Ec32.907	29.2182	2.49898	0.462702	7.86309031315355e-09	8.98427448486438e-08	chr_12	6839749	6839847	+	98	1	introns	PLE/Chlamys	3664	2.67467	not intact	PLE/Chlamys	vGA_ga
CRE-1_Ec32.1507	16.922	3.70891	0.689188	8.25531830469638e-09	9.41913197547124e-08	chr_09	3395255	3402090	-	82	18.595	3UTR	LINE/CRE	4363	1.87944	not intact	LINE/CRE	vGA_ga
Chlamys-2a_Ec32.1039	39.2072	2.06864	0.382248	8.28347830326622e-09	9.44682260231582e-08	chr_14	3673063	3674644	+	348	6.823	intD	PLE/Chlamys	3664	9.49782	not intact	PLE/Chlamys	vGA_ga
Chlamys-2a_Ec32.1473	25.4214	2.77448	0.516019	8.58562040703911e-09	9.77762023841039e-08	chr_22	2927961	2928574	+	613	8.2	introns	PLE/Chlamys	3664	16.7303	not intact	PLE/Chlamys	vGA_ga
family171.1499	27.1029	2.4717	0.461596	8.81303353172713e-09	1.00178115238921e-07	chr_23	2520856	2520963	-	107	2.1	intD	LINE/RTE-X	12900	0.829457	not intact	LINE/RTE-X	vGA_ga
Chlamys-2a_Ec32.1621	30.3085	2.35802	0.439163	9.54736033135855e-09	1.07969216975028e-07	chr_25	4176685	4176777	+	92	7.6	intD	PLE/Chlamys	3664	2.51092	not intact	PLE/Chlamys	vGA_ga
DNA9-N3_Ec32.24	15.705	3.72841	0.697302	9.90254248628705e-09	1.11826951804195e-07	chr_03	1422142	1422903	+	278	18.422	3UTR	DNA/Unknown	3386	8.21028	not intact	DNA/nonautonomous	vGA_ga
Gypsy-5_Ec32.30	42.5338	-2.69066	0.497836	1.05895574785002e-08	1.19255313347859e-07	chr_03	2709341	2709700	-	359	7.3	intD	LTR/Gypsy	13544	2.65062	not intact	LTR/Gypsy	vGA_ga
Chlamys-2a_Ec32.1004	27.7231	2.61407	0.488871	1.07960952359039e-08	1.21468578465129e-07	chr_13	6020476	6020646	+	170	0	introns	PLE/Chlamys	3664	4.63974	not intact	PLE/Chlamys	vGA_ga
TcMar-N1b_Ec32.1482	23.6185	2.61774	0.492971	1.09388666694331e-08	1.2284721680566e-07	chr_14	1146369	1146602	-	233	12.4	introns	DNA/Mariner-Tc1	221	105.43	intact	DNA/nonautonomous	vGA_ga
Chlamys-2a_Ec32.1551	28.1742	2.35606	0.443218	1.11147705053714e-08	1.24707314173021e-07	chr_24	402257	402561	+	304	1.6	intP	PLE/Chlamys	3664	8.29694	not intact	PLE/Chlamys	vGA_ga
CRE-1_Ec32.1547	30.9262	2.25625	0.423779	1.18821470265631e-08	1.32521143686243e-07	chr_09	4756525	4756873	+	348	9.1	introns	LINE/CRE	4363	7.97616	not intact	LINE/CRE	vGA_ga
family049.394	44.7724	-4.79262	0.861222	1.27020156756509e-08	1.41211053390478e-07	chr_22	3453428	3454102	-	254	22.587	CDS	LTR/Copia	22184	1.14497	not intact	LTR/Copia	vGA_ga
Chlamys-2a_Ec32.1345	25.2189	2.66226	0.501494	1.27845953673907e-08	1.41999073888494e-07	chr_20	2439239	2439392	+	153	1.3	introns	PLE/Chlamys	3664	4.17576	not intact	PLE/Chlamys	vGA_ga
family095.60	27.9069	2.45557	0.466752	1.32378143992863e-08	1.46496870380433e-07	chr_26	848534	849809	-	1275	2.4	intD	DIRS/Ngaro	4313	29.5618	not intact	DIRS/Ngaro	vGA_ga
DNA9-N3_Ec32.147	27.9492	2.44778	0.462892	1.34221666319603e-08	1.48401733071037e-07	chr_22	3621578	3623311	-	1733	16.3	intD	DNA/Unknown	3386	51.1813	not intact	DNA/nonautonomous	vGA_ga
Chlamys-2a_Ec32.1531	28.0786	2.40672	0.454931	1.36742533418416e-08	1.50982660818515e-07	chr_23	3611479	3611614	+	135	2.2	introns	PLE/Chlamys	3664	3.6845	not intact	PLE/Chlamys	vGA_ga
TcMar-N1a_Ec32.389	10.4627	8.04455	2.70582	1.39368682640169e-08	1.53672643710414e-07	chr_05	6724388	6724600	-	212	14.6	introns	DNA/Mariner-Tc1	217	97.6959	intact	DNA/nonautonomous	vGA_ga
Chlamys-2a_Ec32.1232	21.9478	2.77833	0.525973	1.40392371118841e-08	1.54660924263405e-07	chr_18	1937514	1937732	+	218	8.9	intP	PLE/Chlamys	3664	5.94978	not intact	PLE/Chlamys	vGA_ga
Copia-6_Ec32.40	23.0184	2.85386	0.546164	1.42918973863237e-08	1.57372910902467e-07	chr_10	567779	568193	-	414	21.8	introns	LTR/Copia	7108	5.82442	not intact	LTR/Copia	vGA_ga
family171.1012	38.5606	2.03326	0.382795	1.44803881233576e-08	1.5926983578745e-07	chr_14	3673362	3674666	-	104	8.45	intD	LINE/RTE-X	12900	0.806202	not intact	LINE/RTE-X	vGA_ga
Chlamys-2a_Ec32.1600	29.1397	2.30488	0.436404	1.46820412400686e-08	1.61303149913514e-07	chr_25	1978173	1978666	+	493	3.3	intD	PLE/Chlamys	3664	13.4552	not intact	PLE/Chlamys	vGA_ga
family131.160	27.0789	2.37972	0.452794	1.55939521178011e-08	1.70857923023561e-07	chr_13	6949596	6950907	+	1019	3.341	introns	DNA/Unknown	1569	64.9458	not intact	DNA/autonomous	vGA_ga
family208.163	14.1241	4.16292	0.784822	1.5885959835652e-08	1.73509268920211e-07	chr_19	970440	970476	+	36	22.8	introns	Unknown	2121	1.69731	not intact	Unknown	vGA_ga
Plavaka-2_Ec32.70	14.2193	4.15892	0.787263	1.73665456356366e-08	1.88577695900384e-07	chr_03	1762513	1762640	-	127	17.9	introns	DNA/EnSpm	12053	1.05368	not intact	DNA/autonomous	vGA_ga
family208.106	64.4945	-2.07215	0.394853	1.76580881831271e-08	1.91401062984967e-07	chr_12	983413	984009	+	181	9.877	introns	Unknown	2121	8.53371	not intact	Unknown	vGA_ga
Chlamys-2a_Ec32.118	29.1869	2.35266	0.447938	1.77554744836522e-08	1.92370781108022e-07	chr_01	4598790	4599084	+	294	2.4	introns	PLE/Chlamys	3664	8.02402	not intact	PLE/Chlamys	vGA_ga
Chlamys-2a_Ec32.782	28.8588	2.3457	0.446103	1.80563979284321e-08	1.95021949155841e-07	chr_11	1031899	1032412	+	513	2.8	introns	PLE/Chlamys	3664	14.0011	not intact	PLE/Chlamys	vGA_ga
ECR-2.145	13.8705	4.3971	0.82753	1.8327218573524e-08	1.97818801752458e-07	chr_20	1856446	1856731	-	285	18.3	introns	LTR/Gypsy	3210	8.8785	not intact	LTR/Gypsy	vGA_ga
Gypsy-7a_Ec32.14	31.0454	2.22438	0.424031	1.96630541550642e-08	2.11715722787122e-07	chr_14	2089242	2090160	-	234	12.872	introns	LTR/Gypsy	9470	2.47096	not intact	LTR/Gypsy	vGA_ga
RTEX-N1b_Ec32.1576	18.3436	3.07615	0.594071	2.05141500763414e-08	2.20586166454193e-07	chr_17	4007598	4007987	+	389	6.7	introns	LINE/RTE-X	604	64.404	not intact	LINE/RTE-X	vGA_ga
family095.11	25.8662	2.63318	0.506387	2.16808700908955e-08	2.32616670705675e-07	chr_03	2017400	2018472	-	1072	23.7	introns	DIRS/Ngaro	4313	24.8551	not intact	DIRS/Ngaro	vGA_ga
Chlamys-2a_Ec32.1339	33.6104	2.10446	0.405119	2.38801491449298e-08	2.54973624115609e-07	chr_20	1638955	1640481	+	1281	9.086	introns	PLE/Chlamys	3664	34.9618	not intact	PLE/Chlamys	vGA_ga
Copia-5_Ec32.40	14.0019	4.16762	0.796119	2.41240921987976e-08	2.57465036741453e-07	chr_11	6033220	6034825	-	1605	1.3	intD	LTR/Copia	5467	29.358	not intact	LTR/Copia	vGA_ga
TcMar-N6_Ec32.1131	34.4016	2.2837	0.439433	2.44550513014634e-08	2.60749062576196e-07	chr_21	5491613	5491831	-	218	24.4	intP	DNA/Mariner-Tc1	325	67.0769	not intact	DNA/nonautonomous	vGA_ga
Chlamys-2a_Ec32.1084	26.6282	2.59176	0.500245	2.6212124524079e-08	2.78281759267441e-07	chr_15	1054053	1054179	+	126	2.4	intP	PLE/Chlamys	3664	3.43886	not intact	PLE/Chlamys	vGA_ga
TcMar-N4_Ec32.82	25.5049	2.50534	0.485162	2.78998917186574e-08	2.95296151233218e-07	chr_02	6553057	6553404	-	250	11.339	intP	DNA/Mariner-Tc1	871	28.7026	not intact	DNA/nonautonomous	vGA_ga
Plavaka-1_Ec32.969	50.0603	-2.37268	0.462142	2.84691937959399e-08	3.01190424995826e-07	chr_16	5392630	5413536	-	193	18.417	intD	DNA/EnSpm	15164	1.27275	not intact	DNA/autonomous	vGA_ga
DNA9-N3_Ec32.43	17.7196	3.0388	0.593397	2.98158799419183e-08	3.14888892992508e-07	chr_06	6318981	6319386	+	405	13.2	intD	DNA/Unknown	3386	11.961	not intact	DNA/nonautonomous	vGA_ga
family172.190	37.5592	2.14331	0.415447	3.06468528124474e-08	3.22962494047839e-07	chr_23	786317	786490	+	173	20.5	intD	Unknown	967	17.8904	not intact	Unknown	vGA_ga
family884.11	49.5415	-2.23961	0.434756	3.27237287855722e-08	3.43655767696234e-07	chr_02	5289328	5289424	-	96	12.6	intD	LTR/Unknown	421	22.8029	not intact	LTR/Unknown	vGA_ga
unknown4-N2_Ec32.232	14.1467	5.1553	0.965022	3.28890921364762e-08	3.45243042401056e-07	chr_04	3603023	3603210	+	187	22.6	intD	Unknown	355	52.6761	not intact	Unknown	vGA_ga
Sola1-1_Ec32.1376	34.2073	2.13414	0.418968	3.63093376606639e-08	3.79015786070902e-07	chr_18	3319491	3331278	-	156	19.897	introns	DNA/Sola-1	21549	0.723932	not intact	DNA/autonomous	vGA_ga
Copia-5_Ec32.17	13.5626	5.11202	0.965618	4.0777866800341e-08	4.23475879346569e-07	chr_03	1548848	1550406	+	465	16.595	introns	LTR/Copia	5467	8.50558	not intact	LTR/Copia	vGA_ga
Chlamys-2a_Ec32.1215	28.8616	2.3236	0.456452	4.10513127707197e-08	4.26133336499818e-07	chr_17	4875973	4876065	+	92	6.6	introns	PLE/Chlamys	3664	2.51092	not intact	PLE/Chlamys	vGA_ga
Copia-N2_Ec32.70	9.45146	7.90899	2.71121	4.188762706182e-08	4.33702168469505e-07	chr_06	319240	319456	+	216	22.9	intD	LTR/Copia	4401	4.90798	not intact	LTR/Copia	vGA_ga
Copia-11_Ec32.82	33.7804	2.03727	0.399801	4.27145523241617e-08	4.41887230690518e-07	chr_06	919874	923306	-	1184	28.319	introns	LTR/Copia	7244	16.3446	not intact	LTR/Copia	vGA_ga
Chlamys-2a_Ec32.1025	30.1164	2.19991	0.433297	4.70430624142451e-08	4.84395909846426e-07	chr_14	2089367	2090070	+	703	8.2	introns	PLE/Chlamys	3664	19.1867	not intact	PLE/Chlamys	vGA_ga
Chlamys-2a_Ec32.627	24.552	2.40411	0.477002	4.90945801962088e-08	5.04664016580842e-07	chr_08	1369821	1370006	+	185	4.7	introns	PLE/Chlamys	3664	5.04913	not intact	PLE/Chlamys	vGA_ga
Chlamys-2a_Ec32.1275	31.2605	2.09623	0.414917	5.02288504164301e-08	5.15586364291646e-07	chr_19	1546465	1547126	+	661	3.6	introns	PLE/Chlamys	3664	18.0404	not intact	PLE/Chlamys	vGA_ga
Chlamys-2a_Ec32.220	25.1091	2.47581	0.489844	5.02420649882222e-08	5.15586364291646e-07	chr_02	6553168	6553271	+	103	2.9	5UTR	PLE/Chlamys	3664	2.81114	not intact	PLE/Chlamys	vGA_ga
Gypsy-5_Ec32.130	39.1671	-4.6556	0.863994	5.03212828645037e-08	5.1597040585247e-07	chr_15	919230	919289	+	59	1.7	intD	LTR/Gypsy	13544	0.435617	not intact	LTR/Gypsy	vGA_ga
Chlamys-2a_Ec32.564	27.6843	2.34074	0.464333	5.15075393695841e-08	5.27235689668424e-07	chr_07	1118950	1119304	+	354	3.4	intP	PLE/Chlamys	3664	9.66157	not intact	PLE/Chlamys	vGA_ga
Chlamys-2a_Ec32.1090	22.8745	2.58157	0.512769	5.25001458840851e-08	5.36191982815453e-07	chr_15	1859982	1860157	+	175	7.1	introns	PLE/Chlamys	3664	4.7762	not intact	PLE/Chlamys	vGA_ga
Chlamys-2a_Ec32.504	26.2644	2.35501	0.468619	5.32429445095432e-08	5.42939392142675e-07	chr_06	4114407	4114574	+	167	2.5	introns	PLE/Chlamys	3664	4.55786	not intact	PLE/Chlamys	vGA_ga
Chlamys-2a_Ec32.301	26.8105	2.28174	0.45206	5.33246923973166e-08	5.43544723512531e-07	chr_04	2867047	2867369	+	322	3.2	introns	PLE/Chlamys	3664	8.78821	not intact	PLE/Chlamys	vGA_ga
family171.718	26.5292	2.4051	0.477897	5.58209302045272e-08	5.67797312679481e-07	chr_10	1514796	1514920	-	124	7.4	intP	LINE/RTE-X	12900	0.96124	not intact	LINE/RTE-X	vGA_ga
TcMar-N1a_Ec32.1046	33.5816	2.02121	0.400943	5.67964023386289e-08	5.77235935028007e-07	chr_15	5562835	5563046	-	211	22.1	intD	DNA/Mariner-Tc1	217	97.235	not intact	DNA/nonautonomous	vGA_ga
DNA9-N3_Ec32.22	23.7176	2.45804	0.491002	6.00451292665446e-08	6.07456557746543e-07	chr_03	600497	601237	+	755	15.868	intD	DNA/Unknown	3386	22.2977	not intact	DNA/nonautonomous	vGA_ga
Chlamys-2a_Ec32.1443	26.1942	2.32477	0.464583	6.36979767820208e-08	6.43606690082174e-07	chr_21	6104156	6104249	+	93	2.1	intD	PLE/Chlamys	3664	2.53821	not intact	PLE/Chlamys	vGA_ga
family171.1586	26.5657	2.27625	0.457239	6.63665625779311e-08	6.691777987509e-07	chr_25	1693082	1693247	-	165	5.5	intD	LINE/RTE-X	12900	1.27907	not intact	LINE/RTE-X	vGA_ga
KDZ-4_Ec32.403	26.1587	2.33142	0.469279	6.80791849240078e-08	6.85876601641042e-07	chr_14	2311568	2312836	+	1051	6.336	introns	DNA/KDZ	30266	3.47254	not intact	DNA/autonomous	vGA_ga
Chlamys-2a_Ec32.465	24.6254	2.3635	0.474334	6.95660472483914e-08	7.00565585728305e-07	chr_06	336158	336975	+	817	1.1	introns	PLE/Chlamys	3664	22.298	not intact	PLE/Chlamys	vGA_ga
family131.153	13.2496	4.04169	0.807388	7.15954612979414e-08	7.19808612966467e-07	chr_13	2422703	2424206	+	1503	1.5	introns	DNA/Unknown	1569	95.7935	intact	DNA/autonomous	vGA_ga
family835.221	33.9109	-3.4776	0.677556	7.48558657857091e-08	7.51965420470425e-07	chr_22	4334207	4334561	-	354	5.2	introns	Unknown	359	98.6072	intact	Unknown	vGA_ga
family168.232	33.0132	2.01577	0.405223	7.93520481846277e-08	7.95224169254379e-07	chr_15	5562987	5563057	-	70	27.1	intD	Unknown	7662	0.9136	not intact	Unknown	vGA_ga
family171.1040	30.0537	2.21237	0.448144	8.06733588005861e-08	8.08064831550425e-07	chr_15	1035542	1035674	-	132	22.1	introns	LINE/RTE-X	12900	1.02326	not intact	LINE/RTE-X	vGA_ga
P-2_Ec32.142	32.8369	2.01755	0.40542	8.1351265225011e-08	8.14183313958477e-07	chr_06	920495	920764	-	207	25.2	introns	DNA/Unknown	5526	3.74593	not intact	DNA/autonomous	vGA_ga
TcMar-N1a_Ec32.398	32.8369	2.01755	0.40542	8.1351265225011e-08	8.14183313958477e-07	chr_06	920509	920762	+	233	19.165	introns	DNA/Mariner-Tc1	217	107.373	intact	DNA/nonautonomous	vGA_ga
unknown6-N1_Ec32.443	15.6993	3.18243	0.643853	8.20434788285907e-08	8.20772833110087e-07	chr_05	299107	299418	-	311	4.6	introns	Unknown	321	96.8847	intact	Unknown	vGA_ga
Chlamys-2a_Ec32.1387	451.174	2.30686	0.464801	8.24910555490987e-08	8.24910555490987e-07	chr_21	491130	491708	+	578	6.5	introns	PLE/Chlamys	3664	15.7751	not intact	PLE/Chlamys	vGA_ga
Chlamys-2a_Ec32.583	31.0326	2.12444	0.428309	8.665884483527e-08	8.64097228993986e-07	chr_07	2924912	2926077	+	1165	2.7	intP	PLE/Chlamys	3664	31.7959	not intact	PLE/Chlamys	vGA_ga
family185.143	51.8325	-2.12568	0.426771	8.95580143662163e-08	8.92272707760251e-07	chr_22	2686935	2687756	+	821	5.7	intP	DNA/PiggyBac	2636	31.1457	not intact	DNA/nonautonomous	vGA_ga
Chlamys-2a_Ec32.1018	28.6014	2.23213	0.450708	9.04417437780322e-08	8.99969483168287e-07	chr_14	1076989	1077113	+	124	0	introns	PLE/Chlamys	3664	3.38428	not intact	PLE/Chlamys	vGA_ga
Chlamys-2a_Ec32.646	25.8643	2.32606	0.472257	9.05809806430542e-08	9.00616793617263e-07	chr_08	3008460	3008569	+	109	2.8	introns	PLE/Chlamys	3664	2.97489	not intact	PLE/Chlamys	vGA_ga
family842.52	25.8643	2.32606	0.472257	9.05809806430542e-08	9.00616793617263e-07	chr_08	3008449	3008535	+	86	24.4	introns	DNA/Unknown	5590	1.53846	not intact	DNA/autonomous	vGA_ga
KDZ-N1_Ec32.254	51.9553	-2.12917	0.428095	9.24621130653397e-08	9.1744180842928e-07	chr_22	2687557	2687878	+	321	22	intP	DNA/KDZ	2159	14.868	not intact	DNA/nonautonomous	vGA_ga
KDZ-N1_Ec32.255	51.9553	-2.12917	0.428095	9.24621130653397e-08	9.1744180842928e-07	chr_22	2687600	2688086	-	486	9.6	intP	DNA/KDZ	2159	22.5104	not intact	DNA/nonautonomous	vGA_ga
Chlamys-2a_Ec32.1714	21.9412	2.62127	0.533088	9.58817727989927e-08	9.49432888890515e-07	chr_27	2493369	2493576	+	207	1.9	introns	PLE/Chlamys	3664	5.64956	not intact	PLE/Chlamys	vGA_ga
Chlamys-2a_Ec32.1035	24.5239	2.56506	0.523087	1.04134627829543e-07	1.02696537924505e-06	chr_14	3012937	3013075	+	138	2.2	intP	PLE/Chlamys	3664	3.76638	not intact	PLE/Chlamys	vGA_ga
Copia-5_Ec32.81	12.7232	4.96986	0.975451	1.04798473844554e-07	1.03309254768404e-06	chr_22	3862950	3864618	-	1668	0.2	intP	LTR/Copia	5467	30.5103	not intact	LTR/Copia	vGA_ga
TcMar-N1b_Ec32.1221	35.6921	2.01038	0.407914	1.08932279934192e-07	1.07297190945322e-06	chr_13	566589	566803	-	214	14.9	introns	DNA/Mariner-Tc1	221	96.8326	intact	DNA/nonautonomous	vGA_ga
Chlamys-2a_Ec32.1188	28.2354	2.15227	0.438386	1.09447859504938e-07	1.07761315035681e-06	chr_17	2007353	2007611	+	258	7.2	intD	PLE/Chlamys	3664	7.04148	not intact	PLE/Chlamys	vGA_ga
family210.1739	8.41323	7.63034	2.6849	1.11565920005044e-07	1.09624465306454e-06	chr_24	4330987	4331209	-	222	14	introns	Unknown	13346	1.66342	not intact	Unknown	vGA_ga
Helitron-N5-Ec32.860	8.41323	7.63034	2.6849	1.11565920005044e-07	1.09624465306454e-06	chr_24	4330972	4331047	-	75	20.6	introns	Helitron	1438	5.21558	not intact	Helitron/nonautonomous	vGA_ga
DNA9-N3_Ec32.114	20.2503	2.66613	0.5479	1.13156360884514e-07	1.11052402678901e-06	chr_13	5544142	5544889	+	747	16.7	intD	DNA/Unknown	3386	22.0614	not intact	DNA/nonautonomous	vGA_ga
Chlamys-2a_Ec32.1508	26.5867	2.25073	0.459589	1.15131842108128e-07	1.12890695078439e-06	chr_23	1065613	1065733	+	120	10	introns	PLE/Chlamys	3664	3.27511	not intact	PLE/Chlamys	vGA_ga
Chlamys-2a_Ec32.910	28.9971	2.26713	0.464228	1.30560026899204e-07	1.27411473195847e-06	chr_12	7044587	7044822	+	235	3.1	introns	PLE/Chlamys	3664	6.41376	not intact	PLE/Chlamys	vGA_ga
Chlamys-2a_Ec32.410	22.7632	2.51515	0.516846	1.31036047230351e-07	1.27817587209846e-06	chr_05	3128508	3128712	+	204	4.6	intD	PLE/Chlamys	3664	5.56769	not intact	PLE/Chlamys	vGA_ga
Chlamys-2a_Ec32.1113	22.6833	2.40329	0.497	1.33314807199934e-07	1.29890991926742e-06	chr_15	4432468	4432616	+	148	1.4	introns	PLE/Chlamys	3664	4.0393	not intact	PLE/Chlamys	vGA_ga
Chlamys-2a_Ec32.1268	22.7836	2.52195	0.52043	1.42875851326709e-07	1.38816553429871e-06	chr_19	590063	590316	+	253	7.6	introns	PLE/Chlamys	3664	6.90502	not intact	PLE/Chlamys	vGA_ga
family171.1259	22.7836	2.52195	0.52043	1.42875851326709e-07	1.38816553429871e-06	chr_19	590149	590338	-	189	11.2	introns	LINE/RTE-X	12900	1.46512	not intact	LINE/RTE-X	vGA_ga
Chlamys-2a_Ec32.868	27.0042	2.25575	0.46631	1.44973756608359e-07	1.40742215531826e-06	chr_12	1579833	1585168	+	247	5.058	intP	PLE/Chlamys	3664	6.74127	not intact	PLE/Chlamys	vGA_ga
Chlamys-2a_Ec32.1133	24.4363	2.36872	0.490021	1.5802067790942e-07	1.52312110346991e-06	chr_16	2240351	2240452	+	101	8.9	intD	PLE/Chlamys	3664	2.75655	not intact	PLE/Chlamys	vGA_ga
Chlamys-2a_Ec32.952	26.3824	2.19183	0.453889	1.59316415391784e-07	1.53439213237307e-06	chr_13	1688043	1689353	+	591	4.775	introns	PLE/Chlamys	3664	16.1299	not intact	PLE/Chlamys	vGA_ga
family837.39	46.7644	-2.29781	0.476204	1.64289683055239e-07	1.57790882301472e-06	chr_05	1015734	1015965	-	231	6.5	introns	DNA/Unknown	4553	5.07358	not intact	DNA/autonomous	vGA_ga
Chlamys-2a_Ec32.197	27.617	2.27149	0.473359	1.81006033049878e-07	1.73092811439584e-06	chr_02	4741842	4741939	+	97	8.2	introns	PLE/Chlamys	3664	2.64738	not intact	PLE/Chlamys	vGA_ga
Copia-N3_Ec32.175	27.599	2.21827	0.465319	1.81307140646786e-07	1.73312495074959e-06	chr_11	2696519	2699076	+	2557	2.5	intD	LTR/Copia	5467	46.7715	not intact	LTR/Copia	vGA_ga
Chlamys-2a_Ec32.1431	26.0629	2.20326	0.459323	1.82533092789226e-07	1.74415721878096e-06	chr_21	5012434	5012544	+	110	8.2	introns	PLE/Chlamys	3664	3.00218	not intact	PLE/Chlamys	vGA_ga
family171.799	27.6089	2.15269	0.448135	1.85977704060434e-07	1.77497588623716e-06	chr_11	3830151	3830256	-	105	13.5	introns	LINE/RTE-X	12900	0.813953	not intact	LINE/RTE-X	vGA_ga
Chlamys-2a_Ec32.200	30.2868	2.02665	0.422059	1.86212338721509e-07	1.77651692894234e-06	chr_02	4889921	4890035	+	114	0	introns	PLE/Chlamys	3664	3.11135	not intact	PLE/Chlamys	vGA_ga
Chlamys-2a_Ec32.237	24.8317	2.26449	0.473721	1.92441139625703e-07	1.83162323406981e-06	chr_03	2018473	2018727	+	254	1.6	introns	PLE/Chlamys	3664	6.93231	not intact	PLE/Chlamys	vGA_ga
family896.7	15.0685	3.18037	0.673172	2.0975771744413e-07	1.98476904892575e-06	chr_13	6154223	6155498	-	1275	3.2	introns	DNA/Unknown	2687	47.4507	not intact	DNA/autonomous	vGA_ga
RTEX-N1b_Ec32.2059	13.822	3.32077	0.706763	2.49252802397497e-07	2.33752724689503e-06	chr_24	4281114	4281574	+	460	15.8	intD	LINE/RTE-X	604	76.1589	not intact	LINE/RTE-X	vGA_ga
Chlamys-2a_Ec32.568	22.2068	2.37195	0.502751	2.53477969141137e-07	2.37531651514736e-06	chr_07	1639959	1640224	+	265	4.3	introns	PLE/Chlamys	3664	7.23253	not intact	PLE/Chlamys	vGA_ga
Chlamys-2a_Ec32.1695	25.4405	2.19443	0.465811	2.71385258753653e-07	2.53724839527866e-06	chr_26	7308960	7309227	+	267	2.2	introns	PLE/Chlamys	3664	7.28712	not intact	PLE/Chlamys	vGA_ga
Chlamys-2a_Ec32.1553	23.7418	2.36368	0.500672	2.78133284141314e-07	2.59434350324668e-06	chr_24	468498	468686	+	188	2.7	intD	PLE/Chlamys	3664	5.131	not intact	PLE/Chlamys	vGA_ga
Chlamys-2a_Ec32.1726	25.5814	2.22189	0.471953	2.92417753315632e-07	2.72131201629113e-06	chr_27	4052734	4052865	+	131	5.3	introns	PLE/Chlamys	3664	3.57533	not intact	PLE/Chlamys	vGA_ga
Chlamys-2a_Ec32.1636	28.4777	2.03977	0.433605	3.1709864410533e-07	2.93748763024701e-06	chr_26	1052222	1052314	+	92	0	introns	PLE/Chlamys	3664	2.51092	not intact	PLE/Chlamys	vGA_ga
unknown8-N1_Ec32.226	11.1988	4.3826	0.917834	3.32204007064128e-07	3.07272887295887e-06	chr_04	6407511	6408275	+	780	14.279	intD	Unknown	1867	41.7783	not intact	Unknown	vGA_ga
Chlamys-2a_Ec32.173	28.5555	2.0889	0.445259	3.36958730292985e-07	3.11299480823636e-06	chr_02	1029407	1029625	+	218	8.7	introns	PLE/Chlamys	3664	5.94978	not intact	PLE/Chlamys	vGA_ga
Chlamys-2a_Ec32.397	26.0556	2.11266	0.454366	3.85856751191081e-07	3.53532147883753e-06	chr_05	1871500	1871593	+	93	4.3	introns	PLE/Chlamys	3664	2.53821	not intact	PLE/Chlamys	vGA_ga
Chlamys-2a_Ec32.527	20.4031	2.49821	0.538826	3.99023722506914e-07	3.64632893581779e-06	chr_06	6715881	6716083	+	202	2	intD	PLE/Chlamys	3664	5.5131	not intact	PLE/Chlamys	vGA_ga
Chlamys-2a_Ec32.524	24.4384	2.23048	0.481643	4.04278081281339e-07	3.69156517995898e-06	chr_06	6659797	6659999	+	202	0	introns	PLE/Chlamys	3664	5.5131	not intact	PLE/Chlamys	vGA_ga
Harbinger-N7_Ec32.60	40.315	-2.22038	0.477979	4.20231041296554e-07	3.83435162821508e-06	chr_03	4305752	4306558	-	806	8.9	introns	DNA/Harbinger	797	101.129	intact	DNA/nonautonomous	vGA_ga
Chlamys-2a_Ec32.1416	24.8912	2.17632	0.470011	4.331935418593e-07	3.94669388230536e-06	chr_21	2930375	2930526	+	151	4.6	intD	PLE/Chlamys	3664	4.12118	not intact	PLE/Chlamys	vGA_ga
Chlamys-2a_Ec32.294	29.4215	2.0536	0.443595	4.61653341106661e-07	4.19182614886676e-06	chr_04	1428655	1428827	+	172	2.3	introns	PLE/Chlamys	3664	4.69432	not intact	PLE/Chlamys	vGA_ga
family064.507	25.5732	2.14859	0.469518	5.05162441229692e-07	4.56130311381812e-06	chr_21	5729819	5730630	+	261	17.929	introns	DNA/PiggyBac	5446	4.79251	not intact	DNA/autonomous	vGA_ga
family130.104	10.9764	4.73096	0.998219	5.23521585328055e-07	4.7235615354014e-06	chr_25	2963088	2963825	-	737	12.9	introns	DNA/Unknown	806	91.4392	intact	DNA/autonomous	vGA_ga
Chlamys-2a_Ec32.681	23.5576	2.35284	0.51447	5.27351434013753e-07	4.75634948657278e-06	chr_09	813407	813744	+	337	1.8	introns	PLE/Chlamys	3664	9.1976	not intact	PLE/Chlamys	vGA_ga
Gypsy-13_Ec32.134	43.021	-2.10028	0.454906	5.54056054431392e-07	4.98979265637767e-06	chr_09	2472716	2478072	+	233	17.257	intD	LTR/Gypsy	13468	1.73003	not intact	LTR/Gypsy	vGA_ga
unknown2-N1b_Ec32.479	13.9683	3.06509	0.676306	5.59472640730335e-07	5.03670586463942e-06	chr_12	7055225	7055322	+	97	14.6	intD	Unknown	4275	2.26901	not intact	Unknown	vGA_ga
Gypsy-2c_Ec32.10	77.0253	6.08073	1.348	5.60773769478783e-07	5.04654822940876e-06	chr_14	2025812	2026371	-	559	3.8	introns	LTR/Gypsy	4138	13.5089	not intact	LTR/Gypsy	vGA_ga
Gypsy-5_Ec32.78	28.2693	-3.42983	0.72493	5.89739457066857e-07	5.29348392516942e-06	chr_08	1370295	1370567	-	272	4.3	introns	LTR/Gypsy	13544	2.00827	not intact	LTR/Gypsy	vGA_ga
Chlamys-2a_Ec32.548	23.9925	2.20705	0.484247	5.95099056914716e-07	5.33764503209801e-06	chr_06	8493027	8493200	+	173	2.3	intD	PLE/Chlamys	3664	4.72162	not intact	PLE/Chlamys	vGA_ga
Helitron-N5-Ec32.274	23.9925	2.20705	0.484247	5.95099056914716e-07	5.33764503209801e-06	chr_06	8492900	8493353	+	268	11.19	intP	Helitron	1438	18.637	not intact	Helitron/nonautonomous	vGA_ga
Chlamys-2a_Ec32.255	26.5556	2.1435	0.469994	6.15232843065511e-07	5.50805804927382e-06	chr_03	4353316	4353659	+	343	4.2	intD	PLE/Chlamys	3664	9.36135	not intact	PLE/Chlamys	vGA_ga
family212.321	24.7147	2.14458	0.472296	6.29224695348785e-07	5.62709966963849e-06	chr_19	866691	866757	+	66	9.1	intD	DNA/KDZ	9871	0.668625	not intact	DNA/autonomous	vGA_ga
Copia-N3_Ec32.273	25.0088	2.15739	0.476219	6.33088427839005e-07	5.6595681251587e-06	chr_21	5730097	5730403	+	306	1	introns	LTR/Copia	5467	5.59722	not intact	LTR/Copia	vGA_ga
Chlamys-2a_Ec32.371	24.3766	2.19482	0.480615	6.33630633059057e-07	5.66233042718952e-06	chr_04	8850117	8850239	+	122	1.6	introns	PLE/Chlamys	3664	3.32969	not intact	PLE/Chlamys	vGA_ga
Chlamys-2a_Ec32.477	26.3841	2.0632	0.452935	6.47461572926959e-07	5.77742263530561e-06	chr_06	1707512	1707626	+	114	1.8	introns	PLE/Chlamys	3664	3.11135	not intact	PLE/Chlamys	vGA_ga
Chlamys-2a_Ec32.609	24.9704	2.16138	0.476087	6.53220384655674e-07	5.8245284390157e-06	chr_07	7264117	7264519	+	402	6	5UTR	PLE/Chlamys	3664	10.9716	not intact	PLE/Chlamys	vGA_ga
TcMar-N1b_Ec32.1522	10.9157	3.98035	0.8721	6.57857090308413e-07	5.86371885194136e-06	chr_14	5686330	5686566	+	236	19	introns	DNA/Mariner-Tc1	221	106.787	intact	DNA/nonautonomous	vGA_ga
Chlamys-2a_Ec32.1279	26.9598	2.29378	0.502538	6.61830635311852e-07	5.89480844657805e-06	chr_19	1847802	1847914	+	112	6.2	introns	PLE/Chlamys	3664	3.05677	not intact	PLE/Chlamys	vGA_ga
family210.1033	28.3115	2.36072	0.52447	6.63215778227614e-07	5.90497949958433e-06	chr_13	1881988	1904771	+	147	21.648	introns	Unknown	13346	1.10145	not intact	Unknown	vGA_ga
unknown6-N1_Ec32.1572	18.3776	2.66936	0.596345	6.77023275112401e-07	6.02570568905025e-06	chr_21	460910	461220	-	310	4.9	introns	Unknown	321	96.5732	intact	Unknown	vGA_ga
Gypsy-5_Ec32.132	40.9371	-2.08006	0.456077	6.92593949638355e-07	6.15526394480939e-06	chr_15	1311409	1311575	+	166	12.7	intD	LTR/Gypsy	13544	1.22563	not intact	LTR/Gypsy	vGA_ga
DNA9-N3_Ec32.35	14.896	2.95656	0.657636	7.18168744140241e-07	6.3639186524544e-06	chr_05	3479576	3480266	+	690	13.5	introns	DNA/Unknown	3386	20.378	not intact	DNA/nonautonomous	vGA_ga
family171.783	22.5273	2.42974	0.538174	7.18825050642246e-07	6.36741051791088e-06	chr_11	1031120	1031258	-	138	5.1	introns	LINE/RTE-X	12900	1.06977	not intact	LINE/RTE-X	vGA_ga
Chlamys-2a_Ec32.699	23.3657	2.18766	0.485558	7.21107993564928e-07	6.38092486018387e-06	chr_09	3591719	3592006	+	287	2.1	introns	PLE/Chlamys	3664	7.83297	not intact	PLE/Chlamys	vGA_ga
DNA9-N3_Ec32.108	14.4328	2.99268	0.669621	7.41286289421672e-07	6.55441773749388e-06	chr_13	2944522	2944658	+	136	19.1	intD	DNA/Unknown	3386	4.01654	not intact	DNA/nonautonomous	vGA_ga
family212.261	21.9864	2.35257	0.527656	7.48457604955978e-07	6.61541705436153e-06	chr_14	2894505	2894614	-	109	21.3	introns	DNA/KDZ	9871	1.10424	not intact	DNA/autonomous	vGA_ga
Chlamys-2a_Ec32.330	25.3128	2.22593	0.493767	7.66045932955011e-07	6.76348918259915e-06	chr_04	5777975	5778122	+	147	3.6	intD	PLE/Chlamys	3664	4.01201	not intact	PLE/Chlamys	vGA_ga
TcMar-N1a_Ec32.90	11.5994	5.36076	1.11685	7.77717984078638e-07	6.85656959093295e-06	chr_01	9979700	9979913	-	213	13.6	introns	DNA/Mariner-Tc1	217	98.1567	intact	DNA/nonautonomous	vGA_ga
Gypsy-14_Ec32.191	34.6897	-4.96849	1.00618	7.8037564386613e-07	6.87750295211239e-06	chr_17	3691064	3691457	+	393	21.2	introns	LTR/Gypsy	12223	3.21525	not intact	LTR/Gypsy	vGA_ga
unknown2-N2_Ec32.636	28.2024	-3.45184	0.737769	8.43302264272779e-07	7.40252312962511e-06	chr_21	2063904	2065159	+	1255	9.1	None	Unknown	4935	25.4306	not intact	Unknown	vGA_ga
family632.14	24.7869	2.19525	0.486872	8.4610429828516e-07	7.42175302108514e-06	chr_22	2034740	2034910	-	170	2.4	intD	DNA/Harbinger	576	29.5139	not intact	DNA/nonautonomous	vGA_ga
Chlamys-2a_Ec32.1696	22.2115	2.28826	0.511107	8.82263120986077e-07	7.72218766313697e-06	chr_26	7309802	7310025	+	223	2.7	introns	PLE/Chlamys	3664	6.08624	not intact	PLE/Chlamys	vGA_ga
Chlamys-2a_Ec32.560	25.1823	2.11158	0.470787	9.0530550693527e-07	7.91531066200517e-06	chr_07	911992	912348	+	356	5.4	introns	PLE/Chlamys	3664	9.71616	not intact	PLE/Chlamys	vGA_ga
Harbinger-N3c_Ec32.44	31.3907	-3.16144	0.688008	9.29473874584671e-07	8.11201498019979e-06	chr_13	5953643	5954086	+	443	1.4	intD	DNA/Harbinger	1221	36.2817	not intact	DNA/nonautonomous	vGA_ga
Harbinger-5_Ec32.48	25.3323	2.0681	0.462975	9.81723843076567e-07	8.5197936053094e-06	chr_21	2930330	2931970	-	787	2.451	intD	DNA/Harbinger	6032	13.0471	not intact	DNA/autonomous	vGA_ga
Chlamys-2a_Ec32.1195	25.0936	2.07509	0.466615	1.01034131160997e-06	8.76110251638928e-06	chr_17	2806532	2806643	+	111	2.8	intP	PLE/Chlamys	3664	3.02948	not intact	PLE/Chlamys	vGA_ga
TcMar-N1a_Ec32.557	10.9117	3.93925	0.886148	1.01230856680478e-06	8.77502749090325e-06	chr_09	701030	701247	-	217	10.6	introns	DNA/Mariner-Tc1	217	100	intact	DNA/nonautonomous	vGA_ga
Gypsy-5_Ec32.112	27.8614	-3.08229	0.683152	1.0663587650447e-06	9.2139469093542e-06	chr_13	1137273	1141266	-	967	5.31	intD	LTR/Gypsy	13544	7.13969	not intact	LTR/Gypsy	vGA_ga
Chlamys-2a_Ec32.857	24.45	2.29862	0.517646	1.09833218606502e-06	9.48009437527863e-06	chr_12	233677	234049	+	372	1.4	intD	PLE/Chlamys	3664	10.1528	not intact	PLE/Chlamys	vGA_ga
Chlamys-1_Ec32.897	6.43427	7.14006	2.67438	1.15525801716883e-06	9.95021804074468e-06	chr_23	3799155	3799310	-	155	28.4	introns	PLE/Chlamys	4637	3.34268	not intact	PLE/Chlamys	vGA_ga
TcMar-N1a_Ec32.771	13.0042	3.06471	0.702876	1.22068601017498e-06	1.0483995870905e-05	chr_13	530103	530320	-	217	10.1	introns	DNA/Mariner-Tc1	217	100	intact	DNA/nonautonomous	vGA_ga
TcMar-N1a_Ec32.869	14.5829	2.86467	0.658833	1.22239601494896e-06	1.04949700293355e-05	chr_13	4014389	4014603	-	214	11	introns	DNA/Mariner-Tc1	217	98.6175	intact	DNA/nonautonomous	vGA_ga
Chlamys-2a_Ec32.128	24.6797	2.19764	0.497558	1.23857067183526e-06	1.06225700855387e-05	chr_01	5904490	5904790	+	300	3	intP	PLE/Chlamys	3664	8.18777	not intact	PLE/Chlamys	vGA_ga
Copia-5_Ec32.74	9.95347	5.8903	1.40868	1.251083708484e-06	1.07185294431868e-05	chr_19	439314	441170	+	1856	1.3	introns	LTR/Copia	5467	33.9491	not intact	LTR/Copia	vGA_ga
Chlamys-2a_Ec32.1392	24.2675	2.12135	0.4826	1.32868886753667e-06	1.135535575635e-05	chr_21	882635	882790	+	155	0.7	introns	PLE/Chlamys	3664	4.23035	not intact	PLE/Chlamys	vGA_ga
family210.290	10.1298	5.87222	1.41633	1.35589488459866e-06	1.15837888100125e-05	chr_03	606110	606336	+	226	16.5	intD	Unknown	13346	1.69339	not intact	Unknown	vGA_ga
Copia-3_Ec32.110	10.7288	4.0005	0.902068	1.36052228744011e-06	1.16192336050109e-05	chr_12	128142	130732	+	2088	5.694	intD	LTR/Copia	8756	23.8465	not intact	LTR/Copia	vGA_ga
Gypsy-13_Ec32.135	34.7963	-2.35968	0.532063	1.39890254126485e-06	1.19260371144348e-05	chr_09	2472864	2477884	+	3005	21.407	intD	LTR/Gypsy	13468	22.3121	not intact	LTR/Gypsy	vGA_ga
Chlamys-2a_Ec32.1362	23.8784	2.14681	0.490612	1.40443113783542e-06	1.19689673663194e-05	chr_20	3363363	3363554	+	191	2.1	intP	PLE/Chlamys	3664	5.21288	not intact	PLE/Chlamys	vGA_ga
family210.1157	10.9887	3.72223	0.850758	1.41547118338168e-06	1.20588211693008e-05	chr_14	3481284	3481509	-	225	9.8	introns	Unknown	13346	1.6859	not intact	Unknown	vGA_ga
family130.57	10.325	3.89821	0.886368	1.42931778958809e-06	1.21725134799014e-05	chr_13	2889174	2889923	-	749	4.3	introns	DNA/Unknown	806	92.928	intact	DNA/autonomous	vGA_ga
Ngaro-5_Ec32.85	12.8036	3.36574	0.775461	1.43441484926851e-06	1.22073580582683e-05	chr_06	7699384	7699469	-	85	21	intD	DIRS/Ngaro	9726	0.873946	not intact	DIRS/Ngaro	vGA_ga
Copia-5_Ec32.36	10.779	5.23858	1.13484	1.4788182062822e-06	1.25632281485416e-05	chr_11	1342393	1343876	+	1483	0.1	introns	LTR/Copia	5467	27.1264	not intact	LTR/Copia	vGA_ga
Chlamys-2a_Ec32.1715	23.3921	2.13523	0.488815	1.50205670555598e-06	1.2751726157657e-05	chr_27	2503265	2503347	+	82	2.4	intD	PLE/Chlamys	3664	2.23799	not intact	PLE/Chlamys	vGA_ga
Chlamys-2a_Ec32.621	24.0252	2.2514	0.515664	1.52370769637668e-06	1.29129573710387e-05	chr_08	896853	897090	+	237	3	introns	PLE/Chlamys	3664	6.46834	not intact	PLE/Chlamys	vGA_ga
Harbinger-N8a_Ec32.70	32.1733	-2.85721	0.658729	1.5752074829428e-06	1.33261455351398e-05	chr_13	1093749	1094121	+	372	6.5	intD	DNA/Harbinger	1260	29.5238	not intact	DNA/nonautonomous	vGA_ga
TcMar-N1b_Ec32.1076	35.8682	5.17433	1.20716	1.5836673717298e-06	1.33930490371298e-05	chr_11	3333217	3333435	-	218	20.1	introns	DNA/Mariner-Tc1	221	98.6425	not intact	DNA/nonautonomous	vGA_ga
family896.8	15.1167	2.7937	0.652721	1.63294148062882e-06	1.37905457911888e-05	chr_17	4528217	4530876	-	2659	0.2	None	DNA/Unknown	2687	98.9579	intact	DNA/autonomous	vGA_ga
family130.81	9.9057	4.1496	0.941644	1.63975180822313e-06	1.38432454463343e-05	chr_17	4313950	4314709	-	759	3.7	introns	DNA/Unknown	806	94.1687	intact	DNA/autonomous	vGA_ga
Chlamys-2a_Ec32.587	24.3084	2.13477	0.493424	1.68547231272138e-06	1.42045358392486e-05	chr_07	3610253	3610364	+	111	2.7	intD	PLE/Chlamys	3664	3.02948	not intact	PLE/Chlamys	vGA_ga
Chlamys-2a_Ec32.1559	25.3966	2.09723	0.484587	1.84870696310106e-06	1.54888216232207e-05	chr_24	1148296	1148401	+	105	4.1	introns	PLE/Chlamys	3664	2.86572	not intact	PLE/Chlamys	vGA_ga
Copia-3_Ec32.97	11.4934	3.36987	0.786551	1.92650013905832e-06	1.61072394546612e-05	chr_10	1132493	1140884	+	8298	1.005	intD	LTR/Copia	8756	94.7693	intact	LTR/Copia	vGA_ga
Chlamys-2a_Ec32.863	24.5648	2.04765	0.477102	2.19524825839196e-06	1.81975512849972e-05	chr_12	772529	772622	+	93	1.1	intP	PLE/Chlamys	3664	2.53821	not intact	PLE/Chlamys	vGA_ga
Copia-5_Ec32.13	6.11306	6.9666	2.6756	2.38910294918177e-06	1.96969166744086e-05	chr_02	3637072	3637174	+	102	1	intD	LTR/Copia	5467	1.86574	not intact	LTR/Copia	vGA_ga
TcMar-N1a_Ec32.404	12.4151	3.09333	0.738048	2.41589648815459e-06	1.98975463814089e-05	chr_06	2150360	2150577	+	217	5.5	introns	DNA/Mariner-Tc1	217	100	intact	DNA/nonautonomous	vGA_ga
family210.1073	9.85194	4.09794	0.95449	2.43029766592895e-06	2.00093683719074e-05	chr_13	3741149	3741408	+	259	28.6	introns	Unknown	13346	1.94066	not intact	Unknown	vGA_ga
Chlamys-2a_Ec32.1597	24.83	2.08815	0.488711	2.48133056909935e-06	2.04156917037384e-05	chr_25	1694394	1694717	+	323	1.6	intD	PLE/Chlamys	3664	8.8155	not intact	PLE/Chlamys	vGA_ga
KDZ-4_Ec32.220	14.2282	2.89718	0.694606	2.48937257305638e-06	2.04749207567104e-05	chr_06	7336025	7336493	+	468	2.8	intP	DNA/KDZ	30266	1.54629	not intact	DNA/autonomous	vGA_ga
Gypsy-11_Ec32.166	13.8069	3.0102	0.719209	2.58188210164353e-06	2.11453982407344e-05	chr_24	4615068	4615625	-	557	26.1	3UTR	LTR/Gypsy	13989	3.9817	not intact	LTR/Gypsy	vGA_ga
MuDR-1_Ec32.17	9.66265	4.46133	1.02744	2.58764370033243e-06	2.11773779153772e-05	chr_11	2259321	2265369	-	6048	0	intD	DNA/MuDR	6049	99.9835	intact	DNA/autonomous	vGA_ga
TcMar-N1a_Ec32.182	10.1406	5.11016	1.13782	2.62164036602206e-06	2.14321306690288e-05	chr_03	3895568	3895777	-	209	17.8	introns	DNA/Mariner-Tc1	217	96.3134	intact	DNA/nonautonomous	vGA_ga
family212.319	16.0179	2.55258	0.609691	2.77976948067437e-06	2.26258139425993e-05	chr_19	822841	822926	-	85	14.1	intP	DNA/KDZ	9871	0.861108	not intact	DNA/autonomous	vGA_ga
Chlamys-2a_Ec32.573	24.5104	2.03233	0.480916	2.78693649253322e-06	2.26765476001027e-05	chr_07	2059419	2059587	+	168	0	introns	PLE/Chlamys	3664	4.58515	not intact	PLE/Chlamys	vGA_ga
family171.1530	18.795	2.31911	0.551715	2.84329530332916e-06	2.31273735225568e-05	chr_24	1481987	1492359	-	122	16.461	introns	LINE/RTE-X	12900	0.945736	not intact	LINE/RTE-X	vGA_ga
Chlamys-2a_Ec32.841	22.9436	2.29645	0.544064	2.96605611456647e-06	2.40453564145823e-05	chr_11	5215771	5215914	+	143	3.6	intD	PLE/Chlamys	3664	3.90284	not intact	PLE/Chlamys	vGA_ga
Chlamys-2a_Ec32.460	20.5814	2.30009	0.546808	3.03558952682168e-06	2.45598512866479e-05	chr_06	175455	175571	+	116	6	introns	PLE/Chlamys	3664	3.16594	not intact	PLE/Chlamys	vGA_ga
Harbinger-N4_Ec32.76	20.5814	2.30009	0.546808	3.03558952682168e-06	2.45598512866479e-05	chr_06	174664	175734	-	573	29.205	introns	DNA/Harbinger	1054	54.3643	not intact	DNA/nonautonomous	vGA_ga
DNA4-N1b_Ec32.180	11.1894	3.68849	0.884964	3.05628241614389e-06	2.46947455313772e-05	chr_22	2940521	2940684	+	163	10.6	introns	DNA/Unknown	823	19.8056	not intact	DNA/nonautonomous	vGA_ga
family210.1566	15.1591	2.60387	0.627988	3.08298172468593e-06	2.48769678548934e-05	chr_22	250464	250703	+	239	5.9	introns	Unknown	13346	1.7908	not intact	Unknown	vGA_ga
family050.580	13.9879	2.79462	0.6742	3.10450604084642e-06	2.50340108507974e-05	chr_18	825176	827561	+	45	25.922	introns	Unknown	3703	1.21523	not intact	Unknown	vGA_ga
family095.6	10.458	3.86066	0.923882	3.17733065936307e-06	2.55872598372588e-05	chr_01	6127090	6127395	-	305	10.2	introns	DIRS/Ngaro	4313	7.07164	not intact	DIRS/Ngaro	vGA_ga
Copia-8_Ec32.13	8.94239	5.66453	1.42859	3.1928590149998e-06	2.57037854390567e-05	chr_03	4744347	4749759	-	5412	0.8	intD	LTR/Copia	5409	100.055	intact	LTR/Copia	vGA_ga
family045.22	25.5074	2.01531	0.4796	3.26771355675366e-06	2.62541645128984e-05	chr_03	5284339	5284606	+	267	3.8	introns	LTR/Copia	5254	5.08184	not intact	LTR/Copia	vGA_ga
family051.81	33.3896	-2.18226	0.526526	3.87525363214577e-06	3.092052520161e-05	chr_13	6935386	6936077	+	691	14.4	introns	LTR/Unknown	1773	38.9735	not intact	LTR/Unknown	vGA_ga
family050.307	24.3573	-3.8503	0.877989	4.0547009043615e-06	3.22569259364014e-05	chr_09	2466691	2466822	-	131	9.1	introns	Unknown	3703	3.53767	not intact	Unknown	vGA_ga
family839.102	23.6315	2.19199	0.527431	4.08069395942572e-06	3.24530787208832e-05	chr_11	5214930	5216384	+	1313	4.215	intD	Unknown	1417	92.6606	intact	Unknown	vGA_ga
Copia-1b_Ec32.89	12.7396	2.86032	0.702493	4.15819330665834e-06	3.30528129221103e-05	chr_25	3079443	3079801	-	358	24.7	introns	LTR/Copia	7366	4.86017	not intact	LTR/Copia	vGA_ga
Chlamys-2a_Ec32.502	24.1624	2.07029	0.499531	4.3905644100419e-06	3.47740445356482e-05	chr_06	4096580	4096952	+	372	0.5	intP	PLE/Chlamys	3664	10.1528	not intact	PLE/Chlamys	vGA_ga
Chlamys-2a_Ec32.1732	22.8447	2.06855	0.500928	4.59640814481972e-06	3.63047461796431e-05	chr_27	5191506	5191688	+	182	3.4	intP	PLE/Chlamys	3664	4.96725	not intact	PLE/Chlamys	vGA_ga
Chlamys-2a_Ec32.758	23.0177	2.00643	0.489728	5.17573333043977e-06	4.0590053379547e-05	chr_10	3949025	3949293	+	268	1.1	intP	PLE/Chlamys	3664	7.31441	not intact	PLE/Chlamys	vGA_ga
TcMar-N1a_Ec32.324	9.4423	3.69792	0.907912	5.2052150297652e-06	4.07817427953208e-05	chr_05	421820	422037	-	217	10.1	introns	DNA/Mariner-Tc1	217	100	intact	DNA/nonautonomous	vGA_ga
family193.90	21.9617	2.04473	0.500755	5.30549285445469e-06	4.15405890055336e-05	chr_12	7054842	7055614	-	510	3.352	intD	Unknown	853	59.789	not intact	Unknown	vGA_ga
TcMar-N1b_Ec32.1636	8.91028	4.37143	1.04313	5.31537755313886e-06	4.15911591976189e-05	chr_16	3886635	3886853	-	218	6	introns	DNA/Mariner-Tc1	221	98.6425	intact	DNA/nonautonomous	vGA_ga
Harbinger-N7_Ec32.141	29.5799	-2.3272	0.563363	5.41232949632571e-06	4.2271805065029e-05	chr_14	5085976	5086924	-	873	16.273	introns	DNA/Harbinger	797	109.536	intact	DNA/nonautonomous	vGA_ga
Ngaro-1_Ec32.118	16.7608	2.53201	0.634131	5.49554348193215e-06	4.28765410479797e-05	chr_04	3764189	3764816	+	635	22.176	introns	DIRS/Ngaro	6500	9.76923	not intact	DIRS/Ngaro	vGA_ga
Gypsy-5_Ec32.113	25.5105	-2.99174	0.719733	5.84389245984982e-06	4.54483372598186e-05	chr_13	1715942	1716314	+	372	7.2	introns	LTR/Gypsy	13544	2.7466	not intact	LTR/Gypsy	vGA_ga
DNA5-N1_Ect32.26	13.1454	2.99337	0.742156	5.89222270541929e-06	4.58095316322704e-05	chr_03	1663477	1663925	-	448	20.1	introns	DNA/Unknown	502	89.243	not intact	DNA/nonautonomous	vGA_ga
unknown6-N1_Ec32.784	27.1212	-2.53373	0.610788	5.94812772019479e-06	4.61850147254012e-05	chr_09	2469766	2470057	-	291	4.2	introns	Unknown	321	90.6542	intact	Unknown	vGA_ga
Chlamys-2a_Ec32.1716	23.5515	2.12935	0.522494	5.97549969989423e-06	4.63827150618388e-05	chr_27	2504488	2504582	+	94	2.1	intD	PLE/Chlamys	3664	2.5655	not intact	PLE/Chlamys	vGA_ga
TcMar-N1a_Ec32.56	11.3931	3.10954	0.781246	6.20423301558468e-06	4.80200119918381e-05	chr_01	3457745	3457962	+	217	5.5	intP	DNA/Mariner-Tc1	217	100	intact	DNA/nonautonomous	vGA_ga
Gypsy-5_Ec32.109	18.4636	-6.62687	2.55594	6.28718374784534e-06	4.86155482158232e-05	chr_12	8448419	8448739	-	320	26.6	intP	LTR/Gypsy	13544	2.36267	not intact	LTR/Gypsy	vGA_ga
TcMar-N1b_Ec32.2255	17.1691	2.31179	0.58036	6.73297291221099e-06	5.18973277169787e-05	chr_24	2219975	2220189	-	214	8.4	introns	DNA/Mariner-Tc1	221	96.8326	intact	DNA/nonautonomous	vGA_ga
family049.150	72.7908	2.66538	0.672274	6.88618736060878e-06	5.29941772157151e-05	chr_07	2405297	2405525	+	228	28.5	intD	LTR/Copia	22184	1.02777	not intact	LTR/Copia	vGA_ga
Chlamys-2a_Ec32.426	23.8812	2.10792	0.522095	6.90958109589344e-06	5.3140522333954e-05	chr_05	4639843	4640150	+	307	6.7	introns	PLE/Chlamys	3664	8.37882	not intact	PLE/Chlamys	vGA_ga
family617.119	9.57965	3.45756	0.866871	6.92018600730948e-06	5.32052299738677e-05	chr_20	1482737	1483108	-	371	12.4	3UTR	Unknown	585	63.4188	not intact	Unknown	vGA_ga
family210.1056	10.0382	3.34338	0.837764	7.06006261222238e-06	5.41093182527649e-05	chr_13	3201366	3201595	-	229	11	introns	Unknown	13346	1.71587	not intact	Unknown	vGA_ga
Chlamys-2a_Ec32.222	21.2424	2.17593	0.541458	7.08316192561842e-06	5.42692242202636e-05	chr_02	6852417	6852527	+	110	13.1	intD	PLE/Chlamys	3664	3.00218	not intact	PLE/Chlamys	vGA_ga
family151.10	103.64	5.65942	1.46453	7.27170595851518e-06	5.56435615104786e-05	chr_03	3535068	3535743	-	675	9.4	intD	DNA/Unknown	703	96.0171	intact	DNA/autonomous	vGA_ga
Chlamys-2a_Ec32.566	14.7756	2.59845	0.654871	7.54832020168564e-06	5.75426105170887e-05	chr_07	1379025	1379230	+	205	2.5	intD	PLE/Chlamys	3664	5.59498	not intact	PLE/Chlamys	vGA_ga
KDZ-1b_Ec32.505	8.67624	4.2926	1.05218	7.70351208988229e-06	5.86888213185886e-05	chr_14	3481272	3481340	-	68	19.1	introns	DNA/KDZ	16118	0.421889	not intact	DNA/autonomous	vGA_ga
Helitron-N3_Ec32.255	15.9052	2.34916	0.595642	7.96198210786375e-06	6.06199202191696e-05	chr_17	4492395	4493117	-	722	2.5	introns	Helitron	723	99.8617	intact	Helitron/nonautonomous	vGA_ga
unknown6-N1_Ec32.554	16.284	2.41503	0.617935	8.03940470543334e-06	6.11518628596246e-05	chr_06	3830642	3830947	-	305	4.3	introns	Unknown	321	95.0156	intact	Unknown	vGA_ga
family839.68	24.9869	-2.67307	0.66351	8.07253692397451e-06	6.13846528387413e-05	chr_08	29098	30533	+	1039	5.108	intD	Unknown	1417	73.3239	not intact	Unknown	vGA_ga
family212.245	19.9339	2.11053	0.533457	8.10463755167545e-06	6.15901720671925e-05	chr_13	1695170	1695239	-	69	7.4	intP	DNA/KDZ	9871	0.699017	not intact	DNA/autonomous	vGA_ga
family171.435	24.898	2.08561	0.521327	8.20013402531189e-06	6.22769015122217e-05	chr_05	5655916	5656050	-	134	3.9	intP	LINE/RTE-X	12900	1.03876	not intact	LINE/RTE-X	vGA_ga
family183.208	26765.7	2.12706	0.53394	8.22708275270228e-06	6.246202915435e-05	chr_10	5852522	5992165	+	283	27.98	introns	Unknown	335593	0.0843283	not intact	Unknown	vGA_ga
TcMar-N1a_Ec32.1213	13.0968	2.76923	0.708782	8.27613995022065e-06	6.27755944990183e-05	chr_19	4031815	4032032	-	217	12.4	introns	DNA/Mariner-Tc1	217	100	intact	DNA/nonautonomous	vGA_ga
family130.97	8.69763	3.90004	0.975594	8.38206424316694e-06	6.3519513053712e-05	chr_23	4919437	4920132	-	695	7.2	intP	DNA/Unknown	806	86.2283	intact	DNA/autonomous	vGA_ga
Copia-N3_Ec32.71	29.9035	-2.36612	0.602066	8.59618644506722e-06	6.500012671636e-05	chr_04	970879	971362	-	483	23.8	3UTR	LTR/Copia	5467	8.83483	not intact	LTR/Copia	vGA_ga
Gypsy-5_Ec32.75	24.6809	-2.65069	0.665165	9.62961718327021e-06	7.20959313012028e-05	chr_08	29166	29443	-	251	2.8	intD	LTR/Gypsy	13544	1.85322	not intact	LTR/Gypsy	vGA_ga
Chlamys-2a_Ec32.922	19.8259	2.12718	0.54168	9.77311354631362e-06	7.30801345563581e-05	chr_12	8572063	8572285	+	222	5.9	introns	PLE/Chlamys	3664	6.05895	not intact	PLE/Chlamys	vGA_ga
family171.649	27.5163	2.02076	0.51936	1.00672039590406e-05	7.50711646577103e-05	chr_09	239970	240042	-	72	7.4	introns	LINE/RTE-X	12900	0.55814	not intact	LINE/RTE-X	vGA_ga
TcMar-N1a_Ec32.802	5.03138	6.64281	2.68319	1.02287775956012e-05	7.62058054683026e-05	chr_13	1202390	1202445	-	55	16.7	introns	DNA/Mariner-Tc1	217	25.3456	not intact	DNA/nonautonomous	vGA_ga
Plavaka-2_Ec32.41	8.57413	4.81991	1.16886	1.03912686968814e-05	7.73451882159047e-05	chr_01	3370167	3370260	+	93	21.6	introns	DNA/EnSpm	12053	0.771592	not intact	DNA/autonomous	vGA_ga
family210.1078	9.02114	3.87886	0.994592	1.04860679464041e-05	7.8026886220868e-05	chr_13	3832492	3839558	-	540	22.545	introns	Unknown	13346	4.04616	not intact	Unknown	vGA_ga
Chlamys-2a_Ec32.1670	15.017	2.40146	0.623031	1.11826689371552e-05	8.29054051279779e-05	chr_26	4207555	4207636	+	81	11.1	intP	PLE/Chlamys	3664	2.2107	not intact	PLE/Chlamys	vGA_ga
Chlamys-2a_Ec32.1376	22.395	2.01234	0.521048	1.12901407927319e-05	8.36000666201676e-05	chr_20	4635849	4636030	+	181	8.1	introns	PLE/Chlamys	3664	4.93996	not intact	PLE/Chlamys	vGA_ga
Gypsy-5_Ec32.179	23.6164	-4.25445	1.0174	1.20143596569794e-05	8.85844678018402e-05	chr_20	1531539	1531845	-	306	19.3	intD	LTR/Gypsy	13544	2.2593	not intact	LTR/Gypsy	vGA_ga
KDZ-2_Ec32.1691	13.6713	2.64795	0.691544	1.21264008681314e-05	8.93291908611133e-05	chr_24	2801031	2809324	+	706	7.552	intD	DNA/KDZ	15715	4.49252	not intact	DNA/autonomous	vGA_ga
Gypsy-4_Ec32.29	8.45675	4.19498	1.06767	1.22782912167065e-05	9.03658413887944e-05	chr_01	2792169	2793223	-	1054	26.5	introns	LTR/Gypsy	11086	9.50749	not intact	LTR/Gypsy	vGA_ga
family167.51	10.7663	3.13371	0.829423	1.2731019039103e-05	9.34429087876119e-05	chr_03	3328701	3329269	+	568	12.2	introns	Unknown	1723	32.9658	not intact	Unknown	vGA_ga
Copia-5_Ec32.29	7.21816	5.36578	1.46191	1.29523082675915e-05	9.49809860275206e-05	chr_08	1571767	1572154	+	387	16.8	introns	LTR/Copia	5467	7.07884	not intact	LTR/Copia	vGA_ga
family210.490	9.34561	3.37154	0.885659	1.33003681752543e-05	9.73862904991482e-05	chr_05	2133247	2155716	-	348	27.324	introns	Unknown	13346	2.60752	not intact	Unknown	vGA_ga
DNA9-N3_Ec32.44	14.5668	2.41803	0.637636	1.3631263137347e-05	9.94791310414144e-05	chr_06	6327625	6328028	+	403	15	intD	DNA/Unknown	3386	11.9019	not intact	DNA/nonautonomous	vGA_ga
Plavaka-2_Ec32.346	8.1187	4.20901	1.06921	1.40952045598187e-05	0.000102649	chr_16	3886785	3886863	+	78	23.1	introns	DNA/EnSpm	12053	0.647142	not intact	DNA/autonomous	vGA_ga
TcMar-N1a_Ec32.966	9.91	3.21948	0.854289	1.43126630887801e-05	0.000104108	chr_14	2909722	2909939	+	217	6	introns	DNA/Mariner-Tc1	217	100	intact	DNA/nonautonomous	vGA_ga
Chlamys-2a_Ec32.645	20.8401	2.13165	0.553544	1.43762702040484e-05	0.000104508	chr_08	2898694	2898949	+	255	2	intP	PLE/Chlamys	3664	6.95961	not intact	PLE/Chlamys	vGA_ga
family193.143	4.89044	6.48846	2.67918	1.50707655785555e-05	0.000109295	chr_27	330755	330955	-	200	15.6	introns	Unknown	853	23.4467	not intact	Unknown	vGA_ga
family130.8	9.86888	3.06128	0.813989	1.59857544355775e-05	0.000115688	chr_01	5396677	5397433	-	756	6.9	introns	DNA/Unknown	806	93.7965	intact	DNA/autonomous	vGA_ga
family136.34	24.4937	-2.4869	0.640872	1.61708826782136e-05	0.000116958	chr_03	35176	36253	-	513	23.319	intD	DNA/Unknown	1265	40.5534	not intact	DNA/autonomous	vGA_ga
Helitron-N5-Ec32.277	14.449	2.38654	0.636919	1.62512675171073e-05	0.000117505	chr_06	8768978	8769232	+	38	21.2	introns	Helitron	1438	2.64256	not intact	Helitron/nonautonomous	vGA_ga
TcMar-N1a_Ec32.443	13.8846	2.42121	0.646822	1.66402400853069e-05	0.000120138	chr_06	8768993	8769209	-	216	11.1	introns	DNA/Mariner-Tc1	217	99.5392	intact	DNA/nonautonomous	vGA_ga
Gypsy-5_Ec32.205	22.6498	-4.27899	1.02325	1.70142334755358e-05	0.000122621	chr_23	3879419	3882674	+	2628	10.372	introns	LTR/Gypsy	13544	19.4034	not intact	LTR/Gypsy	vGA_ga
TcMar-N1a_Ec32.1072	12.1434	2.66032	0.71307	1.81859697229829e-05	0.000130522	chr_16	3525907	3526124	-	217	11.5	introns	DNA/Mariner-Tc1	217	100	intact	DNA/nonautonomous	vGA_ga
Sola1-1_Ec32.1531	6.93218	5.25973	1.46873	1.81973314178781e-05	0.000130565	chr_20	4488110	4488199	-	89	13.8	introns	DNA/Sola-1	21549	0.413012	not intact	DNA/autonomous	vGA_ga
family131.250	11.5617	2.80923	0.757642	1.84881753624458e-05	0.000132417	chr_26	1986108	1987560	+	1452	1.9	introns	DNA/Unknown	1569	92.543	intact	DNA/autonomous	vGA_ga
TcMar-N1b_Ec32.1439	18.1114	2.13507	0.57049	1.87728707186309e-05	0.000134337	chr_13	6035371	6035589	-	218	16.7	3UTR	DNA/Mariner-Tc1	221	98.6425	intact	DNA/nonautonomous	vGA_ga
family210.672	10.6059	2.83814	0.764277	1.9038016758524e-05	0.000136074	chr_08	153745	153971	+	226	8	intD	Unknown	13346	1.69339	not intact	Unknown	vGA_ga
family096.12	21.659	-2.96352	0.763596	1.94491316143583e-05	0.000138931	chr_05	6558525	6558676	-	151	4.9	intD	DIRS/Ngaro	8332	1.81229	not intact	DIRS/Ngaro	vGA_ga
family049.137	7.94214	4.65253	1.18843	2.07740539193619e-05	0.000147829	chr_06	2862145	2862216	+	71	29.3	intD	LTR/Copia	22184	0.32005	not intact	LTR/Copia	vGA_ga
TcMar-N1b_Ec32.2065	8.05109	3.7398	0.996588	2.07816004081332e-05	0.00014784	chr_22	867528	867738	+	210	21.8	introns	DNA/Mariner-Tc1	221	95.0226	not intact	DNA/nonautonomous	vGA_ga
MuDR-1_Ec32.22	8.18558	3.78784	1.00556	2.08211665751254e-05	0.000148078	chr_13	4997571	5003253	-	5682	0	intP	DNA/MuDR	6049	93.9329	intact	DNA/autonomous	vGA_ga
RTEX-N1b_Ec32.2062	11.0381	3.00611	0.822551	2.08741910922398e-05	0.000148412	chr_24	4308932	4309306	+	374	17.5	introns	LINE/RTE-X	604	61.9205	not intact	LINE/RTE-X	vGA_ga
unknown2-N2_Ec32.301	9.24389	3.33142	0.904551	2.08829410566852e-05	0.00014843	chr_06	2150509	2150602	+	93	19.3	introns	Unknown	4935	1.8845	not intact	Unknown	vGA_ga
family210.199	10.9144	2.9905	0.818449	2.17928133780172e-05	0.000154445	chr_01	8975447	8975675	+	228	11.7	introns	Unknown	13346	1.70838	not intact	Unknown	vGA_ga
TcMar-N1a_Ec32.88	10.9144	2.9905	0.818449	2.17928133780172e-05	0.000154445	chr_01	8975480	8975675	+	195	11.3	introns	DNA/Mariner-Tc1	217	89.8618	intact	DNA/nonautonomous	vGA_ga
family852.121	4.52989	6.36481	2.67758	2.28667077968108e-05	0.000161443	chr_04	10156205	10156455	+	250	15.9	introns	Unknown	8453	2.95753	not intact	Unknown	vGA_ga
DNA4-N1c_Ec32.58	9.48941	3.17406	0.874149	2.62772555886588e-05	0.000183337	chr_04	10082292	10082854	+	562	7.9	intD	DNA/Unknown	826	68.0387	not intact	DNA/nonautonomous	vGA_ga
Gypsy-15_Ec32.89	8.93094	3.28955	0.906755	2.67130018939611e-05	0.000186216	chr_24	4614794	4615028	-	234	29.8	intP	LTR/Gypsy	14518	1.61179	not intact	LTR/Gypsy	vGA_ga
family208.53	8.76737	3.26156	0.900091	2.73025676181545e-05	0.000189999	chr_05	2351824	2351906	-	82	26.6	introns	Unknown	2121	3.8661	not intact	Unknown	vGA_ga
family210.1481	8.5032	3.51318	0.962964	2.83497995671421e-05	0.000196498	chr_20	4488128	4488349	-	221	10.4	introns	Unknown	13346	1.65593	not intact	Unknown	vGA_ga
KDZ-1b_Ec32.643	8.5032	3.51318	0.962964	2.83497995671421e-05	0.000196498	chr_20	4488136	4488388	-	252	29.1	introns	DNA/KDZ	16118	1.56347	not intact	DNA/autonomous	vGA_ga
Gypsy-5_Ec32.210	21.0132	-4.10154	1.03161	2.94345547585579e-05	0.000203494	chr_24	2429383	2429582	-	199	4.8	introns	LTR/Gypsy	13544	1.46929	not intact	LTR/Gypsy	vGA_ga
family835.142	20.811	-4.13577	1.02807	3.03478363532272e-05	0.000209569	chr_12	4553538	4553892	-	354	8	3UTR	Unknown	359	98.6072	intact	Unknown	vGA_ga
RTE-1_Ec32.1476	29.1294	-2.02181	0.546675	3.06933328397352e-05	0.000211714	chr_20	3231418	3232259	-	495	9.032	introns	LINE/RTE	4584	10.7984	not intact	LINE/RTE	vGA_ga
MuDR-1_Ec32.26	9.42703	3.10169	0.873335	3.16370475617787e-05	0.000217976	chr_14	3423421	3429343	-	5922	0.1	intP	DNA/MuDR	6049	97.9005	intact	DNA/autonomous	vGA_ga
family049.71	4.6397	6.309	2.70209	3.21283772347754e-05	0.000220985	chr_03	843983	844049	+	66	24.2	intD	LTR/Copia	22184	0.297512	not intact	LTR/Copia	vGA_ga
Plavaka-2_Ec32.129	8.55801	3.24717	0.903872	3.22945124734839e-05	0.000222065	chr_05	517168	517234	-	66	22.7	introns	DNA/EnSpm	12053	0.547582	not intact	DNA/autonomous	vGA_ga
family210.1894	12.4029	2.6301	0.738849	3.24166429192238e-05	0.000222778	chr_27	3696604	3696833	+	229	11.3	intD	Unknown	13346	1.71587	not intact	Unknown	vGA_ga
RTEX-1b_Ec32.1102	12.9179	2.48301	0.695533	3.27305962347195e-05	0.000224682	chr_09	1961118	1961476	-	358	27.1	intD	LINE/RTE-X	5511	6.4961	not intact	LINE/RTE-X	vGA_ga
MuDR-1_Ec32.37	7.52012	4.00816	1.09319	3.31073134340366e-05	0.000226947	chr_19	1000543	1006588	+	6045	0	intD	DNA/MuDR	6049	99.9339	intact	DNA/autonomous	vGA_ga
DNA4-N1c_Ec32.165	11.0443	3.01566	0.851969	3.32837951352272e-05	0.000228028	chr_14	5061303	5061603	+	300	7.3	introns	DNA/Unknown	826	36.3196	not intact	DNA/nonautonomous	vGA_ga
MuDR-1_Ec32.44	10.2803	2.86885	0.813291	3.46549528323983e-05	0.000236421	chr_22	930953	936995	+	6042	0	intD	DNA/MuDR	6049	99.8843	intact	DNA/autonomous	vGA_ga
P-3_Ec32.252	10.2803	2.86885	0.813291	3.46549528323983e-05	0.000236421	chr_22	930897	937044	-	105	9.4	intD	DNA/Unknown	3499	3.00086	not intact	DNA/autonomous	vGA_ga
KDZ-3_Ec32.321	7.72252	4.62865	1.23004	3.47118950674117e-05	0.000236743	chr_25	3972293	3975379	-	212	17.842	introns	DNA/KDZ	11907	1.78047	not intact	DNA/autonomous	vGA_ga
CRE-1_Ec32.320	14.4274	2.21715	0.621322	3.59644458878216e-05	0.00024437	chr_03	257671	258074	+	403	12.2	3UTR	LINE/CRE	4363	9.23676	not intact	LINE/CRE	vGA_ga
Copia-10_Ec32.11	7.48489	3.98386	1.09516	3.59980094944303e-05	0.000244484	chr_10	2270114	2271135	+	856	26.533	intP	LTR/Copia	5517	15.5157	not intact	LTR/Copia	vGA_ga
family847.25	20.9407	-2.61756	0.713383	3.77149671461178e-05	0.000255288	chr_23	2534742	2535204	-	173	20.034	intD	DNA/Unknown	1128	15.3369	not intact	DNA/autonomous	vGA_ga
MuDR-1_Ec32.42	7.2879	3.96845	1.09042	3.79115601161788e-05	0.000256548	chr_21	6379079	6385128	-	6049	0.1	intD	DNA/MuDR	6049	100	intact	DNA/autonomous	vGA_ga
DNA9-N3_Ec32.46	8.91086	3.08751	0.872807	3.88130276358255e-05	0.000262254	chr_06	6360194	6360423	-	229	15.3	intP	DNA/Unknown	3386	6.76314	not intact	DNA/nonautonomous	vGA_ga
family217.12	12.3934	2.42011	0.689784	4.17439791555382e-05	0.000280449	chr_03	611060	622577	-	11517	0.4	intD	DNA/KDZ	10289	111.935	intact	DNA/autonomous	vGA_ga
Gypsy-5_Ec32.138	19.7841	-3.47285	0.930517	4.216277772936e-05	0.000283028	chr_17	238137	242138	+	2874	18.068	intD	LTR/Gypsy	13544	21.2197	not intact	LTR/Gypsy	vGA_ga
TcMar-N1a_Ec32.1575	7.50701	4.57566	1.23516	4.23611952928424e-05	0.000284281	chr_25	3972807	3973004	-	197	9.2	introns	DNA/Mariner-Tc1	217	90.7834	intact	DNA/nonautonomous	vGA_ga
family033.27	7.56344	3.97648	1.11093	4.38144610914951e-05	0.000293062	chr_26	5074120	5074565	-	445	0.9	intD	LTR/Copia	5362	8.29914	not intact	LTR/Copia	vGA_ga
Sola1-1_Ec32.1023	11.1022	2.69877	0.776063	4.38701292255964e-05	0.000293354	chr_13	1886523	1895647	+	274	27.427	introns	DNA/Sola-1	21549	1.27152	not intact	DNA/autonomous	vGA_ga
MuDR-1_Ec32.27	10.9263	2.57167	0.736538	4.40523681379576e-05	0.000294248	chr_14	3944406	3950455	+	6049	0	None	DNA/MuDR	6049	100	intact	DNA/autonomous	vGA_ga
TcMar-N1a_Ec32.1264	10.9118	2.57473	0.738731	4.53841203999508e-05	0.000302463	chr_20	3767498	3767715	+	217	5.5	3UTR	DNA/Mariner-Tc1	217	100	intact	DNA/nonautonomous	vGA_ga
family131.45	10.7766	2.6755	0.771899	4.7142898984501e-05	0.000313597	chr_04	436030	437582	+	1552	1.4	introns	DNA/Unknown	1569	98.9165	intact	DNA/autonomous	vGA_ga
Gypsy-5_Ec32.176	12.496	-5.84609	2.48953	4.85606797923794e-05	0.000322586	chr_19	3759659	3759963	+	304	27.1	intD	LTR/Gypsy	13544	2.24454	not intact	LTR/Gypsy	vGA_ga
Copia-1c_Ec32.53	15.3791	2.23211	0.634305	4.86196624973211e-05	0.00032289	chr_08	5084698	5084951	+	253	2	intD	LTR/Copia	7282	3.47432	not intact	LTR/Copia	vGA_ga
TcMar-N4_Ec32.83	4.09886	6.11318	2.6898	5.26019050672799e-05	0.000347909	chr_02	6553512	6554421	+	909	7.7	intP	DNA/Mariner-Tc1	871	104.363	intact	DNA/nonautonomous	vGA_ga
family025.25	12.293	-5.8187	2.49408	5.31609295746788e-05	0.000351511	chr_06	54339	54486	+	147	24	5UTR	LTR/Copia	14635	1.00444	not intact	LTR/Copia	vGA_ga
RTE-2_Ec32.508	18.2411	-3.35278	0.907182	5.34328386082188e-05	0.00035302	chr_05	113661	117656	-	668	15.411	3UTR	LINE/RTE	4037	16.5469	not intact	LINE/RTE	vGA_ga
TcMar-N1a_Ec32.1671	10.4943	2.65583	0.773782	5.54252722482505e-05	0.00036519	chr_27	2854244	2854462	-	218	12.4	introns	DNA/Mariner-Tc1	217	100.461	intact	DNA/nonautonomous	vGA_ga
Gypsy-11_Ec32.102	15.584	2.2647	0.664371	5.64846406382688e-05	0.000371465	chr_15	744435	744547	-	112	12.6	introns	LTR/Gypsy	13989	0.800629	not intact	LTR/Gypsy	vGA_ga
MuDR-1_Ec32.6	7.04113	3.9177	1.10942	5.74114824772461e-05	0.000377253	chr_06	7825249	7831296	-	6047	0	intP	DNA/MuDR	6049	99.9669	intact	DNA/autonomous	vGA_ga
unknown1-N1_Ec32.65	12.0776	2.5832	0.758689	5.98590213322137e-05	0.00039164	chr_08	749311	749527	+	216	20.5	introns	Unknown	2166	9.9723	not intact	Unknown	vGA_ga
Gypsy-13_Ec32.158	3.95382	6.08282	2.6949	6.26532323270475e-05	0.000408601	chr_11	419688	421461	-	1404	25.295	intD	LTR/Gypsy	13468	10.4247	not intact	LTR/Gypsy	vGA_ga
TcMar-N1a_Ec32.335	7.917	3.31267	0.976577	6.33430672640602e-05	0.000412546	chr_05	658314	658531	-	217	14.7	introns	DNA/Mariner-Tc1	217	100	intact	DNA/nonautonomous	vGA_ga
family210.887	11.4022	-5.66959	2.47031	6.91050391576881e-05	0.000447074	chr_11	2954075	2955600	+	1383	25.079	introns	Unknown	13346	10.3627	not intact	Unknown	vGA_ga
family130.10	8.51507	2.99826	0.88886	7.01964164053022e-05	0.00045329	chr_01	7380355	7380922	-	567	9.2	introns	DNA/Unknown	806	70.3474	not intact	DNA/autonomous	vGA_ga
TcMar-N1a_Ec32.1191	8.42503	3.19734	0.950857	7.26671875584255e-05	0.000468	chr_19	942335	942560	+	225	21.4	introns	DNA/Mariner-Tc1	217	103.687	not intact	DNA/nonautonomous	vGA_ga
RTEX-1b_Ec32.1960	18.9428	-3.06525	0.860433	7.37937115001901e-05	0.000474626	chr_17	4969111	4972462	+	165	9.127	introns	LINE/RTE-X	5511	2.99401	not intact	LINE/RTE-X	vGA_ga
MuDR-1_Ec32.28	7.93587	3.29223	0.989296	7.64716342969811e-05	0.00049042	chr_14	6193862	6199907	-	6045	0	intP	DNA/MuDR	6049	99.9339	intact	DNA/autonomous	vGA_ga
TcMar-N1b_Ec32.1635	6.71953	4.33426	1.23279	7.84294383653823e-05	0.000502313	chr_16	3739708	3739915	+	207	25.7	introns	DNA/Mariner-Tc1	221	93.6652	not intact	DNA/nonautonomous	vGA_ga
Chlamys-2a_Ec32.1186	6.87142	3.81356	1.12246	8.07620901331067e-05	0.000515889	chr_17	1812592	1812954	-	362	8.4	intD	PLE/Chlamys	3664	9.87991	not intact	PLE/Chlamys	vGA_ga
Chlamys-2a_Ec32.286	8.93415	2.96956	0.904616	8.1785132874985e-05	0.000521877	chr_04	763108	763195	+	87	3.5	introns	PLE/Chlamys	3664	2.37445	not intact	PLE/Chlamys	vGA_ga
family055.118	3.88335	5.96967	2.70007	8.22277113992002e-05	0.000524426	chr_27	6264613	6265195	-	591	13.328	3UTR	LTR/Unknown	1246	47.4318	not intact	LTR/Unknown	vGA_ga
Harbinger-N2c_Ec32.48	10.4565	2.7417	0.835056	8.57290742876365e-05	0.000544326	chr_13	2879890	2880247	+	360	15.993	introns	DNA/Harbinger	1116	32.2581	not intact	DNA/nonautonomous	vGA_ga
TcMar-N1b_Ec32.1749	10.3672	2.71472	0.831044	8.81935017894559e-05	0.000557785	chr_17	4938429	4938658	+	229	14.8	intP	DNA/Mariner-Tc1	221	103.62	intact	DNA/nonautonomous	vGA_ga
MuDR-1_Ec32.2	7.75525	3.29617	0.996679	8.85478441557255e-05	0.000559735	chr_03	2224404	2230451	-	6047	0	intD	DNA/MuDR	6049	99.9669	intact	DNA/autonomous	vGA_ga
Gypsy-5_Ec32.151	21.725	-2.22868	0.654152	8.88827933397603e-05	0.000561306	chr_17	4162174	4162501	-	327	11	intD	LTR/Gypsy	13544	2.41435	not intact	LTR/Gypsy	vGA_ga
family855.101	3.77354	5.98308	2.70987	9.28739321249438e-05	0.000585101	chr_11	2015718	2016328	+	186	15.823	intD	Unknown	812	22.9064	not intact	Unknown	vGA_ga
family033.23	3.7383	5.9421	2.7025	9.45064137130377e-05	0.000593998	chr_24	1339258	1339620	+	362	24.3	introns	LTR/Copia	5362	6.75121	not intact	LTR/Copia	vGA_ga
Gypsy-5_Ec32.140	18.7329	-3.04647	0.87934	9.91625426673527e-05	0.000621654	chr_17	331067	335067	+	2876	18.015	introns	LTR/Gypsy	13544	21.2345	not intact	LTR/Gypsy	vGA_ga
family040.35	15.9956	2.07436	0.631737	0.000103851	0.000649038	chr_21	4498344	4498526	+	182	9.5	introns	LTR/Copia	6814	2.67097	not intact	LTR/Copia	vGA_ga
CRE-1_Ec32.2259	3.70307	5.88473	2.70361	0.000106106	0.000661768	chr_14	1487571	1487714	+	143	22	intP	LINE/CRE	4363	3.27756	not intact	LINE/CRE	vGA_ga
DNA9-N3_Ec32.67	3.70307	5.88473	2.70361	0.000106106	0.000661768	chr_09	2132612	2132732	-	120	12.2	intD	DNA/Unknown	3386	3.544	not intact	DNA/nonautonomous	vGA_ga
KDZ-5_Ec32.117	3.70307	5.88473	2.70361	0.000106106	0.000661768	chr_07	7435060	7435599	-	539	11.5	intD	DNA/KDZ	8869	6.07735	not intact	DNA/autonomous	vGA_ga
TcMar-N5_Ec32.854	3.70307	5.88473	2.70361	0.000106106	0.000661768	chr_14	1487574	1487740	+	166	22.8	intP	DNA/Mariner-Tc1	1344	12.3512	not intact	DNA/nonautonomous	vGA_ga
family212.89	13.5839	2.08791	0.637465	0.000108841	0.000678125	chr_04	7836863	7836929	+	66	6.7	introns	DNA/KDZ	9871	0.668625	not intact	DNA/autonomous	vGA_ga
TcMar-N1a_Ec32.327	12.0397	2.27067	0.694616	0.000108994	0.000678908	chr_05	517004	517221	+	217	6	introns	DNA/Mariner-Tc1	217	100	intact	DNA/nonautonomous	vGA_ga
unknown2-N2_Ec32.726	17.1317	-3.80328	1.04782	0.000113479	0.000705032	chr_26	3092	3429	-	337	17.9	3UTR	Unknown	4935	6.82877	not intact	Unknown	vGA_ga
KDZ-N1_Ec32.133	23.2939	-2.10336	0.625306	0.000119634	0.00074024	chr_08	34490	34793	+	303	23.7	intD	DNA/KDZ	2159	14.0343	not intact	DNA/nonautonomous	vGA_ga
KDZ-N1_Ec32.134	23.2939	-2.10336	0.625306	0.000119634	0.00074024	chr_08	34539	34795	-	256	11.9	intD	DNA/KDZ	2159	11.8573	not intact	DNA/nonautonomous	vGA_ga
family839.130	10.4353	2.4834	0.770095	0.000120173	0.000743201	chr_13	3029869	3029995	-	126	20.3	intD	Unknown	1417	8.89203	not intact	Unknown	vGA_ga
family835.97	22.2211	-2.09967	0.630644	0.000120289	0.00074373	chr_08	3621197	3621640	-	348	0.941	intD	Unknown	359	96.9359	intact	Unknown	vGA_ga
family835.84	17.2467	-2.81346	0.838205	0.000123091	0.000759506	chr_07	2813860	2814207	+	347	2.3	intD	Unknown	359	96.6574	intact	Unknown	vGA_ga
Copia-1a_Ec32.18	9.97856	-5.40562	2.44964	0.000123337	0.000760633	chr_04	1535421	1537888	-	2430	14.675	intP	LTR/Copia	7353	33.0477	not intact	LTR/Copia	vGA_ga
Sola1-1_Ec32.1773	3.66783	5.81105	2.71473	0.000131523	0.000808448	chr_24	4298892	4299000	+	108	19.4	intD	DNA/Sola-1	21549	0.501183	not intact	DNA/autonomous	vGA_ga
family171.554	8.69207	2.75258	0.870316	0.000132552	0.000813748	chr_07	5303438	5303525	+	87	17.5	introns	LINE/RTE-X	12900	0.674419	not intact	LINE/RTE-X	vGA_ga
Sola1-1_Ec32.590	7.1668	3.18802	0.99639	0.000134137	0.000822852	chr_07	546267	546317	+	50	16	introns	DNA/Sola-1	21549	0.232029	not intact	DNA/autonomous	vGA_ga
MuDR-1_Ec32.3	8.09643	2.87142	0.907148	0.000138564	0.000848506	chr_03	2763779	2769822	-	6043	0	intP	DNA/MuDR	6049	99.9008	intact	DNA/autonomous	vGA_ga
RTE-1_Ec32.1190	11.0313	2.29532	0.722789	0.00013908	0.000851237	chr_15	1681241	1681424	-	183	18.1	intD	LINE/RTE	4584	3.99215	not intact	LINE/RTE	vGA_ga
RTE-2_Ec32.1625	24.4084	3.913	1.27489	0.000145372	0.000887287	chr_17	1184676	1187093	+	2419	7.297	intD	LINE/RTE	4037	59.9207	not intact	LINE/RTE	vGA_ga
Gypsy-5_Ec32.234	9.60795	-5.32128	2.4479	0.000151314	0.000920547	chr_27	379519	379635	-	116	11.2	3UTR	LTR/Gypsy	13544	0.856468	not intact	LTR/Gypsy	vGA_ga
KDZ-N1_Ec32.177	22.898	-2.15581	0.684575	0.00015315	0.000930087	chr_13	22970	23065	-	95	13.4	intD	DNA/KDZ	2159	4.40019	not intact	DNA/nonautonomous	vGA_ga
family055.79	10.5189	2.34516	0.745176	0.000155528	0.000943818	chr_19	2533852	2535646	+	1794	10.4	intD	LTR/Unknown	1246	143.981	intact	LTR/Unknown	vGA_ga
TcMar-N1b_Ec32.2246	12.4904	2.13341	0.674177	0.000162756	0.000985501	chr_24	1751000	1751220	+	220	16.7	introns	DNA/Mariner-Tc1	221	99.5475	intact	DNA/nonautonomous	vGA_ga
MuDR-1_Ec32.1	9.99095	2.47186	0.800326	0.000165251	0.00100007	chr_02	4455511	4461560	+	6049	0.1	introns	DNA/MuDR	6049	100	intact	DNA/autonomous	vGA_ga
family149.27	22.2091	-2.11258	0.674288	0.000170662	0.00103051	chr_02	3709801	3709961	-	160	27.5	intP	DNA/Unknown	310	51.6129	not intact	DNA/autonomous	vGA_ga
P-2_Ec32.529	9.35434	-5.25502	2.44581	0.000174663	0.0010526	chr_25	1593615	1593800	+	185	16.1	CDS	DNA/Unknown	5526	3.34781	not intact	DNA/autonomous	vGA_ga
RTEX-N1a_Ec32.1119	6.77557	4.17934	1.31227	0.00017627	0.00106146	chr_06	8373446	8373592	-	146	9.6	introns	LINE/RTE-X	607	24.0527	not intact	LINE/RTE-X	vGA_ga
Gypsy-5_Ec32.148	21.3821	-2.13578	0.675237	0.000182263	0.00109457	chr_17	1737464	1738597	-	1133	7.7	introns	LTR/Gypsy	13544	8.36533	not intact	LTR/Gypsy	vGA_ga
family049.329	6.78927	3.30696	1.07791	0.000188487	0.00112916	chr_17	4909892	4910990	+	76	24.4	intD	LTR/Copia	22184	0.342589	not intact	LTR/Copia	vGA_ga
MuDR-1_Ec32.8	6.7413	3.33453	1.08365	0.000194812	0.00116618	chr_06	8621146	8623178	-	2032	0	introns	DNA/MuDR	6049	33.5923	not intact	DNA/autonomous	vGA_ga
MuDR-1_Ec32.49	9.48933	2.45143	0.798975	0.000199954	0.00119372	chr_24	4074066	4080112	+	6046	0	introns	DNA/MuDR	6049	99.9504	intact	DNA/autonomous	vGA_ga
RTEX-N1a_Ec32.1505	8.33368	2.68419	0.881591	0.000202379	0.00120672	chr_09	2592215	2592348	+	133	11.9	introns	LINE/RTE-X	607	21.911	not intact	LINE/RTE-X	vGA_ga
Chlamys-2a_Ec32.946	10.2866	2.30223	0.749865	0.000202837	0.00120885	chr_13	1387161	1387295	+	134	3	intD	PLE/Chlamys	3664	3.65721	not intact	PLE/Chlamys	vGA_ga
unknown2-N1b_Ec32.580	16.0939	-3.61281	1.07766	0.000208701	0.00124136	chr_15	24565	24685	+	120	11.1	introns	Unknown	4275	2.80702	not intact	Unknown	vGA_ga
MuDR-1_Ec32.15	6.17223	4.14	1.29264	0.000209543	0.00124577	chr_08	5499900	5506776	-	5734	2.587	introns	DNA/MuDR	6049	94.7925	intact	DNA/autonomous	vGA_ga
Plavaka-2_Ec32.383	5.86145	4.09284	1.27436	0.000211421	0.00125632	chr_18	827463	827541	+	78	20.5	introns	DNA/EnSpm	12053	0.647142	not intact	DNA/autonomous	vGA_ga
Chlamys-2a_Ec32.259	3.45232	5.63318	2.73568	0.000215746	0.00128076	chr_03	4586064	4586222	-	158	5.5	intD	PLE/Chlamys	3664	4.31223	not intact	PLE/Chlamys	vGA_ga
Sola1-1_Ec32.1774	3.45232	5.63318	2.73568	0.000215746	0.00128076	chr_24	4309248	4309356	+	108	20.4	introns	DNA/Sola-1	21549	0.501183	not intact	DNA/autonomous	vGA_ga
family888.162	6.4494	3.27739	1.07495	0.000218025	0.00129334	chr_08	987493	988546	-	1053	28.1	CDS	LTR/Gypsy	8412	12.5178	not intact	LTR/Gypsy	vGA_ga
family847.17	21.2036	-2.01009	0.636445	0.000219618	0.00130215	chr_15	1290390	1290852	-	173	20.034	intD	DNA/Unknown	1128	15.3369	not intact	DNA/autonomous	vGA_ga
RTE-2_Ec32.322	10.1774	2.55969	0.862672	0.000222788	0.00132031	chr_04	53000	57335	-	178	19.245	introns	LINE/RTE	4037	4.40921	not intact	LINE/RTE	vGA_ga
TcMar-N1b_Ec32.298	10.1774	2.55969	0.862672	0.000222788	0.00132031	chr_04	55213	55359	-	146	17.6	introns	DNA/Mariner-Tc1	221	66.0633	not intact	DNA/nonautonomous	vGA_ga
Copia-5_Ec32.11	3.30728	5.61511	2.72853	0.000227922	0.0013481	chr_02	2237789	2238219	-	430	1.4	intD	LTR/Copia	5467	7.86537	not intact	LTR/Copia	vGA_ga
Plavaka-2_Ec32.484	10.6355	2.21872	0.733911	0.000236875	0.00139867	chr_24	4555260	4561989	-	6729	0.5	intD	DNA/EnSpm	12053	55.8284	not intact	DNA/autonomous	vGA_ga
Chlamys-2a_Ec32.1096	6.75031	3.04295	1.01194	0.000240367	0.00141756	chr_15	2753696	2754418	+	722	16.1	introns	PLE/Chlamys	3664	19.7052	not intact	PLE/Chlamys	vGA_ga
Gypsy-14_Ec32.242	7.76836	2.91581	0.991247	0.000248451	0.0014624	chr_22	2505946	2506632	+	688	1.502	intD	LTR/Gypsy	12223	5.62873	not intact	LTR/Gypsy	vGA_ga
TcMar-N1a_Ec32.1147	6.01334	3.56536	1.16873	0.000249224	0.00146659	chr_18	827314	827531	+	217	6.5	introns	DNA/Mariner-Tc1	217	100	intact	DNA/nonautonomous	vGA_ga
family151.14	6.87273	3.08864	1.03168	0.000256341	0.00150628	chr_04	4046654	4047225	-	583	13.711	introns	DNA/Unknown	703	82.9303	intact	DNA/autonomous	vGA_ga
MuDR-1_Ec32.35	7.28743	2.92826	0.982698	0.000263548	0.0015434	chr_17	5062091	5068136	-	6045	0	intP	DNA/MuDR	6049	99.9339	intact	DNA/autonomous	vGA_ga
MuDR-1_Ec32.5	8.05349	2.64994	0.89291	0.000268941	0.00157384	chr_06	7606167	7612213	-	6046	0	intP	DNA/MuDR	6049	99.9504	intact	DNA/autonomous	vGA_ga
RTEX-N1b_Ec32.2061	9.38077	2.52434	0.859591	0.000275297	0.00161026	chr_24	4298577	4298950	+	373	17.9	intD	LINE/RTE-X	604	61.755	not intact	LINE/RTE-X	vGA_ga
Helitron-N1_Ec32.318	13.4281	2.01251	0.678376	0.000295713	0.00172015	chr_11	874223	874723	+	500	1.6	introns	Helitron	1715	29.1545	not intact	Helitron/nonautonomous	vGA_ga
family049.458	17.0008	-2.45594	0.805584	0.000300404	0.00174577	chr_25	4383247	4391702	-	513	23.955	CDS	LTR/Copia	22184	2.31248	not intact	LTR/Copia	vGA_ga
family183.154	8.48014	-5.01256	2.44892	0.000306325	0.0017772	chr_07	949736	949833	-	97	21.9	CDS	Unknown	335593	0.0289041	not intact	Unknown	vGA_ga
family210.429	8.88174	2.40879	0.830773	0.00031474	0.0018221	chr_04	6152222	6152442	+	220	12.7	3UTR	Unknown	13346	1.64843	not intact	Unknown	vGA_ga
DNA9-N3_Ec32.47	6.34369	3.16655	1.09667	0.000327561	0.00189001	chr_06	6418763	6419153	-	390	14.7	intD	DNA/Unknown	3386	11.518	not intact	DNA/nonautonomous	vGA_ga
DNA-N1_Ec32.178	8.49252	-4.9967	2.46292	0.00033307	0.00191861	chr_25	829524	829724	-	200	12	intD	DNA/Unknown	2966	6.74309	not intact	DNA/nonautonomous	vGA_ga
Copia-5_Ec32.26	3.16223	5.53178	2.76225	0.00033804	0.00194631	chr_07	4816248	4816487	+	239	1.7	intD	LTR/Copia	5467	4.37168	not intact	LTR/Copia	vGA_ga
Gypsy-3_Ec32.166	6.22306	3.48046	1.20874	0.000342757	0.0019716	chr_12	3509249	3510714	+	1465	11.8	None	LTR/Gypsy	14394	10.1779	not intact	LTR/Gypsy	vGA_ga
ECR-2.81	11.4764	2.04565	0.696869	0.000345174	0.00198457	chr_10	1581905	1587769	+	259	8.794	intD	LTR/Gypsy	3210	8.06854	not intact	LTR/Gypsy	vGA_ga
family860.20	8.05347	-4.92436	2.43385	0.000348671	0.00200232	chr_16	157451	159972	-	2521	2.5	intD	LTR/Unknown	2171	116.122	intact	LTR/Unknown	vGA_ga
family884.49	14.6183	-4.30587	1.32232	0.000351511	0.00201718	chr_12	2140156	2140207	-	51	7.8	introns	LTR/Unknown	421	12.114	not intact	LTR/Unknown	vGA_ga
Harbinger-N8a_Ec32.79	26.2651	-4.75552	1.70141	0.000364379	0.00208511	chr_21	6717553	6717637	+	84	0	introns	DNA/Harbinger	1260	6.66667	not intact	DNA/nonautonomous	vGA_ga
family151.61	3.23681	5.43026	2.76671	0.000364788	0.00208648	chr_22	4634719	4635100	-	381	27.7	introns	DNA/Unknown	703	54.1963	not intact	DNA/autonomous	vGA_ga
family131.166	9.00355	2.53529	0.897039	0.000366106	0.00209351	chr_14	6762152	6763286	+	1134	1.955	introns	DNA/Unknown	1569	72.2753	not intact	DNA/autonomous	vGA_ga
family835.73	16.008	-2.42462	0.799439	0.000366561	0.00209562	chr_05	7428074	7428420	-	346	3.5	introns	Unknown	359	96.3788	intact	Unknown	vGA_ga
family038.28	8.01209	-4.89661	2.43381	0.000368224	0.00210315	chr_04	8870516	8872034	-	910	15.119	introns	LTR/Copia	3360	27.0833	not intact	LTR/Copia	vGA_ga
Gypsy-5_Ec32.204	8.18216	-4.93052	2.45656	0.000373417	0.0021298	chr_23	3058910	3059320	-	364	15.569	intD	LTR/Gypsy	13544	2.68754	not intact	LTR/Gypsy	vGA_ga
Gypsy-5_Ec32.19	15.3319	-2.58188	0.860669	0.000375717	0.00214191	chr_01	9642009	9642431	+	422	7.6	introns	LTR/Gypsy	13544	3.11577	not intact	LTR/Gypsy	vGA_ga
Copia-3_Ec32.181	10.6658	2.3301	0.828655	0.000377175	0.00214922	chr_22	164280	173041	+	8699	0.9	intD	LTR/Copia	8756	99.349	intact	LTR/Copia	vGA_ga
Chlamys-2a_Ec32.1444	11.3496	2.07966	0.721266	0.000381116	0.00216964	chr_21	6119022	6119102	+	80	20	introns	PLE/Chlamys	3664	2.18341	not intact	PLE/Chlamys	vGA_ga
family081.38	14.2495	-3.47074	1.07824	0.000384263	0.00218601	chr_08	901472	905885	+	4413	2	intD	Helitron	4707	93.754	intact	Helitron/autonomous	vGA_ga
Gypsy-10_Ec32.48	4.45172	4.34337	1.61115	0.000390332	0.00221794	chr_12	1165509	1166155	+	646	15.5	intD	LTR/Gypsy	11528	5.60375	not intact	LTR/Gypsy	vGA_ga
Sola1-1_Ec32.732	14.3301	-3.47961	1.09102	0.00040538	0.00230022	chr_08	5214589	5214658	+	69	27.5	intD	DNA/Sola-1	21549	0.3202	not intact	DNA/autonomous	vGA_ga
family130.53	6.85385	3.04848	1.07564	0.000408367	0.00231554	chr_12	4985690	4986444	-	754	14.1	introns	DNA/Unknown	806	93.5484	intact	DNA/autonomous	vGA_ga
Chlamys-2a_Ec32.881	11.3553	2.16364	0.750507	0.000410852	0.00232746	chr_12	3552591	3552977	+	386	7.8	introns	PLE/Chlamys	3664	10.5349	not intact	PLE/Chlamys	vGA_ga
family860.21	7.70394	-4.82492	2.42586	0.000414351	0.00234564	chr_16	158184	160718	-	2534	2.2	intD	LTR/Unknown	2171	116.72	intact	LTR/Unknown	vGA_ga
unknown6-N1_Ec32.193	16.0447	-2.61739	0.89544	0.000419323	0.00236937	chr_02	3507913	3508227	+	314	7.5	introns	Unknown	321	97.8193	intact	Unknown	vGA_ga
Gypsy-7b_Ec32.75	9.75784	2.29063	0.809173	0.000422418	0.00238575	chr_21	2778090	2779643	+	1553	11	intD	LTR/Gypsy	12490	12.4339	not intact	LTR/Gypsy	vGA_ga
MuDR-1_Ec32.16	8.58768	2.35836	0.836213	0.000423131	0.00238866	chr_10	3722906	3728951	+	6045	0.1	introns	DNA/MuDR	6049	99.9339	intact	DNA/autonomous	vGA_ga
MuDR-1_Ec32.29	7.79876	2.51683	0.903443	0.000440366	0.00248134	chr_14	6754817	6760864	-	6047	0	intD	DNA/MuDR	6049	99.9669	intact	DNA/autonomous	vGA_ga
Copia-11_Ec32.45	4.30668	4.31501	1.62353	0.000450667	0.00253438	chr_02	3250894	3251670	+	676	22.544	3UTR	LTR/Copia	7244	9.33186	not intact	LTR/Copia	vGA_ga
Copia-11_Ec32.138	3.05653	5.32454	2.76925	0.00045271	0.00254263	chr_13	6061665	6061781	+	116	22	introns	LTR/Copia	7244	1.60133	not intact	LTR/Copia	vGA_ga
family055.29	3.05653	5.32454	2.76925	0.00045271	0.00254263	chr_10	2030389	2030739	-	350	10.4	intP	LTR/Unknown	1246	28.0899	not intact	LTR/Unknown	vGA_ga
family896.10	10.4382	2.1529	0.768289	0.000459197	0.00257252	chr_20	1715269	1717908	+	1406	1.845	intD	DNA/Unknown	2687	52.326	not intact	DNA/autonomous	vGA_ga
KDZ-N1_Ec32.229	11.4535	2.05566	0.722431	0.00046561	0.00260724	chr_19	4124700	4125526	+	826	7.7	intD	DNA/KDZ	2159	38.2585	not intact	DNA/nonautonomous	vGA_ga
DNA4-N1c_Ec32.103	5.45398	3.37033	1.1965	0.00048732	0.00271753	chr_08	6168262	6168874	+	612	19.4	intP	DNA/Unknown	826	74.092	not intact	DNA/nonautonomous	vGA_ga
family860.15	7.51279	-4.75408	2.43373	0.000487872	0.00271936	chr_16	153024	155897	-	2873	2.3	intD	LTR/Unknown	2171	132.335	intact	LTR/Unknown	vGA_ga
family193.145	5.95587	3.13699	1.12486	0.000493695	0.00274866	chr_27	540942	541771	-	829	6.5	intD	Unknown	853	97.1864	intact	Unknown	vGA_ga
Chlamys-2a_Ec32.1704	12.3376	2.00745	0.706371	0.000503691	0.00279662	chr_27	1027511	1027716	+	205	4	intD	PLE/Chlamys	3664	5.59498	not intact	PLE/Chlamys	vGA_ga
TcMar-N1b_Ec32.1984	6.15684	3.19418	1.14816	0.000503952	0.00279679	chr_21	1245030	1245273	-	243	8.7	introns	DNA/Mariner-Tc1	221	109.955	intact	DNA/nonautonomous	vGA_ga
Chlamys-1_Ec32.463	5.2356	3.86098	1.33391	0.000517428	0.00286568	chr_10	3805971	3806047	-	76	4	introns	PLE/Chlamys	4637	1.63899	not intact	PLE/Chlamys	vGA_ga
family171.1614	2.94672	5.33606	2.78492	0.000522754	0.00289386	chr_25	4297930	4298088	+	158	20.4	3UTR	LINE/RTE-X	12900	1.22481	not intact	LINE/RTE-X	vGA_ga
P-2_Ec32.102	8.48595	2.3125	0.844001	0.000523949	0.00289981	chr_04	6152196	6152433	-	237	28.9	3UTR	DNA/Unknown	5526	4.28882	not intact	DNA/autonomous	vGA_ga
family070.102	2.91148	5.2846	2.77454	0.000526772	0.00291146	chr_18	4761637	4765470	+	1627	25.489	CDS	DNA/Mariner-Tc1	3051	53.3268	not intact	DNA/autonomous	vGA_ga
family151.42	2.91148	5.2846	2.77454	0.000526772	0.00291146	chr_12	371695	372388	+	693	25.2	introns	DNA/Unknown	703	98.5775	not intact	DNA/autonomous	vGA_ga
Gypsy-3_Ec32.20	2.91148	5.2846	2.77454	0.000526772	0.00291146	chr_01	4274663	4274728	+	65	24.6	intP	LTR/Gypsy	14394	0.451577	not intact	LTR/Gypsy	vGA_ga
TcMar-N1a_Ec32.408	8.8595	2.26887	0.825991	0.000542238	0.00299217	chr_06	2653256	2653473	+	217	0	introns	DNA/Mariner-Tc1	217	100	intact	DNA/nonautonomous	vGA_ga
Helitron-2_Ec32.143	14.3776	-2.52894	0.866787	0.000544374	0.00300254	chr_06	5029999	5034066	+	3888	0.376	None	Helitron	6363	61.1033	not intact	Helitron/autonomous	vGA_ga
Gypsy-3_Ec32.195	13.6057	-3.38522	1.0979	0.000545453	0.00300718	chr_13	4183292	4183594	+	302	2	intD	LTR/Gypsy	14394	2.0981	not intact	LTR/Gypsy	vGA_ga
family055.57	5.87333	3.07604	1.12658	0.000560002	0.00307884	chr_16	1938536	1939645	+	1109	12	intD	LTR/Unknown	1246	89.0048	intact	LTR/Unknown	vGA_ga
TcMar-N1a_Ec32.1670	7.40656	2.65333	0.975839	0.000562304	0.00308955	chr_27	2851890	2852086	+	196	12.2	introns	DNA/Mariner-Tc1	217	90.3226	intact	DNA/nonautonomous	vGA_ga
TcMar-N1a_Ec32.230	9.9011	2.14051	0.787764	0.000572648	0.00313999	chr_04	935995	936151	+	156	12.8	introns	DNA/Mariner-Tc1	217	71.8894	not intact	DNA/nonautonomous	vGA_ga
Copia-N3_Ec32.308	6.36725	2.8341	1.05497	0.000575413	0.00315444	chr_25	4094083	4094391	+	308	5.3	intD	LTR/Copia	5467	5.6338	not intact	LTR/Copia	vGA_ga
TcMar-N1b_Ec32.2098	5.57834	3.30441	1.2223	0.000598315	0.00327113	chr_22	2297191	2297410	-	219	13.3	introns	DNA/Mariner-Tc1	221	99.095	intact	DNA/nonautonomous	vGA_ga
family839.176	2.87625	5.1993	2.78309	0.000600978	0.00328495	chr_20	1433647	1435745	-	1760	7.535	introns	Unknown	1417	124.206	intact	Unknown	vGA_ga
CRE-1_Ec32.2986	13.4441	-2.78219	0.954893	0.000605747	0.00330507	chr_19	5797838	5799079	+	1241	9	intD	LINE/CRE	4363	28.4437	not intact	LINE/CRE	vGA_ga
Copia-5_Ec32.34	4.1264	4.22458	1.65314	0.000607654	0.00331398	chr_10	2272043	2272437	+	394	16.5	intD	LTR/Copia	5467	7.20688	not intact	LTR/Copia	vGA_ga
family839.80	6.95233	2.71056	1.01872	0.000612979	0.00333927	chr_09	1761295	1761745	-	168	22.61	introns	Unknown	1417	11.856	not intact	Unknown	vGA_ga
Chlamys-2a_Ec32.466	5.05134	3.74693	1.33579	0.000616772	0.00335843	chr_06	474198	474335	+	137	3.6	introns	PLE/Chlamys	3664	3.73908	not intact	PLE/Chlamys	vGA_ga
CRE-1_Ec32.2374	8.47937	2.36387	0.875927	0.000625498	0.00340213	chr_14	6524635	6525275	+	651	14.843	introns	LINE/CRE	4363	14.9209	not intact	LINE/CRE	vGA_ga
MuDR-1_Ec32.25	6.7717	2.72256	1.018	0.00063182	0.00343574	chr_14	3417376	3423421	-	6045	0	intP	DNA/MuDR	6049	99.9339	intact	DNA/autonomous	vGA_ga
family079.25	13.9016	-3.21851	1.12139	0.000634216	0.003448	chr_14	5081034	5084480	-	3446	1.4	introns	Helitron	3455	99.7395	intact	Helitron/autonomous	vGA_ga
RTEX-1a_Ec32.819	14.0571	-2.48526	0.871253	0.000656712	0.00356392	chr_12	133771	136258	+	1205	2.106	intD	LINE/RTE-X	5867	20.5386	not intact	LINE/RTE-X	vGA_ga
family043.49	5.76762	2.98153	1.12642	0.000665705	0.00360869	chr_18	5024549	5024758	+	209	21.2	introns	LTR/Copia	3684	5.67318	not intact	LTR/Copia	vGA_ga
family161.50	8.68979	2.19998	0.822809	0.000667983	0.00361942	chr_02	6402459	6403347	-	745	22.323	3UTR	DNA/Unknown	2446	30.4579	not intact	DNA/autonomous	vGA_ga
MuDR-1_Ec32.13	7.79323	2.34942	0.883897	0.000690414	0.00372931	chr_08	5021569	5027615	+	6046	0	intP	DNA/MuDR	6049	99.9504	intact	DNA/autonomous	vGA_ga
family860.10	6.8842	-4.54832	2.42755	0.000699383	0.00377524	chr_16	148237	150736	-	2499	2.7	intD	LTR/Unknown	2171	115.108	intact	LTR/Unknown	vGA_ga
family050.496	5.51401	3.27547	1.245	0.0007325	0.00394173	chr_14	1177050	1177142	-	92	22.8	introns	Unknown	3703	2.48447	not intact	Unknown	vGA_ga
family210.1148	5.51401	3.27547	1.245	0.0007325	0.00394173	chr_14	1177064	1177289	+	225	21.9	introns	Unknown	13346	1.6859	not intact	Unknown	vGA_ga
MuDR-1_Ec32.40	8.35147	2.24847	0.856932	0.000736627	0.00396306	chr_20	1995193	2001237	+	6044	0	intD	DNA/MuDR	6049	99.9173	intact	DNA/autonomous	vGA_ga
DNA9-N3_Ec32.49	7.90087	2.31749	0.891873	0.000765184	0.00410034	chr_06	6438907	6439306	-	399	14.7	intD	DNA/Unknown	3386	11.7838	not intact	DNA/nonautonomous	vGA_ga
Chlamys-2a_Ec32.674	8.84098	2.21621	0.846858	0.000767808	0.00411259	chr_08	6613873	6613966	+	93	2.2	intD	PLE/Chlamys	3664	2.53821	not intact	PLE/Chlamys	vGA_ga
DNA9-N1_Ec32.84	13.5386	-2.69472	0.978894	0.000776172	0.00415281	chr_18	3577531	3577796	-	265	23.7	introns	DNA/Unknown	1519	17.4457	not intact	DNA/nonautonomous	vGA_ga
family210.920	7.50222	2.4189	0.935582	0.000780707	0.0041734	chr_12	483772	484005	+	233	3	introns	Unknown	13346	1.74584	not intact	Unknown	vGA_ga
unknown2-N2_Ec32.420	7.50222	2.4189	0.935582	0.000780707	0.0041734	chr_12	483778	484043	-	265	23.6	introns	Unknown	4935	5.36981	not intact	Unknown	vGA_ga
family843.51	9.0281	2.13547	0.812312	0.000787946	0.00420839	chr_06	2653225	2653481	+	256	29.4	introns	Unknown	7712	3.3195	not intact	Unknown	vGA_ga
unknown4-N1_Ec32.112	6.69456	-4.4748	2.43496	0.000808834	0.00430386	chr_04	970148	970363	+	215	11.7	3UTR	Unknown	432	49.7685	not intact	Unknown	vGA_ga
Copia-5_Ec32.54	3.92543	4.07119	1.67786	0.000820237	0.00436071	chr_14	6738328	6739179	-	851	1.9	intP	LTR/Copia	5467	15.5661	not intact	LTR/Copia	vGA_ga
DNA4-N2_Ec32.82	3.92543	4.07119	1.67786	0.000820237	0.00436071	chr_06	6079811	6079906	-	95	23.9	intP	DNA/Unknown	717	13.2497	not intact	DNA/nonautonomous	vGA_ga
Helitron-N5-Ec32.884	3.91088	4.09552	1.67827	0.000826426	0.00438689	chr_25	3205230	3205463	-	43	18.6	introns	Helitron	1438	2.99026	not intact	Helitron/nonautonomous	vGA_ga
Plavaka-2_Ec32.499	3.91088	4.09552	1.67827	0.000826426	0.00438689	chr_25	3205182	3205460	+	278	29.7	introns	DNA/EnSpm	12053	2.30648	not intact	DNA/autonomous	vGA_ga
TcMar-N1a_Ec32.1564	3.91088	4.09552	1.67827	0.000826426	0.00438689	chr_25	3205241	3205431	+	190	18.3	introns	DNA/Mariner-Tc1	217	87.5576	intact	DNA/nonautonomous	vGA_ga
MuDR-1_Ec32.56	8.97987	2.17883	0.850669	0.000838202	0.00444648	chr_27	4644366	4650406	-	6040	0	None	DNA/MuDR	6049	99.8512	intact	DNA/autonomous	vGA_ga
family025.14	6.61751	-4.45589	2.4365	0.000839277	0.00444962	chr_03	3137784	3138024	-	240	16.8	introns	LTR/Copia	14635	1.6399	not intact	LTR/Copia	vGA_ga
MuDR-1_Ec32.10	8.77016	2.19986	0.851632	0.000839343	0.00444962	chr_07	1584922	1590969	+	6047	0	intP	DNA/MuDR	6049	99.9669	intact	DNA/autonomous	vGA_ga
RTEX-1b_Ec32.1519	7.93607	2.46171	0.965974	0.000847295	0.00448589	chr_13	1895609	1903100	+	132	15.315	introns	LINE/RTE-X	5511	2.39521	not intact	LINE/RTE-X	vGA_ga
Chlamys-2a_Ec32.1032	2.69597	5.04665	2.8123	0.000857045	0.00453159	chr_14	2820392	2820542	-	150	1.4	intD	PLE/Chlamys	3664	4.09389	not intact	PLE/Chlamys	vGA_ga
family194.96	2.69597	5.04665	2.8123	0.000857045	0.00453159	chr_13	6229216	6230053	+	430	23.79	intP	Unknown	1392	30.8908	not intact	Unknown	vGA_ga
CRE-1_Ec32.3182	5.1299	3.70166	1.39123	0.000859898	0.00454469	chr_21	4020712	4023103	-	144	17.127	introns	LINE/CRE	4363	3.30048	not intact	LINE/CRE	vGA_ga
family835.102	15.757	-2.07079	0.762861	0.000882125	0.00465103	chr_09	38084	38156	+	72	5.6	introns	Unknown	359	20.0557	not intact	Unknown	vGA_ga
family826.132	17.2464	-2.00346	0.742739	0.000895046	0.00471302	chr_08	1302882	1303336	+	454	3.1	introns	Unknown	492	92.2764	intact	Unknown	vGA_ga
unknown4-N2_Ec32.757	6.4214	2.58478	1.01999	0.00089988	0.00473436	chr_11	5651109	5651254	-	145	7.1	intD	Unknown	355	40.8451	not intact	Unknown	vGA_ga
TcMar-N1b_Ec32.1894	9.76905	2.04828	0.785549	0.000904891	0.0047566	chr_19	4714549	4714773	-	224	12.9	None	DNA/Mariner-Tc1	221	101.357	intact	DNA/nonautonomous	vGA_ga
Copia-9_Ec32.56	11.8858	-3.92519	1.35109	0.000911041	0.0047879	chr_04	969622	970043	-	421	4.6	3UTR	LTR/Copia	8054	5.22722	not intact	LTR/Copia	vGA_ga
KDZ-N1_Ec32.264	16.3326	-2.11527	0.791368	0.000912095	0.0047922	chr_23	2498798	2499348	-	550	9.2	intD	DNA/KDZ	2159	25.4748	not intact	DNA/nonautonomous	vGA_ga
family049.459	6.75551	-4.43268	2.47229	0.000944758	0.00494902	chr_25	4384707	4387385	-	190	20.265	CDS	LTR/Copia	22184	0.856473	not intact	LTR/Copia	vGA_ga
unknown6-N1_Ec32.834	6.44307	-4.37898	2.43539	0.00094953	0.00497187	chr_10	673051	673232	+	181	2.8	introns	Unknown	321	56.3863	not intact	Unknown	vGA_ga
family142.59	8.36602	2.21863	0.877214	0.000951053	0.00497878	chr_09	1953724	1953976	-	252	27.6	intD	DNA/Unknown	864	29.1667	not intact	DNA/autonomous	vGA_ga
Plavaka-N2_Ec32.426	6.05798	2.7794	1.10152	0.000956159	0.00500443	chr_13	2967972	2968522	+	550	14.7	introns	DNA/EnSpm	11225	4.89978	not intact	DNA/nonautonomous	vGA_ga
Chlamys-1_Ec32.131	6.76343	2.59339	1.04765	0.000956688	0.00500612	chr_03	1872141	1872448	-	307	1	introns	PLE/Chlamys	4637	6.62066	not intact	PLE/Chlamys	vGA_ga
Gypsy-14_Ec32.234	4	3.96986	1.70354	0.000960173	0.00502219	chr_21	5676431	5678147	-	1478	24.913	introns	LTR/Gypsy	12223	12.092	not intact	LTR/Gypsy	vGA_ga
Copia-7a_Ec32.536	7.96364	2.22604	0.870097	0.000966756	0.00505336	chr_15	1339164	1345353	-	6130	0.374	intD	LTR/Copia	6227	98.4423	intact	LTR/Copia	vGA_ga
Chlamys-2a_Ec32.569	9.14985	2.18046	0.855058	0.000987672	0.00515714	chr_07	1701396	1701546	-	150	13.3	introns	PLE/Chlamys	3664	4.09389	not intact	PLE/Chlamys	vGA_ga
MuDR-1_Ec32.21	8.51106	2.21375	0.886748	0.000995182	0.00519188	chr_11	5314159	5320202	+	6043	0	intP	DNA/MuDR	6049	99.9008	intact	DNA/autonomous	vGA_ga
TcMar-N1b_Ec32.1772	6.40685	2.57759	1.03643	0.00102342	0.00532092	chr_18	1094470	1094690	+	220	12.7	introns	DNA/Mariner-Tc1	221	99.5475	intact	DNA/nonautonomous	vGA_ga
family867.93	5.19925	3.12429	1.25636	0.00103083	0.00535597	chr_06	2391010	2392577	+	1359	19.9	introns	DNA/Unknown	1504	90.359	intact	DNA/autonomous	vGA_ga
TcMar-N5_Ec32.370	5.19925	3.12429	1.25636	0.00103083	0.00535597	chr_06	2391479	2391845	+	366	22.9	introns	DNA/Mariner-Tc1	1344	27.2321	not intact	DNA/nonautonomous	vGA_ga
family131.131	13.2933	-2.37401	0.883193	0.00103943	0.00539375	chr_12	134518	135800	+	564	27.584	intD	DNA/Unknown	1569	35.9465	not intact	DNA/autonomous	vGA_ga
family040.22	14.5205	-2.214	0.83137	0.00105413	0.00546301	chr_05	2026488	2027483	+	423	27.817	introns	LTR/Copia	6814	6.20781	not intact	LTR/Copia	vGA_ga
Copia-9_Ec32.70	12.7354	-3.84986	1.41598	0.00106455	0.00551467	chr_05	3787312	3787558	-	246	17.2	3UTR	LTR/Copia	8054	3.05438	not intact	LTR/Copia	vGA_ga
MuDR-1_Ec32.50	5.0375	3.1261	1.25777	0.00110312	0.00570353	chr_25	458671	464731	-	6060	0	intD	DNA/MuDR	6049	100.182	intact	DNA/autonomous	vGA_ga
MuDR-1_Ec32.18	8.65057	2.1046	0.850184	0.0011117	0.00574421	chr_11	2830923	2836970	+	6047	0.1	intD	DNA/MuDR	6049	99.9669	intact	DNA/autonomous	vGA_ga
family130.86	3.80518	3.92159	1.70998	0.00112201	0.0057913	chr_19	2768270	2768994	+	724	10.2	introns	DNA/Unknown	806	89.8263	intact	DNA/autonomous	vGA_ga
Chlamys-1_Ec32.679	5.05421	3.10859	1.25978	0.00112648	0.00580821	chr_16	1716973	1717203	-	230	4	intP	PLE/Chlamys	4637	4.9601	not intact	PLE/Chlamys	vGA_ga
Chlamys-2a_Ec32.215	8.29399	2.09543	0.839468	0.00114064	0.00587252	chr_02	6403025	6403164	+	139	5	3UTR	PLE/Chlamys	3664	3.79367	not intact	PLE/Chlamys	vGA_ga
RTEX-1a_Ec32.495	6.71639	2.46966	1.00303	0.00118651	0.00609317	chr_07	488813	491221	-	2408	2.2	intD	LINE/RTE-X	5867	41.0431	not intact	LINE/RTE-X	vGA_ga
family049.274	3.66013	3.90569	1.70882	0.00119682	0.00613961	chr_13	6916684	6917013	+	329	21.5	introns	LTR/Copia	22184	1.48305	not intact	LTR/Copia	vGA_ga
family210.520	7.20633	2.30187	0.948209	0.00121961	0.00624072	chr_05	5954446	5954678	+	232	21.6	introns	Unknown	13346	1.73835	not intact	Unknown	vGA_ga
family070.21	4.84268	3.09452	1.25684	0.00122529	0.00626581	chr_03	6960797	6963080	+	743	17.679	intD	DNA/Mariner-Tc1	3051	24.3527	not intact	DNA/autonomous	vGA_ga
Copia-3_Ec32.208	6.43412	2.49587	1.04367	0.00122931	0.00628506	chr_26	1930365	1930650	+	285	25.4	3UTR	LTR/Copia	8756	3.25491	not intact	LTR/Copia	vGA_ga
TcMar-N6_Ec32.1110	68.2848	3.71917	1.69351	0.00123859	0.00632716	chr_21	1551428	1551801	+	177	12.907	introns	DNA/Mariner-Tc1	325	54.4615	not intact	DNA/nonautonomous	vGA_ga
unknown2-N2_Ec32.226	6.28027	-4.26579	2.48089	0.00124286	0.00634629	chr_04	450739	451322	+	583	12.7	introns	Unknown	4935	11.8136	not intact	Unknown	vGA_ga
DNA4-N1b_Ec32.140	6.09608	2.51797	1.03872	0.00128237	0.00653152	chr_17	1886210	1886333	+	123	18.5	introns	DNA/Unknown	823	14.9453	not intact	DNA/nonautonomous	vGA_ga
DNA4-N1c_Ec32.113	4.80744	3.05507	1.25755	0.00130337	0.00662603	chr_09	5047313	5047507	+	194	9.8	intD	DNA/Unknown	826	23.4867	not intact	DNA/nonautonomous	vGA_ga
TcMar-N6_Ec32.214	4.45856	3.51175	1.39505	0.00130682	0.00663658	chr_04	3928578	3928729	-	151	23.6	introns	DNA/Mariner-Tc1	325	46.4615	not intact	DNA/nonautonomous	vGA_ga
family884.45	14.8439	-2.10864	0.839551	0.00131479	0.00666871	chr_10	2004543	2004942	+	399	1.2	intD	LTR/Unknown	421	94.7743	intact	LTR/Unknown	vGA_ga
family204.163	13.2156	-2.2807	0.892837	0.00132717	0.00672589	chr_26	4162	4301	+	139	25.7	3UTR	Unknown	5618	2.47419	not intact	Unknown	vGA_ga
DNA4-N1c_Ec32.156	2.51569	4.85101	2.86696	0.00132861	0.00673037	chr_13	7031008	7031630	-	622	18.8	introns	DNA/Unknown	826	75.3027	not intact	DNA/nonautonomous	vGA_ga
family149.220	2.51569	4.85101	2.86696	0.00132861	0.00673037	chr_26	1268188	1268231	+	43	26.6	introns	DNA/Unknown	310	13.871	not intact	DNA/autonomous	vGA_ga
unknown2-N2_Ec32.481	13.2846	-2.28059	0.895029	0.00133829	0.00677516	chr_13	3131512	3132736	+	1224	9.6	introns	Unknown	4935	24.8024	not intact	Unknown	vGA_ga
family171.154	7.8601	2.12995	0.881797	0.00135333	0.00684418	chr_02	1625065	1625314	+	29	29.8	intD	LINE/RTE-X	12900	0.224806	not intact	LINE/RTE-X	vGA_ga
TcMar-N1b_Ec32.154	7.8601	2.12995	0.881797	0.00135333	0.00684418	chr_02	1625078	1625298	-	220	9.2	intD	DNA/Mariner-Tc1	221	99.5475	intact	DNA/nonautonomous	vGA_ga
Gypsy-3_Ec32.39	5.87261	-4.16125	2.44379	0.00136644	0.00690761	chr_02	5929479	5929643	+	164	14.3	introns	LTR/Gypsy	14394	1.13936	not intact	LTR/Gypsy	vGA_ga
RTE-N1b_Ec32.61	5.99329	-4.16264	2.45562	0.00137479	0.0069469	chr_07	203428	204249	+	822	3.499	3UTR	LINE/RTE	1304	63.0368	not intact	LINE/RTE	vGA_ga
Gypsy-3_Ec32.234	11.6327	-3.0796	1.13304	0.00138308	0.00698442	chr_16	4469637	4469920	+	283	1.4	introns	LTR/Gypsy	14394	1.9661	not intact	LTR/Gypsy	vGA_ga
family217.34	7.81516	2.38163	1.02849	0.00146747	0.00737534	chr_13	3778302	3788805	-	10503	3	intP	DNA/KDZ	10289	102.08	intact	DNA/autonomous	vGA_ga
family015.35	5.75197	-4.09084	2.43955	0.00148451	0.00745019	chr_09	2482500	2483007	-	507	7.2	intD	LTR/Gypsy	8852	5.72752	not intact	LTR/Gypsy	vGA_ga
family204.123	6.1088	2.4479	1.04393	0.00149202	0.00748012	chr_15	4344493	4344737	-	244	25.4	introns	Unknown	5618	4.34318	not intact	Unknown	vGA_ga
TcMar-N1a_Ec32.1036	6.1088	2.4479	1.04393	0.00149202	0.00748012	chr_15	4344489	4344698	+	209	17.3	introns	DNA/Mariner-Tc1	217	96.3134	intact	DNA/nonautonomous	vGA_ga
Gypsy-3_Ec32.316	12.6982	-2.28039	0.89346	0.00149591	0.00749497	chr_26	2013503	2016244	+	1829	15.818	intD	LTR/Gypsy	14394	12.7067	not intact	LTR/Gypsy	vGA_ga
family884.16	11.3144	-2.93939	1.11694	0.00153375	0.00767033	chr_04	5258737	5259034	-	297	9.5	introns	LTR/Unknown	421	70.5463	not intact	LTR/Unknown	vGA_ga
Gypsy-3_Ec32.72	10.5001	-3.67417	1.37256	0.00159505	0.00795243	chr_05	5384533	5384847	+	314	1.6	introns	LTR/Gypsy	14394	2.18146	not intact	LTR/Gypsy	vGA_ga
unknown8-N1_Ec32.278	7.2317	2.17307	0.919684	0.00161663	0.00805211	chr_23	669257	670171	-	869	10.814	introns	Unknown	1867	46.5453	not intact	Unknown	vGA_ga
family099.20	10.6816	-3.68397	1.39352	0.00164586	0.0081838	chr_26	3201330	3201422	+	92	23.1	introns	DIRS/PAT-like	8300	1.10843	not intact	DIRS/PAT-like	vGA_ga
Gypsy-3_Ec32.258	3.58967	3.74291	1.76186	0.00165054	0.008202	chr_20	2678590	2678887	-	297	27.2	3UTR	LTR/Gypsy	14394	2.06336	not intact	LTR/Gypsy	vGA_ga
family049.180	5.18073	2.98688	1.32905	0.00168558	0.00836076	chr_09	2027020	2033829	+	3863	25.429	introns	LTR/Copia	22184	17.4135	not intact	LTR/Copia	vGA_ga
family860.31	10.3401	-3.64026	1.37888	0.00172724	0.0085395	chr_16	166735	171462	-	4727	3.9	intD	LTR/Unknown	2171	217.734	intact	LTR/Unknown	vGA_ga
RTE-1_Ec32.917	4.27829	3.41906	1.428	0.00173516	0.00857516	chr_11	5145542	5146268	+	715	20.393	5UTR	LINE/RTE	4584	15.5977	not intact	LINE/RTE	vGA_ga
DNA4-N1c_Ec32.255	7.64641	2.09188	0.899189	0.0017665	0.00871763	chr_27	796223	796990	-	767	18.5	introns	DNA/Unknown	826	92.8571	intact	DNA/nonautonomous	vGA_ga
family185.147	13.8039	-2.05081	0.838118	0.00177755	0.00876325	chr_23	2627201	2627908	-	707	4.7	intD	DNA/PiggyBac	2636	26.8209	not intact	DNA/nonautonomous	vGA_ga
family177.219	7.39311	2.18346	0.945801	0.00180142	0.00886651	chr_13	2577189	2581231	+	4011	5.295	intP	Unknown	3992	100.476	intact	Unknown	vGA_ga
DNA9-N3_Ec32.50	5.52372	2.5081	1.11378	0.00183915	0.00903938	chr_06	6448924	6449326	-	402	15.3	intD	DNA/Unknown	3386	11.8724	not intact	DNA/nonautonomous	vGA_ga
family208.178	5.51065	-3.94399	2.47222	0.00190559	0.00934892	chr_22	2375472	2375560	-	46	22.7	introns	Unknown	2121	2.16879	not intact	Unknown	vGA_ga
RTEX-N1b_Ec32.1781	4.35286	3.33119	1.44296	0.00193444	0.00947703	chr_21	725522	725613	+	91	12.1	introns	LINE/RTE-X	604	15.0662	not intact	LINE/RTE-X	vGA_ga
CRE-1_Ec32.668	3.42393	3.62265	1.77823	0.00196032	0.00958834	chr_04	5778689	5779558	-	656	19.805	None	LINE/CRE	4363	15.0355	not intact	LINE/CRE	vGA_ga
Copia-8_Ec32.30	5.28682	2.686	1.22255	0.00196406	0.00960471	chr_10	5025467	5026650	+	1185	1.285	None	LTR/Copia	5409	21.9079	not intact	LTR/Copia	vGA_ga
Helitron-N4_Ec32.355	3.40939	3.65074	1.77792	0.00197506	0.00965266	chr_17	3924136	3924763	+	627	11.7	5UTR	Helitron	614	102.117	intact	Helitron/nonautonomous	vGA_ga
unknown2-N2_Ec32.237	6.97012	2.16502	0.972481	0.00200149	0.00977397	chr_04	2171964	2172176	+	212	14.2	intD	Unknown	4935	4.29585	not intact	Unknown	vGA_ga
Gypsy-2a_Ec32.1	6.22944	2.25862	1.00453	0.00200806	0.00980213	chr_01	4743986	4751097	+	7111	0	None	LTR/Gypsy	7111	100	intact	LTR/Gypsy	vGA_ga
family884.27	10.9874	-2.8517	1.14281	0.00202443	0.00987608	chr_06	3741892	3741951	-	59	8.5	intP	LTR/Unknown	421	14.0143	not intact	LTR/Unknown	vGA_ga
MuDR-1_Ec32.7	5.56255	2.80995	1.27753	0.0020582	0.0100307	chr_06	8615438	8621151	-	5713	0	intD	DNA/MuDR	6049	94.4454	intact	DNA/autonomous	vGA_ga
Gypsy-5_Ec32.200	13.0217	-2.19314	0.936133	0.00210336	0.0102282	chr_23	699014	699301	+	287	6.6	intP	LTR/Gypsy	13544	2.11902	not intact	LTR/Gypsy	vGA_ga
family105.97	3.2956	3.55485	1.79473	0.00220941	0.0107011	chr_15	5146304	5146605	-	301	25.5	intD	DNA/KDZ	12774	2.35635	not intact	DNA/autonomous	vGA_ga
CRE-1_Ec32.2414	5.10654	2.63009	1.22698	0.00227691	0.0109973	chr_15	1684570	1687272	+	280	16.101	introns	LINE/CRE	4363	6.4176	not intact	LINE/CRE	vGA_ga
family855.46	4.25578	3.22964	1.46755	0.00230779	0.0111331	chr_05	4032413	4032856	+	443	15.2	introns	Unknown	812	54.5567	not intact	Unknown	vGA_ga
family042.60	9.56331	-3.49467	1.38929	0.00231362	0.011159	chr_19	692912	694045	+	847	5.729	intP	LTR/Copia	4298	19.7068	not intact	LTR/Copia	vGA_ga
family213.668	9.50947	-3.48441	1.39107	0.00236592	0.0113842	chr_22	870130	870190	+	60	15	introns	Unknown	17998	0.33337	not intact	Unknown	vGA_ga
unknown2-N1a_Ec32.545	9.50947	-3.48441	1.39107	0.00236592	0.0113842	chr_22	870132	870206	-	74	20.3	introns	Unknown	4243	1.74405	not intact	Unknown	vGA_ga
TcMar-N1b_Ec32.2351	6.97039	2.09952	0.94578	0.00236692	0.0113867	chr_25	2068701	2068930	+	229	8.2	introns	DNA/Mariner-Tc1	221	103.62	intact	DNA/nonautonomous	vGA_ga
family843.119	4.9241	2.59587	1.21236	0.00237556	0.0114238	chr_20	2030793	2030891	-	98	24.7	introns	Unknown	7712	1.27075	not intact	Unknown	vGA_ga
family511.72	5.91398	2.35527	1.0934	0.00241161	0.0115765	chr_04	3764847	3765014	+	167	18.6	introns	LINE/Unknown	4629	3.60769	not intact	LINE/Unknown	vGA_ga
Copia-7a_Ec32.518	3.26036	3.48204	1.80913	0.00242569	0.0116395	chr_14	1438234	1443030	-	210	23.8	CDS	LTR/Copia	6227	3.37241	not intact	LTR/Copia	vGA_ga
Copia-3_Ec32.173	4.9408	2.57956	1.21454	0.00243372	0.0116734	chr_19	3632377	3632619	+	242	14.5	introns	LTR/Copia	8756	2.76382	not intact	LTR/Copia	vGA_ga
MuDR-1_Ec32.20	7.12383	2.05348	0.942609	0.00244687	0.0117249	chr_11	4934630	4940675	+	6045	0.1	intP	DNA/MuDR	6049	99.9339	intact	DNA/autonomous	vGA_ga
Copia-5_Ec32.76	3.22911	3.5401	1.80786	0.00246751	0.0118075	chr_19	1709629	1710354	-	725	2.9	introns	LTR/Copia	5467	13.2614	not intact	LTR/Copia	vGA_ga
family888.164	3.22911	3.5401	1.80786	0.00246751	0.0118075	chr_08	1004517	1005215	-	698	29.4	intD	LTR/Gypsy	8412	8.29767	not intact	LTR/Gypsy	vGA_ga
family852.42	4.15804	3.25054	1.48089	0.00253792	0.012111	chr_01	7310741	7311572	-	831	4.4	intD	Unknown	8453	9.83083	not intact	Unknown	vGA_ga
DNA-N1_Ec32.23	5.12121	-3.72403	2.49423	0.00255842	0.0122016	chr_02	1608075	1608683	-	608	8.5	intD	DNA/Unknown	2966	20.499	not intact	DNA/nonautonomous	vGA_ga
TcMar-N6_Ec32.1168	4.18713	3.20415	1.48568	0.00260015	0.0123861	chr_22	1449007	1449164	-	157	25.5	introns	DNA/Mariner-Tc1	325	48.3077	not intact	DNA/nonautonomous	vGA_ga
P-2_Ec32.538	4.76451	2.58834	1.22235	0.00265072	0.0125998	chr_25	4687013	4687074	-	61	16.2	introns	DNA/Unknown	5526	1.10387	not intact	DNA/autonomous	vGA_ga
family835.123	13.3581	-2.04737	0.945914	0.00266898	0.0126816	chr_10	3546510	3546842	-	332	2.1	intD	Unknown	359	92.4791	intact	Unknown	vGA_ga
RTEX-N1b_Ec32.931	6.0637	2.18563	1.02264	0.00267187	0.0126928	chr_09	4558650	4559001	+	351	6.5	introns	LINE/RTE-X	604	58.1126	not intact	LINE/RTE-X	vGA_ga
family889.15	12.265	-2.09279	0.925095	0.0027299	0.0129457	chr_02	3665979	3667488	-	1509	2.1	intP	Unknown	2160	69.8611	not intact	Unknown	vGA_ga
family837.43	4.00901	3.16092	1.47008	0.00273174	0.0129519	chr_06	4171255	4172624	+	1337	15.909	None	DNA/Unknown	4553	29.3653	not intact	DNA/autonomous	vGA_ga
TcMar-N1b_Ec32.1917	5.29548	2.43959	1.16216	0.00273416	0.0129608	chr_20	1014179	1014397	-	218	11.2	introns	DNA/Mariner-Tc1	221	98.6425	intact	DNA/nonautonomous	vGA_ga
family860.30	4.99253	-3.66437	2.49296	0.00273796	0.0129763	chr_16	166362	168522	-	2160	2.7	intD	LTR/Unknown	2171	99.4933	intact	LTR/Unknown	vGA_ga
TcMar-N1b_Ec32.418	5.62981	2.27631	1.08108	0.00274959	0.0130263	chr_04	3342338	3342558	+	220	15.2	intD	DNA/Mariner-Tc1	221	99.5475	intact	DNA/nonautonomous	vGA_ga
unknown2-N1a_Ec32.437	10.531	-2.74848	1.17665	0.00276376	0.0130858	chr_15	1322440	1324455	+	2015	11.8	intD	Unknown	4243	47.49	not intact	Unknown	vGA_ga
Chlamys-1_Ec32.347	4.13735	3.17045	1.4917	0.00278459	0.0131716	chr_07	4883577	4883893	-	316	3	intD	PLE/Chlamys	4637	6.81475	not intact	PLE/Chlamys	vGA_ga
TcMar-N2_Ec32.976	5.6505	2.30748	1.09565	0.00279905	0.0132333	chr_24	2727330	2727513	-	183	18	3UTR	DNA/Mariner-Tc1	214	85.514	intact	DNA/nonautonomous	vGA_ga
Plavaka-2_Ec32.142	6.46851	2.10944	0.9899	0.00285599	0.0134752	chr_05	4709277	4709337	-	60	20	introns	DNA/EnSpm	12053	0.497801	not intact	DNA/autonomous	vGA_ga
RTE-1_Ec32.254	3.22513	3.37102	1.85215	0.00288541	0.0135955	chr_02	3989076	3989274	+	198	14.1	intP	LINE/RTE	4584	4.31937	not intact	LINE/RTE	vGA_ga
RTE-1_Ec32.392	6.75461	2.06488	0.9946	0.00289915	0.013655	chr_04	2172018	2172216	+	198	14.6	intD	LINE/RTE	4584	4.31937	not intact	LINE/RTE	vGA_ga
Copia-11_Ec32.118	11.7142	-2.10101	0.919713	0.00291697	0.0137309	chr_11	1971612	1972217	+	547	23.966	CDS	LTR/Copia	7244	7.55108	not intact	LTR/Copia	vGA_ga
family835.230	10.4249	-2.62836	1.16144	0.00293289	0.0137952	chr_23	4718573	4718889	-	316	0.6	introns	Unknown	359	88.0223	intact	Unknown	vGA_ga
unknown8-N1_Ec32.225	6.73349	2.14753	1.02793	0.00295038	0.0138613	chr_04	6405982	6407513	-	1531	11.6	intD	Unknown	1867	82.0032	intact	Unknown	vGA_ga
family052.40	4.35971	2.77516	1.34599	0.00296226	0.0139074	chr_07	6554407	6554753	+	346	23.2	introns	LTR/Unknown	3368	10.2732	not intact	LTR/Unknown	vGA_ga
TcMar-N1a_Ec32.367	6.83591	2.02781	0.953296	0.00300815	0.0140837	chr_05	4709112	4709329	+	217	12.5	introns	DNA/Mariner-Tc1	217	100	intact	DNA/nonautonomous	vGA_ga
family884.76	9.93651	-2.67165	1.14692	0.00306625	0.0143225	chr_21	1507050	1507315	+	265	0.4	introns	LTR/Unknown	421	62.9454	not intact	LTR/Unknown	vGA_ga
Chlamys-2a_Ec32.1521	7.02675	2.00492	0.956597	0.00307194	0.0143381	chr_23	2518607	2518712	+	105	5.2	intD	PLE/Chlamys	3664	2.86572	not intact	PLE/Chlamys	vGA_ga
unknown2-N1b_Ec32.751	3.08008	3.33962	1.86	0.00317456	0.0147943	chr_21	346950	347063	-	113	7.1	intD	Unknown	4275	2.64327	not intact	Unknown	vGA_ga
family142.114	10.4432	-2.60079	1.17808	0.00318531	0.0148387	chr_25	829205	830282	+	678	5.877	intP	DNA/Unknown	864	78.4722	not intact	DNA/autonomous	vGA_ga
family860.29	8.8249	-3.32724	1.40701	0.00320291	0.0149121	chr_16	165256	168149	-	2893	2.4	intD	LTR/Unknown	2171	133.257	intact	LTR/Unknown	vGA_ga
TcMar-N1b_Ec32.1615	3.86397	3.11493	1.49567	0.0032186	0.0149737	chr_16	2075664	2075903	-	239	13	intD	DNA/Mariner-Tc1	221	108.145	intact	DNA/nonautonomous	vGA_ga
family210.778	3.04883	3.40244	1.85759	0.0032327	0.0150364	chr_09	3454920	3455096	-	176	26.4	introns	Unknown	13346	1.31875	not intact	Unknown	vGA_ga
family183.417	11.5993	-2.0796	0.931648	0.00325392	0.0151206	chr_26	3732869	3732996	-	127	22.2	intD	Unknown	335593	0.0378435	not intact	Unknown	vGA_ga
RTE-2_Ec32.414	9.9743	-2.65282	1.16149	0.00328121	0.0152328	chr_04	3864198	3864556	-	328	13.798	introns	LINE/RTE	4037	8.12485	not intact	LINE/RTE	vGA_ga
unknown6-N1_Ec32.1264	4.73022	-3.49611	2.50828	0.0033304	0.0154435	chr_16	263238	263555	+	317	5.5	intD	Unknown	321	98.7539	intact	Unknown	vGA_ga
family860.2	5.35513	-3.59278	2.66691	0.0033396	0.0154832	chr_16	141600	144471	-	2871	4.6	intD	LTR/Unknown	2171	132.243	intact	LTR/Unknown	vGA_ga
family056.75	9.58552	-2.70247	1.15386	0.00341441	0.0157621	chr_10	1159518	1161108	-	1590	0.7	intD	LTR/Unknown	1605	99.0654	intact	LTR/Unknown	vGA_ga
TcMar-N6_Ec32.216	3.37017	3.28654	1.9482	0.00341469	0.0157621	chr_04	4213097	4213266	-	169	28	3UTR	DNA/Mariner-Tc1	325	52	not intact	DNA/nonautonomous	vGA_ga
unknown8-N1_Ec32.222	6.44998	2.05088	1.00246	0.00341226	0.0157621	chr_04	1933016	1934901	-	1885	7.5	intD	Unknown	1867	100.964	intact	Unknown	vGA_ga
Chlamys-2a_Ec32.346	6.91988	2.20492	1.08177	0.0034219	0.0157924	chr_04	7014557	7014758	+	201	3.2	intD	PLE/Chlamys	3664	5.48581	not intact	PLE/Chlamys	vGA_ga
family860.27	9.52517	-2.69497	1.15212	0.00345559	0.0159448	chr_16	163401	166287	-	2886	2.2	intD	LTR/Unknown	2171	132.934	intact	LTR/Unknown	vGA_ga
TcMar-N1b_Ec32.1038	3.33892	3.35868	1.94189	0.00346455	0.0159832	chr_11	532571	532783	-	212	11.4	intD	DNA/Mariner-Tc1	221	95.9276	intact	DNA/nonautonomous	vGA_ga
Chlamys-2a_Ec32.1139	6.53499	2.08044	1.0194	0.00349367	0.0160991	chr_16	2567788	2567850	+	62	8.1	intP	PLE/Chlamys	3664	1.69214	not intact	PLE/Chlamys	vGA_ga
Gypsy-3_Ec32.311	10.6621	-2.27468	1.03508	0.00349837	0.0161177	chr_25	4065945	4066272	+	327	1.6	intD	LTR/Gypsy	14394	2.27178	not intact	LTR/Gypsy	vGA_ga
Gypsy-5_Ec32.95	10.4289	-2.25017	1.01775	0.00354984	0.0163332	chr_10	5296998	5297125	+	127	18.9	introns	LTR/Gypsy	13544	0.937685	not intact	LTR/Gypsy	vGA_ga
Gypsy-3_Ec32.37	8.56043	-3.26592	1.40984	0.00356603	0.0164045	chr_02	5740859	5741009	+	150	4.7	5UTR	LTR/Gypsy	14394	1.0421	not intact	LTR/Gypsy	vGA_ga
family183.90	9.49825	-2.68401	1.1592	0.00359814	0.0165366	chr_04	9943301	9943417	-	116	21.6	intP	Unknown	335593	0.0345657	not intact	Unknown	vGA_ga
family860.22	8.60406	-3.2663	1.41681	0.00360021	0.016543	chr_16	158930	161835	-	2905	2.8	intD	LTR/Unknown	2171	133.809	intact	LTR/Unknown	vGA_ga
TcMar-N1b_Ec32.424	5.96813	2.13628	1.06589	0.003602	0.0165481	chr_04	3827797	3828229	+	384	19.164	introns	DNA/Mariner-Tc1	221	173.756	intact	DNA/nonautonomous	vGA_ga
Chlamys-1_Ec32.209	5.06144	2.29086	1.16595	0.00361671	0.0166062	chr_04	8017361	8017604	-	243	2.5	introns	PLE/Chlamys	4637	5.24046	not intact	PLE/Chlamys	vGA_ga
TcMar-N1a_Ec32.1692	4.72711	2.48549	1.27209	0.00362785	0.0166479	chr_27	6769499	6769672	+	173	23.7	introns	DNA/Mariner-Tc1	217	79.7235	not intact	DNA/nonautonomous	vGA_ga
unknown2-N2_Ec32.777	4.72711	2.48549	1.27209	0.00362785	0.0166479	chr_27	6769610	6769684	+	74	23.6	introns	Unknown	4935	1.49949	not intact	Unknown	vGA_ga
Copia-5_Ec32.71	3.01359	3.30875	1.88546	0.003633	0.0166653	chr_18	2086351	2088698	+	1264	8.259	intD	LTR/Copia	5467	23.1205	not intact	LTR/Copia	vGA_ga
ECR-2.125	3.01359	3.30875	1.88546	0.003633	0.0166653	chr_18	2086246	2088913	+	320	11.436	intD	LTR/Gypsy	3210	9.96885	not intact	LTR/Gypsy	vGA_ga
TcMar-N1b_Ec32.1418	6.41474	2.01715	1.00222	0.00363802	0.0166851	chr_13	5259909	5260129	-	220	12.7	introns	DNA/Mariner-Tc1	221	99.5475	intact	DNA/nonautonomous	vGA_ga
KDZ-4_Ec32.266	8.72616	-3.16705	1.41071	0.00365414	0.0167496	chr_08	2813255	2819308	+	209	20.49	introns	DNA/KDZ	30266	0.690544	not intact	DNA/autonomous	vGA_ga
P-2_Ec32.79	4.16488	2.70224	1.37261	0.00371062	0.0169828	chr_04	547970	548029	-	59	17.9	None	DNA/Unknown	5526	1.06768	not intact	DNA/autonomous	vGA_ga
TcMar-N1b_Ec32.314	4.16488	2.70224	1.37261	0.00371062	0.0169828	chr_04	547963	548022	-	59	16.4	None	DNA/Mariner-Tc1	221	26.6968	not intact	DNA/nonautonomous	vGA_ga
family866.6	4.56378	-3.37641	2.53097	0.00382231	0.0174218	chr_26	6807708	6813643	-	5935	11.8	intD	LTR/Unknown	3245	182.897	intact	LTR/Unknown	vGA_ga
family075.22	4.6597	-3.37978	2.56054	0.00386496	0.0175831	chr_06	304681	304739	-	58	5.2	introns	Unknown	5028	1.15354	not intact	Unknown	vGA_ga
family035.54	9.59287	-2.578	1.16584	0.00387672	0.0176234	chr_13	250265	250672	-	407	26.2	3UTR	LTR/Copia	7054	5.76978	not intact	LTR/Copia	vGA_ga
DNA9-N3_Ec32.34	3.80804	2.96335	1.52243	0.0039203	0.0177949	chr_05	2133672	2133733	-	61	14.8	intD	DNA/Unknown	3386	1.80154	not intact	DNA/nonautonomous	vGA_ga
P-2_Ec32.537	4.71075	2.42032	1.27724	0.00396217	0.0179715	chr_25	4490638	4490872	+	28	22.9	introns	DNA/Unknown	5526	0.506696	not intact	DNA/autonomous	vGA_ga
TcMar-N1a_Ec32.1580	4.71075	2.42032	1.27724	0.00396217	0.0179715	chr_25	4490655	4490861	-	206	21.4	introns	DNA/Mariner-Tc1	217	94.9309	not intact	DNA/nonautonomous	vGA_ga
TcMar-N1b_Ec32.1930	5.07599	2.25774	1.18269	0.00401645	0.0182041	chr_20	2030749	2030878	-	129	15.2	introns	DNA/Mariner-Tc1	221	58.371	not intact	DNA/nonautonomous	vGA_ga
KDZ-1a_Ec32.50	3.92183	2.98329	1.55617	0.00407079	0.0184195	chr_01	10709073	10709236	+	163	21.8	intD	DNA/KDZ	14684	1.11005	not intact	DNA/autonomous	vGA_ga
DNA4-N1c_Ec32.133	6.98401	2.06776	1.0912	0.00407797	0.018445	chr_12	851201	851699	-	498	14.4	intD	DNA/Unknown	826	60.2906	not intact	DNA/nonautonomous	vGA_ga
Plavaka-1_Ec32.658	5.94345	2.03704	1.05799	0.00410655	0.0185467	chr_11	414810	414934	+	124	24.2	introns	DNA/EnSpm	15164	0.817726	not intact	DNA/autonomous	vGA_ga
RTEX-N2_Ec32.821	5.94345	2.03704	1.05799	0.00410655	0.0185467	chr_11	414776	414916	+	140	10.8	introns	LINE/RTE-X	188	74.4681	not intact	LINE/RTE-X	vGA_ga
TcMar-N1b_Ec32.1040	3.93854	2.95756	1.55982	0.00412382	0.0186143	chr_11	546166	546290	-	124	15	introns	DNA/Mariner-Tc1	221	56.1086	not intact	DNA/nonautonomous	vGA_ga
DNA-N1_Ec32.136	8.49943	-3.09732	1.42142	0.00413289	0.0186483	chr_18	4308413	4309014	+	601	11.1	introns	DNA/Unknown	2966	20.263	not intact	DNA/nonautonomous	vGA_ga
family193.39	4.73984	2.38315	1.28292	0.00417791	0.018827	chr_05	3964646	3965466	-	820	4	introns	Unknown	853	96.1313	intact	Unknown	vGA_ga
Helitron-N5-Ec32.87	4.94765	2.237	1.18188	0.00433029	0.0194451	chr_02	417871	418101	+	230	21.3	intP	Helitron	1438	15.9944	not intact	Helitron/nonautonomous	vGA_ga
P-2_Ec32.35	4.94765	2.237	1.18188	0.00433029	0.0194451	chr_02	417858	417912	-	54	12.1	intP	DNA/Unknown	5526	0.977199	not intact	DNA/autonomous	vGA_ga
TcMar-N1a_Ec32.98	4.94765	2.237	1.18188	0.00433029	0.0194451	chr_02	417870	418066	-	196	14	intP	DNA/Mariner-Tc1	217	90.3226	intact	DNA/nonautonomous	vGA_ga
TcMar-N1a_Ec32.409	4.54501	2.36047	1.26785	0.00435081	0.0195227	chr_06	3251591	3251808	+	217	11.5	introns	DNA/Mariner-Tc1	217	100	intact	DNA/nonautonomous	vGA_ga
Chlamys-2a_Ec32.572	3.00961	3.095	1.96211	0.00437237	0.0195942	chr_07	2033763	2033936	-	173	5.2	introns	PLE/Chlamys	3664	4.72162	not intact	PLE/Chlamys	vGA_ga
P-2_Ec32.275	3.00961	3.095	1.96211	0.00437237	0.0195942	chr_13	504518	504574	+	56	10.9	introns	DNA/Unknown	5526	1.01339	not intact	DNA/autonomous	vGA_ga
family210.869	5.86273	2.04125	1.06425	0.00439518	0.0196927	chr_10	6760272	6761831	-	376	19.28	5UTR	Unknown	13346	2.81732	not intact	Unknown	vGA_ga
family835.265	9.29039	-2.61207	1.18686	0.00442012	0.0197826	chr_27	7708274	7708325	+	51	2	intD	Unknown	359	14.2061	not intact	Unknown	vGA_ga
family210.1386	6.15885	2.18609	1.13894	0.00443058	0.0198257	chr_19	465882	466113	-	231	15.6	intP	Unknown	13346	1.73086	not intact	Unknown	vGA_ga
Gypsy-3_Ec32.219	4.45115	-3.25255	2.59018	0.00443747	0.0198529	chr_15	4290226	4290325	+	99	7.4	introns	LTR/Gypsy	14394	0.687787	not intact	LTR/Gypsy	vGA_ga
CRE-1_Ec32.3607	2.8831	3.18501	1.94395	0.00444627	0.0198886	chr_24	3197901	3198200	+	299	9.8	introns	LINE/CRE	4363	6.85308	not intact	LINE/CRE	vGA_ga
TcMar-N1a_Ec32.932	2.86855	3.22074	1.94147	0.00448621	0.0200377	chr_13	6550991	6551195	-	204	20	5UTR	DNA/Mariner-Tc1	217	94.0092	not intact	DNA/nonautonomous	vGA_ga
KDZ-1b_Ec32.324	3.663	2.91999	1.54445	0.00449725	0.0200745	chr_08	5925693	5925891	-	198	22.2	introns	DNA/KDZ	16118	1.22844	not intact	DNA/autonomous	vGA_ga
TcMar-N1b_Ec32.888	3.663	2.91999	1.54445	0.00449725	0.0200745	chr_08	5925718	5925924	-	206	12.2	introns	DNA/Mariner-Tc1	221	93.2127	intact	DNA/nonautonomous	vGA_ga
family835.139	8.48926	-3.05086	1.44735	0.00452662	0.0201959	chr_12	3403714	3404077	+	363	9.8	intD	Unknown	359	101.114	intact	Unknown	vGA_ga
Chlamys-2a_Ec32.1087	3.82475	2.88378	1.56984	0.00457428	0.0203749	chr_15	1598320	1602485	+	330	14.199	introns	PLE/Chlamys	3664	9.00655	not intact	PLE/Chlamys	vGA_ga
family860.19	8.23708	-3.03175	1.42881	0.00461996	0.020552	chr_16	156718	159228	-	2510	2.4	intD	LTR/Unknown	2171	115.615	intact	LTR/Unknown	vGA_ga
family468.44	2.86457	3.08043	1.95414	0.00463678	0.0206155	chr_17	3922580	3923125	-	545	3.3	intP	Unknown	453	120.309	intact	Unknown	vGA_ga
Chlamys-1_Ec32.186	4.49705	2.37674	1.29105	0.00464535	0.0206498	chr_04	3102937	3103346	-	409	2.9	introns	PLE/Chlamys	4637	8.82036	not intact	PLE/Chlamys	vGA_ga
family860.1	4.49327	-3.21167	2.62486	0.0046478	0.0206569	chr_16	141227	143377	-	2150	5.4	intD	LTR/Unknown	2171	99.0327	intact	LTR/Unknown	vGA_ga
Gypsy-10_Ec32.82	2.84786	3.11516	1.95122	0.004683	0.0208057	chr_25	3376626	3382152	-	5083	22.767	intD	LTR/Gypsy	11528	44.0926	not intact	LTR/Gypsy	vGA_ga
unknown6-N1_Ec32.1022	4.4199	-3.19051	2.63011	0.00476259	0.021113	chr_12	6190635	6190943	+	308	7.2	introns	Unknown	321	95.9502	intact	Unknown	vGA_ga
family078.122	3.61322	2.8835	1.55008	0.00478182	0.0211905	chr_21	346965	347128	+	163	8.7	intD	Helitron	7950	2.05031	not intact	Helitron/autonomous	vGA_ga
ECR-2.72	2.90379	3.22514	1.98586	0.00478709	0.0212061	chr_09	4091005	4091868	-	230	7.79	intD	LTR/Gypsy	3210	7.16511	not intact	LTR/Gypsy	vGA_ga
Gypsy-10_Ec32.44	2.90379	3.22514	1.98586	0.00478709	0.0212061	chr_09	4091078	4091721	-	643	14.9	intD	LTR/Gypsy	11528	5.57772	not intact	LTR/Gypsy	vGA_ga
Helitron-N1_Ec32.303	4.30364	-3.14145	2.59517	0.00489783	0.0216532	chr_10	868658	868749	+	91	16.7	introns	Helitron	1715	5.30612	not intact	Helitron/nonautonomous	vGA_ga
RTE-2_Ec32.980	4.30364	-3.14145	2.59517	0.00489783	0.0216532	chr_10	868678	868776	-	98	2.2	introns	LINE/RTE	4037	2.42755	not intact	LINE/RTE	vGA_ga
TcMar-N1b_Ec32.1952	4.63219	2.36145	1.32065	0.00502084	0.0221567	chr_20	4091501	4091693	+	192	12	introns	DNA/Mariner-Tc1	221	86.8778	intact	DNA/nonautonomous	vGA_ga
family131.106	5.16069	2.23498	1.25763	0.00503652	0.0222097	chr_09	1577987	1578916	+	608	11.921	introns	DNA/Unknown	1569	38.7508	not intact	DNA/autonomous	vGA_ga
TcMar-N1a_Ec32.1643	4.99495	2.19271	1.23287	0.00518761	0.0228221	chr_26	6613045	6613262	-	217	7.4	introns	DNA/Mariner-Tc1	217	100	intact	DNA/nonautonomous	vGA_ga
family075.10	4.22875	-3.08247	2.61502	0.00519385	0.0228413	chr_01	3143495	3143548	-	53	9.4	intD	Unknown	5028	1.0541	not intact	Unknown	vGA_ga
family894.98	4.03257	2.51833	1.42751	0.00529015	0.0232227	chr_16	2075516	2076039	-	209	19.897	intD	Unknown	1563	13.3717	not intact	Unknown	vGA_ga
family835.72	9.86716	-2.11148	1.04375	0.00529333	0.0232325	chr_05	7060585	7060846	-	261	13	intD	Unknown	359	72.7019	not intact	Unknown	vGA_ga
Gypsy-3_Ec32.35	9.79379	-2.10896	1.04257	0.00532711	0.0233638	chr_02	5429675	5429903	+	228	4.9	intD	LTR/Gypsy	14394	1.58399	not intact	LTR/Gypsy	vGA_ga
Harbinger-4_Ec32.125	9.56993	-2.16304	1.04724	0.00535184	0.0234638	chr_11	6878350	6878512	+	162	28.9	3UTR	DNA/Harbinger	7578	2.13777	not intact	DNA/autonomous	vGA_ga
family852.198	2.82933	2.94832	2.01173	0.00535601	0.0234779	chr_08	2923304	2924001	+	697	11.5	3UTR	Unknown	8453	8.24559	not intact	Unknown	vGA_ga
family171.569	8.73231	-2.50646	1.18065	0.00537276	0.0235385	chr_07	7086981	7100198	+	144	21.377	introns	LINE/RTE-X	12900	1.11628	not intact	LINE/RTE-X	vGA_ga
TcMar-N6_Ec32.1134	2.81263	2.98513	2.00737	0.00540694	0.0236632	chr_21	6064625	6064780	-	155	24.7	intD	DNA/Mariner-Tc1	325	47.6923	not intact	DNA/nonautonomous	vGA_ga
DNA9-N3_Ec32.167	3.56128	2.81355	1.58044	0.00546803	0.0238999	chr_27	2960049	2962085	+	2036	25.5	intD	DNA/Unknown	3386	60.1299	not intact	DNA/nonautonomous	vGA_ga
family055.97	3.61106	2.82529	1.59795	0.00550629	0.0240498	chr_21	3189615	3192543	-	2928	1.7	intD	LTR/Unknown	1246	234.992	intact	LTR/Unknown	vGA_ga
Gypsy-3_Ec32.130	7.71528	-3.02085	1.45905	0.00559045	0.0243692	chr_09	2537575	2539748	+	253	11.171	introns	LTR/Gypsy	14394	1.75768	not intact	LTR/Gypsy	vGA_ga
family061.143	4.16629	-2.99409	2.64939	0.00562966	0.0245049	chr_27	3895680	3898224	-	2544	0.2	introns	DNA/Mariner-Tc1	2566	99.1426	intact	DNA/autonomous	vGA_ga
family835.42	7.84392	-2.90868	1.44559	0.00564658	0.0245741	chr_03	222118	222331	+	213	0.3	intD	Unknown	359	59.3315	not intact	Unknown	vGA_ga
RTE-1_Ec32.787	4.14737	-2.98225	2.66963	0.0057254	0.0248904	chr_09	3064782	3064889	+	107	13.1	intD	LINE/RTE	4584	2.33421	not intact	LINE/RTE	vGA_ga
family210.766	4.10162	-2.94103	2.66932	0.00590582	0.0255923	chr_09	2570917	2575444	-	217	23.448	introns	Unknown	13346	1.62596	not intact	Unknown	vGA_ga
CRE-1_Ec32.3681	8.56371	-2.46303	1.18794	0.00591544	0.0256294	chr_25	1414329	1415559	+	1230	9.8	intD	LINE/CRE	4363	28.1916	not intact	LINE/CRE	vGA_ga
Chlamys-2b_Ec32.634	7.53646	-2.98044	1.45592	0.00592101	0.0256489	chr_15	1290530	1290747	-	149	20.923	intD	PLE/Chlamys	438	34.0183	not intact	PLE/Chlamys	vGA_ga
Copia-3_Ec32.193	4.09043	2.41164	1.45933	0.00596728	0.0258401	chr_24	4579710	4580865	+	1155	13.2	introns	LTR/Copia	8756	13.191	not intact	LTR/Copia	vGA_ga
TcMar-N1b_Ec32.1230	4.73214	2.09808	1.2124	0.0060805	0.0262882	chr_13	643083	643300	+	217	9.7	introns	DNA/Mariner-Tc1	221	98.19	intact	DNA/nonautonomous	vGA_ga
Chlamys-2a_Ec32.1429	3.43294	2.75221	1.5998	0.00616252	0.0266117	chr_21	4539941	4540585	+	644	4	intP	PLE/Chlamys	3664	17.5764	not intact	PLE/Chlamys	vGA_ga
MuDR-1_Ec32.4	5.10569	2.01827	1.15921	0.00642134	0.0275703	chr_05	1460499	1466548	-	6049	0.1	intD	DNA/MuDR	6049	100	intact	DNA/autonomous	vGA_ga
P-2_Ec32.397	7.61502	-2.81992	1.46362	0.00649321	0.0278199	chr_18	1381630	1381692	-	62	19.4	CDS	DNA/Unknown	5526	1.12197	not intact	DNA/autonomous	vGA_ga
family412.331	2.65304	2.93378	2.06256	0.00650422	0.0278414	chr_21	3705846	3705981	+	135	15.8	introns	DNA/EnSpm	1569	8.60421	not intact	DNA/nonautonomous	vGA_ga
Plavaka-2_Ec32.301	2.65304	2.93378	2.06256	0.00650422	0.0278414	chr_13	6550976	6551041	+	65	23.1	CDS	DNA/EnSpm	12053	0.539285	not intact	DNA/autonomous	vGA_ga
Sola1-1_Ec32.1096	2.65304	2.93378	2.06256	0.00650422	0.0278414	chr_13	6550981	6551051	-	70	20.3	CDS	DNA/Sola-1	21549	0.324841	not intact	DNA/autonomous	vGA_ga
family884.35	7.30973	-2.91377	1.45884	0.00654645	0.0279788	chr_08	2312764	2312818	-	54	1.9	intP	LTR/Unknown	421	12.8266	not intact	LTR/Unknown	vGA_ga
TcMar-N1b_Ec32.1555	3.60924	2.66497	1.64825	0.00655808	0.0280236	chr_15	1835187	1835392	+	205	23	introns	DNA/Mariner-Tc1	221	92.7602	not intact	DNA/nonautonomous	vGA_ga
Copia-5_Ec32.93	2.68827	2.94803	2.10708	0.00676964	0.0287893	chr_25	4108125	4108533	+	408	16.3	intD	LTR/Copia	5467	7.46296	not intact	LTR/Copia	vGA_ga
RTE-1_Ec32.663	3.39771	2.67075	1.62014	0.00679187	0.0288651	chr_07	4291191	4291363	+	172	12.9	intP	LINE/RTE	4584	3.75218	not intact	LINE/RTE	vGA_ga
family509.30	2.64906	2.74989	2.10777	0.00689598	0.0292411	chr_15	5146232	5146510	+	278	28.5	intD	DNA/EnSpm	4208	6.60646	not intact	DNA/nonautonomous	vGA_ga
TcMar-N6_Ec32.165	3.40169	2.74218	1.6471	0.00690519	0.0292699	chr_04	735350	735572	-	222	12.7	introns	DNA/Mariner-Tc1	325	68.3077	not intact	DNA/nonautonomous	vGA_ga
Gypsy-3_Ec32.321	3.90393	-2.74091	2.74508	0.00694095	0.0294061	chr_26	5884424	5885410	+	982	23.593	3UTR	LTR/Gypsy	14394	6.82229	not intact	LTR/Gypsy	vGA_ga
family026.43	7.46313	-2.76771	1.47197	0.00702591	0.0297142	chr_23	3695437	3701708	-	6271	3.312	intP	LTR/Copia	5640	111.188	intact	LTR/Copia	vGA_ga
TcMar-N6_Ec32.1176	2.6178	2.8315	2.09444	0.00702836	0.0297194	chr_22	3089540	3089761	+	221	22.2	introns	DNA/Mariner-Tc1	325	68	not intact	DNA/nonautonomous	vGA_ga
TcMar-N6_Ec32.139	3.43078	2.68068	1.65793	0.00713246	0.0301333	chr_03	3244685	3244844	-	159	27.5	introns	DNA/Mariner-Tc1	325	48.9231	not intact	DNA/nonautonomous	vGA_ga
Chlamys-2a_Ec32.256	4.38144	2.16826	1.35675	0.00714699	0.0301737	chr_03	4524533	4524792	+	259	1.9	introns	PLE/Chlamys	3664	7.06878	not intact	PLE/Chlamys	vGA_ga
Chlamys-1_Ec32.143	4.94517	2.06599	1.31446	0.00742822	0.0312253	chr_03	4036397	4038622	-	296	3.717	introns	PLE/Chlamys	4637	6.38344	not intact	PLE/Chlamys	vGA_ga
Chlamys-1_Ec32.321	3.73386	2.34156	1.4803	0.00750908	0.0314889	chr_07	727568	727748	-	180	6.2	intD	PLE/Chlamys	4637	3.88182	not intact	PLE/Chlamys	vGA_ga
family835.39	3.80001	-2.61472	2.79565	0.00759931	0.0318233	chr_02	6967538	6967641	-	103	1	intD	Unknown	359	28.6908	not intact	Unknown	vGA_ga
Chlamys-1_Ec32.872	4.64894	2.02407	1.26392	0.0077022	0.0321765	chr_23	327327	327550	-	223	2.7	introns	PLE/Chlamys	4637	4.80914	not intact	PLE/Chlamys	vGA_ga
Gypsy-5_Ec32.56	9.19936	-2.03845	1.09231	0.00771483	0.0322181	chr_05	6763614	6763939	+	325	12.1	introns	LTR/Gypsy	13544	2.39959	not intact	LTR/Gypsy	vGA_ga
family165.747	4.34621	2.0959	1.37447	0.00799624	0.0332446	chr_12	4005078	4005180	-	102	13.9	introns	DNA/EnSpm	9588	1.06383	not intact	DNA/nonautonomous	vGA_ga
RTE-2_Ec32.767	3.72987	2.2435	1.48077	0.00806939	0.0335201	chr_07	6738880	6745910	+	236	22.112	introns	LINE/RTE	4037	5.84593	not intact	LINE/RTE	vGA_ga
Ngaro-N1_Ec32.312	3.78763	-2.52009	2.89212	0.00808458	0.0335659	chr_26	6412663	6418269	-	5606	6.5	intD	DIRS/Ngaro	7756	72.2795	not intact	DIRS/Ngaro	vGA_ga
family045.72	13.8716	2.48222	2.5476	0.00815514	0.0338358	chr_24	4210165	4210344	-	179	2.8	introns	LTR/Copia	5254	3.40693	not intact	LTR/Copia	vGA_ga
Copia-8_Ec32.35	3.37702	2.5125	1.68253	0.008184	0.0339301	chr_14	2662008	2669997	-	4792	21.418	intD	LTR/Copia	5409	88.5931	not intact	LTR/Copia	vGA_ga
CRE-1_Ec32.1797	3.37702	2.5125	1.68253	0.008184	0.0339301	chr_11	2990834	2991093	+	259	8.5	introns	LINE/CRE	4363	5.93628	not intact	LINE/CRE	vGA_ga
family860.11	8.23019	-2.22174	1.21145	0.008224	0.0340574	chr_16	148970	151830	-	2860	2.9	intD	LTR/Unknown	2171	131.737	intact	LTR/Unknown	vGA_ga
family835.107	8.12038	-2.31821	1.23579	0.00825359	0.0341617	chr_09	689878	690219	-	341	2.4	intD	Unknown	359	94.9861	intact	Unknown	vGA_ga
P-2_Ec32.520	3.72296	-2.4766	2.90174	0.00832713	0.0344141	chr_25	1518578	1518797	-	219	18.4	CDS	DNA/Unknown	5526	3.96308	not intact	DNA/autonomous	vGA_ga
TcMar-N1a_Ec32.1289	3.20072	2.55323	1.67385	0.00853726	0.0351383	chr_21	1929422	1929644	-	222	25	introns	DNA/Mariner-Tc1	217	102.304	not intact	DNA/nonautonomous	vGA_ga
Chlamys-N1_Ec32.173	4.13866	2.12667	1.39187	0.00856661	0.0352418	chr_05	560257	560449	-	192	1.1	introns	PLE/Chlamys	2632	7.29483	not intact	PLE/Chlamys	vGA_ga
P-2_Ec32.526	3.67937	-2.40277	2.93114	0.00869707	0.035712	chr_25	1567390	1567572	-	182	16.8	CDS	DNA/Unknown	5526	3.29352	not intact	DNA/autonomous	vGA_ga
family835.103	6.99876	-2.60612	1.50118	0.00887254	0.0363771	chr_09	179473	179796	-	323	0.6	introns	Unknown	359	89.9721	intact	Unknown	vGA_ga
TcMar-N7_Ec32.726	3.6605	-2.3676	2.9606	0.00887533	0.0363824	chr_24	2424499	2424639	-	140	18.5	introns	DNA/Mariner-Tc1	207	67.6329	not intact	DNA/nonautonomous	vGA_ga
family617.77	3.71931	2.26364	1.56251	0.00917497	0.0374724	chr_11	1574441	1574941	+	500	10.5	introns	Unknown	585	85.4701	intact	Unknown	vGA_ga
family835.143	6.95296	-2.58078	1.51131	0.00919203	0.0375349	chr_12	4676108	4676274	+	166	7.8	introns	Unknown	359	46.2396	not intact	Unknown	vGA_ga
family830.23	4.16376	2.01655	1.38403	0.00933677	0.0380364	chr_03	1663903	1664407	+	476	18.9	introns	DNA/Unknown	609	78.1609	not intact	DNA/autonomous	vGA_ga
Chlamys-1_Ec32.842	3.74658	2.156	1.53516	0.0093744	0.0381577	chr_21	6865474	6865694	-	220	1.8	intD	PLE/Chlamys	4637	4.74445	not intact	PLE/Chlamys	vGA_ga
unknown2-N2_Ec32.264	7.97589	-2.14569	1.22591	0.00954206	0.0387816	chr_05	1501059	1502368	-	1309	10.2	intP	Unknown	4935	26.5248	not intact	Unknown	vGA_ga
family896.11	2.43752	2.55153	2.2808	0.00959413	0.0389802	chr_20	1725397	1726645	+	1248	3	intP	DNA/Unknown	2687	46.4459	not intact	DNA/autonomous	vGA_ga
family518.2	7.94901	-2.13345	1.22445	0.00972817	0.0394587	chr_13	1576945	1577389	+	444	2.9	introns	LINE/CRE	472	94.0678	intact	LINE/CRE	vGA_ga
Chlamys-2a_Ec32.624	3.55358	2.20011	1.53647	0.00976962	0.039607	chr_08	1082290	1082531	+	241	2.1	introns	PLE/Chlamys	3664	6.57751	not intact	PLE/Chlamys	vGA_ga
family063.55	3.55358	2.20011	1.53647	0.00976962	0.039607	chr_05	2446821	2447477	-	648	23.765	intD	DNA/Mariner-Tc1	3307	19.5948	not intact	DNA/autonomous	vGA_ga
family860.28	7.76068	-2.21325	1.23805	0.00988161	0.0399876	chr_16	164511	167033	-	2522	3.2	intD	LTR/Unknown	2171	116.168	intact	LTR/Unknown	vGA_ga
family835.207	3.55436	-2.14446	3.15544	0.00993966	0.0401823	chr_21	1150596	1150668	+	72	3	introns	Unknown	359	20.0557	not intact	Unknown	vGA_ga
KDZ-1b_Ec32.458	3.28391	2.40711	1.77928	0.010106	0.0407665	chr_13	3526308	3526788	-	480	7.9	intD	DNA/KDZ	16118	2.97804	not intact	DNA/autonomous	vGA_ga
family872.94	3.53986	-2.10569	3.15452	0.0101277	0.0408474	chr_26	1517779	1518054	-	275	17	introns	Unknown	1266	21.722	not intact	Unknown	vGA_ga
Ngaro-N1_Ec32.242	3.57111	-2.08351	3.21118	0.0101658	0.0409601	chr_19	1302537	1305445	-	2908	7.1	intP	DIRS/Ngaro	7756	37.4936	not intact	DIRS/Ngaro	vGA_ga
family107.52	3.50861	-2.09008	3.14544	0.0102348	0.0412038	chr_23	4889533	4891077	+	1544	4.8	introns	Unknown	1723	89.6111	intact	Unknown	vGA_ga
Gypsy-3_Ec32.124	3.50861	-2.09008	3.14544	0.0102348	0.0412038	chr_09	1349751	1349921	-	170	16	intP	LTR/Gypsy	14394	1.18105	not intact	LTR/Gypsy	vGA_ga
family131.207	3.49623	-2.05747	3.1721	0.0103811	0.0416892	chr_19	4901925	4902090	-	165	28	3UTR	DNA/Unknown	1569	10.5163	not intact	DNA/autonomous	vGA_ga
family838.33	3.60154	2.11786	1.55151	0.0104519	0.0419387	chr_23	3070346	3070624	-	278	9.9	intD	PLE/Chlamys	3244	8.56967	not intact	PLE/Chlamys	vGA_ga
Copia-7a_Ec32.358	3.59937	2.11816	1.5513	0.0104589	0.0419559	chr_08	6456140	6462374	-	5014	8.287	intD	LTR/Copia	6227	80.5203	intact	LTR/Copia	vGA_ga
family826.75	6.42965	-2.57964	1.5277	0.010761	0.0429874	chr_04	3384265	3384711	-	446	3.4	intD	Unknown	492	90.6504	intact	Unknown	vGA_ga
Gypsy-3_Ec32.256	6.43982	-2.58075	1.53813	0.0107988	0.0431171	chr_20	848971	849181	+	210	12.3	intD	LTR/Gypsy	14394	1.45894	not intact	LTR/Gypsy	vGA_ga
family884.58	7.56083	-2.15656	1.24477	0.0109445	0.0436054	chr_15	4901544	4901607	-	63	3.2	intD	LTR/Unknown	421	14.9644	not intact	LTR/Unknown	vGA_ga
family860.26	6.27343	-2.5296	1.52805	0.0114677	0.0454366	chr_16	162655	165181	-	2526	1.9	intD	LTR/Unknown	2171	116.352	intact	LTR/Unknown	vGA_ga
TcMar-N1b_Ec32.913	3.56414	2.02774	1.57411	0.011573	0.0457948	chr_09	910885	911121	+	236	14.5	introns	DNA/Mariner-Tc1	221	106.787	intact	DNA/nonautonomous	vGA_ga
Chlamys-2a_Ec32.1441	3.03715	2.31631	1.78432	0.011625	0.045942	chr_21	6012363	6012432	+	69	1.4	intP	PLE/Chlamys	3664	1.88319	not intact	PLE/Chlamys	vGA_ga
family213.42	7.39006	-2.11056	1.24584	0.0118255	0.0466337	chr_01	9036876	9037043	-	167	17.8	intD	Unknown	17998	0.927881	not intact	Unknown	vGA_ga
P-2_Ec32.27	7.41911	-2.10688	1.26296	0.0120699	0.0474433	chr_01	6460867	6464831	-	2289	14.236	5UTR	DNA/Unknown	5526	41.4224	not intact	DNA/autonomous	vGA_ga
family203.21	3.08693	2.27222	1.84845	0.0123649	0.048407	chr_26	1800491	1804065	-	3574	0.2	intD	Unknown	3595	99.4159	intact	Unknown	vGA_ga
unknown6-N1_Ec32.1451	6.30906	-2.47616	1.57353	0.01237	0.0484192	chr_19	609179	609478	+	299	6	introns	Unknown	321	93.1464	intact	Unknown	vGA_ga
family860.25	6.12154	-2.4618	1.54296	0.012526	0.0489113	chr_16	161910	164436	-	2526	2.5	intD	LTR/Unknown	2171	116.352	intact	LTR/Unknown	vGA_ga
family824.28	3.01646	2.19871	1.80617	0.0125798	0.0490585	chr_03	4150562	4150631	+	69	7.2	intD	DNA/Harbinger	1391	4.96046	not intact	DNA/nonautonomous	vGA_ga
CRE-1_Ec32.2497	6.34545	-2.32119	1.55214	0.0128014	0.0498027	chr_15	4898855	4899185	+	330	12.2	intD	LINE/CRE	4363	7.5636	not intact	LINE/CRE	vGA_ga
Supplementary Table S10. TEs with differential sRNA accumulation during the transition between vegetative gametophite and gametes.

[truncated: 9 more sheets: Table S11, Table S12, Table S13, Table S14, Table S15, Table S16, Table S17, Table S18, Table S19]
